# Supplementary material for: Design Principles for the Acceptor Units in Donor–Acceptor Conjugated Polymers
Source: ACS Omega. 2022 Oct 18;7(43):38969–78. doi: 10.1021/acsomega.2c04713 (PMC9631416; doi:10.1021/acsomega.2c04713)
Supplement: Supplementary file 2 — ao2c04713_si_002.zip [file ao2c04713_si_002.zip]

Archive with 53 entries (52 files):
- mol-acceptors/
- mol-acceptors/A1.mol
- mol-acceptors/A10.mol
- mol-acceptors/A11.mol
- mol-acceptors/A12.mol
- mol-acceptors/A13.mol
- mol-acceptors/A14.mol
- mol-acceptors/A15.mol
- mol-acceptors/A16.mol
- mol-acceptors/A17.mol
- mol-acceptors/A18.mol
- mol-acceptors/A19.mol
- mol-acceptors/A2.mol
- mol-acceptors/A20.mol
- mol-acceptors/A21.mol
- mol-acceptors/A22.mol
- mol-acceptors/A23.mol
- mol-acceptors/A24.mol
- mol-acceptors/A25.mol
- mol-acceptors/A26.mol
- mol-acceptors/A27.mol
- mol-acceptors/A28.mol
- mol-acceptors/A29.mol
- mol-acceptors/A3.mol
- mol-acceptors/A30.mol
- mol-acceptors/A31.mol
- mol-acceptors/A32.mol
- mol-acceptors/A33.mol
- mol-acceptors/A34.mol
- mol-acceptors/A35.mol
- mol-acceptors/A36.mol
- mol-acceptors/A37.mol
- mol-acceptors/A38.mol
- mol-acceptors/A39.mol
- mol-acceptors/A4.mol
- mol-acceptors/A40.mol
- mol-acceptors/A41.mol
- mol-acceptors/A42.mol
- mol-acceptors/A43.mol
- mol-acceptors/A44.mol
- mol-acceptors/A45.mol
- mol-acceptors/A46.mol
- mol-acceptors/A47.mol
- mol-acceptors/A48.mol
- mol-acceptors/A49.mol
- mol-acceptors/A5.mol
- mol-acceptors/A50.mol
- mol-acceptors/A51.mol
- mol-acceptors/A52.mol
- mol-acceptors/A6.mol
- mol-acceptors/A7.mol
- mol-acceptors/A8.mol
- mol-acceptors/A9.mol
