# Supplementary material for: Design Principles for the Acceptor Units in Donor–Acceptor Conjugated Polymers
Source: ACS Omega. 2022 Oct 18;7(43):38969–78. doi: 10.1021/acsomega.2c04713 (PMC9631416; doi:10.1021/acsomega.2c04713)
Supplement: Supplementary file 2 — ao2c04713_si_002.zip [file ao2c04713_si_002.zip › mol-acceptors/A1.mol]

Title Card Required

Created by GaussView 6.0.16
222253  0  0  0  0  0  0  0  0  0    0
  -40.2551    0.6892    0.1033 C   0  0  0  0  0  0  0  0  0  0  0  0
  -39.1726   -0.6399    0.3280 S   0  0  0  0  0  0  0  0  0  0  0  0
  -37.7956    0.4141    0.1373 C   0  0  0  0  0  0  0  0  0  0  0  0
  -38.1852    1.7141   -0.0862 C   0  0  0  0  0  0  0  0  0  0  0  0
  -39.5955    1.8690   -0.1052 C   0  0  0  0  0  0  0  0  0  0  0  0
  -36.4597   -0.1101    0.2208 C   0  0  0  0  0  0  0  0  0  0  0  0
  -35.3993    0.7403    0.0673 O   0  0  0  0  0  0  0  0  0  0  0  0
  -34.3287   -0.1002    0.2070 C   0  0  0  0  0  0  0  0  0  0  0  0
  -34.6955   -1.3279    0.4220 N   0  0  0  0  0  0  0  0  0  0  0  0
  -36.0791   -1.3338    0.4310 N   0  0  0  0  0  0  0  0  0  0  0  0
  -37.4793    2.5217   -0.2304 H   0  0  0  0  0  0  0  0  0  0  0  0
  -40.0980    2.8143   -0.2665 H   0  0  0  0  0  0  0  0  0  0  0  0
  -33.0005    0.4341    0.1079 C   0  0  0  0  0  0  0  0  0  0  0  0
  -31.6157   -0.6090    0.2997 S   0  0  0  0  0  0  0  0  0  0  0  0
  -32.6225    1.7369   -0.1251 C   0  0  0  0  0  0  0  0  0  0  0  0
  -31.2220    1.9050   -0.1636 C   0  0  0  0  0  0  0  0  0  0  0  0
  -30.5209    0.7330    0.0382 C   0  0  0  0  0  0  0  0  0  0  0  0
  -33.3359    2.5377   -0.2705 H   0  0  0  0  0  0  0  0  0  0  0  0
  -30.7387    2.8549   -0.3556 H   0  0  0  0  0  0  0  0  0  0  0  0
  -41.3210    0.5177    0.1391 H   0  0  0  0  0  0  0  0  0  0  0  0
  -29.0896    0.5344    0.0516 C   0  0  0  0  0  0  0  0  0  0  0  0
  -28.3968   -0.6369   -0.0709 C   0  0  0  0  0  0  0  0  0  0  0  0
  -26.9755   -0.4822   -0.0217 C   0  0  0  0  0  0  0  0  0  0  0  0
  -26.5967    0.8821    0.1313 C   0  0  0  0  0  0  0  0  0  0  0  0
  -28.0103    1.9234    0.2447 S   0  0  0  0  0  0  0  0  0  0  0  0
  -25.9850   -1.4810   -0.1626 C   0  0  0  0  0  0  0  0  0  0  0  0
  -24.6591   -1.0472   -0.1459 C   0  0  0  0  0  0  0  0  0  0  0  0
  -24.2802    0.3170    0.0071 C   0  0  0  0  0  0  0  0  0  0  0  0
  -25.2708    1.3159    0.1477 C   0  0  0  0  0  0  0  0  0  0  0  0
  -23.2456   -2.0888   -0.2583 S   0  0  0  0  0  0  0  0  0  0  0  0
  -22.1662   -0.7000   -0.0643 C   0  0  0  0  0  0  0  0  0  0  0  0
  -22.8590    0.4716    0.0574 C   0  0  0  0  0  0  0  0  0  0  0  0
  -24.9382    2.7416    0.3067 C   0  0  0  0  0  0  0  0  0  0  0  0
  -26.3174   -2.9067   -0.3214 C   0  0  0  0  0  0  0  0  0  0  0  0
  -25.2604    3.5803    1.3403 C   0  0  0  0  0  0  0  0  0  0  0  0
  -24.8051    4.9172    1.1541 C   0  0  0  0  0  0  0  0  0  0  0  0
  -24.1391    5.1144   -0.0226 C   0  0  0  0  0  0  0  0  0  0  0  0
  -24.0656    3.6265   -0.9339 S   0  0  0  0  0  0  0  0  0  0  0  0
  -25.9950   -3.7455   -1.3550 C   0  0  0  0  0  0  0  0  0  0  0  0
  -26.4503   -5.0823   -1.1689 C   0  0  0  0  0  0  0  0  0  0  0  0
  -27.1165   -5.2795    0.0076 C   0  0  0  0  0  0  0  0  0  0  0  0
  -27.1903   -3.7916    0.9190 S   0  0  0  0  0  0  0  0  0  0  0  0
  -23.5258    6.3764   -0.5477 C   0  0  0  0  0  0  0  0  0  0  0  0
  -27.7300   -6.5415    0.5326 C   0  0  0  0  0  0  0  0  0  0  0  0
  -28.8800   -1.5922   -0.2276 H   0  0  0  0  0  0  0  0  0  0  0  0
  -22.3758    1.4268    0.2145 H   0  0  0  0  0  0  0  0  0  0  0  0
  -25.7926    3.2424    2.2212 H   0  0  0  0  0  0  0  0  0  0  0  0
  -24.9623    5.7093    1.8774 H   0  0  0  0  0  0  0  0  0  0  0  0
  -25.4626   -3.4075   -2.2358 H   0  0  0  0  0  0  0  0  0  0  0  0
  -26.2929   -5.8744   -1.8921 H   0  0  0  0  0  0  0  0  0  0  0  0
  -23.9717    6.6842   -1.4982 H   0  0  0  0  0  0  0  0  0  0  0  0
  -22.4491    6.2713   -0.7109 H   0  0  0  0  0  0  0  0  0  0  0  0
  -23.6756    7.1878    0.1675 H   0  0  0  0  0  0  0  0  0  0  0  0
  -27.2844   -6.8492    1.4834 H   0  0  0  0  0  0  0  0  0  0  0  0
  -27.5799   -7.3530   -0.1824 H   0  0  0  0  0  0  0  0  0  0  0  0
  -28.8068   -6.4364    0.6954 H   0  0  0  0  0  0  0  0  0  0  0  0
  -20.7352   -0.8992   -0.0482 C   0  0  0  0  0  0  0  0  0  0  0  0
  -19.6387    0.4426   -0.3034 S   0  0  0  0  0  0  0  0  0  0  0  0
  -18.2551   -0.6021   -0.1102 C   0  0  0  0  0  0  0  0  0  0  0  0
  -18.6349   -1.9053    0.1185 C   0  0  0  0  0  0  0  0  0  0  0  0
  -20.0354   -2.0724    0.1525 C   0  0  0  0  0  0  0  0  0  0  0  0
  -16.9264   -0.0694   -0.2032 C   0  0  0  0  0  0  0  0  0  0  0  0
  -15.8572   -0.9112   -0.0604 O   0  0  0  0  0  0  0  0  0  0  0  0
  -14.7951   -0.0613   -0.2076 C   0  0  0  0  0  0  0  0  0  0  0  0
  -15.1748    1.1642   -0.4172 N   0  0  0  0  0  0  0  0  0  0  0  0
  -16.5569    1.1589   -0.4144 N   0  0  0  0  0  0  0  0  0  0  0  0
  -17.9226   -2.7071    0.2639 H   0  0  0  0  0  0  0  0  0  0  0  0
  -20.5200   -3.0223    0.3408 H   0  0  0  0  0  0  0  0  0  0  0  0
  -13.4620   -0.5839   -0.1202 C   0  0  0  0  0  0  0  0  0  0  0  0
  -12.0872    0.4713   -0.3194 S   0  0  0  0  0  0  0  0  0  0  0  0
  -13.0714   -1.8842    0.1069 C   0  0  0  0  0  0  0  0  0  0  0  0
  -11.6695   -2.0406    0.1350 C   0  0  0  0  0  0  0  0  0  0  0  0
  -10.9795   -0.8622   -0.0688 C   0  0  0  0  0  0  0  0  0  0  0  0
  -13.7769   -2.6913    0.2556 H   0  0  0  0  0  0  0  0  0  0  0  0
  -11.1770   -2.9868    0.3213 H   0  0  0  0  0  0  0  0  0  0  0  0
   -9.5501   -0.6521   -0.0909 C   0  0  0  0  0  0  0  0  0  0  0  0
   -8.8657    0.5247    0.0273 C   0  0  0  0  0  0  0  0  0  0  0  0
   -7.4436    0.3809   -0.0290 C   0  0  0  0  0  0  0  0  0  0  0  0
   -7.0550   -0.9805   -0.1832 C   0  0  0  0  0  0  0  0  0  0  0  0
   -8.4611   -2.0328   -0.2891 S   0  0  0  0  0  0  0  0  0  0  0  0
   -6.4601    1.3874    0.1068 C   0  0  0  0  0  0  0  0  0  0  0  0
   -5.1310    0.9637    0.0847 C   0  0  0  0  0  0  0  0  0  0  0  0
   -4.7425   -0.3978   -0.0694 C   0  0  0  0  0  0  0  0  0  0  0  0
   -5.7260   -1.4042   -0.2055 C   0  0  0  0  0  0  0  0  0  0  0  0
   -3.7249    2.0158    0.1913 S   0  0  0  0  0  0  0  0  0  0  0  0
   -2.6359    0.6350   -0.0059 C   0  0  0  0  0  0  0  0  0  0  0  0
   -3.3203   -0.5417   -0.1248 C   0  0  0  0  0  0  0  0  0  0  0  0
   -5.3834   -2.8274   -0.3653 C   0  0  0  0  0  0  0  0  0  0  0  0
   -6.8027    2.8106    0.2666 C   0  0  0  0  0  0  0  0  0  0  0  0
   -5.7038   -3.6689   -1.3971 C   0  0  0  0  0  0  0  0  0  0  0  0
   -5.2378   -5.0023   -1.2124 C   0  0  0  0  0  0  0  0  0  0  0  0
   -4.5653   -5.1941   -0.0385 C   0  0  0  0  0  0  0  0  0  0  0  0
   -4.4989   -3.7053    0.8719 S   0  0  0  0  0  0  0  0  0  0  0  0
   -6.4821    3.6523    1.2983 C   0  0  0  0  0  0  0  0  0  0  0  0
   -6.9483    4.9856    1.1135 C   0  0  0  0  0  0  0  0  0  0  0  0
   -7.6211    5.1771   -0.0602 C   0  0  0  0  0  0  0  0  0  0  0  0
   -7.6877    3.6882   -0.9704 S   0  0  0  0  0  0  0  0  0  0  0  0
   -3.9405   -6.4513    0.4845 C   0  0  0  0  0  0  0  0  0  0  0  0
   -8.2462    6.4342   -0.5832 C   0  0  0  0  0  0  0  0  0  0  0  0
   -9.3555    1.4763    0.1861 H   0  0  0  0  0  0  0  0  0  0  0  0
   -2.8306   -1.4934   -0.2832 H   0  0  0  0  0  0  0  0  0  0  0  0
   -6.2424   -3.3353   -2.2759 H   0  0  0  0  0  0  0  0  0  0  0  0
   -5.3924   -5.7958   -1.9347 H   0  0  0  0  0  0  0  0  0  0  0  0
   -5.9433    3.3188    2.1769 H   0  0  0  0  0  0  0  0  0  0  0  0
   -6.7936    5.7792    1.8356 H   0  0  0  0  0  0  0  0  0  0  0  0
   -4.3801   -6.7619    1.4370 H   0  0  0  0  0  0  0  0  0  0  0  0
   -2.8639   -6.3382    0.6430 H   0  0  0  0  0  0  0  0  0  0  0  0
   -4.0875   -7.2641   -0.2297 H   0  0  0  0  0  0  0  0  0  0  0  0
   -7.8068    6.7448   -1.5359 H   0  0  0  0  0  0  0  0  0  0  0  0
   -8.0991    7.2472    0.1308 H   0  0  0  0  0  0  0  0  0  0  0  0
   -9.3228    6.3210   -0.7414 H   0  0  0  0  0  0  0  0  0  0  0  0
   -1.2064    0.8445   -0.0260 C   0  0  0  0  0  0  0  0  0  0  0  0
   -0.1000   -0.4891    0.2295 S   0  0  0  0  0  0  0  0  0  0  0  0
    1.2758    0.5649    0.0319 C   0  0  0  0  0  0  0  0  0  0  0  0
    0.8865    1.8650   -0.1985 C   0  0  0  0  0  0  0  0  0  0  0  0
   -0.5152    2.0222   -0.2302 C   0  0  0  0  0  0  0  0  0  0  0  0
    2.6083    0.0415    0.1243 C   0  0  0  0  0  0  0  0  0  0  0  0
    3.6717    0.8903   -0.0202 O   0  0  0  0  0  0  0  0  0  0  0  0
    4.7395    0.0477    0.1279 C   0  0  0  0  0  0  0  0  0  0  0  0
    4.3681   -1.1801    0.3394 N   0  0  0  0  0  0  0  0  0  0  0  0
    2.9860   -1.1840    0.3371 N   0  0  0  0  0  0  0  0  0  0  0  0
    1.5929    2.6715   -0.3468 H   0  0  0  0  0  0  0  0  0  0  0  0
   -1.0069    2.9683   -0.4193 H   0  0  0  0  0  0  0  0  0  0  0  0
    6.0692    0.5787    0.0400 C   0  0  0  0  0  0  0  0  0  0  0  0
    7.4505   -0.4672    0.2430 S   0  0  0  0  0  0  0  0  0  0  0  0
    6.4518    1.8810   -0.1897 C   0  0  0  0  0  0  0  0  0  0  0  0
    7.8526    2.0463   -0.2167 C   0  0  0  0  0  0  0  0  0  0  0  0
    8.5500    0.8727   -0.0094 C   0  0  0  0  0  0  0  0  0  0  0  0
    5.7412    2.6832   -0.3409 H   0  0  0  0  0  0  0  0  0  0  0  0
    8.3394    2.9952   -0.4045 H   0  0  0  0  0  0  0  0  0  0  0  0
    9.9806    0.6717    0.0156 C   0  0  0  0  0  0  0  0  0  0  0  0
   10.6723   -0.5012   -0.0985 C   0  0  0  0  0  0  0  0  0  0  0  0
   12.0935   -0.3488   -0.0390 C   0  0  0  0  0  0  0  0  0  0  0  0
   12.4735    1.0152    0.1132 C   0  0  0  0  0  0  0  0  0  0  0  0
   11.0609    2.0593    0.2131 S   0  0  0  0  0  0  0  0  0  0  0  0
   13.0833   -1.3497   -0.1698 C   0  0  0  0  0  0  0  0  0  0  0  0
   14.4098   -0.9181   -0.1446 C   0  0  0  0  0  0  0  0  0  0  0  0
   14.7898    0.4460    0.0076 C   0  0  0  0  0  0  0  0  0  0  0  0
   13.8000    1.4468    0.1383 C   0  0  0  0  0  0  0  0  0  0  0  0
   15.8224   -1.9622   -0.2440 S   0  0  0  0  0  0  0  0  0  0  0  0
   16.9027   -0.5746   -0.0459 C   0  0  0  0  0  0  0  0  0  0  0  0
   16.2109    0.5983    0.0677 C   0  0  0  0  0  0  0  0  0  0  0  0
   14.1337    2.8724    0.2958 C   0  0  0  0  0  0  0  0  0  0  0  0
   12.7496   -2.7752   -0.3274 C   0  0  0  0  0  0  0  0  0  0  0  0
   13.8052    3.7145    1.3247 C   0  0  0  0  0  0  0  0  0  0  0  0
   14.2641    5.0501    1.1383 C   0  0  0  0  0  0  0  0  0  0  0  0
   14.9393    5.2429   -0.0339 C   0  0  0  0  0  0  0  0  0  0  0  0
   15.0172    3.7524   -0.9406 S   0  0  0  0  0  0  0  0  0  0  0  0
   13.0783   -3.6173   -1.3562 C   0  0  0  0  0  0  0  0  0  0  0  0
   12.6195   -4.9530   -1.1698 C   0  0  0  0  0  0  0  0  0  0  0  0
   11.9444   -5.1459    0.0024 C   0  0  0  0  0  0  0  0  0  0  0  0
   11.8662   -3.6554    0.9090 S   0  0  0  0  0  0  0  0  0  0  0  0
   15.5587    6.5024   -0.5578 C   0  0  0  0  0  0  0  0  0  0  0  0
   11.3252   -6.4055    0.5263 C   0  0  0  0  0  0  0  0  0  0  0  0
   10.1887   -1.4561   -0.2562 H   0  0  0  0  0  0  0  0  0  0  0  0
   16.6946    1.5532    0.2257 H   0  0  0  0  0  0  0  0  0  0  0  0
   13.2658    3.3799    2.2025 H   0  0  0  0  0  0  0  0  0  0  0  0
   14.1028    5.8444    1.8581 H   0  0  0  0  0  0  0  0  0  0  0  0
   13.6178   -3.2826   -2.2339 H   0  0  0  0  0  0  0  0  0  0  0  0
   12.7811   -5.7473   -1.8896 H   0  0  0  0  0  0  0  0  0  0  0  0
   15.1206    6.8084   -1.5126 H   0  0  0  0  0  0  0  0  0  0  0  0
   16.6365    6.3950   -0.7125 H   0  0  0  0  0  0  0  0  0  0  0  0
   15.4048    7.3161    0.1539 H   0  0  0  0  0  0  0  0  0  0  0  0
   11.7635   -6.7114    1.4810 H   0  0  0  0  0  0  0  0  0  0  0  0
   11.4793   -7.2192   -0.1855 H   0  0  0  0  0  0  0  0  0  0  0  0
   10.2475   -6.2984    0.6811 H   0  0  0  0  0  0  0  0  0  0  0  0
   18.3332   -0.7762   -0.0195 C   0  0  0  0  0  0  0  0  0  0  0  0
   19.4337    0.5633   -0.2703 S   0  0  0  0  0  0  0  0  0  0  0  0
   20.8142   -0.4831   -0.0654 C   0  0  0  0  0  0  0  0  0  0  0  0
   20.4308   -1.7852    0.1638 C   0  0  0  0  0  0  0  0  0  0  0  0
   19.0298   -1.9499    0.1888 C   0  0  0  0  0  0  0  0  0  0  0  0
   22.1444    0.0473   -0.1509 C   0  0  0  0  0  0  0  0  0  0  0  0
   23.2113   -0.7958    0.0007 O   0  0  0  0  0  0  0  0  0  0  0  0
   24.2758    0.0522   -0.1416 C   0  0  0  0  0  0  0  0  0  0  0  0
   23.8992    1.2778   -0.3565 N   0  0  0  0  0  0  0  0  0  0  0  0
   22.5170    1.2745   -0.3625 N   0  0  0  0  0  0  0  0  0  0  0  0
   21.1409   -2.5876    0.3159 H   0  0  0  0  0  0  0  0  0  0  0  0
   18.5424   -2.8986    0.3761 H   0  0  0  0  0  0  0  0  0  0  0  0
   25.6073   -0.4727   -0.0446 C   0  0  0  0  0  0  0  0  0  0  0  0
   26.9860    0.5788   -0.2379 S   0  0  0  0  0  0  0  0  0  0  0  0
   25.9937   -1.7731    0.1882 C   0  0  0  0  0  0  0  0  0  0  0  0
   27.3952   -1.9325    0.2258 C   0  0  0  0  0  0  0  0  0  0  0  0
   28.0890   -0.7561    0.0238 C   0  0  0  0  0  0  0  0  0  0  0  0
   25.2855   -2.5784    0.3344 H   0  0  0  0  0  0  0  0  0  0  0  0
   27.8848   -2.8790    0.4179 H   0  0  0  0  0  0  0  0  0  0  0  0
   29.5196   -0.5491    0.0102 C   0  0  0  0  0  0  0  0  0  0  0  0
   30.2058    0.6242    0.1400 C   0  0  0  0  0  0  0  0  0  0  0  0
   31.6296    0.4774    0.0903 C   0  0  0  0  0  0  0  0  0  0  0  0
   32.0147   -0.8841   -0.0702 C   0  0  0  0  0  0  0  0  0  0  0  0
   30.6061   -1.9321   -0.1917 S   0  0  0  0  0  0  0  0  0  0  0  0
   32.6147    1.4783    0.2374 C   0  0  0  0  0  0  0  0  0  0  0  0
   33.9454    1.0508    0.2192 C   0  0  0  0  0  0  0  0  0  0  0  0
   34.3288   -0.3107    0.0573 C   0  0  0  0  0  0  0  0  0  0  0  0
   33.3428   -1.3109   -0.0881 C   0  0  0  0  0  0  0  0  0  0  0  0
   35.3589    2.0959    0.3271 S   0  0  0  0  0  0  0  0  0  0  0  0
   36.4174    0.7171    0.1495 C   0  0  0  0  0  0  0  0  0  0  0  0
   35.7598   -0.4591    0.0185 C   0  0  0  0  0  0  0  0  0  0  0  0
   33.6791   -2.7360   -0.2547 C   0  0  0  0  0  0  0  0  0  0  0  0
   32.2755    2.9014    0.4045 C   0  0  0  0  0  0  0  0  0  0  0  0
   33.3809   -3.5636   -1.3037 C   0  0  0  0  0  0  0  0  0  0  0  0
   33.8272   -4.9042   -1.1194 C   0  0  0  0  0  0  0  0  0  0  0  0
   34.4627   -5.1150    0.0715 C   0  0  0  0  0  0  0  0  0  0  0  0
   34.5181   -3.6356    0.9985 S   0  0  0  0  0  0  0  0  0  0  0  0
   32.6056    3.7394    1.4361 C   0  0  0  0  0  0  0  0  0  0  0  0
   32.1408    5.0741    1.2593 C   0  0  0  0  0  0  0  0  0  0  0  0
   31.4597    5.2711    0.0913 C   0  0  0  0  0  0  0  0  0  0  0  0
   31.3832    3.7853   -0.8230 S   0  0  0  0  0  0  0  0  0  0  0  0
   35.0554   -6.3854    0.6003 C   0  0  0  0  0  0  0  0  0  0  0  0
   30.8344    6.5315   -0.4233 C   0  0  0  0  0  0  0  0  0  0  0  0
   29.7174    1.5758    0.3031 H   0  0  0  0  0  0  0  0  0  0  0  0
   36.2583   -1.4097   -0.1133 H   0  0  0  0  0  0  0  0  0  0  0  0
   32.8692   -3.2155   -2.1929 H   0  0  0  0  0  0  0  0  0  0  0  0
   33.6840   -5.6891   -1.8535 H   0  0  0  0  0  0  0  0  0  0  0  0
   33.1518    3.4023    2.3087 H   0  0  0  0  0  0  0  0  0  0  0  0
   32.3031    5.8653    1.9825 H   0  0  0  0  0  0  0  0  0  0  0  0
   34.5800   -6.7023    1.5335 H   0  0  0  0  0  0  0  0  0  0  0  0
   36.1273   -6.2875    0.7971 H   0  0  0  0  0  0  0  0  0  0  0  0
   34.9238   -7.1883   -0.1280 H   0  0  0  0  0  0  0  0  0  0  0  0
   31.2686    6.8445   -1.3776 H   0  0  0  0  0  0  0  0  0  0  0  0
   30.9881    7.3416    0.2926 H   0  0  0  0  0  0  0  0  0  0  0  0
   29.7565    6.4217   -0.5752 H   0  0  0  0  0  0  0  0  0  0  0  0
   37.4866    0.8750    0.1521 H   0  0  0  0  0  0  0  0  0  0  0  0
  1  2  1  0  0  0  0
  1  5  2  0  0  0  0
  1 20  1  0  0  0  0
  2  3  1  0  0  0  0
  3  4  2  0  0  0  0
  3  6  4  0  0  0  0
  4  5  4  0  0  0  0
  4 11  1  0  0  0  0
  5 12  1  0  0  0  0
  6  7  1  0  0  0  0
  6 10  2  0  0  0  0
  7  8  1  0  0  0  0
  8  9  2  0  0  0  0
  8 13  4  0  0  0  0
  9 10  1  0  0  0  0
 13 14  1  0  0  0  0
 13 15  2  0  0  0  0
 14 17  1  0  0  0  0
 15 16  4  0  0  0  0
 15 18  1  0  0  0  0
 16 17  2  0  0  0  0
 16 19  1  0  0  0  0
 17 21  4  0  0  0  0
 21 22  2  0  0  0  0
 21 25  1  0  0  0  0
 22 23  4  0  0  0  0
 22 45  1  0  0  0  0
 23 24  4  0  0  0  0
 23 26  4  0  0  0  0
 24 25  1  0  0  0  0
 24 29  4  0  0  0  0
 26 27  4  0  0  0  0
 26 34  1  0  0  0  0
 27 28  4  0  0  0  0
 27 30  1  0  0  0  0
 28 29  4  0  0  0  0
 28 32  4  0  0  0  0
 29 33  1  0  0  0  0
 30 31  1  0  0  0  0
 31 32  2  0  0  0  0
 31 57  4  0  0  0  0
 32 46  1  0  0  0  0
 33 35  2  0  0  0  0
 33 38  1  0  0  0  0
 34 39  2  0  0  0  0
 34 42  1  0  0  0  0
 35 36  4  0  0  0  0
 35 47  1  0  0  0  0
 36 37  2  0  0  0  0
 36 48  1  0  0  0  0
 37 38  1  0  0  0  0
 37 43  1  0  0  0  0
 39 40  4  0  0  0  0
 39 49  1  0  0  0  0
 40 41  2  0  0  0  0
 40 50  1  0  0  0  0
 41 42  1  0  0  0  0
 41 44  1  0  0  0  0
 43 51  1  0  0  0  0
 43 52  1  0  0  0  0
 43 53  1  0  0  0  0
 44 54  1  0  0  0  0
 44 55  1  0  0  0  0
 44 56  1  0  0  0  0
 57 58  1  0  0  0  0
 57 61  2  0  0  0  0
 58 59  1  0  0  0  0
 59 60  2  0  0  0  0
 59 62  4  0  0  0  0
 60 61  4  0  0  0  0
 60 67  1  0  0  0  0
 61 68  1  0  0  0  0
 62 63  1  0  0  0  0
 62 66  2  0  0  0  0
 63 64  1  0  0  0  0
 64 65  2  0  0  0  0
 64 69  4  0  0  0  0
 65 66  1  0  0  0  0
 69 70  1  0  0  0  0
 69 71  2  0  0  0  0
 70 73  1  0  0  0  0
 71 72  4  0  0  0  0
 71 74  1  0  0  0  0
 72 73  2  0  0  0  0
 72 75  1  0  0  0  0
 73 76  4  0  0  0  0
 76 77  2  0  0  0  0
 76 80  1  0  0  0  0
 77 78  4  0  0  0  0
 77100  1  0  0  0  0
 78 79  4  0  0  0  0
 78 81  4  0  0  0  0
 79 80  1  0  0  0  0
 79 84  4  0  0  0  0
 81 82  4  0  0  0  0
 81 89  1  0  0  0  0
 82 83  4  0  0  0  0
 82 85  1  0  0  0  0
 83 84  4  0  0  0  0
 83 87  4  0  0  0  0
 84 88  1  0  0  0  0
 85 86  1  0  0  0  0
 86 87  2  0  0  0  0
 86112  4  0  0  0  0
 87101  1  0  0  0  0
 88 90  2  0  0  0  0
 88 93  1  0  0  0  0
 89 94  2  0  0  0  0
 89 97  1  0  0  0  0
 90 91  4  0  0  0  0
 90102  1  0  0  0  0
 91 92  2  0  0  0  0
 91103  1  0  0  0  0
 92 93  1  0  0  0  0
 92 98  1  0  0  0  0
 94 95  4  0  0  0  0
 94104  1  0  0  0  0
 95 96  2  0  0  0  0
 95105  1  0  0  0  0
 96 97  1  0  0  0  0
 96 99  1  0  0  0  0
 98106  1  0  0  0  0
 98107  1  0  0  0  0
 98108  1  0  0  0  0
 99109  1  0  0  0  0
 99110  1  0  0  0  0
 99111  1  0  0  0  0
112113  1  0  0  0  0
112116  2  0  0  0  0
113114  1  0  0  0  0
114115  2  0  0  0  0
114117  4  0  0  0  0
115116  4  0  0  0  0
115122  1  0  0  0  0
116123  1  0  0  0  0
117118  1  0  0  0  0
117121  2  0  0  0  0
118119  1  0  0  0  0
119120  2  0  0  0  0
119124  4  0  0  0  0
120121  1  0  0  0  0
124125  1  0  0  0  0
124126  2  0  0  0  0
125128  1  0  0  0  0
126127  4  0  0  0  0
126129  1  0  0  0  0
127128  2  0  0  0  0
127130  1  0  0  0  0
128131  4  0  0  0  0
131132  2  0  0  0  0
131135  1  0  0  0  0
132133  4  0  0  0  0
132155  1  0  0  0  0
133134  4  0  0  0  0
133136  4  0  0  0  0
134135  1  0  0  0  0
134139  4  0  0  0  0
136137  4  0  0  0  0
136144  1  0  0  0  0
137138  4  0  0  0  0
137140  1  0  0  0  0
138139  4  0  0  0  0
138142  4  0  0  0  0
139143  1  0  0  0  0
140141  1  0  0  0  0
141142  2  0  0  0  0
141167  4  0  0  0  0
142156  1  0  0  0  0
143145  2  0  0  0  0
143148  1  0  0  0  0
144149  2  0  0  0  0
144152  1  0  0  0  0
145146  4  0  0  0  0
145157  1  0  0  0  0
146147  2  0  0  0  0
146158  1  0  0  0  0
147148  1  0  0  0  0
147153  1  0  0  0  0
149150  4  0  0  0  0
149159  1  0  0  0  0
150151  2  0  0  0  0
150160  1  0  0  0  0
151152  1  0  0  0  0
151154  1  0  0  0  0
153161  1  0  0  0  0
153162  1  0  0  0  0
153163  1  0  0  0  0
154164  1  0  0  0  0
154165  1  0  0  0  0
154166  1  0  0  0  0
167168  1  0  0  0  0
167171  2  0  0  0  0
168169  1  0  0  0  0
169170  2  0  0  0  0
169172  4  0  0  0  0
170171  4  0  0  0  0
170177  1  0  0  0  0
171178  1  0  0  0  0
172173  1  0  0  0  0
172176  2  0  0  0  0
173174  1  0  0  0  0
174175  2  0  0  0  0
174179  4  0  0  0  0
175176  1  0  0  0  0
179180  1  0  0  0  0
179181  2  0  0  0  0
180183  1  0  0  0  0
181182  4  0  0  0  0
181184  1  0  0  0  0
182183  2  0  0  0  0
182185  1  0  0  0  0
183186  4  0  0  0  0
186187  2  0  0  0  0
186190  1  0  0  0  0
187188  4  0  0  0  0
187210  1  0  0  0  0
188189  4  0  0  0  0
188191  4  0  0  0  0
189190  1  0  0  0  0
189194  4  0  0  0  0
191192  4  0  0  0  0
191199  1  0  0  0  0
192193  4  0  0  0  0
192195  1  0  0  0  0
193194  4  0  0  0  0
193197  4  0  0  0  0
194198  1  0  0  0  0
195196  1  0  0  0  0
196197  2  0  0  0  0
196222  1  0  0  0  0
197211  1  0  0  0  0
198200  2  0  0  0  0
198203  1  0  0  0  0
199204  2  0  0  0  0
199207  1  0  0  0  0
200201  4  0  0  0  0
200212  1  0  0  0  0
201202  2  0  0  0  0
201213  1  0  0  0  0
202203  1  0  0  0  0
202208  1  0  0  0  0
204205  4  0  0  0  0
204214  1  0  0  0  0
205206  2  0  0  0  0
205215  1  0  0  0  0
206207  1  0  0  0  0
206209  1  0  0  0  0
208216  1  0  0  0  0
208217  1  0  0  0  0
208218  1  0  0  0  0
209219  1  0  0  0  0
209220  1  0  0  0  0
209221  1  0  0  0  0
M  END
