# Supplementary material for: Design Principles for the Acceptor Units in Donor–Acceptor Conjugated Polymers
Source: ACS Omega. 2022 Oct 18;7(43):38969–78. doi: 10.1021/acsomega.2c04713 (PMC9631416; doi:10.1021/acsomega.2c04713)
Supplement: Supplementary file 2 — ao2c04713_si_002.zip [file ao2c04713_si_002.zip › mol-acceptors/A10.mol]

Title Card Required

Created by GaussView 6.0.16
274309  0  0  0  0  0  0  0  0  0    0
  -24.8956    0.1679    0.1470 O   0  0  0  0  0  0  0  0  0  0  0  0
  -24.7531   -0.8558    1.1576 C   0  0  0  0  0  0  0  0  0  0  0  0
  -25.3683   -0.5827    2.0217 H   0  0  0  0  0  0  0  0  0  0  0  0
  -23.7094   -0.9000    1.4857 H   0  0  0  0  0  0  0  0  0  0  0  0
  -25.1918   -2.1740    0.5555 C   0  0  0  0  0  0  0  0  0  0  0  0
  -24.5745   -2.4286   -0.3090 H   0  0  0  0  0  0  0  0  0  0  0  0
  -26.2330   -2.1274    0.2319 H   0  0  0  0  0  0  0  0  0  0  0  0
  -25.0978   -2.9732    1.2955 H   0  0  0  0  0  0  0  0  0  0  0  0
  -26.6593    2.3967    0.5941 C   0  0  0  0  0  0  0  0  0  0  0  0
  -27.5789    3.3780    0.9239 C   0  0  0  0  0  0  0  0  0  0  0  0
  -28.9224    2.9883    0.7649 C   0  0  0  0  0  0  0  0  0  0  0  0
  -29.0754    1.6984    0.3030 C   0  0  0  0  0  0  0  0  0  0  0  0
  -27.5148    0.9501    0.0504 S   0  0  0  0  0  0  0  0  0  0  0  0
  -30.2997    0.9800    0.0389 C   0  0  0  0  0  0  0  0  0  0  0  0
  -30.4698   -0.3554   -0.1964 C   0  0  0  0  0  0  0  0  0  0  0  0
  -31.8296   -0.7448   -0.4179 C   0  0  0  0  0  0  0  0  0  0  0  0
  -32.7184    0.3646   -0.3290 C   0  0  0  0  0  0  0  0  0  0  0  0
  -31.8401    1.8549   -0.0062 S   0  0  0  0  0  0  0  0  0  0  0  0
  -32.3405   -2.0415   -0.6424 C   0  0  0  0  0  0  0  0  0  0  0  0
  -33.7288   -2.1553   -0.7618 C   0  0  0  0  0  0  0  0  0  0  0  0
  -34.6155   -1.0458   -0.6741 C   0  0  0  0  0  0  0  0  0  0  0  0
  -34.1037    0.2512   -0.4479 C   0  0  0  0  0  0  0  0  0  0  0  0
  -34.6109   -3.6431   -1.0956 S   0  0  0  0  0  0  0  0  0  0  0  0
  -36.1228   -2.7663   -1.1192 C   0  0  0  0  0  0  0  0  0  0  0  0
  -35.9832   -1.4394   -0.8897 C   0  0  0  0  0  0  0  0  0  0  0  0
  -34.9731    1.4366   -0.3436 C   0  0  0  0  0  0  0  0  0  0  0  0
  -31.4710   -3.2258   -0.7470 C   0  0  0  0  0  0  0  0  0  0  0  0
  -34.9765    2.5609   -1.1245 C   0  0  0  0  0  0  0  0  0  0  0  0
  -35.9305    3.5378   -0.7171 C   0  0  0  0  0  0  0  0  0  0  0  0
  -36.6584    3.1738    0.3801 C   0  0  0  0  0  0  0  0  0  0  0  0
  -36.1660    1.5927    0.9359 S   0  0  0  0  0  0  0  0  0  0  0  0
  -31.4763   -4.3570    0.0245 C   0  0  0  0  0  0  0  0  0  0  0  0
  -30.5200   -5.3317   -0.3822 C   0  0  0  0  0  0  0  0  0  0  0  0
  -29.7818   -4.9597   -1.4700 C   0  0  0  0  0  0  0  0  0  0  0  0
  -30.2661   -3.3732   -2.0167 S   0  0  0  0  0  0  0  0  0  0  0  0
  -37.7354    3.9432    1.0822 C   0  0  0  0  0  0  0  0  0  0  0  0
  -28.7025   -5.7268   -2.1712 C   0  0  0  0  0  0  0  0  0  0  0  0
  -27.2784    4.3536    1.2707 H   0  0  0  0  0  0  0  0  0  0  0  0
  -29.7580    3.6365    1.0004 H   0  0  0  0  0  0  0  0  0  0  0  0
  -29.6504   -1.0616   -0.1872 H   0  0  0  0  0  0  0  0  0  0  0  0
  -36.8126   -0.7455   -0.8808 H   0  0  0  0  0  0  0  0  0  0  0  0
  -34.3214    2.6778   -1.9793 H   0  0  0  0  0  0  0  0  0  0  0  0
  -36.0743    4.4834   -1.2276 H   0  0  0  0  0  0  0  0  0  0  0  0
  -32.1394   -4.4799    0.8722 H   0  0  0  0  0  0  0  0  0  0  0  0
  -30.3828   -6.2821    0.1212 H   0  0  0  0  0  0  0  0  0  0  0  0
  -37.4744    4.1573    2.1231 H   0  0  0  0  0  0  0  0  0  0  0  0
  -38.6877    3.4041    1.0889 H   0  0  0  0  0  0  0  0  0  0  0  0
  -37.8985    4.8984    0.5785 H   0  0  0  0  0  0  0  0  0  0  0  0
  -28.9620   -5.9400   -3.2126 H   0  0  0  0  0  0  0  0  0  0  0  0
  -28.5389   -6.6823   -1.6684 H   0  0  0  0  0  0  0  0  0  0  0  0
  -27.7511   -5.1862   -2.1769 H   0  0  0  0  0  0  0  0  0  0  0  0
  -24.5142    3.7279    0.8829 C   0  0  0  0  0  0  0  0  0  0  0  0
  -25.2073    2.4810    0.6402 C   0  0  0  0  0  0  0  0  0  0  0  0
  -24.3585    1.3956    0.4434 C   0  0  0  0  0  0  0  0  0  0  0  0
  -22.9446    1.4860    0.4654 C   0  0  0  0  0  0  0  0  0  0  0  0
  -22.2371    2.6460    0.7068 C   0  0  0  0  0  0  0  0  0  0  0  0
  -23.0572    3.8107    0.9286 C   0  0  0  0  0  0  0  0  0  0  0  0
  -22.6089    5.0391    1.1751 N   0  0  0  0  0  0  0  0  0  0  0  0
  -23.9145    6.0147    1.3358 S   0  0  0  0  0  0  0  0  0  0  0  0
  -25.0969    4.9068    1.0977 N   0  0  0  0  0  0  0  0  0  0  0  0
  -20.7853    2.6878    0.7215 C   0  0  0  0  0  0  0  0  0  0  0  0
  -19.9351    3.7723    0.8058 C   0  0  0  0  0  0  0  0  0  0  0  0
  -18.5666    3.4297    0.7778 C   0  0  0  0  0  0  0  0  0  0  0  0
  -18.3297    2.0757    0.6735 C   0  0  0  0  0  0  0  0  0  0  0  0
  -19.8461    1.2005    0.6294 S   0  0  0  0  0  0  0  0  0  0  0  0
  -17.0665    1.3819    0.6091 C   0  0  0  0  0  0  0  0  0  0  0  0
  -16.8213    0.0952    0.2167 C   0  0  0  0  0  0  0  0  0  0  0  0
  -15.4414   -0.2780    0.2639 C   0  0  0  0  0  0  0  0  0  0  0  0
  -14.6168    0.7965    0.7031 C   0  0  0  0  0  0  0  0  0  0  0  0
  -15.5792    2.2217    1.0762 S   0  0  0  0  0  0  0  0  0  0  0  0
  -14.8556   -1.5077   -0.1158 C   0  0  0  0  0  0  0  0  0  0  0  0
  -13.4651   -1.5875   -0.0368 C   0  0  0  0  0  0  0  0  0  0  0  0
  -12.6402   -0.5125    0.4029 C   0  0  0  0  0  0  0  0  0  0  0  0
  -13.2262    0.7167    0.7831 C   0  0  0  0  0  0  0  0  0  0  0  0
  -12.5013   -3.0110   -0.4112 S   0  0  0  0  0  0  0  0  0  0  0  0
  -11.0132   -2.1708    0.0550 C   0  0  0  0  0  0  0  0  0  0  0  0
  -11.2601   -0.8847    0.4487 C   0  0  0  0  0  0  0  0  0  0  0  0
  -12.4263    1.8635    1.2464 C   0  0  0  0  0  0  0  0  0  0  0  0
  -15.6567   -2.6547   -0.5766 C   0  0  0  0  0  0  0  0  0  0  0  0
  -12.4876    2.5122    2.4505 C   0  0  0  0  0  0  0  0  0  0  0  0
  -11.5921    3.6155    2.5527 C   0  0  0  0  0  0  0  0  0  0  0  0
  -10.8446    3.8250    1.4286 C   0  0  0  0  0  0  0  0  0  0  0  0
  -11.2446    2.6430    0.2063 S   0  0  0  0  0  0  0  0  0  0  0  0
  -15.5958   -3.3070   -1.7789 C   0  0  0  0  0  0  0  0  0  0  0  0
  -16.4923   -4.4099   -1.8776 C   0  0  0  0  0  0  0  0  0  0  0  0
  -17.2397   -4.6154   -0.7527 C   0  0  0  0  0  0  0  0  0  0  0  0
  -16.8389   -3.4300    0.4659 S   0  0  0  0  0  0  0  0  0  0  0  0
   -9.8120    4.8815    1.1791 C   0  0  0  0  0  0  0  0  0  0  0  0
  -18.2707   -5.6724   -0.4985 C   0  0  0  0  0  0  0  0  0  0  0  0
  -20.3017    4.7847    0.8788 H   0  0  0  0  0  0  0  0  0  0  0  0
  -17.7701    4.1631    0.8119 H   0  0  0  0  0  0  0  0  0  0  0  0
  -17.5996   -0.5699   -0.1334 H   0  0  0  0  0  0  0  0  0  0  0  0
  -10.4821   -0.2206    0.8011 H   0  0  0  0  0  0  0  0  0  0  0  0
  -13.1466    2.1949    3.2496 H   0  0  0  0  0  0  0  0  0  0  0  0
  -11.5023    4.2334    3.4390 H   0  0  0  0  0  0  0  0  0  0  0  0
  -14.9360   -2.9933   -2.5786 H   0  0  0  0  0  0  0  0  0  0  0  0
  -16.5820   -5.0310   -2.7617 H   0  0  0  0  0  0  0  0  0  0  0  0
  -10.0776    5.5232    0.3335 H   0  0  0  0  0  0  0  0  0  0  0  0
   -8.8284    4.4516    0.9668 H   0  0  0  0  0  0  0  0  0  0  0  0
   -9.7121    5.5188    2.0602 H   0  0  0  0  0  0  0  0  0  0  0  0
  -17.9993   -6.3159    0.3438 H   0  0  0  0  0  0  0  0  0  0  0  0
  -18.3767   -6.3079   -1.3802 H   0  0  0  0  0  0  0  0  0  0  0  0
  -19.2530   -5.2433   -0.2780 H   0  0  0  0  0  0  0  0  0  0  0  0
   -5.0737   -4.7071    0.0282 C   0  0  0  0  0  0  0  0  0  0  0  0
   -5.8377   -3.4842   -0.0902 C   0  0  0  0  0  0  0  0  0  0  0  0
   -5.0530   -2.3392   -0.1928 C   0  0  0  0  0  0  0  0  0  0  0  0
   -3.6365   -2.3497   -0.1734 C   0  0  0  0  0  0  0  0  0  0  0  0
   -2.8621   -3.4874   -0.0686 C   0  0  0  0  0  0  0  0  0  0  0  0
   -3.6135   -4.7143    0.0261 C   0  0  0  0  0  0  0  0  0  0  0  0
   -3.0951   -5.9350    0.1355 N   0  0  0  0  0  0  0  0  0  0  0  0
   -4.3426   -6.9914    0.2325 S   0  0  0  0  0  0  0  0  0  0  0  0
   -5.5875   -5.9316    0.1393 N   0  0  0  0  0  0  0  0  0  0  0  0
   -1.4105   -3.4450   -0.0425 C   0  0  0  0  0  0  0  0  0  0  0  0
   -7.2930   -3.4738   -0.0851 C   0  0  0  0  0  0  0  0  0  0  0  0
   -0.4986   -4.4811   -0.0076 C   0  0  0  0  0  0  0  0  0  0  0  0
    0.8474   -4.0588   -0.0073 C   0  0  0  0  0  0  0  0  0  0  0  0
    1.0062   -2.6896   -0.0399 C   0  0  0  0  0  0  0  0  0  0  0  0
   -0.5589   -1.9028   -0.0569 S   0  0  0  0  0  0  0  0  0  0  0  0
   -8.1514   -4.5592   -0.1394 C   0  0  0  0  0  0  0  0  0  0  0  0
   -9.5171   -4.2189   -0.1049 C   0  0  0  0  0  0  0  0  0  0  0  0
   -9.7483   -2.8628   -0.0140 C   0  0  0  0  0  0  0  0  0  0  0  0
   -8.2366   -1.9838    0.0094 S   0  0  0  0  0  0  0  0  0  0  0  0
    2.2272   -1.9223   -0.0560 C   0  0  0  0  0  0  0  0  0  0  0  0
    2.3898   -0.5868   -0.3018 C   0  0  0  0  0  0  0  0  0  0  0  0
    3.7475   -0.1420   -0.2468 C   0  0  0  0  0  0  0  0  0  0  0  0
    4.6433   -1.2102    0.0428 C   0  0  0  0  0  0  0  0  0  0  0  0
    3.7732   -2.7229    0.2691 S   0  0  0  0  0  0  0  0  0  0  0  0
    4.2524    1.1559   -0.4930 C   0  0  0  0  0  0  0  0  0  0  0  0
    5.6380    1.3068   -0.4402 C   0  0  0  0  0  0  0  0  0  0  0  0
    6.5341    0.2377   -0.1515 C   0  0  0  0  0  0  0  0  0  0  0  0
    6.0291   -1.0595    0.0956 C   0  0  0  0  0  0  0  0  0  0  0  0
    6.5100    2.8180   -0.6666 S   0  0  0  0  0  0  0  0  0  0  0  0
    8.0567    2.0167   -0.3443 C   0  0  0  0  0  0  0  0  0  0  0  0
    7.8922    0.6811   -0.0990 C   0  0  0  0  0  0  0  0  0  0  0  0
    6.9061   -2.2044    0.3962 C   0  0  0  0  0  0  0  0  0  0  0  0
    3.3749    2.3001   -0.7939 C   0  0  0  0  0  0  0  0  0  0  0  0
    6.9283   -2.9882    1.5185 C   0  0  0  0  0  0  0  0  0  0  0  0
    7.8838   -4.0437    1.4602 C   0  0  0  0  0  0  0  0  0  0  0  0
    8.5938   -4.0808    0.2935 C   0  0  0  0  0  0  0  0  0  0  0  0
    8.0831   -2.7912   -0.7679 S   0  0  0  0  0  0  0  0  0  0  0  0
    3.3609    3.0912   -1.9113 C   0  0  0  0  0  0  0  0  0  0  0  0
    2.4024    4.1438   -1.8550 C   0  0  0  0  0  0  0  0  0  0  0  0
    1.6817    4.1720   -0.6947 C   0  0  0  0  0  0  0  0  0  0  0  0
    2.1863    2.8772    0.3634 S   0  0  0  0  0  0  0  0  0  0  0  0
    9.6640   -5.0460   -0.1165 C   0  0  0  0  0  0  0  0  0  0  0  0
    0.6040    5.1307   -0.2893 C   0  0  0  0  0  0  0  0  0  0  0  0
   -0.8058   -5.5155    0.0106 H   0  0  0  0  0  0  0  0  0  0  0  0
    1.6845   -4.7464    0.0007 H   0  0  0  0  0  0  0  0  0  0  0  0
   -7.7911   -5.5742   -0.1889 H   0  0  0  0  0  0  0  0  0  0  0  0
  -10.3116   -4.9552   -0.1246 H   0  0  0  0  0  0  0  0  0  0  0  0
    1.5654    0.0700   -0.5462 H   0  0  0  0  0  0  0  0  0  0  0  0
    8.7164    0.0234    0.1424 H   0  0  0  0  0  0  0  0  0  0  0  0
    6.2863   -2.8026    2.3711 H   0  0  0  0  0  0  0  0  0  0  0  0
    8.0410   -4.7539    2.2642 H   0  0  0  0  0  0  0  0  0  0  0  0
    4.0110    2.9127   -2.7591 H   0  0  0  0  0  0  0  0  0  0  0  0
    2.2505    4.8584   -2.6561 H   0  0  0  0  0  0  0  0  0  0  0  0
   10.6105   -4.5420   -0.3346 H   0  0  0  0  0  0  0  0  0  0  0  0
    9.3839   -5.6132   -1.0093 H   0  0  0  0  0  0  0  0  0  0  0  0
    9.8464   -5.7623    0.6874 H   0  0  0  0  0  0  0  0  0  0  0  0
   -0.3441    4.6223   -0.0891 H   0  0  0  0  0  0  0  0  0  0  0  0
    0.4305    5.8545   -1.0884 H   0  0  0  0  0  0  0  0  0  0  0  0
    0.8708    5.6896    0.6128 H   0  0  0  0  0  0  0  0  0  0  0  0
   13.8336    4.8948   -0.6029 C   0  0  0  0  0  0  0  0  0  0  0  0
   13.1464    3.6380   -0.3978 C   0  0  0  0  0  0  0  0  0  0  0  0
   14.0000    2.5500   -0.2390 C   0  0  0  0  0  0  0  0  0  0  0  0
   15.4131    2.6434   -0.2828 C   0  0  0  0  0  0  0  0  0  0  0  0
   16.1155    3.8179   -0.4615 C   0  0  0  0  0  0  0  0  0  0  0  0
   15.2904    4.9891   -0.6224 C   0  0  0  0  0  0  0  0  0  0  0  0
   15.7336    6.2294   -0.8115 N   0  0  0  0  0  0  0  0  0  0  0  0
   14.4238    7.2018   -0.9548 S   0  0  0  0  0  0  0  0  0  0  0  0
   13.2458    6.0774   -0.7806 N   0  0  0  0  0  0  0  0  0  0  0  0
   17.5667    3.8630   -0.4988 C   0  0  0  0  0  0  0  0  0  0  0  0
   11.6945    3.5412   -0.3805 C   0  0  0  0  0  0  0  0  0  0  0  0
   18.4086    4.9101   -0.8158 C   0  0  0  0  0  0  0  0  0  0  0  0
   19.7789    4.5787   -0.7614 C   0  0  0  0  0  0  0  0  0  0  0  0
   20.0258    3.2715   -0.3995 C   0  0  0  0  0  0  0  0  0  0  0  0
   18.5168    2.4349   -0.0985 S   0  0  0  0  0  0  0  0  0  0  0  0
   10.7734    4.5755   -0.3856 C   0  0  0  0  0  0  0  0  0  0  0  0
    9.4306    4.1537   -0.3744 C   0  0  0  0  0  0  0  0  0  0  0  0
    9.2791    2.7831   -0.3655 C   0  0  0  0  0  0  0  0  0  0  0  0
   10.8408    1.9951   -0.3807 S   0  0  0  0  0  0  0  0  0  0  0  0
   21.2931    2.5978   -0.2554 C   0  0  0  0  0  0  0  0  0  0  0  0
   21.5377    1.2553   -0.1674 C   0  0  0  0  0  0  0  0  0  0  0  0
   22.9220    0.9198   -0.0387 C   0  0  0  0  0  0  0  0  0  0  0  0
   23.7505    2.0778   -0.0456 C   0  0  0  0  0  0  0  0  0  0  0  0
   22.7873    3.5448   -0.1760 S   0  0  0  0  0  0  0  0  0  0  0  0
   23.5065   -0.3660    0.0292 C   0  0  0  0  0  0  0  0  0  0  0  0
   24.8996   -0.4164    0.0807 C   0  0  0  0  0  0  0  0  0  0  0  0
   25.7284    0.7422    0.0730 C   0  0  0  0  0  0  0  0  0  0  0  0
   25.1438    2.0278    0.0068 C   0  0  0  0  0  0  0  0  0  0  0  0
   25.8643   -1.8822    0.2087 S   0  0  0  0  0  0  0  0  0  0  0  0
   27.3589   -0.9352    0.2861 C   0  0  0  0  0  0  0  0  0  0  0  0
   27.1132    0.4071    0.1991 C   0  0  0  0  0  0  0  0  0  0  0  0
   25.9480    3.2618   -0.0039 C   0  0  0  0  0  0  0  0  0  0  0  0
   22.7011   -1.5993    0.0427 C   0  0  0  0  0  0  0  0  0  0  0  0
   25.9218    4.3018    0.8861 C   0  0  0  0  0  0  0  0  0  0  0  0
   26.8100    5.3643    0.5513 C   0  0  0  0  0  0  0  0  0  0  0  0
   27.5167    5.1508   -0.5980 C   0  0  0  0  0  0  0  0  0  0  0  0
   27.0862    3.6086   -1.2961 S   0  0  0  0  0  0  0  0  0  0  0  0
   22.7261   -2.6419   -0.8442 C   0  0  0  0  0  0  0  0  0  0  0  0
   21.8380   -3.7031   -0.5051 C   0  0  0  0  0  0  0  0  0  0  0  0
   21.1329   -3.4860    0.6446 C   0  0  0  0  0  0  0  0  0  0  0  0
   21.5644   -1.9417    1.3373 S   0  0  0  0  0  0  0  0  0  0  0  0
   28.5304    6.0419   -1.2485 C   0  0  0  0  0  0  0  0  0  0  0  0
   20.1226   -4.3766    1.3011 C   0  0  0  0  0  0  0  0  0  0  0  0
   18.0348    5.8861   -1.0854 H   0  0  0  0  0  0  0  0  0  0  0  0
   20.5691    5.2792   -1.0029 H   0  0  0  0  0  0  0  0  0  0  0  0
   11.0729    5.6111   -0.3980 H   0  0  0  0  0  0  0  0  0  0  0  0
    8.5945    4.8426   -0.3563 H   0  0  0  0  0  0  0  0  0  0  0  0
   20.7546    0.5110   -0.2257 H   0  0  0  0  0  0  0  0  0  0  0  0
   27.8963    1.1509    0.2605 H   0  0  0  0  0  0  0  0  0  0  0  0
   25.2937    4.2970    1.7687 H   0  0  0  0  0  0  0  0  0  0  0  0
   26.9243    6.2603    1.1509 H   0  0  0  0  0  0  0  0  0  0  0  0
   23.3542   -2.6405   -1.7268 H   0  0  0  0  0  0  0  0  0  0  0  0
   21.7237   -4.6014   -1.1013 H   0  0  0  0  0  0  0  0  0  0  0  0
   28.2305    6.3354   -2.2590 H   0  0  0  0  0  0  0  0  0  0  0  0
   29.5103    5.5609   -1.3251 H   0  0  0  0  0  0  0  0  0  0  0  0
   28.6542    6.9543   -0.6614 H   0  0  0  0  0  0  0  0  0  0  0  0
   20.4306   -4.6735    2.3082 H   0  0  0  0  0  0  0  0  0  0  0  0
   19.9918   -5.2872    0.7127 H   0  0  0  0  0  0  0  0  0  0  0  0
   19.1445   -3.8937    1.3882 H   0  0  0  0  0  0  0  0  0  0  0  0
   33.3229   -3.3192    0.9561 C   0  0  0  0  0  0  0  0  0  0  0  0
   32.5395   -2.2327    0.4095 C   0  0  0  0  0  0  0  0  0  0  0  0
   33.3035   -1.2193   -0.1592 C   0  0  0  0  0  0  0  0  0  0  0  0
   34.7217   -1.2278   -0.1984 C   0  0  0  0  0  0  0  0  0  0  0  0
   35.5111   -2.2444    0.2936 C   0  0  0  0  0  0  0  0  0  0  0  0
   34.7812   -3.3337    0.8902 C   0  0  0  0  0  0  0  0  0  0  0  0
   35.3208   -4.4213    1.4360 N   0  0  0  0  0  0  0  0  0  0  0  0
   34.0926   -5.3518    1.9895 S   0  0  0  0  0  0  0  0  0  0  0  0
   32.8303   -4.4038    1.5536 N   0  0  0  0  0  0  0  0  0  0  0  0
   36.9664   -2.2107    0.2268 C   0  0  0  0  0  0  0  0  0  0  0  0
   31.0848   -2.2144    0.4755 C   0  0  0  0  0  0  0  0  0  0  0  0
   37.8941   -3.0229    0.8422 C   0  0  0  0  0  0  0  0  0  0  0  0
   39.2401   -2.6754    0.5513 C   0  0  0  0  0  0  0  0  0  0  0  0
   39.3443   -1.6042   -0.2880 C   0  0  0  0  0  0  0  0  0  0  0  0
   37.7913   -0.9963   -0.7462 S   0  0  0  0  0  0  0  0  0  0  0  0
   30.2391   -3.2378    0.8678 C   0  0  0  0  0  0  0  0  0  0  0  0
   28.8715   -2.9029    0.8341 C   0  0  0  0  0  0  0  0  0  0  0  0
   28.6280   -1.6097    0.4239 C   0  0  0  0  0  0  0  0  0  0  0  0
   30.1282   -0.7928    0.0492 S   0  0  0  0  0  0  0  0  0  0  0  0
   37.6058   -3.8436    1.4813 H   0  0  0  0  0  0  0  0  0  0  0  0
   40.0968   -3.2029    0.9521 H   0  0  0  0  0  0  0  0  0  0  0  0
   30.6096   -4.1996    1.1844 H   0  0  0  0  0  0  0  0  0  0  0  0
   28.0859   -3.5897    1.1259 H   0  0  0  0  0  0  0  0  0  0  0  0
   40.2372   -1.1338   -0.6730 H   0  0  0  0  0  0  0  0  0  0  0  0
  -37.0387   -3.3078   -1.3088 H   0  0  0  0  0  0  0  0  0  0  0  0
   -5.6631   -1.1120   -0.2625 O   0  0  0  0  0  0  0  0  0  0  0  0
   -5.5416   -0.4042   -1.5174 C   0  0  0  0  0  0  0  0  0  0  0  0
   -6.1050   -0.9490   -2.2826 H   0  0  0  0  0  0  0  0  0  0  0  0
   -4.4903   -0.3826   -1.8222 H   0  0  0  0  0  0  0  0  0  0  0  0
   -6.0812    0.9967   -1.3201 C   0  0  0  0  0  0  0  0  0  0  0  0
   -5.5160    1.5232   -0.5477 H   0  0  0  0  0  0  0  0  0  0  0  0
   -7.1306    0.9718   -1.0218 H   0  0  0  0  0  0  0  0  0  0  0  0
   -6.0025    1.5624   -2.2524 H   0  0  0  0  0  0  0  0  0  0  0  0
   13.4660    1.2942   -0.0950 O   0  0  0  0  0  0  0  0  0  0  0  0
   13.6492    0.6606    1.1914 C   0  0  0  0  0  0  0  0  0  0  0  0
   13.0561    1.2026    1.9359 H   0  0  0  0  0  0  0  0  0  0  0  0
   14.7022    0.7280    1.4836 H   0  0  0  0  0  0  0  0  0  0  0  0
   13.2083   -0.7828    1.0708 C   0  0  0  0  0  0  0  0  0  0  0  0
   13.8036   -1.3075    0.3202 H   0  0  0  0  0  0  0  0  0  0  0  0
   12.1579   -0.8468    0.7817 H   0  0  0  0  0  0  0  0  0  0  0  0
   13.3321   -1.2933    2.0296 H   0  0  0  0  0  0  0  0  0  0  0  0
   32.6764   -0.1065   -0.6598 O   0  0  0  0  0  0  0  0  0  0  0  0
   32.7375    0.0763   -2.0927 C   0  0  0  0  0  0  0  0  0  0  0  0
   32.1500   -0.7146   -2.5714 H   0  0  0  0  0  0  0  0  0  0  0  0
   33.7750   -0.0226   -2.4280 H   0  0  0  0  0  0  0  0  0  0  0  0
   32.1889    1.4503   -2.4145 C   0  0  0  0  0  0  0  0  0  0  0  0
   32.7785    2.2269   -1.9222 H   0  0  0  0  0  0  0  0  0  0  0  0
   31.1530    1.5433   -2.0840 H   0  0  0  0  0  0  0  0  0  0  0  0
   32.2220    1.6229   -3.4936 H   0  0  0  0  0  0  0  0  0  0  0  0
  -22.4120    0.5690    0.2400 H   0  0  0  0  0  0  0  0  0  0  0  0
   -3.1595   -1.3773   -0.2211 H   0  0  0  0  0  0  0  0  0  0  0  0
   15.9490    1.7044   -0.2022 H   0  0  0  0  0  0  0  0  0  0  0  0
   35.1859   -0.3430   -0.6192 H   0  0  0  0  0  0  0  0  0  0  0  0
  1  2  1  0  0  0  0
  1 54  1  0  0  0  0
  2  3  1  0  0  0  0
  2  4  1  0  0  0  0
  2  5  1  0  0  0  0
  5  6  1  0  0  0  0
  5  7  1  0  0  0  0
  5  8  1  0  0  0  0
  9 10  2  0  0  0  0
  9 13  1  0  0  0  0
  9 53  1  0  0  0  0
 10 11  4  0  0  0  0
 10 38  1  0  0  0  0
 11 12  2  0  0  0  0
 11 39  1  0  0  0  0
 12 13  1  0  0  0  0
 12 14  4  0  0  0  0
 14 15  2  0  0  0  0
 14 18  1  0  0  0  0
 15 16  4  0  0  0  0
 15 40  1  0  0  0  0
 16 17  4  0  0  0  0
 16 19  4  0  0  0  0
 17 18  1  0  0  0  0
 17 22  4  0  0  0  0
 19 20  4  0  0  0  0
 19 27  1  0  0  0  0
 20 21  4  0  0  0  0
 20 23  1  0  0  0  0
 21 22  4  0  0  0  0
 21 25  4  0  0  0  0
 22 26  1  0  0  0  0
 23 24  1  0  0  0  0
 24 25  2  0  0  0  0
 24246  1  0  0  0  0
 25 41  1  0  0  0  0
 26 28  2  0  0  0  0
 26 31  1  0  0  0  0
 27 32  2  0  0  0  0
 27 35  1  0  0  0  0
 28 29  4  0  0  0  0
 28 42  1  0  0  0  0
 29 30  2  0  0  0  0
 29 43  1  0  0  0  0
 30 31  1  0  0  0  0
 30 36  1  0  0  0  0
 32 33  4  0  0  0  0
 32 44  1  0  0  0  0
 33 34  2  0  0  0  0
 33 45  1  0  0  0  0
 34 35  1  0  0  0  0
 34 37  1  0  0  0  0
 36 46  1  0  0  0  0
 36 47  1  0  0  0  0
 36 48  1  0  0  0  0
 37 49  1  0  0  0  0
 37 50  1  0  0  0  0
 37 51  1  0  0  0  0
 52 53  4  0  0  0  0
 52 57  1  0  0  0  0
 52 60  4  0  0  0  0
 53 54  4  0  0  0  0
 54 55  4  0  0  0  0
 55 56  2  0  0  0  0
 55271  1  0  0  0  0
 56 57  4  0  0  0  0
 56 61  1  0  0  0  0
 57 58  4  0  0  0  0
 58 59  1  0  0  0  0
 59 60  1  0  0  0  0
 61 62  2  0  0  0  0
 61 65  1  0  0  0  0
 62 63  4  0  0  0  0
 62 90  1  0  0  0  0
 63 64  2  0  0  0  0
 63 91  1  0  0  0  0
 64 65  1  0  0  0  0
 64 66  4  0  0  0  0
 66 67  2  0  0  0  0
 66 70  1  0  0  0  0
 67 68  4  0  0  0  0
 67 92  1  0  0  0  0
 68 69  4  0  0  0  0
 68 71  4  0  0  0  0
 69 70  1  0  0  0  0
 69 74  4  0  0  0  0
 71 72  4  0  0  0  0
 71 79  1  0  0  0  0
 72 73  4  0  0  0  0
 72 75  1  0  0  0  0
 73 74  4  0  0  0  0
 73 77  4  0  0  0  0
 74 78  1  0  0  0  0
 75 76  1  0  0  0  0
 76 77  2  0  0  0  0
 76121  4  0  0  0  0
 77 93  1  0  0  0  0
 78 80  2  0  0  0  0
 78 83  1  0  0  0  0
 79 84  2  0  0  0  0
 79 87  1  0  0  0  0
 80 81  4  0  0  0  0
 80 94  1  0  0  0  0
 81 82  2  0  0  0  0
 81 95  1  0  0  0  0
 82 83  1  0  0  0  0
 82 88  1  0  0  0  0
 84 85  4  0  0  0  0
 84 96  1  0  0  0  0
 85 86  2  0  0  0  0
 85 97  1  0  0  0  0
 86 87  1  0  0  0  0
 86 89  1  0  0  0  0
 88 98  1  0  0  0  0
 88 99  1  0  0  0  0
 88100  1  0  0  0  0
 89101  1  0  0  0  0
 89102  1  0  0  0  0
 89103  1  0  0  0  0
104105  4  0  0  0  0
104109  1  0  0  0  0
104112  4  0  0  0  0
105106  4  0  0  0  0
105114  1  0  0  0  0
106107  4  0  0  0  0
106247  1  0  0  0  0
107108  2  0  0  0  0
107272  1  0  0  0  0
108109  4  0  0  0  0
108113  1  0  0  0  0
109110  4  0  0  0  0
110111  1  0  0  0  0
111112  1  0  0  0  0
113115  2  0  0  0  0
113118  1  0  0  0  0
114119  2  0  0  0  0
114122  1  0  0  0  0
115116  4  0  0  0  0
115147  1  0  0  0  0
116117  2  0  0  0  0
116148  1  0  0  0  0
117118  1  0  0  0  0
117123  4  0  0  0  0
119120  4  0  0  0  0
119149  1  0  0  0  0
120121  2  0  0  0  0
120150  1  0  0  0  0
121122  1  0  0  0  0
123124  2  0  0  0  0
123127  1  0  0  0  0
124125  4  0  0  0  0
124151  1  0  0  0  0
125126  4  0  0  0  0
125128  4  0  0  0  0
126127  1  0  0  0  0
126131  4  0  0  0  0
128129  4  0  0  0  0
128136  1  0  0  0  0
129130  4  0  0  0  0
129132  1  0  0  0  0
130131  4  0  0  0  0
130134  4  0  0  0  0
131135  1  0  0  0  0
132133  1  0  0  0  0
133134  2  0  0  0  0
133180  4  0  0  0  0
134152  1  0  0  0  0
135137  2  0  0  0  0
135140  1  0  0  0  0
136141  2  0  0  0  0
136144  1  0  0  0  0
137138  4  0  0  0  0
137153  1  0  0  0  0
138139  2  0  0  0  0
138154  1  0  0  0  0
139140  1  0  0  0  0
139145  1  0  0  0  0
141142  4  0  0  0  0
141155  1  0  0  0  0
142143  2  0  0  0  0
142156  1  0  0  0  0
143144  1  0  0  0  0
143146  1  0  0  0  0
145157  1  0  0  0  0
145158  1  0  0  0  0
145159  1  0  0  0  0
146160  1  0  0  0  0
146161  1  0  0  0  0
146162  1  0  0  0  0
163164  4  0  0  0  0
163168  1  0  0  0  0
163171  4  0  0  0  0
164165  4  0  0  0  0
164173  1  0  0  0  0
165166  4  0  0  0  0
165255  1  0  0  0  0
166167  2  0  0  0  0
166273  1  0  0  0  0
167168  4  0  0  0  0
167172  1  0  0  0  0
168169  4  0  0  0  0
169170  1  0  0  0  0
170171  1  0  0  0  0
172174  2  0  0  0  0
172177  1  0  0  0  0
173178  2  0  0  0  0
173181  1  0  0  0  0
174175  4  0  0  0  0
174206  1  0  0  0  0
175176  2  0  0  0  0
175207  1  0  0  0  0
176177  1  0  0  0  0
176182  4  0  0  0  0
178179  4  0  0  0  0
178208  1  0  0  0  0
179180  2  0  0  0  0
179209  1  0  0  0  0
180181  1  0  0  0  0
182183  2  0  0  0  0
182186  1  0  0  0  0
183184  4  0  0  0  0
183210  1  0  0  0  0
184185  4  0  0  0  0
184187  4  0  0  0  0
185186  1  0  0  0  0
185190  4  0  0  0  0
187188  4  0  0  0  0
187195  1  0  0  0  0
188189  4  0  0  0  0
188191  1  0  0  0  0
189190  4  0  0  0  0
189193  4  0  0  0  0
190194  1  0  0  0  0
191192  1  0  0  0  0
192193  2  0  0  0  0
192239  4  0  0  0  0
193211  1  0  0  0  0
194196  2  0  0  0  0
194199  1  0  0  0  0
195200  2  0  0  0  0
195203  1  0  0  0  0
196197  4  0  0  0  0
196212  1  0  0  0  0
197198  2  0  0  0  0
197213  1  0  0  0  0
198199  1  0  0  0  0
198204  1  0  0  0  0
200201  4  0  0  0  0
200214  1  0  0  0  0
201202  2  0  0  0  0
201215  1  0  0  0  0
202203  1  0  0  0  0
202205  1  0  0  0  0
204216  1  0  0  0  0
204217  1  0  0  0  0
204218  1  0  0  0  0
205219  1  0  0  0  0
205220  1  0  0  0  0
205221  1  0  0  0  0
222223  4  0  0  0  0
222227  1  0  0  0  0
222230  4  0  0  0  0
223224  4  0  0  0  0
223232  1  0  0  0  0
224225  4  0  0  0  0
224263  1  0  0  0  0
225226  2  0  0  0  0
225274  1  0  0  0  0
226227  4  0  0  0  0
226231  1  0  0  0  0
227228  4  0  0  0  0
228229  1  0  0  0  0
229230  1  0  0  0  0
231233  2  0  0  0  0
231236  1  0  0  0  0
232237  2  0  0  0  0
232240  1  0  0  0  0
233234  4  0  0  0  0
233241  1  0  0  0  0
234235  2  0  0  0  0
234242  1  0  0  0  0
235236  1  0  0  0  0
235245  1  0  0  0  0
237238  4  0  0  0  0
237243  1  0  0  0  0
238239  2  0  0  0  0
238244  1  0  0  0  0
239240  1  0  0  0  0
247248  1  0  0  0  0
248249  1  0  0  0  0
248250  1  0  0  0  0
248251  1  0  0  0  0
251252  1  0  0  0  0
251253  1  0  0  0  0
251254  1  0  0  0  0
255256  1  0  0  0  0
256257  1  0  0  0  0
256258  1  0  0  0  0
256259  1  0  0  0  0
259260  1  0  0  0  0
259261  1  0  0  0  0
259262  1  0  0  0  0
263264  1  0  0  0  0
264265  1  0  0  0  0
264266  1  0  0  0  0
264267  1  0  0  0  0
267268  1  0  0  0  0
267269  1  0  0  0  0
267270  1  0  0  0  0
M  END
