# Supplementary material for: Design Principles for the Acceptor Units in Donor–Acceptor Conjugated Polymers
Source: ACS Omega. 2022 Oct 18;7(43):38969–78. doi: 10.1021/acsomega.2c04713 (PMC9631416; doi:10.1021/acsomega.2c04713)
Supplement: Supplementary file 2 — ao2c04713_si_002.zip [file ao2c04713_si_002.zip › mol-acceptors/A11.mol]

Title Card Required

Created by GaussView 6.0.16
302337  0  0  0  0  0  0  0  0  0    0
  -25.7067    2.7618    4.2866 O   0  0  0  0  0  0  0  0  0  0  0  0
  -23.0704    2.7962    4.2875 O   0  0  0  0  0  0  0  0  0  0  0  0
  -25.8065    4.1896    4.0602 C   0  0  0  0  0  0  0  0  0  0  0  0
  -22.9794    2.1064    5.5587 C   0  0  0  0  0  0  0  0  0  0  0  0
  -26.4241    4.3576    3.1718 H   0  0  0  0  0  0  0  0  0  0  0  0
  -24.8064    4.5883    3.8748 H   0  0  0  0  0  0  0  0  0  0  0  0
  -26.4292    4.8168    5.2895 C   0  0  0  0  0  0  0  0  0  0  0  0
  -22.3765    3.0604    6.5680 C   0  0  0  0  0  0  0  0  0  0  0  0
  -23.9805    1.7898    5.8608 H   0  0  0  0  0  0  0  0  0  0  0  0
  -22.3528    1.2181    5.4274 H   0  0  0  0  0  0  0  0  0  0  0  0
  -25.8158    4.6330    6.1746 H   0  0  0  0  0  0  0  0  0  0  0  0
  -27.4281    4.4153    5.4736 H   0  0  0  0  0  0  0  0  0  0  0  0
  -26.5175    5.8980    5.1533 H   0  0  0  0  0  0  0  0  0  0  0  0
  -21.3763    3.3760    6.2631 H   0  0  0  0  0  0  0  0  0  0  0  0
  -22.2959    2.5714    7.5425 H   0  0  0  0  0  0  0  0  0  0  0  0
  -22.9984    3.9511    6.6831 H   0  0  0  0  0  0  0  0  0  0  0  0
  -27.3184    1.3367    2.3579 C   0  0  0  0  0  0  0  0  0  0  0  0
  -28.1735    1.6177    3.4103 C   0  0  0  0  0  0  0  0  0  0  0  0
  -29.5395    1.5215    3.0833 C   0  0  0  0  0  0  0  0  0  0  0  0
  -29.7693    1.1703    1.7691 C   0  0  0  0  0  0  0  0  0  0  0  0
  -28.2592    0.9370    0.9237 S   0  0  0  0  0  0  0  0  0  0  0  0
  -31.0355    0.9709    1.1022 C   0  0  0  0  0  0  0  0  0  0  0  0
  -31.2862    0.3216   -0.0732 C   0  0  0  0  0  0  0  0  0  0  0  0
  -32.6681    0.3031   -0.4495 C   0  0  0  0  0  0  0  0  0  0  0  0
  -33.4868    0.9657    0.5095 C   0  0  0  0  0  0  0  0  0  0  0  0
  -32.5174    1.6190    1.8251 S   0  0  0  0  0  0  0  0  0  0  0  0
  -33.2586   -0.3184   -1.5712 C   0  0  0  0  0  0  0  0  0  0  0  0
  -34.6514   -0.2427   -1.6674 C   0  0  0  0  0  0  0  0  0  0  0  0
  -35.4676    0.4214   -0.7095 C   0  0  0  0  0  0  0  0  0  0  0  0
  -34.8764    1.0409    0.4137 C   0  0  0  0  0  0  0  0  0  0  0  0
  -35.6240   -0.8844   -2.9885 S   0  0  0  0  0  0  0  0  0  0  0  0
  -37.0785   -0.2556   -2.2510 C   0  0  0  0  0  0  0  0  0  0  0  0
  -36.8571    0.3949   -1.0846 C   0  0  0  0  0  0  0  0  0  0  0  0
  -35.6708    1.7389    1.4403 C   0  0  0  0  0  0  0  0  0  0  0  0
  -32.4648   -1.0172   -2.5961 C   0  0  0  0  0  0  0  0  0  0  0  0
  -35.6080    3.0533    1.8173 C   0  0  0  0  0  0  0  0  0  0  0  0
  -36.4996    3.3878    2.8774 C   0  0  0  0  0  0  0  0  0  0  0  0
  -37.2452    2.3339    3.3242 C   0  0  0  0  0  0  0  0  0  0  0  0
  -36.8482    0.8884    2.4276 S   0  0  0  0  0  0  0  0  0  0  0  0
  -32.5451   -2.3265   -2.9887 C   0  0  0  0  0  0  0  0  0  0  0  0
  -31.6478   -2.6640   -4.0425 C   0  0  0  0  0  0  0  0  0  0  0  0
  -30.8805   -1.6174   -4.4697 C   0  0  0  0  0  0  0  0  0  0  0  0
  -31.2630   -0.1757   -3.5616 S   0  0  0  0  0  0  0  0  0  0  0  0
  -38.2722    2.3140    4.4150 C   0  0  0  0  0  0  0  0  0  0  0  0
  -29.8409   -1.6025   -5.5485 C   0  0  0  0  0  0  0  0  0  0  0  0
  -27.8108    1.8654    4.3952 H   0  0  0  0  0  0  0  0  0  0  0  0
  -30.3358    1.6794    3.8008 H   0  0  0  0  0  0  0  0  0  0  0  0
  -30.5118   -0.1675   -0.6489 H   0  0  0  0  0  0  0  0  0  0  0  0
  -37.6419    0.8567   -0.5012 H   0  0  0  0  0  0  0  0  0  0  0  0
  -34.9498    3.7660    1.3354 H   0  0  0  0  0  0  0  0  0  0  0  0
  -36.5875    4.3851    3.2936 H   0  0  0  0  0  0  0  0  0  0  0  0
  -33.2191   -3.0340   -2.5210 H   0  0  0  0  0  0  0  0  0  0  0  0
  -31.5712   -3.6581   -4.4681 H   0  0  0  0  0  0  0  0  0  0  0  0
  -37.9972    1.6314    5.2249 H   0  0  0  0  0  0  0  0  0  0  0  0
  -39.2555    2.0047    4.0476 H   0  0  0  0  0  0  0  0  0  0  0  0
  -38.3777    3.3124    4.8446 H   0  0  0  0  0  0  0  0  0  0  0  0
  -30.0954   -0.9067   -6.3538 H   0  0  0  0  0  0  0  0  0  0  0  0
  -29.7469   -2.5978   -5.9879 H   0  0  0  0  0  0  0  0  0  0  0  0
  -28.8573   -1.3133   -5.1662 H   0  0  0  0  0  0  0  0  0  0  0  0
  -25.0864    0.6760    1.3482 C   0  0  0  0  0  0  0  0  0  0  0  0
  -25.8603    1.3704    2.3427 C   0  0  0  0  0  0  0  0  0  0  0  0
  -25.0988    2.0618    3.2779 C   0  0  0  0  0  0  0  0  0  0  0  0
  -23.6590    2.0735    3.2834 C   0  0  0  0  0  0  0  0  0  0  0  0
  -22.8793    1.4296    2.3293 C   0  0  0  0  0  0  0  0  0  0  0  0
  -23.6344    0.7163    1.3336 C   0  0  0  0  0  0  0  0  0  0  0  0
  -23.1048    0.0206    0.3307 N   0  0  0  0  0  0  0  0  0  0  0  0
  -24.3425   -0.6258   -0.5281 S   0  0  0  0  0  0  0  0  0  0  0  0
  -25.5969   -0.0425    0.3515 N   0  0  0  0  0  0  0  0  0  0  0  0
  -21.4216    1.4693    2.3204 C   0  0  0  0  0  0  0  0  0  0  0  0
  -20.5829    2.3748    2.9489 C   0  0  0  0  0  0  0  0  0  0  0  0
  -19.2121    2.1134    2.7646 C   0  0  0  0  0  0  0  0  0  0  0  0
  -18.9612    0.9957    1.9951 C   0  0  0  0  0  0  0  0  0  0  0  0
  -20.4582    0.2628    1.4727 S   0  0  0  0  0  0  0  0  0  0  0  0
  -17.6849    0.4485    1.5989 C   0  0  0  0  0  0  0  0  0  0  0  0
  -17.4152   -0.4563    0.6101 C   0  0  0  0  0  0  0  0  0  0  0  0
  -16.0290   -0.7836    0.4779 C   0  0  0  0  0  0  0  0  0  0  0  0
  -15.2243   -0.0715    1.4124 C   0  0  0  0  0  0  0  0  0  0  0  0
  -16.2136    0.9529    2.4462 S   0  0  0  0  0  0  0  0  0  0  0  0
  -15.4206   -1.6419   -0.4668 C   0  0  0  0  0  0  0  0  0  0  0  0
  -14.0290   -1.7325   -0.4228 C   0  0  0  0  0  0  0  0  0  0  0  0
  -13.2244   -1.0197    0.5113 C   0  0  0  0  0  0  0  0  0  0  0  0
  -13.8329   -0.1624    1.4567 C   0  0  0  0  0  0  0  0  0  0  0  0
  -13.0396   -2.7558   -1.4574 S   0  0  0  0  0  0  0  0  0  0  0  0
  -11.5679   -2.2496   -0.6116 C   0  0  0  0  0  0  0  0  0  0  0  0
  -11.8380   -1.3461    0.3782 C   0  0  0  0  0  0  0  0  0  0  0  0
  -13.0532    0.6007    2.4466 C   0  0  0  0  0  0  0  0  0  0  0  0
  -16.2003   -2.4062   -1.4556 C   0  0  0  0  0  0  0  0  0  0  0  0
  -13.1277    0.5473    3.8128 C   0  0  0  0  0  0  0  0  0  0  0  0
  -12.2480    1.4553    4.4695 C   0  0  0  0  0  0  0  0  0  0  0  0
  -11.5000    2.2142    3.6143 C   0  0  0  0  0  0  0  0  0  0  0  0
  -11.8797    1.8123    1.9578 S   0  0  0  0  0  0  0  0  0  0  0  0
  -16.1257   -2.3555   -2.8218 C   0  0  0  0  0  0  0  0  0  0  0  0
  -17.0052   -3.2651   -3.4767 C   0  0  0  0  0  0  0  0  0  0  0  0
  -17.7531   -4.0225   -2.6202 C   0  0  0  0  0  0  0  0  0  0  0  0
  -17.3737   -3.6171   -0.9644 S   0  0  0  0  0  0  0  0  0  0  0  0
  -10.4808    3.2614    3.9451 C   0  0  0  0  0  0  0  0  0  0  0  0
  -18.7717   -5.0708   -2.9490 C   0  0  0  0  0  0  0  0  0  0  0  0
  -20.9609    3.2153    3.5088 H   0  0  0  0  0  0  0  0  0  0  0  0
  -18.4273    2.7442    3.1645 H   0  0  0  0  0  0  0  0  0  0  0  0
  -18.1809   -0.8610   -0.0382 H   0  0  0  0  0  0  0  0  0  0  0  0
  -11.0722   -0.9400    1.0255 H   0  0  0  0  0  0  0  0  0  0  0  0
  -13.7845   -0.1390    4.3335 H   0  0  0  0  0  0  0  0  0  0  0  0
  -12.1690    1.5385    5.5476 H   0  0  0  0  0  0  0  0  0  0  0  0
  -15.4690   -1.6702   -3.3439 H   0  0  0  0  0  0  0  0  0  0  0  0
  -17.0839   -3.3505   -4.5547 H   0  0  0  0  0  0  0  0  0  0  0  0
  -10.7550    4.2420    3.5442 H   0  0  0  0  0  0  0  0  0  0  0  0
   -9.4924    3.0113    3.5480 H   0  0  0  0  0  0  0  0  0  0  0  0
  -10.3878    3.3605    5.0287 H   0  0  0  0  0  0  0  0  0  0  0  0
  -18.4961   -6.0509   -2.5478 H   0  0  0  0  0  0  0  0  0  0  0  0
  -18.8660   -5.1708   -4.0324 H   0  0  0  0  0  0  0  0  0  0  0  0
  -19.7599   -4.8215   -2.5507 H   0  0  0  0  0  0  0  0  0  0  0  0
   -5.6168   -2.0739   -0.9635 C   0  0  0  0  0  0  0  0  0  0  0  0
   -6.3708   -3.2555   -1.2873 C   0  0  0  0  0  0  0  0  0  0  0  0
   -5.5900   -4.3749   -1.5522 C   0  0  0  0  0  0  0  0  0  0  0  0
   -4.1499   -4.3659   -1.5371 C   0  0  0  0  0  0  0  0  0  0  0  0
   -3.3895   -3.2482   -1.2117 C   0  0  0  0  0  0  0  0  0  0  0  0
   -4.1654   -2.0742   -0.9120 C   0  0  0  0  0  0  0  0  0  0  0  0
   -3.6565   -0.8898   -0.5834 N   0  0  0  0  0  0  0  0  0  0  0  0
   -4.9116    0.1393   -0.3519 S   0  0  0  0  0  0  0  0  0  0  0  0
   -6.1478   -0.8910   -0.6655 N   0  0  0  0  0  0  0  0  0  0  0  0
   -1.9318   -3.2488   -1.1673 C   0  0  0  0  0  0  0  0  0  0  0  0
   -7.8284   -3.2594   -1.3345 C   0  0  0  0  0  0  0  0  0  0  0  0
   -1.0753   -4.3334   -1.0738 C   0  0  0  0  0  0  0  0  0  0  0  0
    0.2902   -3.9922   -1.0926 C   0  0  0  0  0  0  0  0  0  0  0  0
    0.5196   -2.6367   -1.2107 C   0  0  0  0  0  0  0  0  0  0  0  0
   -0.9917   -1.7607   -1.2486 S   0  0  0  0  0  0  0  0  0  0  0  0
   -8.6647   -4.1665   -1.9640 C   0  0  0  0  0  0  0  0  0  0  0  0
  -10.0363   -3.9050   -1.7854 C   0  0  0  0  0  0  0  0  0  0  0  0
  -10.2903   -2.7956   -1.0054 C   0  0  0  0  0  0  0  0  0  0  0  0
   -8.7955   -2.0292   -0.5249 S   0  0  0  0  0  0  0  0  0  0  0  0
    1.7846   -1.9432   -1.2730 C   0  0  0  0  0  0  0  0  0  0  0  0
    2.0306   -0.6566   -1.6643 C   0  0  0  0  0  0  0  0  0  0  0  0
    3.4103   -0.2823   -1.6142 C   0  0  0  0  0  0  0  0  0  0  0  0
    4.2356   -1.3565   -1.1751 C   0  0  0  0  0  0  0  0  0  0  0  0
    3.2729   -2.7826   -0.8060 S   0  0  0  0  0  0  0  0  0  0  0  0
    3.9954    0.9486   -1.9907 C   0  0  0  0  0  0  0  0  0  0  0  0
    5.3855    1.0302   -1.9076 C   0  0  0  0  0  0  0  0  0  0  0  0
    6.2111   -0.0437   -1.4679 C   0  0  0  0  0  0  0  0  0  0  0  0
    5.6260   -1.2750   -1.0926 C   0  0  0  0  0  0  0  0  0  0  0  0
    6.3475    2.4571   -2.2750 S   0  0  0  0  0  0  0  0  0  0  0  0
    7.8354    1.6192   -1.8046 C   0  0  0  0  0  0  0  0  0  0  0  0
    7.5906    0.3316   -1.4158 C   0  0  0  0  0  0  0  0  0  0  0  0
    6.4276   -2.4220   -0.6328 C   0  0  0  0  0  0  0  0  0  0  0  0
    3.1938    2.0951   -2.4522 C   0  0  0  0  0  0  0  0  0  0  0  0
    6.3643   -3.0786    0.5670 C   0  0  0  0  0  0  0  0  0  0  0  0
    7.2648   -4.1783    0.6655 C   0  0  0  0  0  0  0  0  0  0  0  0
    8.0179   -4.3766   -0.4571 C   0  0  0  0  0  0  0  0  0  0  0  0
    7.6171   -3.1887   -1.6729 S   0  0  0  0  0  0  0  0  0  0  0  0
    3.2567    2.7487   -3.6537 C   0  0  0  0  0  0  0  0  0  0  0  0
    2.3563    3.8482   -3.7546 C   0  0  0  0  0  0  0  0  0  0  0  0
    1.6037    4.0493   -2.6322 C   0  0  0  0  0  0  0  0  0  0  0  0
    2.0049    2.8644   -1.4136 S   0  0  0  0  0  0  0  0  0  0  0  0
    9.0570   -5.4260   -0.7097 C   0  0  0  0  0  0  0  0  0  0  0  0
    0.5644    5.0991   -2.3819 C   0  0  0  0  0  0  0  0  0  0  0  0
   -1.4373   -5.3454   -0.9870 H   0  0  0  0  0  0  0  0  0  0  0  0
    1.0867   -4.7244   -1.0359 H   0  0  0  0  0  0  0  0  0  0  0  0
   -8.2841   -4.9924   -2.5434 H   0  0  0  0  0  0  0  0  0  0  0  0
  -10.8194   -4.5246   -2.2058 H   0  0  0  0  0  0  0  0  0  0  0  0
    1.2518    0.0089   -2.0124 H   0  0  0  0  0  0  0  0  0  0  0  0
    8.3694   -0.3326   -1.0654 H   0  0  0  0  0  0  0  0  0  0  0  0
    5.7008   -2.7695    1.3655 H   0  0  0  0  0  0  0  0  0  0  0  0
    7.3545   -4.8014    1.5482 H   0  0  0  0  0  0  0  0  0  0  0  0
    3.9201    2.4375   -4.4516 H   0  0  0  0  0  0  0  0  0  0  0  0
    2.2662    4.4691   -4.6388 H   0  0  0  0  0  0  0  0  0  0  0  0
   10.0375   -4.9893   -0.9224 H   0  0  0  0  0  0  0  0  0  0  0  0
    8.7949   -6.0674   -1.5567 H   0  0  0  0  0  0  0  0  0  0  0  0
    9.1617   -6.0648    0.1698 H   0  0  0  0  0  0  0  0  0  0  0  0
   -0.4164    4.6627   -2.1701 H   0  0  0  0  0  0  0  0  0  0  0  0
    0.4608    5.7369   -3.2622 H   0  0  0  0  0  0  0  0  0  0  0  0
    0.8255    5.7413   -1.5353 H   0  0  0  0  0  0  0  0  0  0  0  0
   13.7831    1.8396   -1.4391 C   0  0  0  0  0  0  0  0  0  0  0  0
   13.0039    2.9429   -1.9347 C   0  0  0  0  0  0  0  0  0  0  0  0
   13.7606    3.9985   -2.4309 C   0  0  0  0  0  0  0  0  0  0  0  0
   15.2001    4.0170   -2.4327 C   0  0  0  0  0  0  0  0  0  0  0  0
   15.9850    2.9635   -1.9775 C   0  0  0  0  0  0  0  0  0  0  0  0
   15.2353    1.8439   -1.4726 C   0  0  0  0  0  0  0  0  0  0  0  0
   15.7703    0.7304   -0.9786 N   0  0  0  0  0  0  0  0  0  0  0  0
   14.5370   -0.2457   -0.5163 S   0  0  0  0  0  0  0  0  0  0  0  0
   13.2777    0.7199   -0.9280 N   0  0  0  0  0  0  0  0  0  0  0  0
   17.4430    2.9742   -2.0075 C   0  0  0  0  0  0  0  0  0  0  0  0
   11.5459    2.9417   -1.9058 C   0  0  0  0  0  0  0  0  0  0  0  0
   18.2808    3.7702   -2.7708 C   0  0  0  0  0  0  0  0  0  0  0  0
   19.6518    3.5526   -2.5373 C   0  0  0  0  0  0  0  0  0  0  0  0
   19.9034    2.5877   -1.5834 C   0  0  0  0  0  0  0  0  0  0  0  0
   18.4075    1.9225   -0.9749 S   0  0  0  0  0  0  0  0  0  0  0  0
   10.6845    4.0234   -1.9836 C   0  0  0  0  0  0  0  0  0  0  0  0
    9.3208    3.6762   -1.9579 C   0  0  0  0  0  0  0  0  0  0  0  0
    9.0980    2.3174   -1.8665 C   0  0  0  0  0  0  0  0  0  0  0  0
   10.6134    1.4518   -1.7921 S   0  0  0  0  0  0  0  0  0  0  0  0
   21.1804    2.1078   -1.1096 C   0  0  0  0  0  0  0  0  0  0  0  0
   21.4581    0.9592   -0.4221 C   0  0  0  0  0  0  0  0  0  0  0  0
   22.8429    0.7853   -0.1076 C   0  0  0  0  0  0  0  0  0  0  0  0
   23.6378    1.8590   -0.6010 C   0  0  0  0  0  0  0  0  0  0  0  0
   22.6410    3.0643   -1.4073 S   0  0  0  0  0  0  0  0  0  0  0  0
   23.4595   -0.3053    0.5478 C   0  0  0  0  0  0  0  0  0  0  0  0
   24.8488   -0.2576    0.6674 C   0  0  0  0  0  0  0  0  0  0  0  0
   25.6434    0.8163    0.1744 C   0  0  0  0  0  0  0  0  0  0  0  0
   25.0270    1.9069   -0.4810 C   0  0  0  0  0  0  0  0  0  0  0  0
   25.8458   -1.4633    1.4728 S   0  0  0  0  0  0  0  0  0  0  0  0
   27.3067   -0.5069    1.1747 C   0  0  0  0  0  0  0  0  0  0  0  0
   27.0281    0.6425    0.4891 C   0  0  0  0  0  0  0  0  0  0  0  0
   25.7960    3.0451   -1.0129 C   0  0  0  0  0  0  0  0  0  0  0  0
   22.6905   -1.4432    1.0803 C   0  0  0  0  0  0  0  0  0  0  0  0
   25.6919    4.3703   -0.6843 C   0  0  0  0  0  0  0  0  0  0  0  0
   26.5696    5.2138   -1.4245 C   0  0  0  0  0  0  0  0  0  0  0  0
   27.3457    4.5446   -2.3281 C   0  0  0  0  0  0  0  0  0  0  0  0
   26.9959    2.8344   -2.2779 S   0  0  0  0  0  0  0  0  0  0  0  0
   22.7943   -2.7685    0.7526 C   0  0  0  0  0  0  0  0  0  0  0  0
   21.9170   -3.6115    1.4939 C   0  0  0  0  0  0  0  0  0  0  0  0
   21.1416   -2.9417    2.3976 C   0  0  0  0  0  0  0  0  0  0  0  0
   21.4913   -1.2315    2.3459 S   0  0  0  0  0  0  0  0  0  0  0  0
   28.3715    5.0999   -3.2684 C   0  0  0  0  0  0  0  0  0  0  0  0
   20.1166   -3.4964    3.3392 C   0  0  0  0  0  0  0  0  0  0  0  0
   17.9023    4.4754   -3.4935 H   0  0  0  0  0  0  0  0  0  0  0  0
   20.4366    4.0713   -3.0746 H   0  0  0  0  0  0  0  0  0  0  0  0
   11.0417    5.0396   -2.0367 H   0  0  0  0  0  0  0  0  0  0  0  0
    8.5206    4.4062   -1.9794 H   0  0  0  0  0  0  0  0  0  0  0  0
   20.7002    0.2292   -0.1710 H   0  0  0  0  0  0  0  0  0  0  0  0
   27.7859    1.3720    0.2360 H   0  0  0  0  0  0  0  0  0  0  0  0
   25.0151    4.7285    0.0819 H   0  0  0  0  0  0  0  0  0  0  0  0
   26.6268    6.2876   -1.2855 H   0  0  0  0  0  0  0  0  0  0  0  0
   23.4706   -3.1273   -0.0137 H   0  0  0  0  0  0  0  0  0  0  0  0
   21.8599   -4.6853    1.3557 H   0  0  0  0  0  0  0  0  0  0  0  0
   28.1189    4.9021   -4.3146 H   0  0  0  0  0  0  0  0  0  0  0  0
   29.3647    4.6780   -3.0872 H   0  0  0  0  0  0  0  0  0  0  0  0
   28.4429    6.1825   -3.1436 H   0  0  0  0  0  0  0  0  0  0  0  0
   20.3710   -3.2995    4.3851 H   0  0  0  0  0  0  0  0  0  0  0  0
   20.0439   -4.5789    3.2139 H   0  0  0  0  0  0  0  0  0  0  0  0
   19.1235   -3.0734    3.1600 H   0  0  0  0  0  0  0  0  0  0  0  0
   33.2681   -0.6860    1.0559 C   0  0  0  0  0  0  0  0  0  0  0  0
   32.5029   -1.2727    2.1239 C   0  0  0  0  0  0  0  0  0  0  0  0
   33.2697   -1.7532    3.1782 C   0  0  0  0  0  0  0  0  0  0  0  0
   34.7101   -1.7018    3.2050 C   0  0  0  0  0  0  0  0  0  0  0  0
   35.4782   -1.1325    2.1993 C   0  0  0  0  0  0  0  0  0  0  0  0
   34.7177   -0.6037    1.0996 C   0  0  0  0  0  0  0  0  0  0  0  0
   35.2386   -0.0157    0.0249 N   0  0  0  0  0  0  0  0  0  0  0  0
   33.9950    0.4030   -0.9572 S   0  0  0  0  0  0  0  0  0  0  0  0
   32.7494   -0.1522   -0.0469 N   0  0  0  0  0  0  0  0  0  0  0  0
   36.9382   -1.0638    2.2435 C   0  0  0  0  0  0  0  0  0  0  0  0
   31.0463   -1.3523    2.0844 C   0  0  0  0  0  0  0  0  0  0  0  0
   37.7648   -1.1133    3.3498 C   0  0  0  0  0  0  0  0  0  0  0  0
   39.1459   -1.0613    3.0381 C   0  0  0  0  0  0  0  0  0  0  0  0
   39.3786   -0.9829    1.6934 C   0  0  0  0  0  0  0  0  0  0  0  0
   37.9141   -0.9349    0.7832 S   0  0  0  0  0  0  0  0  0  0  0  0
   30.2119   -2.1818    2.8143 C   0  0  0  0  0  0  0  0  0  0  0  0
   28.8404   -1.9797    2.5683 C   0  0  0  0  0  0  0  0  0  0  0  0
   28.5849   -0.9826    1.6497 C   0  0  0  0  0  0  0  0  0  0  0  0
   30.0798   -0.3148    1.0391 S   0  0  0  0  0  0  0  0  0  0  0  0
   37.3774   -1.1748    4.3549 H   0  0  0  0  0  0  0  0  0  0  0  0
   39.9320   -1.0760    3.7832 H   0  0  0  0  0  0  0  0  0  0  0  0
   30.5934   -2.9189    3.5028 H   0  0  0  0  0  0  0  0  0  0  0  0
   28.0583   -2.5421    3.0642 H   0  0  0  0  0  0  0  0  0  0  0  0
   40.3278   -0.9212    1.1807 H   0  0  0  0  0  0  0  0  0  0  0  0
  -38.0263   -0.4130   -2.7461 H   0  0  0  0  0  0  0  0  0  0  0  0
   -6.1769   -5.5690   -1.8787 O   0  0  0  0  0  0  0  0  0  0  0  0
   -3.5410   -5.5555   -1.8378 O   0  0  0  0  0  0  0  0  0  0  0  0
   -6.2748   -6.5152   -0.7854 C   0  0  0  0  0  0  0  0  0  0  0  0
   -3.4420   -5.8469   -3.2540 C   0  0  0  0  0  0  0  0  0  0  0  0
   -6.9085   -6.0798   -0.0057 H   0  0  0  0  0  0  0  0  0  0  0  0
   -5.2767   -6.6842   -0.3744 H   0  0  0  0  0  0  0  0  0  0  0  0
   -6.8711   -7.7974   -1.3262 C   0  0  0  0  0  0  0  0  0  0  0  0
   -2.8163   -7.2168   -3.4085 C   0  0  0  0  0  0  0  0  0  0  0  0
   -4.4428   -5.8165   -3.6912 H   0  0  0  0  0  0  0  0  0  0  0  0
   -2.8269   -5.0731   -3.7251 H   0  0  0  0  0  0  0  0  0  0  0  0
   -6.2417   -8.2192   -2.1131 H   0  0  0  0  0  0  0  0  0  0  0  0
   -7.8680   -7.6255   -1.7380 H   0  0  0  0  0  0  0  0  0  0  0  0
   -6.9577   -8.5362   -0.5250 H   0  0  0  0  0  0  0  0  0  0  0  0
   -1.8163   -7.2454   -2.9701 H   0  0  0  0  0  0  0  0  0  0  0  0
   -2.7295   -7.4705   -4.4683 H   0  0  0  0  0  0  0  0  0  0  0  0
   -3.4268   -7.9816   -2.9231 H   0  0  0  0  0  0  0  0  0  0  0  0
   13.1469    5.1175   -2.9293 O   0  0  0  0  0  0  0  0  0  0  0  0
   15.7839    5.1444   -2.9477 O   0  0  0  0  0  0  0  0  0  0  0  0
   13.0546    5.1659   -4.3747 C   0  0  0  0  0  0  0  0  0  0  0  0
   15.8559    6.2644   -2.0310 C   0  0  0  0  0  0  0  0  0  0  0  0
   12.4489    4.3184   -4.7123 H   0  0  0  0  0  0  0  0  0  0  0  0
   14.0583    5.0715   -4.7957 H   0  0  0  0  0  0  0  0  0  0  0  0
   12.4183    6.4845   -4.7604 C   0  0  0  0  0  0  0  0  0  0  0  0
   16.4612    7.4382   -2.7713 C   0  0  0  0  0  0  0  0  0  0  0  0
   14.8485    6.4956   -1.6769 H   0  0  0  0  0  0  0  0  0  0  0  0
   16.4733    5.9729   -1.1749 H   0  0  0  0  0  0  0  0  0  0  0  0
   13.0194    7.3260   -4.4083 H   0  0  0  0  0  0  0  0  0  0  0  0
   11.4157    6.5768   -4.3371 H   0  0  0  0  0  0  0  0  0  0  0  0
   12.3354    6.5552   -5.8482 H   0  0  0  0  0  0  0  0  0  0  0  0
   17.4676    7.2041   -3.1254 H   0  0  0  0  0  0  0  0  0  0  0  0
   16.5276    8.3044   -2.1076 H   0  0  0  0  0  0  0  0  0  0  0  0
   15.8487    7.7142   -3.6328 H   0  0  0  0  0  0  0  0  0  0  0  0
   32.6716   -2.3440    4.2597 O   0  0  0  0  0  0  0  0  0  0  0  0
   35.3072   -2.2315    4.3189 O   0  0  0  0  0  0  0  0  0  0  0  0
   32.5339   -1.4885    5.4211 C   0  0  0  0  0  0  0  0  0  0  0  0
   35.4635   -3.6710    4.2956 C   0  0  0  0  0  0  0  0  0  0  0  0
   31.8909   -0.6431    5.1549 H   0  0  0  0  0  0  0  0  0  0  0  0
   33.5199   -1.1082    5.6980 H   0  0  0  0  0  0  0  0  0  0  0  0
   31.9277   -2.3098    6.5393 C   0  0  0  0  0  0  0  0  0  0  0  0
   36.0789   -4.0971    5.6117 C   0  0  0  0  0  0  0  0  0  0  0  0
   34.4830   -4.1306    4.1484 H   0  0  0  0  0  0  0  0  0  0  0  0
   36.1083   -3.9366    3.4513 H   0  0  0  0  0  0  0  0  0  0  0  0
   32.5667   -3.1597    6.7898 H   0  0  0  0  0  0  0  0  0  0  0  0
   30.9429   -2.6904    6.2595 H   0  0  0  0  0  0  0  0  0  0  0  0
   31.8116   -1.6936    7.4348 H   0  0  0  0  0  0  0  0  0  0  0  0
   37.0575   -3.6339    5.7557 H   0  0  0  0  0  0  0  0  0  0  0  0
   36.2101   -5.1823    5.6295 H   0  0  0  0  0  0  0  0  0  0  0  0
   35.4384   -3.8168    6.4512 H   0  0  0  0  0  0  0  0  0  0  0  0
  1  3  1  0  0  0  0
  1 62  1  0  0  0  0
  2  4  1  0  0  0  0
  2 63  1  0  0  0  0
  3  5  1  0  0  0  0
  3  6  1  0  0  0  0
  3  7  1  0  0  0  0
  4  8  1  0  0  0  0
  4  9  1  0  0  0  0
  4 10  1  0  0  0  0
  7 11  1  0  0  0  0
  7 12  1  0  0  0  0
  7 13  1  0  0  0  0
  8 14  1  0  0  0  0
  8 15  1  0  0  0  0
  8 16  1  0  0  0  0
 17 18  2  0  0  0  0
 17 21  1  0  0  0  0
 17 61  1  0  0  0  0
 18 19  4  0  0  0  0
 18 46  1  0  0  0  0
 19 20  2  0  0  0  0
 19 47  1  0  0  0  0
 20 21  1  0  0  0  0
 20 22  4  0  0  0  0
 22 23  2  0  0  0  0
 22 26  1  0  0  0  0
 23 24  4  0  0  0  0
 23 48  1  0  0  0  0
 24 25  4  0  0  0  0
 24 27  4  0  0  0  0
 25 26  1  0  0  0  0
 25 30  4  0  0  0  0
 27 28  4  0  0  0  0
 27 35  1  0  0  0  0
 28 29  4  0  0  0  0
 28 31  1  0  0  0  0
 29 30  4  0  0  0  0
 29 33  4  0  0  0  0
 30 34  1  0  0  0  0
 31 32  1  0  0  0  0
 32 33  2  0  0  0  0
 32254  1  0  0  0  0
 33 49  1  0  0  0  0
 34 36  2  0  0  0  0
 34 39  1  0  0  0  0
 35 40  2  0  0  0  0
 35 43  1  0  0  0  0
 36 37  4  0  0  0  0
 36 50  1  0  0  0  0
 37 38  2  0  0  0  0
 37 51  1  0  0  0  0
 38 39  1  0  0  0  0
 38 44  1  0  0  0  0
 40 41  4  0  0  0  0
 40 52  1  0  0  0  0
 41 42  2  0  0  0  0
 41 53  1  0  0  0  0
 42 43  1  0  0  0  0
 42 45  1  0  0  0  0
 44 54  1  0  0  0  0
 44 55  1  0  0  0  0
 44 56  1  0  0  0  0
 45 57  1  0  0  0  0
 45 58  1  0  0  0  0
 45 59  1  0  0  0  0
 60 61  4  0  0  0  0
 60 65  1  0  0  0  0
 60 68  4  0  0  0  0
 61 62  4  0  0  0  0
 62 63  4  0  0  0  0
 63 64  4  0  0  0  0
 64 65  4  0  0  0  0
 64 69  1  0  0  0  0
 65 66  4  0  0  0  0
 66 67  1  0  0  0  0
 67 68  1  0  0  0  0
 69 70  2  0  0  0  0
 69 73  1  0  0  0  0
 70 71  4  0  0  0  0
 70 98  1  0  0  0  0
 71 72  2  0  0  0  0
 71 99  1  0  0  0  0
 72 73  1  0  0  0  0
 72 74  4  0  0  0  0
 74 75  2  0  0  0  0
 74 78  1  0  0  0  0
 75 76  4  0  0  0  0
 75100  1  0  0  0  0
 76 77  4  0  0  0  0
 76 79  4  0  0  0  0
 77 78  1  0  0  0  0
 77 82  4  0  0  0  0
 79 80  4  0  0  0  0
 79 87  1  0  0  0  0
 80 81  4  0  0  0  0
 80 83  1  0  0  0  0
 81 82  4  0  0  0  0
 81 85  4  0  0  0  0
 82 86  1  0  0  0  0
 83 84  1  0  0  0  0
 84 85  2  0  0  0  0
 84129  4  0  0  0  0
 85101  1  0  0  0  0
 86 88  2  0  0  0  0
 86 91  1  0  0  0  0
 87 92  2  0  0  0  0
 87 95  1  0  0  0  0
 88 89  4  0  0  0  0
 88102  1  0  0  0  0
 89 90  2  0  0  0  0
 89103  1  0  0  0  0
 90 91  1  0  0  0  0
 90 96  1  0  0  0  0
 92 93  4  0  0  0  0
 92104  1  0  0  0  0
 93 94  2  0  0  0  0
 93105  1  0  0  0  0
 94 95  1  0  0  0  0
 94 97  1  0  0  0  0
 96106  1  0  0  0  0
 96107  1  0  0  0  0
 96108  1  0  0  0  0
 97109  1  0  0  0  0
 97110  1  0  0  0  0
 97111  1  0  0  0  0
112113  4  0  0  0  0
112117  1  0  0  0  0
112120  4  0  0  0  0
113114  4  0  0  0  0
113122  1  0  0  0  0
114115  4  0  0  0  0
114255  1  0  0  0  0
115116  4  0  0  0  0
115256  1  0  0  0  0
116117  4  0  0  0  0
116121  1  0  0  0  0
117118  4  0  0  0  0
118119  1  0  0  0  0
119120  1  0  0  0  0
121123  2  0  0  0  0
121126  1  0  0  0  0
122127  2  0  0  0  0
122130  1  0  0  0  0
123124  4  0  0  0  0
123155  1  0  0  0  0
124125  2  0  0  0  0
124156  1  0  0  0  0
125126  1  0  0  0  0
125131  4  0  0  0  0
127128  4  0  0  0  0
127157  1  0  0  0  0
128129  2  0  0  0  0
128158  1  0  0  0  0
129130  1  0  0  0  0
131132  2  0  0  0  0
131135  1  0  0  0  0
132133  4  0  0  0  0
132159  1  0  0  0  0
133134  4  0  0  0  0
133136  4  0  0  0  0
134135  1  0  0  0  0
134139  4  0  0  0  0
136137  4  0  0  0  0
136144  1  0  0  0  0
137138  4  0  0  0  0
137140  1  0  0  0  0
138139  4  0  0  0  0
138142  4  0  0  0  0
139143  1  0  0  0  0
140141  1  0  0  0  0
141142  2  0  0  0  0
141188  4  0  0  0  0
142160  1  0  0  0  0
143145  2  0  0  0  0
143148  1  0  0  0  0
144149  2  0  0  0  0
144152  1  0  0  0  0
145146  4  0  0  0  0
145161  1  0  0  0  0
146147  2  0  0  0  0
146162  1  0  0  0  0
147148  1  0  0  0  0
147153  1  0  0  0  0
149150  4  0  0  0  0
149163  1  0  0  0  0
150151  2  0  0  0  0
150164  1  0  0  0  0
151152  1  0  0  0  0
151154  1  0  0  0  0
153165  1  0  0  0  0
153166  1  0  0  0  0
153167  1  0  0  0  0
154168  1  0  0  0  0
154169  1  0  0  0  0
154170  1  0  0  0  0
171172  4  0  0  0  0
171176  1  0  0  0  0
171179  4  0  0  0  0
172173  4  0  0  0  0
172181  1  0  0  0  0
173174  4  0  0  0  0
173271  1  0  0  0  0
174175  4  0  0  0  0
174272  1  0  0  0  0
175176  4  0  0  0  0
175180  1  0  0  0  0
176177  4  0  0  0  0
177178  1  0  0  0  0
178179  1  0  0  0  0
180182  2  0  0  0  0
180185  1  0  0  0  0
181186  2  0  0  0  0
181189  1  0  0  0  0
182183  4  0  0  0  0
182214  1  0  0  0  0
183184  2  0  0  0  0
183215  1  0  0  0  0
184185  1  0  0  0  0
184190  4  0  0  0  0
186187  4  0  0  0  0
186216  1  0  0  0  0
187188  2  0  0  0  0
187217  1  0  0  0  0
188189  1  0  0  0  0
190191  2  0  0  0  0
190194  1  0  0  0  0
191192  4  0  0  0  0
191218  1  0  0  0  0
192193  4  0  0  0  0
192195  4  0  0  0  0
193194  1  0  0  0  0
193198  4  0  0  0  0
195196  4  0  0  0  0
195203  1  0  0  0  0
196197  4  0  0  0  0
196199  1  0  0  0  0
197198  4  0  0  0  0
197201  4  0  0  0  0
198202  1  0  0  0  0
199200  1  0  0  0  0
200201  2  0  0  0  0
200247  4  0  0  0  0
201219  1  0  0  0  0
202204  2  0  0  0  0
202207  1  0  0  0  0
203208  2  0  0  0  0
203211  1  0  0  0  0
204205  4  0  0  0  0
204220  1  0  0  0  0
205206  2  0  0  0  0
205221  1  0  0  0  0
206207  1  0  0  0  0
206212  1  0  0  0  0
208209  4  0  0  0  0
208222  1  0  0  0  0
209210  2  0  0  0  0
209223  1  0  0  0  0
210211  1  0  0  0  0
210213  1  0  0  0  0
212224  1  0  0  0  0
212225  1  0  0  0  0
212226  1  0  0  0  0
213227  1  0  0  0  0
213228  1  0  0  0  0
213229  1  0  0  0  0
230231  4  0  0  0  0
230235  1  0  0  0  0
230238  4  0  0  0  0
231232  4  0  0  0  0
231240  1  0  0  0  0
232233  4  0  0  0  0
232287  1  0  0  0  0
233234  4  0  0  0  0
233288  1  0  0  0  0
234235  4  0  0  0  0
234239  1  0  0  0  0
235236  4  0  0  0  0
236237  1  0  0  0  0
237238  1  0  0  0  0
239241  2  0  0  0  0
239244  1  0  0  0  0
240245  2  0  0  0  0
240248  1  0  0  0  0
241242  4  0  0  0  0
241249  1  0  0  0  0
242243  2  0  0  0  0
242250  1  0  0  0  0
243244  1  0  0  0  0
243253  1  0  0  0  0
245246  4  0  0  0  0
245251  1  0  0  0  0
246247  2  0  0  0  0
246252  1  0  0  0  0
247248  1  0  0  0  0
255257  1  0  0  0  0
256258  1  0  0  0  0
257259  1  0  0  0  0
257260  1  0  0  0  0
257261  1  0  0  0  0
258262  1  0  0  0  0
258263  1  0  0  0  0
258264  1  0  0  0  0
261265  1  0  0  0  0
261266  1  0  0  0  0
261267  1  0  0  0  0
262268  1  0  0  0  0
262269  1  0  0  0  0
262270  1  0  0  0  0
271273  1  0  0  0  0
272274  1  0  0  0  0
273275  1  0  0  0  0
273276  1  0  0  0  0
273277  1  0  0  0  0
274278  1  0  0  0  0
274279  1  0  0  0  0
274280  1  0  0  0  0
277281  1  0  0  0  0
277282  1  0  0  0  0
277283  1  0  0  0  0
278284  1  0  0  0  0
278285  1  0  0  0  0
278286  1  0  0  0  0
287289  1  0  0  0  0
288290  1  0  0  0  0
289291  1  0  0  0  0
289292  1  0  0  0  0
289293  1  0  0  0  0
290294  1  0  0  0  0
290295  1  0  0  0  0
290296  1  0  0  0  0
293297  1  0  0  0  0
293298  1  0  0  0  0
293299  1  0  0  0  0
294300  1  0  0  0  0
294301  1  0  0  0  0
294302  1  0  0  0  0
M  END
