# Supplementary material for: Design Principles for the Acceptor Units in Donor–Acceptor Conjugated Polymers
Source: ACS Omega. 2022 Oct 18;7(43):38969–78. doi: 10.1021/acsomega.2c04713 (PMC9631416; doi:10.1021/acsomega.2c04713)
Supplement: Supplementary file 2 — ao2c04713_si_002.zip [file ao2c04713_si_002.zip › mol-acceptors/A12.mol]

Title Card Required

Created by GaussView 6.0.16
274317  0  0  0  0  0  0  0  0  0    0
  -29.9187   -1.0700   -0.0547 C   0  0  0  0  0  0  0  0  0  0  0  0
  -28.8763   -2.0785   -0.0629 C   0  0  0  0  0  0  0  0  0  0  0  0
  -27.4752   -1.6997   -0.0349 C   0  0  0  0  0  0  0  0  0  0  0  0
  -27.0709   -0.3192    0.0002 C   0  0  0  0  0  0  0  0  0  0  0  0
  -28.1121    0.6197    0.0056 C   0  0  0  0  0  0  0  0  0  0  0  0
  -29.4809    0.2397   -0.0240 C   0  0  0  0  0  0  0  0  0  0  0  0
  -27.7076    2.0003    0.0406 C   0  0  0  0  0  0  0  0  0  0  0  0
  -26.3066    2.3791    0.0689 C   0  0  0  0  0  0  0  0  0  0  0  0
  -25.2644    1.3706    0.0612 C   0  0  0  0  0  0  0  0  0  0  0  0
  -25.7021    0.0609    0.0300 C   0  0  0  0  0  0  0  0  0  0  0  0
  -29.0517   -3.3973   -0.0922 N   0  0  0  0  0  0  0  0  0  0  0  0
  -27.5629   -4.0918   -0.0852 S   0  0  0  0  0  0  0  0  0  0  0  0
  -26.6415   -2.7342   -0.0442 N   0  0  0  0  0  0  0  0  0  0  0  0
  -28.5413    3.0347    0.0496 N   0  0  0  0  0  0  0  0  0  0  0  0
  -27.6202    4.3924    0.0908 S   0  0  0  0  0  0  0  0  0  0  0  0
  -26.1312    3.6980    0.0982 N   0  0  0  0  0  0  0  0  0  0  0  0
  -30.2016    1.0494   -0.0262 H   0  0  0  0  0  0  0  0  0  0  0  0
  -24.9814   -0.7488    0.0321 H   0  0  0  0  0  0  0  0  0  0  0  0
  -41.8869    1.3268    0.0543 C   0  0  0  0  0  0  0  0  0  0  0  0
  -41.4016    0.0689    0.1765 C   0  0  0  0  0  0  0  0  0  0  0  0
  -39.9661    0.0088    0.0932 C   0  0  0  0  0  0  0  0  0  0  0  0
  -39.3955    1.2996   -0.0925 C   0  0  0  0  0  0  0  0  0  0  0  0
  -40.6464    2.5374   -0.1680 S   0  0  0  0  0  0  0  0  0  0  0  0
  -39.1300   -1.1226    0.2175 C   0  0  0  0  0  0  0  0  0  0  0  0
  -37.7555   -0.8925    0.1560 C   0  0  0  0  0  0  0  0  0  0  0  0
  -37.1830    0.3986   -0.0279 C   0  0  0  0  0  0  0  0  0  0  0  0
  -38.0182    1.5301   -0.1546 C   0  0  0  0  0  0  0  0  0  0  0  0
  -36.5095   -2.1321    0.2447 S   0  0  0  0  0  0  0  0  0  0  0  0
  -35.2402   -0.9212    0.0008 C   0  0  0  0  0  0  0  0  0  0  0  0
  -35.7553    0.3385   -0.1192 C   0  0  0  0  0  0  0  0  0  0  0  0
  -37.4838    2.8890   -0.3457 C   0  0  0  0  0  0  0  0  0  0  0  0
  -39.6632   -2.4834    0.4066 C   0  0  0  0  0  0  0  0  0  0  0  0
  -37.7192    3.7585   -1.3770 C   0  0  0  0  0  0  0  0  0  0  0  0
  -37.0668    5.0157   -1.2254 C   0  0  0  0  0  0  0  0  0  0  0  0
  -36.3348    5.1224   -0.0767 C   0  0  0  0  0  0  0  0  0  0  0  0
  -36.4441    3.6464    0.8504 S   0  0  0  0  0  0  0  0  0  0  0  0
  -39.4509   -3.3430    1.4507 C   0  0  0  0  0  0  0  0  0  0  0  0
  -40.0926   -4.6053    1.2921 C   0  0  0  0  0  0  0  0  0  0  0  0
  -40.7936   -4.7248    0.1256 C   0  0  0  0  0  0  0  0  0  0  0  0
  -40.6673   -3.2551   -0.8100 S   0  0  0  0  0  0  0  0  0  0  0  0
  -35.5264    6.2862    0.4097 C   0  0  0  0  0  0  0  0  0  0  0  0
  -41.5820   -5.8973   -0.3730 C   0  0  0  0  0  0  0  0  0  0  0  0
  -42.0276   -0.7992    0.3322 H   0  0  0  0  0  0  0  0  0  0  0  0
  -35.1398    1.2092   -0.3021 H   0  0  0  0  0  0  0  0  0  0  0  0
  -38.3308    3.4961   -2.2316 H   0  0  0  0  0  0  0  0  0  0  0  0
  -37.1356    5.8173   -1.9521 H   0  0  0  0  0  0  0  0  0  0  0  0
  -38.8624   -3.0708    2.3185 H   0  0  0  0  0  0  0  0  0  0  0  0
  -40.0381   -5.4010    2.0264 H   0  0  0  0  0  0  0  0  0  0  0  0
  -34.4707    6.0278    0.5366 H   0  0  0  0  0  0  0  0  0  0  0  0
  -35.8880    6.6634    1.3711 H   0  0  0  0  0  0  0  0  0  0  0  0
  -35.5835    7.1053   -0.3103 H   0  0  0  0  0  0  0  0  0  0  0  0
  -42.6353   -5.6464   -0.5313 H   0  0  0  0  0  0  0  0  0  0  0  0
  -41.5403   -6.7100    0.3552 H   0  0  0  0  0  0  0  0  0  0  0  0
  -41.1920   -6.2805   -1.3208 H   0  0  0  0  0  0  0  0  0  0  0  0
  -31.3304   -1.4149   -0.0755 C   0  0  0  0  0  0  0  0  0  0  0  0
  -31.9323   -2.6485   -0.2265 C   0  0  0  0  0  0  0  0  0  0  0  0
  -33.3422   -2.6018   -0.2137 C   0  0  0  0  0  0  0  0  0  0  0  0
  -33.8579   -1.3337   -0.0506 C   0  0  0  0  0  0  0  0  0  0  0  0
  -32.5611   -0.1693    0.1101 S   0  0  0  0  0  0  0  0  0  0  0  0
  -31.3613   -3.5561   -0.3491 H   0  0  0  0  0  0  0  0  0  0  0  0
  -33.9669   -3.4775   -0.3414 H   0  0  0  0  0  0  0  0  0  0  0  0
   -7.9561   -1.1817   -0.0731 C   0  0  0  0  0  0  0  0  0  0  0  0
   -6.9138   -2.1903   -0.0810 C   0  0  0  0  0  0  0  0  0  0  0  0
   -5.5128   -1.8116   -0.0496 C   0  0  0  0  0  0  0  0  0  0  0  0
   -5.1085   -0.4311   -0.0113 C   0  0  0  0  0  0  0  0  0  0  0  0
   -6.1496    0.5079   -0.0063 C   0  0  0  0  0  0  0  0  0  0  0  0
   -7.5183    0.1280   -0.0391 C   0  0  0  0  0  0  0  0  0  0  0  0
   -5.7452    1.8883    0.0319 C   0  0  0  0  0  0  0  0  0  0  0  0
   -4.3442    2.2670    0.0634 C   0  0  0  0  0  0  0  0  0  0  0  0
   -3.3020    1.2584    0.0557 C   0  0  0  0  0  0  0  0  0  0  0  0
   -3.7398   -0.0512    0.0216 C   0  0  0  0  0  0  0  0  0  0  0  0
   -7.0892   -3.5091   -0.1130 N   0  0  0  0  0  0  0  0  0  0  0  0
   -5.6003   -4.2036   -0.1043 S   0  0  0  0  0  0  0  0  0  0  0  0
   -4.6791   -2.8461   -0.0591 N   0  0  0  0  0  0  0  0  0  0  0  0
   -6.5789    2.9228    0.0413 N   0  0  0  0  0  0  0  0  0  0  0  0
   -5.6577    4.2803    0.0866 S   0  0  0  0  0  0  0  0  0  0  0  0
   -4.1689    3.5858    0.0953 N   0  0  0  0  0  0  0  0  0  0  0  0
   -8.2390    0.9377   -0.0409 H   0  0  0  0  0  0  0  0  0  0  0  0
   -3.0192   -0.8610    0.0235 H   0  0  0  0  0  0  0  0  0  0  0  0
  -23.8526    1.7154    0.0833 C   0  0  0  0  0  0  0  0  0  0  0  0
  -23.2510    2.9498    0.2313 C   0  0  0  0  0  0  0  0  0  0  0  0
  -21.8413    2.9032    0.2208 C   0  0  0  0  0  0  0  0  0  0  0  0
  -21.3249    1.6344    0.0624 C   0  0  0  0  0  0  0  0  0  0  0  0
  -22.6218    0.4692   -0.0957 S   0  0  0  0  0  0  0  0  0  0  0  0
  -19.9432    1.2225    0.0147 C   0  0  0  0  0  0  0  0  0  0  0  0
  -19.4286   -0.0399    0.1219 C   0  0  0  0  0  0  0  0  0  0  0  0
  -18.0024   -0.0991    0.0389 C   0  0  0  0  0  0  0  0  0  0  0  0
  -17.4272    1.1935   -0.1254 C   0  0  0  0  0  0  0  0  0  0  0  0
  -18.6717    2.4349   -0.2051 S   0  0  0  0  0  0  0  0  0  0  0  0
  -17.1680   -1.2347    0.1564 C   0  0  0  0  0  0  0  0  0  0  0  0
  -15.7931   -1.0047    0.1066 C   0  0  0  0  0  0  0  0  0  0  0  0
  -15.2179    0.2879   -0.0576 C   0  0  0  0  0  0  0  0  0  0  0  0
  -16.0523    1.4235   -0.1751 C   0  0  0  0  0  0  0  0  0  0  0  0
  -14.5487   -2.2461    0.1866 S   0  0  0  0  0  0  0  0  0  0  0  0
  -13.2771   -1.0337   -0.0328 C   0  0  0  0  0  0  0  0  0  0  0  0
  -13.7917    0.2287   -0.1402 C   0  0  0  0  0  0  0  0  0  0  0  0
  -15.5150    2.7843   -0.3446 C   0  0  0  0  0  0  0  0  0  0  0  0
  -17.7053   -2.5955    0.3258 C   0  0  0  0  0  0  0  0  0  0  0  0
  -15.7319    3.6627   -1.3724 C   0  0  0  0  0  0  0  0  0  0  0  0
  -15.0825    4.9186   -1.1977 C   0  0  0  0  0  0  0  0  0  0  0  0
  -14.3711    5.0147   -0.0352 C   0  0  0  0  0  0  0  0  0  0  0  0
  -14.4970    3.5304    0.8765 S   0  0  0  0  0  0  0  0  0  0  0  0
  -17.4887   -3.4739    1.3537 C   0  0  0  0  0  0  0  0  0  0  0  0
  -18.1381   -4.7297    1.1789 C   0  0  0  0  0  0  0  0  0  0  0  0
  -18.8493   -4.8258    0.0163 C   0  0  0  0  0  0  0  0  0  0  0  0
  -18.7233   -3.3416   -0.8955 S   0  0  0  0  0  0  0  0  0  0  0  0
  -13.5713    6.1738    0.4760 C   0  0  0  0  0  0  0  0  0  0  0  0
  -19.6493   -5.9848   -0.4949 C   0  0  0  0  0  0  0  0  0  0  0  0
  -23.8224    3.8576    0.3500 H   0  0  0  0  0  0  0  0  0  0  0  0
  -21.2173    3.7797    0.3461 H   0  0  0  0  0  0  0  0  0  0  0  0
  -20.0455   -0.9129    0.2887 H   0  0  0  0  0  0  0  0  0  0  0  0
  -13.1748    1.1017   -0.3069 H   0  0  0  0  0  0  0  0  0  0  0  0
  -16.3274    3.4079   -2.2407 H   0  0  0  0  0  0  0  0  0  0  0  0
  -15.1383    5.7266   -1.9183 H   0  0  0  0  0  0  0  0  0  0  0  0
  -16.8934   -3.2190    2.2221 H   0  0  0  0  0  0  0  0  0  0  0  0
  -18.0826   -5.5377    1.8996 H   0  0  0  0  0  0  0  0  0  0  0  0
  -12.5181    5.9138    0.6189 H   0  0  0  0  0  0  0  0  0  0  0  0
  -13.9495    6.5420    1.4345 H   0  0  0  0  0  0  0  0  0  0  0  0
  -13.6157    6.9994   -0.2373 H   0  0  0  0  0  0  0  0  0  0  0  0
  -20.7025   -5.7247   -0.6378 H   0  0  0  0  0  0  0  0  0  0  0  0
  -19.6049   -6.8105    0.2184 H   0  0  0  0  0  0  0  0  0  0  0  0
  -19.2711   -6.3531   -1.4534 H   0  0  0  0  0  0  0  0  0  0  0  0
   -9.3677   -1.5265   -0.0978 C   0  0  0  0  0  0  0  0  0  0  0  0
   -9.9692   -2.7606   -0.2482 C   0  0  0  0  0  0  0  0  0  0  0  0
  -11.3788   -2.7141   -0.2393 C   0  0  0  0  0  0  0  0  0  0  0  0
  -11.8954   -1.4455   -0.0797 C   0  0  0  0  0  0  0  0  0  0  0  0
  -10.5988   -0.2805    0.0814 S   0  0  0  0  0  0  0  0  0  0  0  0
   -9.3976   -3.6683   -0.3674 H   0  0  0  0  0  0  0  0  0  0  0  0
  -12.0027   -3.5904   -0.3665 H   0  0  0  0  0  0  0  0  0  0  0  0
   14.0051   -1.3018   -0.0621 C   0  0  0  0  0  0  0  0  0  0  0  0
   15.0465   -2.3113   -0.0707 C   0  0  0  0  0  0  0  0  0  0  0  0
   16.4478   -1.9338   -0.0394 C   0  0  0  0  0  0  0  0  0  0  0  0
   16.8534   -0.5537   -0.0006 C   0  0  0  0  0  0  0  0  0  0  0  0
   15.8131    0.3862    0.0053 C   0  0  0  0  0  0  0  0  0  0  0  0
   14.4440    0.0075   -0.0273 C   0  0  0  0  0  0  0  0  0  0  0  0
   16.2187    1.7663    0.0442 C   0  0  0  0  0  0  0  0  0  0  0  0
   17.6201    2.1437    0.0753 C   0  0  0  0  0  0  0  0  0  0  0  0
   18.6614    1.1341    0.0664 C   0  0  0  0  0  0  0  0  0  0  0  0
   18.2224   -0.1751    0.0319 C   0  0  0  0  0  0  0  0  0  0  0  0
   14.8700   -3.6299   -0.1033 N   0  0  0  0  0  0  0  0  0  0  0  0
   16.3583   -4.3257   -0.0953 S   0  0  0  0  0  0  0  0  0  0  0  0
   17.2806   -2.9690   -0.0497 N   0  0  0  0  0  0  0  0  0  0  0  0
   15.3860    2.8015    0.0547 N   0  0  0  0  0  0  0  0  0  0  0  0
   16.3085    4.1581    0.1003 S   0  0  0  0  0  0  0  0  0  0  0  0
   17.7967    3.4622    0.1080 N   0  0  0  0  0  0  0  0  0  0  0  0
   13.7241    0.8178   -0.0285 H   0  0  0  0  0  0  0  0  0  0  0  0
   18.9423   -0.9855    0.0330 H   0  0  0  0  0  0  0  0  0  0  0  0
   -1.8903    1.6031    0.0807 C   0  0  0  0  0  0  0  0  0  0  0  0
   -1.2887    2.8372    0.2308 C   0  0  0  0  0  0  0  0  0  0  0  0
    0.1208    2.7904    0.2227 C   0  0  0  0  0  0  0  0  0  0  0  0
    0.6373    1.5217    0.0640 C   0  0  0  0  0  0  0  0  0  0  0  0
   -0.6594    0.3568   -0.0972 S   0  0  0  0  0  0  0  0  0  0  0  0
    2.0190    1.1095    0.0182 C   0  0  0  0  0  0  0  0  0  0  0  0
    2.5329   -0.1532    0.1253 C   0  0  0  0  0  0  0  0  0  0  0  0
    3.9592   -0.2130    0.0442 C   0  0  0  0  0  0  0  0  0  0  0  0
    4.5351    1.0795   -0.1185 C   0  0  0  0  0  0  0  0  0  0  0  0
    3.2913    2.3215   -0.1990 S   0  0  0  0  0  0  0  0  0  0  0  0
    4.7929   -1.3490    0.1619 C   0  0  0  0  0  0  0  0  0  0  0  0
    6.1680   -1.1196    0.1138 C   0  0  0  0  0  0  0  0  0  0  0  0
    6.7440    0.1729   -0.0489 C   0  0  0  0  0  0  0  0  0  0  0  0
    5.9102    1.3089   -0.1666 C   0  0  0  0  0  0  0  0  0  0  0  0
    7.4117   -2.3617    0.1942 S   0  0  0  0  0  0  0  0  0  0  0  0
    8.6840   -1.1498   -0.0234 C   0  0  0  0  0  0  0  0  0  0  0  0
    8.1702    0.1130   -0.1303 C   0  0  0  0  0  0  0  0  0  0  0  0
    6.4483    2.6696   -0.3345 C   0  0  0  0  0  0  0  0  0  0  0  0
    4.2548   -2.7097    0.3298 C   0  0  0  0  0  0  0  0  0  0  0  0
    6.2330    3.5489   -1.3619 C   0  0  0  0  0  0  0  0  0  0  0  0
    6.8828    4.8043   -1.1855 C   0  0  0  0  0  0  0  0  0  0  0  0
    7.5929    4.8992   -0.0221 C   0  0  0  0  0  0  0  0  0  0  0  0
    7.4653    3.4143    0.8884 S   0  0  0  0  0  0  0  0  0  0  0  0
    4.4699   -3.5888    1.3573 C   0  0  0  0  0  0  0  0  0  0  0  0
    3.8202   -4.8443    1.1810 C   0  0  0  0  0  0  0  0  0  0  0  0
    3.1103   -4.9393    0.0175 C   0  0  0  0  0  0  0  0  0  0  0  0
    3.2381   -3.4546   -0.8932 S   0  0  0  0  0  0  0  0  0  0  0  0
    8.3928    6.0575    0.4908 C   0  0  0  0  0  0  0  0  0  0  0  0
    2.3106   -6.0977   -0.4956 C   0  0  0  0  0  0  0  0  0  0  0  0
   -1.8602    3.7450    0.3493 H   0  0  0  0  0  0  0  0  0  0  0  0
    0.7449    3.6667    0.3498 H   0  0  0  0  0  0  0  0  0  0  0  0
    1.9155   -1.0261    0.2907 H   0  0  0  0  0  0  0  0  0  0  0  0
    8.7877    0.9859   -0.2958 H   0  0  0  0  0  0  0  0  0  0  0  0
    5.6385    3.2949   -2.2311 H   0  0  0  0  0  0  0  0  0  0  0  0
    6.8284    5.6128   -1.9057 H   0  0  0  0  0  0  0  0  0  0  0  0
    5.0644   -3.3348    2.2266 H   0  0  0  0  0  0  0  0  0  0  0  0
    3.8746   -5.6528    1.9012 H   0  0  0  0  0  0  0  0  0  0  0  0
    9.4457    5.7969    0.6347 H   0  0  0  0  0  0  0  0  0  0  0  0
    8.0137    6.4252    1.4491 H   0  0  0  0  0  0  0  0  0  0  0  0
    8.3495    6.8837   -0.2219 H   0  0  0  0  0  0  0  0  0  0  0  0
    1.2577   -5.8372   -0.6396 H   0  0  0  0  0  0  0  0  0  0  0  0
    2.3538   -6.9239    0.2173 H   0  0  0  0  0  0  0  0  0  0  0  0
    2.6899   -6.4655   -1.4537 H   0  0  0  0  0  0  0  0  0  0  0  0
   12.5931   -1.6453   -0.0869 C   0  0  0  0  0  0  0  0  0  0  0  0
   11.9908   -2.8790   -0.2376 C   0  0  0  0  0  0  0  0  0  0  0  0
   10.5813   -2.8314   -0.2291 C   0  0  0  0  0  0  0  0  0  0  0  0
   10.0656   -1.5624   -0.0696 C   0  0  0  0  0  0  0  0  0  0  0  0
   11.3630   -0.3984    0.0919 S   0  0  0  0  0  0  0  0  0  0  0  0
   12.5617   -3.7871   -0.3567 H   0  0  0  0  0  0  0  0  0  0  0  0
    9.9567   -3.7072   -0.3565 H   0  0  0  0  0  0  0  0  0  0  0  0
   35.9656   -1.4466   -0.0742 C   0  0  0  0  0  0  0  0  0  0  0  0
   37.0053   -2.4578   -0.0802 C   0  0  0  0  0  0  0  0  0  0  0  0
   38.4071   -2.0824   -0.0492 C   0  0  0  0  0  0  0  0  0  0  0  0
   38.8146   -0.7032   -0.0131 C   0  0  0  0  0  0  0  0  0  0  0  0
   37.7768    0.2380   -0.0099 C   0  0  0  0  0  0  0  0  0  0  0  0
   36.4063   -0.1383   -0.0425 C   0  0  0  0  0  0  0  0  0  0  0  0
   38.1852    1.6172    0.0255 C   0  0  0  0  0  0  0  0  0  0  0  0
   39.5877    1.9913    0.0562 C   0  0  0  0  0  0  0  0  0  0  0  0
   40.6267    0.9804    0.0506 C   0  0  0  0  0  0  0  0  0  0  0  0
   40.1857   -0.3263    0.0192 C   0  0  0  0  0  0  0  0  0  0  0  0
   36.8268   -3.7762   -0.1099 N   0  0  0  0  0  0  0  0  0  0  0  0
   38.3140   -4.4742   -0.0999 S   0  0  0  0  0  0  0  0  0  0  0  0
   39.2384   -3.1191   -0.0568 N   0  0  0  0  0  0  0  0  0  0  0  0
   37.3546    2.6542    0.0327 N   0  0  0  0  0  0  0  0  0  0  0  0
   38.2804    4.0087    0.0751 S   0  0  0  0  0  0  0  0  0  0  0  0
   39.7669    3.3101    0.0855 N   0  0  0  0  0  0  0  0  0  0  0  0
   35.6879    0.6733   -0.0464 H   0  0  0  0  0  0  0  0  0  0  0  0
   40.9038   -1.1382    0.0218 H   0  0  0  0  0  0  0  0  0  0  0  0
   20.0734    1.4774    0.0906 C   0  0  0  0  0  0  0  0  0  0  0  0
   20.6764    2.7108    0.2416 C   0  0  0  0  0  0  0  0  0  0  0  0
   22.0859    2.6626    0.2321 C   0  0  0  0  0  0  0  0  0  0  0  0
   22.6010    1.3935    0.0714 C   0  0  0  0  0  0  0  0  0  0  0  0
   21.3030    0.2301   -0.0900 S   0  0  0  0  0  0  0  0  0  0  0  0
   23.9822    0.9798    0.0236 C   0  0  0  0  0  0  0  0  0  0  0  0
   24.4947   -0.2835    0.1292 C   0  0  0  0  0  0  0  0  0  0  0  0
   25.9208   -0.3449    0.0459 C   0  0  0  0  0  0  0  0  0  0  0  0
   26.4980    0.9470   -0.1168 C   0  0  0  0  0  0  0  0  0  0  0  0
   25.2556    2.1905   -0.1946 S   0  0  0  0  0  0  0  0  0  0  0  0
   26.7534   -1.4821    0.1616 C   0  0  0  0  0  0  0  0  0  0  0  0
   28.1286   -1.2543    0.1116 C   0  0  0  0  0  0  0  0  0  0  0  0
   28.7059    0.0376   -0.0511 C   0  0  0  0  0  0  0  0  0  0  0  0
   27.8734    1.1747   -0.1667 C   0  0  0  0  0  0  0  0  0  0  0  0
   29.3709   -2.4979    0.1891 S   0  0  0  0  0  0  0  0  0  0  0  0
   30.6444   -1.2874   -0.0297 C   0  0  0  0  0  0  0  0  0  0  0  0
   30.1320   -0.0240   -0.1349 C   0  0  0  0  0  0  0  0  0  0  0  0
   28.4128    2.5348   -0.3345 C   0  0  0  0  0  0  0  0  0  0  0  0
   26.2139   -2.8422    0.3294 C   0  0  0  0  0  0  0  0  0  0  0  0
   28.1973    3.4150   -1.3611 C   0  0  0  0  0  0  0  0  0  0  0  0
   28.8488    4.6695   -1.1849 C   0  0  0  0  0  0  0  0  0  0  0  0
   29.5606    4.7628   -0.0225 C   0  0  0  0  0  0  0  0  0  0  0  0
   29.4324    3.2776    0.8874 S   0  0  0  0  0  0  0  0  0  0  0  0
   26.4298   -3.7224    1.3558 C   0  0  0  0  0  0  0  0  0  0  0  0
   25.7783   -4.9770    1.1796 C   0  0  0  0  0  0  0  0  0  0  0  0
   25.0663   -5.0703    0.0172 C   0  0  0  0  0  0  0  0  0  0  0  0
   25.1941   -3.5849   -0.8924 S   0  0  0  0  0  0  0  0  0  0  0  0
   30.3626    5.9199    0.4901 C   0  0  0  0  0  0  0  0  0  0  0  0
   24.2644   -6.2273   -0.4953 C   0  0  0  0  0  0  0  0  0  0  0  0
   20.1059    3.6190    0.3617 H   0  0  0  0  0  0  0  0  0  0  0  0
   22.7110    3.5381    0.3596 H   0  0  0  0  0  0  0  0  0  0  0  0
   23.8765   -1.1558    0.2949 H   0  0  0  0  0  0  0  0  0  0  0  0
   30.7504    0.8482   -0.3009 H   0  0  0  0  0  0  0  0  0  0  0  0
   27.6012    3.1623   -2.2297 H   0  0  0  0  0  0  0  0  0  0  0  0
   28.7944    5.4786   -1.9045 H   0  0  0  0  0  0  0  0  0  0  0  0
   27.0261   -3.4698    2.2242 H   0  0  0  0  0  0  0  0  0  0  0  0
   25.8331   -5.7862    1.8990 H   0  0  0  0  0  0  0  0  0  0  0  0
   31.4154    5.6579    0.6322 H   0  0  0  0  0  0  0  0  0  0  0  0
   29.9853    6.2875    1.4491 H   0  0  0  0  0  0  0  0  0  0  0  0
   30.3193    6.7466   -0.2221 H   0  0  0  0  0  0  0  0  0  0  0  0
   23.2115   -5.9655   -0.6374 H   0  0  0  0  0  0  0  0  0  0  0  0
   24.3078   -7.0541    0.2168 H   0  0  0  0  0  0  0  0  0  0  0  0
   24.6417   -6.5948   -1.4544 H   0  0  0  0  0  0  0  0  0  0  0  0
   34.5527   -1.7883   -0.0985 C   0  0  0  0  0  0  0  0  0  0  0  0
   33.9488   -3.0205   -0.2523 C   0  0  0  0  0  0  0  0  0  0  0  0
   32.5391   -2.9710   -0.2426 C   0  0  0  0  0  0  0  0  0  0  0  0
   32.0254   -1.7020   -0.0786 C   0  0  0  0  0  0  0  0  0  0  0  0
   33.3246   -0.5403    0.0857 S   0  0  0  0  0  0  0  0  0  0  0  0
   34.5184   -3.9291   -0.3746 H   0  0  0  0  0  0  0  0  0  0  0  0
   31.9133   -3.8456   -0.3724 H   0  0  0  0  0  0  0  0  0  0  0  0
   42.0436    1.3228    0.0754 C   0  0  0  0  0  0  0  0  0  0  0  0
   42.6467    2.5536    0.2258 C   0  0  0  0  0  0  0  0  0  0  0  0
   43.2739    0.0742   -0.0959 S   0  0  0  0  0  0  0  0  0  0  0  0
   44.0653    2.5003    0.2114 C   0  0  0  0  0  0  0  0  0  0  0  0
   42.0774    3.4632    0.3414 H   0  0  0  0  0  0  0  0  0  0  0  0
   44.5477    1.2339    0.0470 C   0  0  0  0  0  0  0  0  0  0  0  0
   44.7006    3.3708    0.3188 H   0  0  0  0  0  0  0  0  0  0  0  0
   45.5758    0.9062   -0.0033 H   0  0  0  0  0  0  0  0  0  0  0  0
  -42.9217    1.6374    0.0824 H   0  0  0  0  0  0  0  0  0  0  0  0
  1  2  1  0  0  0  0
  1  6  2  0  0  0  0
  1 55  1  0  0  0  0
  2  3  1  0  0  0  0
  2 11  4  0  0  0  0
  3  4  4  0  0  0  0
  3 13  4  0  0  0  0
  4  5  4  0  0  0  0
  4 10  4  0  0  0  0
  5  6  4  0  0  0  0
  5  7  4  0  0  0  0
  6 17  1  0  0  0  0
  7  8  1  0  0  0  0
  7 14  4  0  0  0  0
  8  9  1  0  0  0  0
  8 16  4  0  0  0  0
  9 10  2  0  0  0  0
  9 80  1  0  0  0  0
 10 18  1  0  0  0  0
 11 12  1  0  0  0  0
 12 13  1  0  0  0  0
 14 15  1  0  0  0  0
 15 16  1  0  0  0  0
 19 20  2  0  0  0  0
 19 23  1  0  0  0  0
 19274  1  0  0  0  0
 20 21  4  0  0  0  0
 20 43  1  0  0  0  0
 21 22  4  0  0  0  0
 21 24  4  0  0  0  0
 22 23  1  0  0  0  0
 22 27  4  0  0  0  0
 24 25  4  0  0  0  0
 24 32  1  0  0  0  0
 25 26  4  0  0  0  0
 25 28  1  0  0  0  0
 26 27  4  0  0  0  0
 26 30  4  0  0  0  0
 27 31  1  0  0  0  0
 28 29  1  0  0  0  0
 29 30  2  0  0  0  0
 29 58  4  0  0  0  0
 30 44  1  0  0  0  0
 31 33  2  0  0  0  0
 31 36  1  0  0  0  0
 32 37  2  0  0  0  0
 32 40  1  0  0  0  0
 33 34  4  0  0  0  0
 33 45  1  0  0  0  0
 34 35  2  0  0  0  0
 34 46  1  0  0  0  0
 35 36  1  0  0  0  0
 35 41  1  0  0  0  0
 37 38  4  0  0  0  0
 37 47  1  0  0  0  0
 38 39  2  0  0  0  0
 38 48  1  0  0  0  0
 39 40  1  0  0  0  0
 39 42  1  0  0  0  0
 41 49  1  0  0  0  0
 41 50  1  0  0  0  0
 41 51  1  0  0  0  0
 42 52  1  0  0  0  0
 42 53  1  0  0  0  0
 42 54  1  0  0  0  0
 55 56  2  0  0  0  0
 55 59  1  0  0  0  0
 56 57  4  0  0  0  0
 56 60  1  0  0  0  0
 57 58  2  0  0  0  0
 57 61  1  0  0  0  0
 58 59  1  0  0  0  0
 62 63  1  0  0  0  0
 62 67  2  0  0  0  0
 62123  1  0  0  0  0
 63 64  1  0  0  0  0
 63 72  4  0  0  0  0
 64 65  4  0  0  0  0
 64 74  4  0  0  0  0
 65 66  4  0  0  0  0
 65 71  4  0  0  0  0
 66 67  4  0  0  0  0
 66 68  4  0  0  0  0
 67 78  1  0  0  0  0
 68 69  1  0  0  0  0
 68 75  4  0  0  0  0
 69 70  1  0  0  0  0
 69 77  4  0  0  0  0
 70 71  2  0  0  0  0
 70148  1  0  0  0  0
 71 79  1  0  0  0  0
 72 73  1  0  0  0  0
 73 74  1  0  0  0  0
 75 76  1  0  0  0  0
 76 77  1  0  0  0  0
 80 81  2  0  0  0  0
 80 84  1  0  0  0  0
 81 82  4  0  0  0  0
 81109  1  0  0  0  0
 82 83  2  0  0  0  0
 82110  1  0  0  0  0
 83 84  1  0  0  0  0
 83 85  4  0  0  0  0
 85 86  2  0  0  0  0
 85 89  1  0  0  0  0
 86 87  4  0  0  0  0
 86111  1  0  0  0  0
 87 88  4  0  0  0  0
 87 90  4  0  0  0  0
 88 89  1  0  0  0  0
 88 93  4  0  0  0  0
 90 91  4  0  0  0  0
 90 98  1  0  0  0  0
 91 92  4  0  0  0  0
 91 94  1  0  0  0  0
 92 93  4  0  0  0  0
 92 96  4  0  0  0  0
 93 97  1  0  0  0  0
 94 95  1  0  0  0  0
 95 96  2  0  0  0  0
 95126  4  0  0  0  0
 96112  1  0  0  0  0
 97 99  2  0  0  0  0
 97102  1  0  0  0  0
 98103  2  0  0  0  0
 98106  1  0  0  0  0
 99100  4  0  0  0  0
 99113  1  0  0  0  0
100101  2  0  0  0  0
100114  1  0  0  0  0
101102  1  0  0  0  0
101107  1  0  0  0  0
103104  4  0  0  0  0
103115  1  0  0  0  0
104105  2  0  0  0  0
104116  1  0  0  0  0
105106  1  0  0  0  0
105108  1  0  0  0  0
107117  1  0  0  0  0
107118  1  0  0  0  0
107119  1  0  0  0  0
108120  1  0  0  0  0
108121  1  0  0  0  0
108122  1  0  0  0  0
123124  2  0  0  0  0
123127  1  0  0  0  0
124125  4  0  0  0  0
124128  1  0  0  0  0
125126  2  0  0  0  0
125129  1  0  0  0  0
126127  1  0  0  0  0
130131  1  0  0  0  0
130135  2  0  0  0  0
130191  1  0  0  0  0
131132  1  0  0  0  0
131140  4  0  0  0  0
132133  4  0  0  0  0
132142  4  0  0  0  0
133134  4  0  0  0  0
133139  4  0  0  0  0
134135  4  0  0  0  0
134136  4  0  0  0  0
135146  1  0  0  0  0
136137  1  0  0  0  0
136143  4  0  0  0  0
137138  1  0  0  0  0
137145  4  0  0  0  0
138139  2  0  0  0  0
138216  1  0  0  0  0
139147  1  0  0  0  0
140141  1  0  0  0  0
141142  1  0  0  0  0
143144  1  0  0  0  0
144145  1  0  0  0  0
148149  2  0  0  0  0
148152  1  0  0  0  0
149150  4  0  0  0  0
149177  1  0  0  0  0
150151  2  0  0  0  0
150178  1  0  0  0  0
151152  1  0  0  0  0
151153  4  0  0  0  0
153154  2  0  0  0  0
153157  1  0  0  0  0
154155  4  0  0  0  0
154179  1  0  0  0  0
155156  4  0  0  0  0
155158  4  0  0  0  0
156157  1  0  0  0  0
156161  4  0  0  0  0
158159  4  0  0  0  0
158166  1  0  0  0  0
159160  4  0  0  0  0
159162  1  0  0  0  0
160161  4  0  0  0  0
160164  4  0  0  0  0
161165  1  0  0  0  0
162163  1  0  0  0  0
163164  2  0  0  0  0
163194  4  0  0  0  0
164180  1  0  0  0  0
165167  2  0  0  0  0
165170  1  0  0  0  0
166171  2  0  0  0  0
166174  1  0  0  0  0
167168  4  0  0  0  0
167181  1  0  0  0  0
168169  2  0  0  0  0
168182  1  0  0  0  0
169170  1  0  0  0  0
169175  1  0  0  0  0
171172  4  0  0  0  0
171183  1  0  0  0  0
172173  2  0  0  0  0
172184  1  0  0  0  0
173174  1  0  0  0  0
173176  1  0  0  0  0
175185  1  0  0  0  0
175186  1  0  0  0  0
175187  1  0  0  0  0
176188  1  0  0  0  0
176189  1  0  0  0  0
176190  1  0  0  0  0
191192  2  0  0  0  0
191195  1  0  0  0  0
192193  4  0  0  0  0
192196  1  0  0  0  0
193194  2  0  0  0  0
193197  1  0  0  0  0
194195  1  0  0  0  0
198199  1  0  0  0  0
198203  2  0  0  0  0
198259  1  0  0  0  0
199200  1  0  0  0  0
199208  4  0  0  0  0
200201  4  0  0  0  0
200210  4  0  0  0  0
201202  4  0  0  0  0
201207  4  0  0  0  0
202203  4  0  0  0  0
202204  4  0  0  0  0
203214  1  0  0  0  0
204205  1  0  0  0  0
204211  4  0  0  0  0
205206  1  0  0  0  0
205213  4  0  0  0  0
206207  2  0  0  0  0
206266  1  0  0  0  0
207215  1  0  0  0  0
208209  1  0  0  0  0
209210  1  0  0  0  0
211212  1  0  0  0  0
212213  1  0  0  0  0
216217  2  0  0  0  0
216220  1  0  0  0  0
217218  4  0  0  0  0
217245  1  0  0  0  0
218219  2  0  0  0  0
218246  1  0  0  0  0
219220  1  0  0  0  0
219221  4  0  0  0  0
221222  2  0  0  0  0
221225  1  0  0  0  0
222223  4  0  0  0  0
222247  1  0  0  0  0
223224  4  0  0  0  0
223226  4  0  0  0  0
224225  1  0  0  0  0
224229  4  0  0  0  0
226227  4  0  0  0  0
226234  1  0  0  0  0
227228  4  0  0  0  0
227230  1  0  0  0  0
228229  4  0  0  0  0
228232  4  0  0  0  0
229233  1  0  0  0  0
230231  1  0  0  0  0
231232  2  0  0  0  0
231262  4  0  0  0  0
232248  1  0  0  0  0
233235  2  0  0  0  0
233238  1  0  0  0  0
234239  2  0  0  0  0
234242  1  0  0  0  0
235236  4  0  0  0  0
235249  1  0  0  0  0
236237  2  0  0  0  0
236250  1  0  0  0  0
237238  1  0  0  0  0
237243  1  0  0  0  0
239240  4  0  0  0  0
239251  1  0  0  0  0
240241  2  0  0  0  0
240252  1  0  0  0  0
241242  1  0  0  0  0
241244  1  0  0  0  0
243253  1  0  0  0  0
243254  1  0  0  0  0
243255  1  0  0  0  0
244256  1  0  0  0  0
244257  1  0  0  0  0
244258  1  0  0  0  0
259260  2  0  0  0  0
259263  1  0  0  0  0
260261  4  0  0  0  0
260264  1  0  0  0  0
261262  2  0  0  0  0
261265  1  0  0  0  0
262263  1  0  0  0  0
266267  2  0  0  0  0
266268  1  0  0  0  0
267269  4  0  0  0  0
267270  1  0  0  0  0
268271  1  0  0  0  0
269271  2  0  0  0  0
269272  1  0  0  0  0
271273  1  0  0  0  0
M  END
