# Supplementary material for: Design Principles for the Acceptor Units in Donor–Acceptor Conjugated Polymers
Source: ACS Omega. 2022 Oct 18;7(43):38969–78. doi: 10.1021/acsomega.2c04713 (PMC9631416; doi:10.1021/acsomega.2c04713)
Supplement: Supplementary file 2 — ao2c04713_si_002.zip [file ao2c04713_si_002.zip › mol-acceptors/A13.mol]

Title Card Required

Created by GaussView 6.0.16
246281  0  0  0  0  0  0  0  0  0    0
  -26.3564    2.4787   -0.1531 C   0  0  0  0  0  0  0  0  0  0  0  0
  -27.3135    3.4550    0.0408 C   0  0  0  0  0  0  0  0  0  0  0  0
  -28.6373    2.9664    0.0486 C   0  0  0  0  0  0  0  0  0  0  0  0
  -28.7335    1.6049   -0.1438 C   0  0  0  0  0  0  0  0  0  0  0  0
  -27.1397    0.9135   -0.3603 S   0  0  0  0  0  0  0  0  0  0  0  0
  -29.9165    0.7796   -0.1873 C   0  0  0  0  0  0  0  0  0  0  0  0
  -30.0066   -0.5815   -0.1076 C   0  0  0  0  0  0  0  0  0  0  0  0
  -31.3450   -1.0854   -0.1771 C   0  0  0  0  0  0  0  0  0  0  0  0
  -32.2993   -0.0354   -0.3014 C   0  0  0  0  0  0  0  0  0  0  0  0
  -31.5086    1.5358   -0.3632 S   0  0  0  0  0  0  0  0  0  0  0  0
  -31.7787   -2.4255   -0.0805 C   0  0  0  0  0  0  0  0  0  0  0  0
  -33.1600   -2.6391   -0.1102 C   0  0  0  0  0  0  0  0  0  0  0  0
  -34.1123   -1.5889   -0.2361 C   0  0  0  0  0  0  0  0  0  0  0  0
  -33.6776   -0.2483   -0.3306 C   0  0  0  0  0  0  0  0  0  0  0  0
  -33.9556   -4.2098   -0.0615 S   0  0  0  0  0  0  0  0  0  0  0  0
  -35.5197   -3.4457   -0.2158 C   0  0  0  0  0  0  0  0  0  0  0  0
  -35.4580   -2.0957   -0.2974 C   0  0  0  0  0  0  0  0  0  0  0  0
  -34.6166    0.8803   -0.4578 C   0  0  0  0  0  0  0  0  0  0  0  0
  -30.8394   -3.5526    0.0478 C   0  0  0  0  0  0  0  0  0  0  0  0
  -34.7145    1.7958   -1.4709 C   0  0  0  0  0  0  0  0  0  0  0  0
  -35.7161    2.7856   -1.2527 C   0  0  0  0  0  0  0  0  0  0  0  0
  -36.3865    2.6407   -0.0712 C   0  0  0  0  0  0  0  0  0  0  0  0
  -35.7784    1.2568    0.8041 S   0  0  0  0  0  0  0  0  0  0  0  0
  -30.7559   -4.4809    1.0508 C   0  0  0  0  0  0  0  0  0  0  0  0
  -29.7494   -5.4661    0.8363 C   0  0  0  0  0  0  0  0  0  0  0  0
  -29.0608   -5.3057   -0.3327 C   0  0  0  0  0  0  0  0  0  0  0  0
  -29.6571   -3.9122   -1.2005 S   0  0  0  0  0  0  0  0  0  0  0  0
  -37.4897    3.4881    0.4853 C   0  0  0  0  0  0  0  0  0  0  0  0
  -27.9481   -6.1449   -0.8825 C   0  0  0  0  0  0  0  0  0  0  0  0
  -27.0534    4.4929    0.1788 H   0  0  0  0  0  0  0  0  0  0  0  0
  -29.5020    3.5982    0.2121 H   0  0  0  0  0  0  0  0  0  0  0  0
  -29.1438   -1.2193    0.0310 H   0  0  0  0  0  0  0  0  0  0  0  0
  -36.3292   -1.4647   -0.4087 H   0  0  0  0  0  0  0  0  0  0  0  0
  -34.0945    1.7510   -2.3581 H   0  0  0  0  0  0  0  0  0  0  0  0
  -35.9350    3.5810   -1.9562 H   0  0  0  0  0  0  0  0  0  0  0  0
  -31.3896   -4.4478    1.9287 H   0  0  0  0  0  0  0  0  0  0  0  0
  -29.5401   -6.2695    1.5335 H   0  0  0  0  0  0  0  0  0  0  0  0
  -37.2139    3.9449    1.4406 H   0  0  0  0  0  0  0  0  0  0  0  0
  -38.4055    2.9127    0.6513 H   0  0  0  0  0  0  0  0  0  0  0  0
  -37.7264    4.2949   -0.2116 H   0  0  0  0  0  0  0  0  0  0  0  0
  -28.2094   -6.5917   -1.8466 H   0  0  0  0  0  0  0  0  0  0  0  0
  -27.7199   -6.9588   -0.1911 H   0  0  0  0  0  0  0  0  0  0  0  0
  -27.0312   -5.5659   -1.0292 H   0  0  0  0  0  0  0  0  0  0  0  0
  -24.2195    3.8599   -0.2800 C   0  0  0  0  0  0  0  0  0  0  0  0
  -24.9073    2.5845   -0.1981 C   0  0  0  0  0  0  0  0  0  0  0  0
  -24.0873    1.4724   -0.1712 C   0  0  0  0  0  0  0  0  0  0  0  0
  -22.6782    1.5282   -0.2301 C   0  0  0  0  0  0  0  0  0  0  0  0
  -21.9528    2.7019   -0.3069 C   0  0  0  0  0  0  0  0  0  0  0  0
  -22.7437    3.9185   -0.3373 C   0  0  0  0  0  0  0  0  0  0  0  0
  -22.2226    5.1304   -0.4114 N   0  0  0  0  0  0  0  0  0  0  0  0
  -23.5821    6.3097   -0.4180 Se  0  0  0  0  0  0  0  0  0  0  0  0
  -24.8393    5.0262   -0.3133 N   0  0  0  0  0  0  0  0  0  0  0  0
  -20.4998    2.7121   -0.3487 C   0  0  0  0  0  0  0  0  0  0  0  0
  -19.6256    3.7445   -0.6271 C   0  0  0  0  0  0  0  0  0  0  0  0
  -18.2664    3.3678   -0.5990 C   0  0  0  0  0  0  0  0  0  0  0  0
  -18.0586    2.0394   -0.2943 C   0  0  0  0  0  0  0  0  0  0  0  0
  -19.5910    1.2393   -0.0154 S   0  0  0  0  0  0  0  0  0  0  0  0
  -16.8123    1.3214   -0.1876 C   0  0  0  0  0  0  0  0  0  0  0  0
  -16.6104   -0.0305   -0.1441 C   0  0  0  0  0  0  0  0  0  0  0  0
  -15.2367   -0.4142   -0.0421 C   0  0  0  0  0  0  0  0  0  0  0  0
  -14.3707    0.7163   -0.0229 C   0  0  0  0  0  0  0  0  0  0  0  0
  -15.2871    2.2167   -0.0973 S   0  0  0  0  0  0  0  0  0  0  0  0
  -14.6943   -1.7199   -0.0205 C   0  0  0  0  0  0  0  0  0  0  0  0
  -13.3032   -1.8166    0.0145 C   0  0  0  0  0  0  0  0  0  0  0  0
  -12.4372   -0.6861    0.0341 C   0  0  0  0  0  0  0  0  0  0  0  0
  -12.9796    0.6196    0.0123 C   0  0  0  0  0  0  0  0  0  0  0  0
  -12.3871   -3.3171    0.0882 S   0  0  0  0  0  0  0  0  0  0  0  0
  -10.8617   -2.4220    0.1783 C   0  0  0  0  0  0  0  0  0  0  0  0
  -11.0636   -1.0700    0.1356 C   0  0  0  0  0  0  0  0  0  0  0  0
  -12.1349    1.8261    0.0271 C   0  0  0  0  0  0  0  0  0  0  0  0
  -15.5391   -2.9264   -0.0358 C   0  0  0  0  0  0  0  0  0  0  0  0
  -12.1180    2.8421    0.9449 C   0  0  0  0  0  0  0  0  0  0  0  0
  -11.1985    3.8834    0.6287 C   0  0  0  0  0  0  0  0  0  0  0  0
  -10.5110    3.6777   -0.5339 C   0  0  0  0  0  0  0  0  0  0  0  0
  -10.9989    2.1697   -1.2676 S   0  0  0  0  0  0  0  0  0  0  0  0
  -15.5567   -3.9415   -0.9546 C   0  0  0  0  0  0  0  0  0  0  0  0
  -16.4762   -4.9829   -0.6387 C   0  0  0  0  0  0  0  0  0  0  0  0
  -17.1630   -4.7782    0.5245 C   0  0  0  0  0  0  0  0  0  0  0  0
  -16.6743   -3.2710    1.2594 S   0  0  0  0  0  0  0  0  0  0  0  0
   -9.4771    4.5534   -1.1734 C   0  0  0  0  0  0  0  0  0  0  0  0
  -18.1966   -5.6543    1.1638 C   0  0  0  0  0  0  0  0  0  0  0  0
  -19.9702    4.7422   -0.8502 H   0  0  0  0  0  0  0  0  0  0  0  0
  -17.4563    4.0532   -0.8177 H   0  0  0  0  0  0  0  0  0  0  0  0
  -17.4181   -0.7469   -0.2149 H   0  0  0  0  0  0  0  0  0  0  0  0
  -10.2558   -0.3537    0.2060 H   0  0  0  0  0  0  0  0  0  0  0  0
  -12.7374    2.8344    1.8336 H   0  0  0  0  0  0  0  0  0  0  0  0
  -11.0492    4.7592    1.2500 H   0  0  0  0  0  0  0  0  0  0  0  0
  -14.9380   -3.9330   -1.8437 H   0  0  0  0  0  0  0  0  0  0  0  0
  -16.6262   -5.8580   -1.2609 H   0  0  0  0  0  0  0  0  0  0  0  0
   -9.7842    4.8911   -2.1679 H   0  0  0  0  0  0  0  0  0  0  0  0
   -8.5170    4.0406   -1.2853 H   0  0  0  0  0  0  0  0  0  0  0  0
   -9.3101    5.4407   -0.5591 H   0  0  0  0  0  0  0  0  0  0  0  0
  -17.8891   -5.9929    2.1578 H   0  0  0  0  0  0  0  0  0  0  0  0
  -18.3642   -6.5410    0.5488 H   0  0  0  0  0  0  0  0  0  0  0  0
  -19.1566   -5.1413    1.2766 H   0  0  0  0  0  0  0  0  0  0  0  0
   -4.9331   -5.0237    0.3064 C   0  0  0  0  0  0  0  0  0  0  0  0
   -5.7221   -3.8055    0.3003 C   0  0  0  0  0  0  0  0  0  0  0  0
   -4.9950   -2.6312    0.2503 C   0  0  0  0  0  0  0  0  0  0  0  0
   -3.5858   -2.5764    0.1952 C   0  0  0  0  0  0  0  0  0  0  0  0
   -2.7676   -3.6902    0.1993 C   0  0  0  0  0  0  0  0  0  0  0  0
   -3.4572   -4.9661    0.2526 C   0  0  0  0  0  0  0  0  0  0  0  0
   -2.8392   -6.1338    0.2620 N   0  0  0  0  0  0  0  0  0  0  0  0
   -4.0985   -7.4173    0.3374 Se  0  0  0  0  0  0  0  0  0  0  0  0
   -5.4562   -6.2360    0.3539 N   0  0  0  0  0  0  0  0  0  0  0  0
   -1.3185   -3.5861    0.1587 C   0  0  0  0  0  0  0  0  0  0  0  0
   -7.1750   -3.8151    0.3379 C   0  0  0  0  0  0  0  0  0  0  0  0
   -0.3635   -4.5585   -0.0645 C   0  0  0  0  0  0  0  0  0  0  0  0
    0.9610   -4.0731   -0.0578 C   0  0  0  0  0  0  0  0  0  0  0  0
    1.0608   -2.7180    0.1759 C   0  0  0  0  0  0  0  0  0  0  0  0
   -0.5320   -2.0296    0.4123 S   0  0  0  0  0  0  0  0  0  0  0  0
   -8.0504   -4.8495    0.6048 C   0  0  0  0  0  0  0  0  0  0  0  0
   -9.4092   -4.4719    0.5769 C   0  0  0  0  0  0  0  0  0  0  0  0
   -9.6157   -3.1406    0.2833 C   0  0  0  0  0  0  0  0  0  0  0  0
   -8.0821   -2.3389    0.0156 S   0  0  0  0  0  0  0  0  0  0  0  0
    2.2455   -1.8985    0.2446 C   0  0  0  0  0  0  0  0  0  0  0  0
    2.3379   -0.5340    0.2371 C   0  0  0  0  0  0  0  0  0  0  0  0
    3.6766   -0.0373    0.3125 C   0  0  0  0  0  0  0  0  0  0  0  0
    4.6312   -1.0930    0.3646 C   0  0  0  0  0  0  0  0  0  0  0  0
    3.8388   -2.6641    0.3529 S   0  0  0  0  0  0  0  0  0  0  0  0
    4.1119    1.3077    0.2827 C   0  0  0  0  0  0  0  0  0  0  0  0
    5.4909    1.5172    0.3009 C   0  0  0  0  0  0  0  0  0  0  0  0
    6.4455    0.4615    0.3516 C   0  0  0  0  0  0  0  0  0  0  0  0
    6.0101   -0.8835    0.3825 C   0  0  0  0  0  0  0  0  0  0  0  0
    6.2835    3.0882    0.3125 S   0  0  0  0  0  0  0  0  0  0  0  0
    7.8766    2.3224    0.4189 C   0  0  0  0  0  0  0  0  0  0  0  0
    7.7844    0.9579    0.4254 C   0  0  0  0  0  0  0  0  0  0  0  0
    6.9496   -2.0168    0.4336 C   0  0  0  0  0  0  0  0  0  0  0  0
    3.1723    2.4409    0.2325 C   0  0  0  0  0  0  0  0  0  0  0  0
    7.0563   -2.9913    1.3896 C   0  0  0  0  0  0  0  0  0  0  0  0
    8.0547   -3.9665    1.1033 C   0  0  0  0  0  0  0  0  0  0  0  0
    8.7140   -3.7515   -0.0738 C   0  0  0  0  0  0  0  0  0  0  0  0
    8.0993   -2.3180   -0.8596 S   0  0  0  0  0  0  0  0  0  0  0  0
    3.0666    3.4171   -0.7218 C   0  0  0  0  0  0  0  0  0  0  0  0
    2.0676    4.3916   -0.4348 C   0  0  0  0  0  0  0  0  0  0  0  0
    1.4070    4.1744    0.7411 C   0  0  0  0  0  0  0  0  0  0  0  0
    2.0210    2.7395    1.5249 S   0  0  0  0  0  0  0  0  0  0  0  0
    9.8109   -4.5648   -0.6904 C   0  0  0  0  0  0  0  0  0  0  0  0
    0.3094    4.9865    1.3581 C   0  0  0  0  0  0  0  0  0  0  0  0
   -0.6261   -5.5913   -0.2331 H   0  0  0  0  0  0  0  0  0  0  0  0
    1.8241   -4.7022   -0.2394 H   0  0  0  0  0  0  0  0  0  0  0  0
   -7.7070   -5.8495    0.8193 H   0  0  0  0  0  0  0  0  0  0  0  0
  -10.2202   -5.1588    0.7870 H   0  0  0  0  0  0  0  0  0  0  0  0
    1.4746    0.1121    0.1490 H   0  0  0  0  0  0  0  0  0  0  0  0
    8.6480    0.3122    0.5138 H   0  0  0  0  0  0  0  0  0  0  0  0
    6.4454   -2.9988    2.2842 H   0  0  0  0  0  0  0  0  0  0  0  0
    8.2798   -4.8021    1.7563 H   0  0  0  0  0  0  0  0  0  0  0  0
    3.6784    3.4264   -1.6157 H   0  0  0  0  0  0  0  0  0  0  0  0
    1.8432    5.2285   -1.0865 H   0  0  0  0  0  0  0  0  0  0  0  0
   10.7251   -3.9805   -0.8321 H   0  0  0  0  0  0  0  0  0  0  0  0
    9.5248   -4.9649   -1.6679 H   0  0  0  0  0  0  0  0  0  0  0  0
   10.0544   -5.4110   -0.0443 H   0  0  0  0  0  0  0  0  0  0  0  0
   -0.6048    4.4017    1.4980 H   0  0  0  0  0  0  0  0  0  0  0  0
    0.0664    5.8336    0.7132 H   0  0  0  0  0  0  0  0  0  0  0  0
    0.5945    5.3850    2.3364 H   0  0  0  0  0  0  0  0  0  0  0  0
   13.5768    5.3978    0.3968 C   0  0  0  0  0  0  0  0  0  0  0  0
   12.8877    4.1204    0.4019 C   0  0  0  0  0  0  0  0  0  0  0  0
   13.7052    3.0088    0.3244 C   0  0  0  0  0  0  0  0  0  0  0  0
   15.1121    3.0674    0.2314 C   0  0  0  0  0  0  0  0  0  0  0  0
   15.8387    4.2430    0.2210 C   0  0  0  0  0  0  0  0  0  0  0  0
   15.0507    5.4591    0.3038 C   0  0  0  0  0  0  0  0  0  0  0  0
   15.5731    6.6726    0.3067 N   0  0  0  0  0  0  0  0  0  0  0  0
   14.2178    7.8506    0.4257 Se  0  0  0  0  0  0  0  0  0  0  0  0
   12.9601    6.5641    0.4681 N   0  0  0  0  0  0  0  0  0  0  0  0
   17.2896    4.2552    0.1366 C   0  0  0  0  0  0  0  0  0  0  0  0
   11.4401    4.0125    0.4761 C   0  0  0  0  0  0  0  0  0  0  0  0
   18.1583    5.3056   -0.0864 C   0  0  0  0  0  0  0  0  0  0  0  0
   19.5163    4.9269   -0.1308 C   0  0  0  0  0  0  0  0  0  0  0  0
   19.7293    3.5782    0.0611 C   0  0  0  0  0  0  0  0  0  0  0  0
   18.2036    2.7597    0.3232 S   0  0  0  0  0  0  0  0  0  0  0  0
   10.4892    4.9763    0.7494 C   0  0  0  0  0  0  0  0  0  0  0  0
    9.1652    4.4896    0.7568 C   0  0  0  0  0  0  0  0  0  0  0  0
    9.0616    3.1419    0.4858 C   0  0  0  0  0  0  0  0  0  0  0  0
   10.6489    2.4629    0.1940 S   0  0  0  0  0  0  0  0  0  0  0  0
   20.9762    2.8536    0.0706 C   0  0  0  0  0  0  0  0  0  0  0  0
   21.1754    1.5018    0.0130 C   0  0  0  0  0  0  0  0  0  0  0  0
   22.5507    1.1112    0.0339 C   0  0  0  0  0  0  0  0  0  0  0  0
   23.4203    2.2373    0.0971 C   0  0  0  0  0  0  0  0  0  0  0  0
   22.5068    3.7397    0.1625 S   0  0  0  0  0  0  0  0  0  0  0  0
   23.0894   -0.1930   -0.0560 C   0  0  0  0  0  0  0  0  0  0  0  0
   24.4805   -0.2925   -0.0838 C   0  0  0  0  0  0  0  0  0  0  0  0
   25.3502    0.8337   -0.0219 C   0  0  0  0  0  0  0  0  0  0  0  0
   24.8114    2.1379    0.0695 C   0  0  0  0  0  0  0  0  0  0  0  0
   25.3945   -1.7947   -0.1512 S   0  0  0  0  0  0  0  0  0  0  0  0
   26.9248   -0.9082   -0.0618 C   0  0  0  0  0  0  0  0  0  0  0  0
   26.7257    0.4435   -0.0035 C   0  0  0  0  0  0  0  0  0  0  0  0
   25.6599    3.3401    0.1355 C   0  0  0  0  0  0  0  0  0  0  0  0
   22.2408   -1.3952   -0.1208 C   0  0  0  0  0  0  0  0  0  0  0  0
   25.7197    4.2860    1.1236 C   0  0  0  0  0  0  0  0  0  0  0  0
   26.6288    5.3471    0.8454 C   0  0  0  0  0  0  0  0  0  0  0  0
   27.2654    5.2267   -0.3575 C   0  0  0  0  0  0  0  0  0  0  0  0
   26.7409    3.7769   -1.1780 S   0  0  0  0  0  0  0  0  0  0  0  0
   22.1815   -2.3429   -1.1073 C   0  0  0  0  0  0  0  0  0  0  0  0
   21.2724   -3.4036   -0.8274 C   0  0  0  0  0  0  0  0  0  0  0  0
   20.6354   -3.2812    0.3750 C   0  0  0  0  0  0  0  0  0  0  0  0
   21.1594   -1.8298    1.1932 S   0  0  0  0  0  0  0  0  0  0  0  0
   28.2743    6.1463   -0.9749 C   0  0  0  0  0  0  0  0  0  0  0  0
   19.6267   -4.2000    0.9939 C   0  0  0  0  0  0  0  0  0  0  0  0
   17.8103    6.3182   -0.2190 H   0  0  0  0  0  0  0  0  0  0  0  0
   20.3214    5.6269   -0.3194 H   0  0  0  0  0  0  0  0  0  0  0  0
   10.7549    6.0038    0.9436 H   0  0  0  0  0  0  0  0  0  0  0  0
    8.3057    5.1114    0.9769 H   0  0  0  0  0  0  0  0  0  0  0  0
   20.3633    0.7922   -0.0746 H   0  0  0  0  0  0  0  0  0  0  0  0
   27.5380    1.1528    0.0838 H   0  0  0  0  0  0  0  0  0  0  0  0
   25.1388    4.2135    2.0351 H   0  0  0  0  0  0  0  0  0  0  0  0
   26.8080    6.1748    1.5223 H   0  0  0  0  0  0  0  0  0  0  0  0
   22.7628   -2.2720   -2.0186 H   0  0  0  0  0  0  0  0  0  0  0  0
   21.0938   -4.2326   -1.5029 H   0  0  0  0  0  0  0  0  0  0  0  0
   27.9257    6.5572   -1.9272 H   0  0  0  0  0  0  0  0  0  0  0  0
   29.2264    5.6421   -1.1662 H   0  0  0  0  0  0  0  0  0  0  0  0
   28.4719    6.9853   -0.3044 H   0  0  0  0  0  0  0  0  0  0  0  0
   19.9757   -4.6097    1.9466 H   0  0  0  0  0  0  0  0  0  0  0  0
   19.4290   -5.0399    0.3245 H   0  0  0  0  0  0  0  0  0  0  0  0
   18.6747   -3.6956    1.1850 H   0  0  0  0  0  0  0  0  0  0  0  0
   32.8480   -3.5163   -0.3457 C   0  0  0  0  0  0  0  0  0  0  0  0
   32.0598   -2.2990   -0.2842 C   0  0  0  0  0  0  0  0  0  0  0  0
   32.7837   -1.1245   -0.3447 C   0  0  0  0  0  0  0  0  0  0  0  0
   34.1902   -1.0677   -0.4684 C   0  0  0  0  0  0  0  0  0  0  0  0
   35.0044   -2.1791   -0.5451 C   0  0  0  0  0  0  0  0  0  0  0  0
   34.3191   -3.4555   -0.4759 C   0  0  0  0  0  0  0  0  0  0  0  0
   34.9370   -4.6227   -0.5282 N   0  0  0  0  0  0  0  0  0  0  0  0
   33.6836   -5.9085   -0.4146 Se  0  0  0  0  0  0  0  0  0  0  0  0
   32.3283   -4.7300   -0.2974 N   0  0  0  0  0  0  0  0  0  0  0  0
   36.4521   -2.0737   -0.6852 C   0  0  0  0  0  0  0  0  0  0  0  0
   30.6101   -2.3100   -0.1661 C   0  0  0  0  0  0  0  0  0  0  0  0
   37.4302   -3.0328   -0.5314 C   0  0  0  0  0  0  0  0  0  0  0  0
   38.7488   -2.5437   -0.7287 C   0  0  0  0  0  0  0  0  0  0  0  0
   38.7835   -1.2151   -1.0396 C   0  0  0  0  0  0  0  0  0  0  0  0
   37.1964   -0.5312   -1.1023 S   0  0  0  0  0  0  0  0  0  0  0  0
   29.7478   -3.3546    0.1017 C   0  0  0  0  0  0  0  0  0  0  0  0
   28.3901   -2.9755    0.1645 C   0  0  0  0  0  0  0  0  0  0  0  0
   28.1722   -1.6327   -0.0575 C   0  0  0  0  0  0  0  0  0  0  0  0
   29.6911   -0.8207   -0.3730 S   0  0  0  0  0  0  0  0  0  0  0  0
   37.1955   -4.0570   -0.2862 H   0  0  0  0  0  0  0  0  0  0  0  0
   39.6365   -3.1583   -0.6422 H   0  0  0  0  0  0  0  0  0  0  0  0
   30.0996   -4.3633    0.2524 H   0  0  0  0  0  0  0  0  0  0  0  0
   27.5897   -3.6705    0.3885 H   0  0  0  0  0  0  0  0  0  0  0  0
   39.6423   -0.5930   -1.2446 H   0  0  0  0  0  0  0  0  0  0  0  0
  -36.4048   -4.0656   -0.2382 H   0  0  0  0  0  0  0  0  0  0  0  0
  -24.5354    0.4874   -0.0967 H   0  0  0  0  0  0  0  0  0  0  0  0
  -22.1502    0.5808   -0.2168 H   0  0  0  0  0  0  0  0  0  0  0  0
   -5.5220   -1.6832    0.2567 H   0  0  0  0  0  0  0  0  0  0  0  0
   -3.1359   -1.5908    0.1425 H   0  0  0  0  0  0  0  0  0  0  0  0
   13.2567    2.0213    0.3367 H   0  0  0  0  0  0  0  0  0  0  0  0
   15.6375    2.1211    0.1597 H   0  0  0  0  0  0  0  0  0  0  0  0
   32.2599   -0.1768   -0.2800 H   0  0  0  0  0  0  0  0  0  0  0  0
   34.6402   -0.0809   -0.4882 H   0  0  0  0  0  0  0  0  0  0  0  0
  1  2  2  0  0  0  0
  1  5  1  0  0  0  0
  1 45  1  0  0  0  0
  2  3  4  0  0  0  0
  2 30  1  0  0  0  0
  3  4  2  0  0  0  0
  3 31  1  0  0  0  0
  4  5  1  0  0  0  0
  4  6  4  0  0  0  0
  6  7  2  0  0  0  0
  6 10  1  0  0  0  0
  7  8  4  0  0  0  0
  7 32  1  0  0  0  0
  8  9  4  0  0  0  0
  8 11  4  0  0  0  0
  9 10  1  0  0  0  0
  9 14  4  0  0  0  0
 11 12  4  0  0  0  0
 11 19  1  0  0  0  0
 12 13  4  0  0  0  0
 12 15  1  0  0  0  0
 13 14  4  0  0  0  0
 13 17  4  0  0  0  0
 14 18  1  0  0  0  0
 15 16  1  0  0  0  0
 16 17  2  0  0  0  0
 16238  1  0  0  0  0
 17 33  1  0  0  0  0
 18 20  2  0  0  0  0
 18 23  1  0  0  0  0
 19 24  2  0  0  0  0
 19 27  1  0  0  0  0
 20 21  4  0  0  0  0
 20 34  1  0  0  0  0
 21 22  2  0  0  0  0
 21 35  1  0  0  0  0
 22 23  1  0  0  0  0
 22 28  1  0  0  0  0
 24 25  4  0  0  0  0
 24 36  1  0  0  0  0
 25 26  2  0  0  0  0
 25 37  1  0  0  0  0
 26 27  1  0  0  0  0
 26 29  1  0  0  0  0
 28 38  1  0  0  0  0
 28 39  1  0  0  0  0
 28 40  1  0  0  0  0
 29 41  1  0  0  0  0
 29 42  1  0  0  0  0
 29 43  1  0  0  0  0
 44 45  1  0  0  0  0
 44 49  1  0  0  0  0
 44 52  2  0  0  0  0
 45 46  2  0  0  0  0
 46 47  4  0  0  0  0
 46239  1  0  0  0  0
 47 48  2  0  0  0  0
 47240  1  0  0  0  0
 48 49  1  0  0  0  0
 48 53  1  0  0  0  0
 49 50  2  0  0  0  0
 50 51  1  0  0  0  0
 51 52  1  0  0  0  0
 53 54  2  0  0  0  0
 53 57  1  0  0  0  0
 54 55  4  0  0  0  0
 54 82  1  0  0  0  0
 55 56  2  0  0  0  0
 55 83  1  0  0  0  0
 56 57  1  0  0  0  0
 56 58  4  0  0  0  0
 58 59  2  0  0  0  0
 58 62  1  0  0  0  0
 59 60  4  0  0  0  0
 59 84  1  0  0  0  0
 60 61  4  0  0  0  0
 60 63  4  0  0  0  0
 61 62  1  0  0  0  0
 61 66  4  0  0  0  0
 63 64  4  0  0  0  0
 63 71  1  0  0  0  0
 64 65  4  0  0  0  0
 64 67  1  0  0  0  0
 65 66  4  0  0  0  0
 65 69  4  0  0  0  0
 66 70  1  0  0  0  0
 67 68  1  0  0  0  0
 68 69  2  0  0  0  0
 68113  4  0  0  0  0
 69 85  1  0  0  0  0
 70 72  2  0  0  0  0
 70 75  1  0  0  0  0
 71 76  2  0  0  0  0
 71 79  1  0  0  0  0
 72 73  4  0  0  0  0
 72 86  1  0  0  0  0
 73 74  2  0  0  0  0
 73 87  1  0  0  0  0
 74 75  1  0  0  0  0
 74 80  1  0  0  0  0
 76 77  4  0  0  0  0
 76 88  1  0  0  0  0
 77 78  2  0  0  0  0
 77 89  1  0  0  0  0
 78 79  1  0  0  0  0
 78 81  1  0  0  0  0
 80 90  1  0  0  0  0
 80 91  1  0  0  0  0
 80 92  1  0  0  0  0
 81 93  1  0  0  0  0
 81 94  1  0  0  0  0
 81 95  1  0  0  0  0
 96 97  1  0  0  0  0
 96101  1  0  0  0  0
 96104  2  0  0  0  0
 97 98  2  0  0  0  0
 97106  1  0  0  0  0
 98 99  4  0  0  0  0
 98241  1  0  0  0  0
 99100  2  0  0  0  0
 99242  1  0  0  0  0
100101  1  0  0  0  0
100105  1  0  0  0  0
101102  2  0  0  0  0
102103  1  0  0  0  0
103104  1  0  0  0  0
105107  2  0  0  0  0
105110  1  0  0  0  0
106111  2  0  0  0  0
106114  1  0  0  0  0
107108  4  0  0  0  0
107139  1  0  0  0  0
108109  2  0  0  0  0
108140  1  0  0  0  0
109110  1  0  0  0  0
109115  4  0  0  0  0
111112  4  0  0  0  0
111141  1  0  0  0  0
112113  2  0  0  0  0
112142  1  0  0  0  0
113114  1  0  0  0  0
115116  2  0  0  0  0
115119  1  0  0  0  0
116117  4  0  0  0  0
116143  1  0  0  0  0
117118  4  0  0  0  0
117120  4  0  0  0  0
118119  1  0  0  0  0
118123  4  0  0  0  0
120121  4  0  0  0  0
120128  1  0  0  0  0
121122  4  0  0  0  0
121124  1  0  0  0  0
122123  4  0  0  0  0
122126  4  0  0  0  0
123127  1  0  0  0  0
124125  1  0  0  0  0
125126  2  0  0  0  0
125172  4  0  0  0  0
126144  1  0  0  0  0
127129  2  0  0  0  0
127132  1  0  0  0  0
128133  2  0  0  0  0
128136  1  0  0  0  0
129130  4  0  0  0  0
129145  1  0  0  0  0
130131  2  0  0  0  0
130146  1  0  0  0  0
131132  1  0  0  0  0
131137  1  0  0  0  0
133134  4  0  0  0  0
133147  1  0  0  0  0
134135  2  0  0  0  0
134148  1  0  0  0  0
135136  1  0  0  0  0
135138  1  0  0  0  0
137149  1  0  0  0  0
137150  1  0  0  0  0
137151  1  0  0  0  0
138152  1  0  0  0  0
138153  1  0  0  0  0
138154  1  0  0  0  0
155156  1  0  0  0  0
155160  1  0  0  0  0
155163  2  0  0  0  0
156157  2  0  0  0  0
156165  1  0  0  0  0
157158  4  0  0  0  0
157243  1  0  0  0  0
158159  2  0  0  0  0
158244  1  0  0  0  0
159160  1  0  0  0  0
159164  1  0  0  0  0
160161  2  0  0  0  0
161162  1  0  0  0  0
162163  1  0  0  0  0
164166  2  0  0  0  0
164169  1  0  0  0  0
165170  2  0  0  0  0
165173  1  0  0  0  0
166167  4  0  0  0  0
166198  1  0  0  0  0
167168  2  0  0  0  0
167199  1  0  0  0  0
168169  1  0  0  0  0
168174  4  0  0  0  0
170171  4  0  0  0  0
170200  1  0  0  0  0
171172  2  0  0  0  0
171201  1  0  0  0  0
172173  1  0  0  0  0
174175  2  0  0  0  0
174178  1  0  0  0  0
175176  4  0  0  0  0
175202  1  0  0  0  0
176177  4  0  0  0  0
176179  4  0  0  0  0
177178  1  0  0  0  0
177182  4  0  0  0  0
179180  4  0  0  0  0
179187  1  0  0  0  0
180181  4  0  0  0  0
180183  1  0  0  0  0
181182  4  0  0  0  0
181185  4  0  0  0  0
182186  1  0  0  0  0
183184  1  0  0  0  0
184185  2  0  0  0  0
184231  4  0  0  0  0
185203  1  0  0  0  0
186188  2  0  0  0  0
186191  1  0  0  0  0
187192  2  0  0  0  0
187195  1  0  0  0  0
188189  4  0  0  0  0
188204  1  0  0  0  0
189190  2  0  0  0  0
189205  1  0  0  0  0
190191  1  0  0  0  0
190196  1  0  0  0  0
192193  4  0  0  0  0
192206  1  0  0  0  0
193194  2  0  0  0  0
193207  1  0  0  0  0
194195  1  0  0  0  0
194197  1  0  0  0  0
196208  1  0  0  0  0
196209  1  0  0  0  0
196210  1  0  0  0  0
197211  1  0  0  0  0
197212  1  0  0  0  0
197213  1  0  0  0  0
214215  1  0  0  0  0
214219  1  0  0  0  0
214222  2  0  0  0  0
215216  2  0  0  0  0
215224  1  0  0  0  0
216217  4  0  0  0  0
216245  1  0  0  0  0
217218  2  0  0  0  0
217246  1  0  0  0  0
218219  1  0  0  0  0
218223  1  0  0  0  0
219220  2  0  0  0  0
220221  1  0  0  0  0
221222  1  0  0  0  0
223225  2  0  0  0  0
223228  1  0  0  0  0
224229  2  0  0  0  0
224232  1  0  0  0  0
225226  4  0  0  0  0
225233  1  0  0  0  0
226227  2  0  0  0  0
226234  1  0  0  0  0
227228  1  0  0  0  0
227237  1  0  0  0  0
229230  4  0  0  0  0
229235  1  0  0  0  0
230231  2  0  0  0  0
230236  1  0  0  0  0
231232  1  0  0  0  0
M  END
