# Supplementary material for: Design Principles for the Acceptor Units in Donor–Acceptor Conjugated Polymers
Source: ACS Omega. 2022 Oct 18;7(43):38969–78. doi: 10.1021/acsomega.2c04713 (PMC9631416; doi:10.1021/acsomega.2c04713)
Supplement: Supplementary file 2 — ao2c04713_si_002.zip [file ao2c04713_si_002.zip › mol-acceptors/A14.mol]

Title Card Required

Created by GaussView 6.0.16
246281  0  0  0  0  0  0  0  0  0    0
  -26.2951    2.4881   -0.0668 C   0  0  0  0  0  0  0  0  0  0  0  0
  -27.2000    3.5318   -0.0555 C   0  0  0  0  0  0  0  0  0  0  0  0
  -28.5476    3.1167   -0.0664 C   0  0  0  0  0  0  0  0  0  0  0  0
  -28.7112    1.7474   -0.0859 C   0  0  0  0  0  0  0  0  0  0  0  0
  -27.1508    0.9516   -0.1090 S   0  0  0  0  0  0  0  0  0  0  0  0
  -29.9361    0.9848   -0.0912 C   0  0  0  0  0  0  0  0  0  0  0  0
  -30.1078   -0.3473    0.1609 C   0  0  0  0  0  0  0  0  0  0  0  0
  -31.4675   -0.7879    0.0801 C   0  0  0  0  0  0  0  0  0  0  0  0
  -32.3518    0.2826   -0.2369 C   0  0  0  0  0  0  0  0  0  0  0  0
  -31.4705    1.7898   -0.4572 S   0  0  0  0  0  0  0  0  0  0  0  0
  -31.9819   -2.0794    0.3272 C   0  0  0  0  0  0  0  0  0  0  0  0
  -33.3696   -2.2251    0.2448 C   0  0  0  0  0  0  0  0  0  0  0  0
  -34.2519   -1.1545   -0.0743 C   0  0  0  0  0  0  0  0  0  0  0  0
  -33.7368    0.1376   -0.3189 C   0  0  0  0  0  0  0  0  0  0  0  0
  -34.2561   -3.7326    0.4536 S   0  0  0  0  0  0  0  0  0  0  0  0
  -35.7631   -2.9182    0.1083 C   0  0  0  0  0  0  0  0  0  0  0  0
  -35.6196   -1.5964   -0.1469 C   0  0  0  0  0  0  0  0  0  0  0  0
  -34.6010    1.2850   -0.6481 C   0  0  0  0  0  0  0  0  0  0  0  0
  -31.1170   -3.2244    0.6589 C   0  0  0  0  0  0  0  0  0  0  0  0
  -34.5935    2.0593   -1.7770 C   0  0  0  0  0  0  0  0  0  0  0  0
  -35.5453    3.1193   -1.7498 C   0  0  0  0  0  0  0  0  0  0  0  0
  -36.2820    3.1695   -0.6004 C   0  0  0  0  0  0  0  0  0  0  0  0
  -35.8013    1.8869    0.4836 S   0  0  0  0  0  0  0  0  0  0  0  0
  -31.1392   -4.0106    1.7797 C   0  0  0  0  0  0  0  0  0  0  0  0
  -30.1817   -5.0652    1.7579 C   0  0  0  0  0  0  0  0  0  0  0  0
  -29.4257   -5.1004    0.6204 C   0  0  0  0  0  0  0  0  0  0  0  0
  -29.8948   -3.8096   -0.4587 S   0  0  0  0  0  0  0  0  0  0  0  0
  -37.3596    4.1403   -0.2247 C   0  0  0  0  0  0  0  0  0  0  0  0
  -28.3378   -6.0627    0.2530 C   0  0  0  0  0  0  0  0  0  0  0  0
  -26.8901    4.5668   -0.0327 H   0  0  0  0  0  0  0  0  0  0  0  0
  -29.3820    3.8069   -0.0409 H   0  0  0  0  0  0  0  0  0  0  0  0
  -29.2918   -1.0039    0.4322 H   0  0  0  0  0  0  0  0  0  0  0  0
  -36.4461   -0.9431   -0.3913 H   0  0  0  0  0  0  0  0  0  0  0  0
  -33.9333    1.8635   -2.6133 H   0  0  0  0  0  0  0  0  0  0  0  0
  -35.6813    3.8228   -2.5634 H   0  0  0  0  0  0  0  0  0  0  0  0
  -31.8143   -3.8266    2.6065 H   0  0  0  0  0  0  0  0  0  0  0  0
  -30.0556   -5.7759    2.5667 H   0  0  0  0  0  0  0  0  0  0  0  0
  -37.1043    4.7081    0.6751 H   0  0  0  0  0  0  0  0  0  0  0  0
  -38.3145    3.6407   -0.0353 H   0  0  0  0  0  0  0  0  0  0  0  0
  -37.5144    4.8557   -1.0351 H   0  0  0  0  0  0  0  0  0  0  0  0
  -28.5764   -6.6236   -0.6557 H   0  0  0  0  0  0  0  0  0  0  0  0
  -28.1923   -6.7846    1.0594 H   0  0  0  0  0  0  0  0  0  0  0  0
  -27.3824   -5.5570    0.0828 H   0  0  0  0  0  0  0  0  0  0  0  0
  -24.1189    3.7830   -0.0651 C   0  0  0  0  0  0  0  0  0  0  0  0
  -24.8485    2.5396   -0.0543 C   0  0  0  0  0  0  0  0  0  0  0  0
  -24.0347    1.4200   -0.0318 C   0  0  0  0  0  0  0  0  0  0  0  0
  -22.6186    1.4633   -0.0230 C   0  0  0  0  0  0  0  0  0  0  0  0
  -21.8743    2.6303   -0.0317 C   0  0  0  0  0  0  0  0  0  0  0  0
  -22.6777    3.8270   -0.0537 C   0  0  0  0  0  0  0  0  0  0  0  0
  -22.3036    5.0889   -0.0672 N   0  0  0  0  0  0  0  0  0  0  0  0
  -23.4593    5.8096   -0.0864 O   0  0  0  0  0  0  0  0  0  0  0  0
  -24.5688    5.0197   -0.0853 N   0  0  0  0  0  0  0  0  0  0  0  0
  -20.4271    2.6671   -0.0198 C   0  0  0  0  0  0  0  0  0  0  0  0
  -19.5875    3.7636   -0.0582 C   0  0  0  0  0  0  0  0  0  0  0  0
  -18.2173    3.4319   -0.0383 C   0  0  0  0  0  0  0  0  0  0  0  0
  -17.9702    2.0759    0.0155 C   0  0  0  0  0  0  0  0  0  0  0  0
  -19.4796    1.1872    0.0589 S   0  0  0  0  0  0  0  0  0  0  0  0
  -16.7016    1.3905    0.0386 C   0  0  0  0  0  0  0  0  0  0  0  0
  -16.4498    0.0611   -0.1614 C   0  0  0  0  0  0  0  0  0  0  0  0
  -15.0670   -0.2913   -0.0763 C   0  0  0  0  0  0  0  0  0  0  0  0
  -14.2468    0.8426    0.1892 C   0  0  0  0  0  0  0  0  0  0  0  0
  -15.2166    2.3010    0.3563 S   0  0  0  0  0  0  0  0  0  0  0  0
  -14.4761   -1.5604   -0.2756 C   0  0  0  0  0  0  0  0  0  0  0  0
  -13.0845   -1.6176   -0.2011 C   0  0  0  0  0  0  0  0  0  0  0  0
  -12.2643   -0.4838    0.0645 C   0  0  0  0  0  0  0  0  0  0  0  0
  -12.8552    0.7854    0.2638 C   0  0  0  0  0  0  0  0  0  0  0  0
  -12.1150   -3.0761   -0.3681 S   0  0  0  0  0  0  0  0  0  0  0  0
  -10.6299   -2.1658   -0.0504 C   0  0  0  0  0  0  0  0  0  0  0  0
  -10.8816   -0.8364    0.1498 C   0  0  0  0  0  0  0  0  0  0  0  0
  -12.0591    1.9937    0.5388 C   0  0  0  0  0  0  0  0  0  0  0  0
  -15.2722   -2.7687   -0.5509 C   0  0  0  0  0  0  0  0  0  0  0  0
  -12.1128    2.8171    1.6315 C   0  0  0  0  0  0  0  0  0  0  0  0
  -11.2251    3.9286    1.5539 C   0  0  0  0  0  0  0  0  0  0  0  0
  -10.4918    3.9694    0.4019 C   0  0  0  0  0  0  0  0  0  0  0  0
  -10.8953    2.6129   -0.6216 S   0  0  0  0  0  0  0  0  0  0  0  0
  -15.2193   -3.5912   -1.6443 C   0  0  0  0  0  0  0  0  0  0  0  0
  -16.1070   -4.7028   -1.5670 C   0  0  0  0  0  0  0  0  0  0  0  0
  -16.8393   -4.7446   -0.4143 C   0  0  0  0  0  0  0  0  0  0  0  0
  -16.4350   -3.3888    0.6100 S   0  0  0  0  0  0  0  0  0  0  0  0
   -9.4735    4.9842   -0.0200 C   0  0  0  0  0  0  0  0  0  0  0  0
  -17.8575   -5.7595    0.0075 C   0  0  0  0  0  0  0  0  0  0  0  0
  -19.9602    4.7768   -0.1061 H   0  0  0  0  0  0  0  0  0  0  0  0
  -17.4269    4.1713   -0.0812 H   0  0  0  0  0  0  0  0  0  0  0  0
  -17.2259   -0.6551   -0.3967 H   0  0  0  0  0  0  0  0  0  0  0  0
  -10.1054   -0.1202    0.3850 H   0  0  0  0  0  0  0  0  0  0  0  0
  -12.7606    2.6212    2.4774 H   0  0  0  0  0  0  0  0  0  0  0  0
  -11.1312    4.6752    2.3344 H   0  0  0  0  0  0  0  0  0  0  0  0
  -14.5724   -3.3945   -2.4907 H   0  0  0  0  0  0  0  0  0  0  0  0
  -16.2016   -5.4486   -2.3480 H   0  0  0  0  0  0  0  0  0  0  0  0
   -9.7623    5.4950   -0.9436 H   0  0  0  0  0  0  0  0  0  0  0  0
   -8.4909    4.5337   -0.1898 H   0  0  0  0  0  0  0  0  0  0  0  0
   -9.3610    5.7431    0.7571 H   0  0  0  0  0  0  0  0  0  0  0  0
  -17.5684   -6.2708    0.9306 H   0  0  0  0  0  0  0  0  0  0  0  0
  -17.9704   -6.5179   -0.7700 H   0  0  0  0  0  0  0  0  0  0  0  0
  -18.8400   -5.3090    0.1779 H   0  0  0  0  0  0  0  0  0  0  0  0
   -4.6558   -4.6065    0.0420 C   0  0  0  0  0  0  0  0  0  0  0  0
   -5.4581   -3.4089    0.0270 C   0  0  0  0  0  0  0  0  0  0  0  0
   -4.7127   -2.2424    0.0292 C   0  0  0  0  0  0  0  0  0  0  0  0
   -3.2968   -2.2007    0.0419 C   0  0  0  0  0  0  0  0  0  0  0  0
   -2.4841   -3.3213    0.0578 C   0  0  0  0  0  0  0  0  0  0  0  0
   -3.2147   -4.5640    0.0571 C   0  0  0  0  0  0  0  0  0  0  0  0
   -2.7659   -5.8013    0.0689 N   0  0  0  0  0  0  0  0  0  0  0  0
   -3.8763   -6.5901    0.0612 O   0  0  0  0  0  0  0  0  0  0  0  0
   -5.0310   -5.8681    0.0448 N   0  0  0  0  0  0  0  0  0  0  0  0
   -1.0375   -3.2716    0.0743 C   0  0  0  0  0  0  0  0  0  0  0  0
   -6.9051   -3.4445    0.0112 C   0  0  0  0  0  0  0  0  0  0  0  0
   -0.1341   -4.3167    0.0561 C   0  0  0  0  0  0  0  0  0  0  0  0
    1.2138   -3.9039    0.0745 C   0  0  0  0  0  0  0  0  0  0  0  0
    1.3798   -2.5349    0.1072 C   0  0  0  0  0  0  0  0  0  0  0  0
   -0.1799   -1.7368    0.1317 S   0  0  0  0  0  0  0  0  0  0  0  0
   -7.7455   -4.5406    0.0421 C   0  0  0  0  0  0  0  0  0  0  0  0
   -9.1153   -4.2080    0.0206 C   0  0  0  0  0  0  0  0  0  0  0  0
   -9.3616   -2.8515   -0.0271 C   0  0  0  0  0  0  0  0  0  0  0  0
   -7.8515   -1.9635   -0.0625 S   0  0  0  0  0  0  0  0  0  0  0  0
    2.6056   -1.7755    0.1236 C   0  0  0  0  0  0  0  0  0  0  0  0
    2.7788   -0.4359   -0.0915 C   0  0  0  0  0  0  0  0  0  0  0  0
    4.1382   -0.0014   -0.0089 C   0  0  0  0  0  0  0  0  0  0  0  0
    5.0234   -1.0819    0.2704 C   0  0  0  0  0  0  0  0  0  0  0  0
    4.1412   -2.5930    0.4531 S   0  0  0  0  0  0  0  0  0  0  0  0
    4.6535    1.2980   -0.2219 C   0  0  0  0  0  0  0  0  0  0  0  0
    6.0393    1.4380   -0.1466 C   0  0  0  0  0  0  0  0  0  0  0  0
    6.9244    0.3574    0.1323 C   0  0  0  0  0  0  0  0  0  0  0  0
    6.4091   -0.9419    0.3456 C   0  0  0  0  0  0  0  0  0  0  0  0
    6.9217    2.9491   -0.3292 S   0  0  0  0  0  0  0  0  0  0  0  0
    8.4572    2.1313   -0.0001 C   0  0  0  0  0  0  0  0  0  0  0  0
    8.2839    0.7916    0.2147 C   0  0  0  0  0  0  0  0  0  0  0  0
    7.2745   -2.0979    0.6358 C   0  0  0  0  0  0  0  0  0  0  0  0
    3.7881    2.4540   -0.5118 C   0  0  0  0  0  0  0  0  0  0  0  0
    7.2678   -2.9098    1.7383 C   0  0  0  0  0  0  0  0  0  0  0  0
    8.2199   -3.9677    1.6751 C   0  0  0  0  0  0  0  0  0  0  0  0
    8.9563   -3.9789    0.5244 C   0  0  0  0  0  0  0  0  0  0  0  0
    8.4749   -2.6610   -0.5160 S   0  0  0  0  0  0  0  0  0  0  0  0
    3.7953    3.2667   -1.6137 C   0  0  0  0  0  0  0  0  0  0  0  0
    2.8430    4.3243   -1.5504 C   0  0  0  0  0  0  0  0  0  0  0  0
    2.1060    4.3347   -0.4000 C   0  0  0  0  0  0  0  0  0  0  0  0
    2.5869    3.0162    0.6397 S   0  0  0  0  0  0  0  0  0  0  0  0
   10.0335   -4.9367    0.1158 C   0  0  0  0  0  0  0  0  0  0  0  0
    1.0285    5.2921    0.0087 C   0  0  0  0  0  0  0  0  0  0  0  0
   -0.4456   -5.3510    0.0236 H   0  0  0  0  0  0  0  0  0  0  0  0
    2.0468   -4.5957    0.0461 H   0  0  0  0  0  0  0  0  0  0  0  0
   -7.3737   -5.5543    0.0858 H   0  0  0  0  0  0  0  0  0  0  0  0
   -9.9063   -4.9471    0.0577 H   0  0  0  0  0  0  0  0  0  0  0  0
    1.9621    0.2306   -0.3354 H   0  0  0  0  0  0  0  0  0  0  0  0
    9.1005    0.1252    0.4588 H   0  0  0  0  0  0  0  0  0  0  0  0
    6.6083   -2.7424    2.5812 H   0  0  0  0  0  0  0  0  0  0  0  0
    8.3565   -4.6978    2.4647 H   0  0  0  0  0  0  0  0  0  0  0  0
    4.4553    3.0999   -2.4565 H   0  0  0  0  0  0  0  0  0  0  0  0
    2.7068    5.0551   -2.3395 H   0  0  0  0  0  0  0  0  0  0  0  0
   10.9881   -4.4309   -0.0581 H   0  0  0  0  0  0  0  0  0  0  0  0
    9.7771   -5.4744   -0.8020 H   0  0  0  0  0  0  0  0  0  0  0  0
   10.1890   -5.6784    0.9020 H   0  0  0  0  0  0  0  0  0  0  0  0
    0.0739    4.7861    0.1819 H   0  0  0  0  0  0  0  0  0  0  0  0
    0.8732    6.0342   -0.7772 H   0  0  0  0  0  0  0  0  0  0  0  0
    1.2844    5.8293    0.9269 H   0  0  0  0  0  0  0  0  0  0  0  0
   14.2804    4.9139    0.0682 C   0  0  0  0  0  0  0  0  0  0  0  0
   13.5482    3.6722    0.0525 C   0  0  0  0  0  0  0  0  0  0  0  0
   14.3595    2.5506    0.0464 C   0  0  0  0  0  0  0  0  0  0  0  0
   15.7755    2.5903    0.0516 C   0  0  0  0  0  0  0  0  0  0  0  0
   16.5225    3.7557    0.0675 C   0  0  0  0  0  0  0  0  0  0  0  0
   15.7217    4.9544    0.0759 C   0  0  0  0  0  0  0  0  0  0  0  0
   16.0986    6.2154    0.0905 N   0  0  0  0  0  0  0  0  0  0  0  0
   14.9447    6.9390    0.0918 O   0  0  0  0  0  0  0  0  0  0  0  0
   13.8332    6.1518    0.0782 N   0  0  0  0  0  0  0  0  0  0  0  0
   17.9696    3.7889    0.0751 C   0  0  0  0  0  0  0  0  0  0  0  0
   12.1014    3.6243    0.0435 C   0  0  0  0  0  0  0  0  0  0  0  0
   18.8117    4.8841    0.0616 C   0  0  0  0  0  0  0  0  0  0  0  0
   20.1811    4.5489    0.0679 C   0  0  0  0  0  0  0  0  0  0  0  0
   20.4251    3.1914    0.0860 C   0  0  0  0  0  0  0  0  0  0  0  0
   18.9139    2.3053    0.1126 S   0  0  0  0  0  0  0  0  0  0  0  0
   11.1991    4.6700    0.0755 C   0  0  0  0  0  0  0  0  0  0  0  0
    9.8507    4.2586    0.0600 C   0  0  0  0  0  0  0  0  0  0  0  0
    9.6834    2.8901    0.0163 C   0  0  0  0  0  0  0  0  0  0  0  0
   11.2421    2.0909   -0.0231 S   0  0  0  0  0  0  0  0  0  0  0  0
   21.6921    2.5026    0.0861 C   0  0  0  0  0  0  0  0  0  0  0  0
   21.9400    1.1793   -0.1553 C   0  0  0  0  0  0  0  0  0  0  0  0
   23.3221    0.8210   -0.0840 C   0  0  0  0  0  0  0  0  0  0  0  0
   24.1457    1.9442    0.2145 C   0  0  0  0  0  0  0  0  0  0  0  0
   23.1799    3.3991    0.4286 S   0  0  0  0  0  0  0  0  0  0  0  0
   23.9093   -0.4427   -0.3241 C   0  0  0  0  0  0  0  0  0  0  0  0
   25.3010   -0.5055   -0.2548 C   0  0  0  0  0  0  0  0  0  0  0  0
   26.1246    0.6176    0.0439 C   0  0  0  0  0  0  0  0  0  0  0  0
   25.5374    1.8813    0.2839 C   0  0  0  0  0  0  0  0  0  0  0  0
   26.2667   -1.9602   -0.4700 S   0  0  0  0  0  0  0  0  0  0  0  0
   27.7546   -1.0638   -0.1275 C   0  0  0  0  0  0  0  0  0  0  0  0
   27.5067    0.2592    0.1148 C   0  0  0  0  0  0  0  0  0  0  0  0
   26.3371    3.0785    0.5945 C   0  0  0  0  0  0  0  0  0  0  0  0
   23.1096   -1.6398   -0.6351 C   0  0  0  0  0  0  0  0  0  0  0  0
   26.2876    3.8680    1.7122 C   0  0  0  0  0  0  0  0  0  0  0  0
   27.1787    4.9787    1.6675 C   0  0  0  0  0  0  0  0  0  0  0  0
   27.9102    5.0530    0.5160 C   0  0  0  0  0  0  0  0  0  0  0  0
   27.5009    3.7299   -0.5483 S   0  0  0  0  0  0  0  0  0  0  0  0
   23.1584   -2.4284   -1.7534 C   0  0  0  0  0  0  0  0  0  0  0  0
   22.2678   -3.5395   -1.7088 C   0  0  0  0  0  0  0  0  0  0  0  0
   21.5373   -3.6149   -0.5567 C   0  0  0  0  0  0  0  0  0  0  0  0
   21.9470   -2.2924    0.5082 S   0  0  0  0  0  0  0  0  0  0  0  0
   28.9310    6.0770    0.1239 C   0  0  0  0  0  0  0  0  0  0  0  0
   20.5174   -4.6398   -0.1644 C   0  0  0  0  0  0  0  0  0  0  0  0
   18.4413    5.8991    0.0407 H   0  0  0  0  0  0  0  0  0  0  0  0
   20.9732    5.2872    0.0407 H   0  0  0  0  0  0  0  0  0  0  0  0
   11.5118    5.7036    0.1158 H   0  0  0  0  0  0  0  0  0  0  0  0
    9.0184    4.9507    0.0990 H   0  0  0  0  0  0  0  0  0  0  0  0
   21.1616    0.4728   -0.4112 H   0  0  0  0  0  0  0  0  0  0  0  0
   28.2853    0.9657    0.3705 H   0  0  0  0  0  0  0  0  0  0  0  0
   25.6409    3.6479    2.5529 H   0  0  0  0  0  0  0  0  0  0  0  0
   27.2761    5.7005    2.4705 H   0  0  0  0  0  0  0  0  0  0  0  0
   23.8044   -2.2074   -2.5944 H   0  0  0  0  0  0  0  0  0  0  0  0
   22.1700   -4.2607   -2.5122 H   0  0  0  0  0  0  0  0  0  0  0  0
   28.6427    6.6166   -0.7833 H   0  0  0  0  0  0  0  0  0  0  0  0
   29.9120    5.6289   -0.0609 H   0  0  0  0  0  0  0  0  0  0  0  0
   29.0469    6.8115    0.9236 H   0  0  0  0  0  0  0  0  0  0  0  0
   20.8070   -5.1801    0.7419 H   0  0  0  0  0  0  0  0  0  0  0  0
   20.4010   -5.3735   -0.9648 H   0  0  0  0  0  0  0  0  0  0  0  0
   19.5364   -4.1923    0.0218 H   0  0  0  0  0  0  0  0  0  0  0  0
   33.7250   -3.5172   -0.1423 C   0  0  0  0  0  0  0  0  0  0  0  0
   32.9249   -2.3185   -0.1126 C   0  0  0  0  0  0  0  0  0  0  0  0
   33.6719   -1.1552   -0.0757 C   0  0  0  0  0  0  0  0  0  0  0  0
   35.0899   -1.1171   -0.0704 C   0  0  0  0  0  0  0  0  0  0  0  0
   35.8991   -2.2372   -0.0993 C   0  0  0  0  0  0  0  0  0  0  0  0
   35.1663   -3.4772   -0.1357 C   0  0  0  0  0  0  0  0  0  0  0  0
   35.6128   -4.7154   -0.1680 N   0  0  0  0  0  0  0  0  0  0  0  0
   34.5011   -5.5013   -0.1937 O   0  0  0  0  0  0  0  0  0  0  0  0
   33.3473   -4.7776   -0.1784 N   0  0  0  0  0  0  0  0  0  0  0  0
   37.3508   -2.1912   -0.0932 C   0  0  0  0  0  0  0  0  0  0  0  0
   31.4766   -2.3513   -0.1209 C   0  0  0  0  0  0  0  0  0  0  0  0
   38.2495   -3.2371   -0.1155 C   0  0  0  0  0  0  0  0  0  0  0  0
   39.6065   -2.8215   -0.1006 C   0  0  0  0  0  0  0  0  0  0  0  0
   39.7464   -1.4638   -0.0673 C   0  0  0  0  0  0  0  0  0  0  0  0
   38.2152   -0.6591   -0.0534 S   0  0  0  0  0  0  0  0  0  0  0  0
   30.6347   -3.4461   -0.1137 C   0  0  0  0  0  0  0  0  0  0  0  0
   29.2650   -3.1105   -0.1182 C   0  0  0  0  0  0  0  0  0  0  0  0
   29.0216   -1.7530   -0.1293 C   0  0  0  0  0  0  0  0  0  0  0  0
   30.5332   -0.8674   -0.1509 S   0  0  0  0  0  0  0  0  0  0  0  0
   37.9353   -4.2707   -0.1417 H   0  0  0  0  0  0  0  0  0  0  0  0
   40.4452   -3.5064   -0.1142 H   0  0  0  0  0  0  0  0  0  0  0  0
   31.0049   -4.4613   -0.0988 H   0  0  0  0  0  0  0  0  0  0  0  0
   28.4728   -3.8488   -0.0953 H   0  0  0  0  0  0  0  0  0  0  0  0
   40.6554   -0.8807   -0.0501 H   0  0  0  0  0  0  0  0  0  0  0  0
  -36.6802   -3.4900    0.1160 H   0  0  0  0  0  0  0  0  0  0  0  0
  -24.4924    0.4366   -0.0194 H   0  0  0  0  0  0  0  0  0  0  0  0
  -22.1020    0.5095   -0.0089 H   0  0  0  0  0  0  0  0  0  0  0  0
   -5.2284   -1.2881    0.0213 H   0  0  0  0  0  0  0  0  0  0  0  0
   -2.8381   -1.2177    0.0383 H   0  0  0  0  0  0  0  0  0  0  0  0
   13.8995    1.5682    0.0371 H   0  0  0  0  0  0  0  0  0  0  0  0
   16.2899    1.6353    0.0418 H   0  0  0  0  0  0  0  0  0  0  0  0
   33.1588   -0.2000   -0.0467 H   0  0  0  0  0  0  0  0  0  0  0  0
   35.5502   -0.1353   -0.0401 H   0  0  0  0  0  0  0  0  0  0  0  0
  1  2  2  0  0  0  0
  1  5  1  0  0  0  0
  1 45  1  0  0  0  0
  2  3  4  0  0  0  0
  2 30  1  0  0  0  0
  3  4  2  0  0  0  0
  3 31  1  0  0  0  0
  4  5  1  0  0  0  0
  4  6  4  0  0  0  0
  6  7  2  0  0  0  0
  6 10  1  0  0  0  0
  7  8  4  0  0  0  0
  7 32  1  0  0  0  0
  8  9  4  0  0  0  0
  8 11  4  0  0  0  0
  9 10  1  0  0  0  0
  9 14  4  0  0  0  0
 11 12  4  0  0  0  0
 11 19  1  0  0  0  0
 12 13  4  0  0  0  0
 12 15  1  0  0  0  0
 13 14  4  0  0  0  0
 13 17  4  0  0  0  0
 14 18  1  0  0  0  0
 15 16  1  0  0  0  0
 16 17  2  0  0  0  0
 16238  1  0  0  0  0
 17 33  1  0  0  0  0
 18 20  2  0  0  0  0
 18 23  1  0  0  0  0
 19 24  2  0  0  0  0
 19 27  1  0  0  0  0
 20 21  4  0  0  0  0
 20 34  1  0  0  0  0
 21 22  2  0  0  0  0
 21 35  1  0  0  0  0
 22 23  1  0  0  0  0
 22 28  1  0  0  0  0
 24 25  4  0  0  0  0
 24 36  1  0  0  0  0
 25 26  2  0  0  0  0
 25 37  1  0  0  0  0
 26 27  1  0  0  0  0
 26 29  1  0  0  0  0
 28 38  1  0  0  0  0
 28 39  1  0  0  0  0
 28 40  1  0  0  0  0
 29 41  1  0  0  0  0
 29 42  1  0  0  0  0
 29 43  1  0  0  0  0
 44 45  4  0  0  0  0
 44 49  4  0  0  0  0
 44 52  2  0  0  0  0
 45 46  2  0  0  0  0
 46 47  4  0  0  0  0
 46239  1  0  0  0  0
 47 48  2  0  0  0  0
 47240  1  0  0  0  0
 48 49  4  0  0  0  0
 48 53  1  0  0  0  0
 49 50  2  0  0  0  0
 50 51  1  0  0  0  0
 51 52  1  0  0  0  0
 53 54  2  0  0  0  0
 53 57  1  0  0  0  0
 54 55  4  0  0  0  0
 54 82  1  0  0  0  0
 55 56  2  0  0  0  0
 55 83  1  0  0  0  0
 56 57  1  0  0  0  0
 56 58  4  0  0  0  0
 58 59  2  0  0  0  0
 58 62  1  0  0  0  0
 59 60  4  0  0  0  0
 59 84  1  0  0  0  0
 60 61  4  0  0  0  0
 60 63  4  0  0  0  0
 61 62  1  0  0  0  0
 61 66  4  0  0  0  0
 63 64  4  0  0  0  0
 63 71  1  0  0  0  0
 64 65  4  0  0  0  0
 64 67  1  0  0  0  0
 65 66  4  0  0  0  0
 65 69  4  0  0  0  0
 66 70  1  0  0  0  0
 67 68  1  0  0  0  0
 68 69  2  0  0  0  0
 68113  4  0  0  0  0
 69 85  1  0  0  0  0
 70 72  2  0  0  0  0
 70 75  1  0  0  0  0
 71 76  2  0  0  0  0
 71 79  1  0  0  0  0
 72 73  4  0  0  0  0
 72 86  1  0  0  0  0
 73 74  2  0  0  0  0
 73 87  1  0  0  0  0
 74 75  1  0  0  0  0
 74 80  1  0  0  0  0
 76 77  4  0  0  0  0
 76 88  1  0  0  0  0
 77 78  2  0  0  0  0
 77 89  1  0  0  0  0
 78 79  1  0  0  0  0
 78 81  1  0  0  0  0
 80 90  1  0  0  0  0
 80 91  1  0  0  0  0
 80 92  1  0  0  0  0
 81 93  1  0  0  0  0
 81 94  1  0  0  0  0
 81 95  1  0  0  0  0
 96 97  4  0  0  0  0
 96101  4  0  0  0  0
 96104  2  0  0  0  0
 97 98  2  0  0  0  0
 97106  4  0  0  0  0
 98 99  4  0  0  0  0
 98241  1  0  0  0  0
 99100  2  0  0  0  0
 99242  1  0  0  0  0
100101  4  0  0  0  0
100105  1  0  0  0  0
101102  2  0  0  0  0
102103  1  0  0  0  0
103104  1  0  0  0  0
105107  2  0  0  0  0
105110  1  0  0  0  0
106111  2  0  0  0  0
106114  1  0  0  0  0
107108  4  0  0  0  0
107139  1  0  0  0  0
108109  2  0  0  0  0
108140  1  0  0  0  0
109110  1  0  0  0  0
109115  4  0  0  0  0
111112  4  0  0  0  0
111141  1  0  0  0  0
112113  2  0  0  0  0
112142  1  0  0  0  0
113114  1  0  0  0  0
115116  2  0  0  0  0
115119  1  0  0  0  0
116117  4  0  0  0  0
116143  1  0  0  0  0
117118  4  0  0  0  0
117120  4  0  0  0  0
118119  1  0  0  0  0
118123  4  0  0  0  0
120121  4  0  0  0  0
120128  1  0  0  0  0
121122  4  0  0  0  0
121124  1  0  0  0  0
122123  4  0  0  0  0
122126  4  0  0  0  0
123127  1  0  0  0  0
124125  1  0  0  0  0
125126  2  0  0  0  0
125172  4  0  0  0  0
126144  1  0  0  0  0
127129  2  0  0  0  0
127132  1  0  0  0  0
128133  2  0  0  0  0
128136  1  0  0  0  0
129130  4  0  0  0  0
129145  1  0  0  0  0
130131  2  0  0  0  0
130146  1  0  0  0  0
131132  1  0  0  0  0
131137  1  0  0  0  0
133134  4  0  0  0  0
133147  1  0  0  0  0
134135  2  0  0  0  0
134148  1  0  0  0  0
135136  1  0  0  0  0
135138  1  0  0  0  0
137149  1  0  0  0  0
137150  1  0  0  0  0
137151  1  0  0  0  0
138152  1  0  0  0  0
138153  1  0  0  0  0
138154  1  0  0  0  0
155156  4  0  0  0  0
155160  4  0  0  0  0
155163  2  0  0  0  0
156157  2  0  0  0  0
156165  1  0  0  0  0
157158  4  0  0  0  0
157243  1  0  0  0  0
158159  2  0  0  0  0
158244  1  0  0  0  0
159160  4  0  0  0  0
159164  4  0  0  0  0
160161  2  0  0  0  0
161162  1  0  0  0  0
162163  1  0  0  0  0
164166  2  0  0  0  0
164169  1  0  0  0  0
165170  2  0  0  0  0
165173  1  0  0  0  0
166167  4  0  0  0  0
166198  1  0  0  0  0
167168  2  0  0  0  0
167199  1  0  0  0  0
168169  1  0  0  0  0
168174  4  0  0  0  0
170171  4  0  0  0  0
170200  1  0  0  0  0
171172  2  0  0  0  0
171201  1  0  0  0  0
172173  1  0  0  0  0
174175  2  0  0  0  0
174178  1  0  0  0  0
175176  4  0  0  0  0
175202  1  0  0  0  0
176177  4  0  0  0  0
176179  4  0  0  0  0
177178  1  0  0  0  0
177182  4  0  0  0  0
179180  4  0  0  0  0
179187  1  0  0  0  0
180181  4  0  0  0  0
180183  1  0  0  0  0
181182  4  0  0  0  0
181185  4  0  0  0  0
182186  1  0  0  0  0
183184  1  0  0  0  0
184185  2  0  0  0  0
184231  4  0  0  0  0
185203  1  0  0  0  0
186188  2  0  0  0  0
186191  1  0  0  0  0
187192  2  0  0  0  0
187195  1  0  0  0  0
188189  4  0  0  0  0
188204  1  0  0  0  0
189190  2  0  0  0  0
189205  1  0  0  0  0
190191  1  0  0  0  0
190196  1  0  0  0  0
192193  4  0  0  0  0
192206  1  0  0  0  0
193194  2  0  0  0  0
193207  1  0  0  0  0
194195  1  0  0  0  0
194197  1  0  0  0  0
196208  1  0  0  0  0
196209  1  0  0  0  0
196210  1  0  0  0  0
197211  1  0  0  0  0
197212  1  0  0  0  0
197213  1  0  0  0  0
214215  4  0  0  0  0
214219  4  0  0  0  0
214222  2  0  0  0  0
215216  2  0  0  0  0
215224  1  0  0  0  0
216217  4  0  0  0  0
216245  1  0  0  0  0
217218  2  0  0  0  0
217246  1  0  0  0  0
218219  4  0  0  0  0
218223  1  0  0  0  0
219220  2  0  0  0  0
220221  1  0  0  0  0
221222  1  0  0  0  0
223225  2  0  0  0  0
223228  1  0  0  0  0
224229  2  0  0  0  0
224232  1  0  0  0  0
225226  4  0  0  0  0
225233  1  0  0  0  0
226227  2  0  0  0  0
226234  1  0  0  0  0
227228  1  0  0  0  0
227237  1  0  0  0  0
229230  4  0  0  0  0
229235  1  0  0  0  0
230231  2  0  0  0  0
230236  1  0  0  0  0
231232  1  0  0  0  0
M  END
