# Supplementary material for: Design Principles for the Acceptor Units in Donor–Acceptor Conjugated Polymers
Source: ACS Omega. 2022 Oct 18;7(43):38969–78. doi: 10.1021/acsomega.2c04713 (PMC9631416; doi:10.1021/acsomega.2c04713)
Supplement: Supplementary file 2 — ao2c04713_si_002.zip [file ao2c04713_si_002.zip › mol-acceptors/A15.mol]

Title Card Required

Created by GaussView 6.0.16
278313  0  0  0  0  0  0  0  0  0    0
   35.5736   -2.0913    0.2670 C   0  0  0  0  0  0  0  0  0  0  0  0
   34.7496   -0.9938    0.1938 C   0  0  0  0  0  0  0  0  0  0  0  0
   34.8694   -3.3682    0.3276 C   0  0  0  0  0  0  0  0  0  0  0  0
   33.3212   -1.0455    0.1755 C   0  0  0  0  0  0  0  0  0  0  0  0
   35.1912   -0.0035    0.1461 H   0  0  0  0  0  0  0  0  0  0  0  0
   33.3724   -3.4239    0.3078 C   0  0  0  0  0  0  0  0  0  0  0  0
   35.3507   -4.5624    0.4022 N   0  0  0  0  0  0  0  0  0  0  0  0
   32.5778   -2.2015    0.2265 C   0  0  0  0  0  0  0  0  0  0  0  0
   32.8099   -0.0898    0.1178 H   0  0  0  0  0  0  0  0  0  0  0  0
   32.9784   -4.6499    0.3713 N   0  0  0  0  0  0  0  0  0  0  0  0
   34.1956   -5.4591    0.4355 C   0  0  0  0  0  0  0  0  0  0  0  0
   34.2458   -6.3977   -0.7840 C   0  0  0  0  0  0  0  0  0  0  0  0
   35.1583   -6.9949   -0.7546 H   0  0  0  0  0  0  0  0  0  0  0  0
   34.2364   -5.8199   -1.7100 H   0  0  0  0  0  0  0  0  0  0  0  0
   33.3794   -7.0605   -0.7775 H   0  0  0  0  0  0  0  0  0  0  0  0
   37.0235   -2.0090    0.2846 C   0  0  0  0  0  0  0  0  0  0  0  0
   37.9473   -3.0311    0.3513 C   0  0  0  0  0  0  0  0  0  0  0  0
   39.2944   -2.5834    0.3481 C   0  0  0  0  0  0  0  0  0  0  0  0
   39.4040   -1.2242    0.2795 C   0  0  0  0  0  0  0  0  0  0  0  0
   37.8545   -0.4563    0.2168 S   0  0  0  0  0  0  0  0  0  0  0  0
   37.6435   -4.0663    0.4005 H   0  0  0  0  0  0  0  0  0  0  0  0
   31.1301   -2.2256    0.2033 C   0  0  0  0  0  0  0  0  0  0  0  0
   30.2802   -3.3125    0.2762 C   0  0  0  0  0  0  0  0  0  0  0  0
   28.9130   -2.9709    0.2318 C   0  0  0  0  0  0  0  0  0  0  0  0
   28.6762   -1.6161    0.1236 C   0  0  0  0  0  0  0  0  0  0  0  0
   30.1935   -0.7407    0.0613 S   0  0  0  0  0  0  0  0  0  0  0  0
   30.6576   -4.3206    0.3641 H   0  0  0  0  0  0  0  0  0  0  0  0
   34.2079   -6.2542    1.7540 C   0  0  0  0  0  0  0  0  0  0  0  0
   40.2997   -0.6208    0.2617 H   0  0  0  0  0  0  0  0  0  0  0  0
   35.1200   -6.8491    1.8193 H   0  0  0  0  0  0  0  0  0  0  0  0
   33.3411   -6.9152    1.7963 H   0  0  0  0  0  0  0  0  0  0  0  0
   34.1717   -5.5758    2.6083 H   0  0  0  0  0  0  0  0  0  0  0  0
   17.6492    3.9816   -0.1855 C   0  0  0  0  0  0  0  0  0  0  0  0
   18.4999    5.0684   -0.2611 C   0  0  0  0  0  0  0  0  0  0  0  0
   19.8665    4.7262   -0.2207 C   0  0  0  0  0  0  0  0  0  0  0  0
   20.1033    3.3710   -0.1129 C   0  0  0  0  0  0  0  0  0  0  0  0
   18.5859    2.4961   -0.0461 S   0  0  0  0  0  0  0  0  0  0  0  0
   21.3662    2.6792   -0.0540 C   0  0  0  0  0  0  0  0  0  0  0  0
   21.6076    1.3368   -0.1619 C   0  0  0  0  0  0  0  0  0  0  0  0
   22.9882    0.9802   -0.0637 C   0  0  0  0  0  0  0  0  0  0  0  0
   23.8193    2.1231    0.1147 C   0  0  0  0  0  0  0  0  0  0  0  0
   22.8619    3.5976    0.1849 S   0  0  0  0  0  0  0  0  0  0  0  0
   23.5685   -0.3045   -0.1765 C   0  0  0  0  0  0  0  0  0  0  0  0
   24.9601   -0.3681   -0.1084 C   0  0  0  0  0  0  0  0  0  0  0  0
   25.7912    0.7748    0.0703 C   0  0  0  0  0  0  0  0  0  0  0  0
   25.2110    2.0596    0.1827 C   0  0  0  0  0  0  0  0  0  0  0  0
   25.9177   -1.8425   -0.1781 S   0  0  0  0  0  0  0  0  0  0  0  0
   27.4131   -0.9241    0.0622 C   0  0  0  0  0  0  0  0  0  0  0  0
   27.1718    0.4182    0.1696 C   0  0  0  0  0  0  0  0  0  0  0  0
   26.0187    3.2777    0.3655 C   0  0  0  0  0  0  0  0  0  0  0  0
   22.7609   -1.5227   -0.3595 C   0  0  0  0  0  0  0  0  0  0  0  0
   25.9817    4.1761    1.3981 C   0  0  0  0  0  0  0  0  0  0  0  0
   26.8782    5.2714    1.2356 C   0  0  0  0  0  0  0  0  0  0  0  0
   27.6018    5.2247    0.0777 C   0  0  0  0  0  0  0  0  0  0  0  0
   27.1777    3.8037   -0.8449 S   0  0  0  0  0  0  0  0  0  0  0  0
   22.7979   -2.4209   -1.3922 C   0  0  0  0  0  0  0  0  0  0  0  0
   21.9019   -3.5166   -1.2296 C   0  0  0  0  0  0  0  0  0  0  0  0
   21.1788   -3.4705   -0.0714 C   0  0  0  0  0  0  0  0  0  0  0  0
   21.6026   -2.0494    0.8513 S   0  0  0  0  0  0  0  0  0  0  0  0
   28.6262    6.1973   -0.4217 C   0  0  0  0  0  0  0  0  0  0  0  0
   20.1552   -4.4438    0.4283 C   0  0  0  0  0  0  0  0  0  0  0  0
   18.1227    6.0766   -0.3478 H   0  0  0  0  0  0  0  0  0  0  0  0
   20.6638    5.4568   -0.2852 H   0  0  0  0  0  0  0  0  0  0  0  0
   20.8238    0.6118   -0.3369 H   0  0  0  0  0  0  0  0  0  0  0  0
   27.9554    1.1432    0.3452 H   0  0  0  0  0  0  0  0  0  0  0  0
   25.3397    4.0457    2.2608 H   0  0  0  0  0  0  0  0  0  0  0  0
   26.9857    6.0696    1.9613 H   0  0  0  0  0  0  0  0  0  0  0  0
   23.4396   -2.2900   -2.2551 H   0  0  0  0  0  0  0  0  0  0  0  0
   21.7947   -4.3148   -1.9554 H   0  0  0  0  0  0  0  0  0  0  0  0
   28.3360    6.6438   -1.3775 H   0  0  0  0  0  0  0  0  0  0  0  0
   29.6036    5.7266   -0.5650 H   0  0  0  0  0  0  0  0  0  0  0  0
   28.7509    7.0084    0.2988 H   0  0  0  0  0  0  0  0  0  0  0  0
   20.4463   -4.8906    1.3837 H   0  0  0  0  0  0  0  0  0  0  0  0
   20.0305   -5.2547   -0.2925 H   0  0  0  0  0  0  0  0  0  0  0  0
   19.1777   -3.9736    0.5724 H   0  0  0  0  0  0  0  0  0  0  0  0
   16.2025    3.9587   -0.2028 C   0  0  0  0  0  0  0  0  0  0  0  0
   15.4582    2.8015   -0.1492 C   0  0  0  0  0  0  0  0  0  0  0  0
   15.4087    5.1815   -0.2804 C   0  0  0  0  0  0  0  0  0  0  0  0
   14.0322    2.7500   -0.1600 C   0  0  0  0  0  0  0  0  0  0  0  0
   15.9702    1.8460   -0.0958 H   0  0  0  0  0  0  0  0  0  0  0  0
   13.9115    5.1274   -0.2916 C   0  0  0  0  0  0  0  0  0  0  0  0
   15.8030    6.4073   -0.3474 N   0  0  0  0  0  0  0  0  0  0  0  0
   13.2070    3.8503   -0.2255 C   0  0  0  0  0  0  0  0  0  0  0  0
   13.5898    1.7599   -0.1136 H   0  0  0  0  0  0  0  0  0  0  0  0
   13.4307    6.3215   -0.3651 N   0  0  0  0  0  0  0  0  0  0  0  0
   14.5864    7.2176   -0.4058 C   0  0  0  0  0  0  0  0  0  0  0  0
   14.5433    8.1574    0.8131 C   0  0  0  0  0  0  0  0  0  0  0  0
   15.4101    8.8197    0.8012 H   0  0  0  0  0  0  0  0  0  0  0  0
   14.5574    7.5806    1.7396 H   0  0  0  0  0  0  0  0  0  0  0  0
   13.6311    8.7551    0.7880 H   0  0  0  0  0  0  0  0  0  0  0  0
   11.7624    3.7686   -0.2300 C   0  0  0  0  0  0  0  0  0  0  0  0
   10.8366    4.7914   -0.3166 C   0  0  0  0  0  0  0  0  0  0  0  0
    9.4978    4.3512   -0.2972 C   0  0  0  0  0  0  0  0  0  0  0  0
    9.3580    2.9822   -0.1952 C   0  0  0  0  0  0  0  0  0  0  0  0
   10.9335    2.2190   -0.1071 S   0  0  0  0  0  0  0  0  0  0  0  0
   11.1412    5.8244   -0.3964 H   0  0  0  0  0  0  0  0  0  0  0  0
   14.5675    8.0115   -1.7249 C   0  0  0  0  0  0  0  0  0  0  0  0
   15.4346    8.6716   -1.7725 H   0  0  0  0  0  0  0  0  0  0  0  0
   13.6557    8.6073   -1.7858 H   0  0  0  0  0  0  0  0  0  0  0  0
   14.5984    7.3323   -2.5788 H   0  0  0  0  0  0  0  0  0  0  0  0
    2.3766   -1.8312   -0.1422 C   0  0  0  0  0  0  0  0  0  0  0  0
    2.5189   -0.4755   -0.0238 C   0  0  0  0  0  0  0  0  0  0  0  0
    3.8710   -0.0194   -0.1023 C   0  0  0  0  0  0  0  0  0  0  0  0
    4.7850   -1.0980   -0.2764 C   0  0  0  0  0  0  0  0  0  0  0  0
    3.9377   -2.6375   -0.3669 S   0  0  0  0  0  0  0  0  0  0  0  0
    4.3552    1.3033    0.0250 C   0  0  0  0  0  0  0  0  0  0  0  0
    5.7393    1.4677   -0.0239 C   0  0  0  0  0  0  0  0  0  0  0  0
    6.6532    0.3890   -0.1973 C   0  0  0  0  0  0  0  0  0  0  0  0
    6.1690   -0.9336   -0.3253 C   0  0  0  0  0  0  0  0  0  0  0  0
    6.5866    3.0070    0.0673 S   0  0  0  0  0  0  0  0  0  0  0  0
    8.1477    2.2007   -0.1567 C   0  0  0  0  0  0  0  0  0  0  0  0
    8.0056    0.8451   -0.2750 C   0  0  0  0  0  0  0  0  0  0  0  0
    7.0652   -2.0888   -0.5042 C   0  0  0  0  0  0  0  0  0  0  0  0
    3.4590    2.4585    0.2036 C   0  0  0  0  0  0  0  0  0  0  0  0
    7.1069   -2.9805   -1.5425 C   0  0  0  0  0  0  0  0  0  0  0  0
    8.0781   -4.0092   -1.3742 C   0  0  0  0  0  0  0  0  0  0  0  0
    8.7810   -3.9183   -0.2062 C   0  0  0  0  0  0  0  0  0  0  0  0
    8.2430   -2.5379    0.7188 S   0  0  0  0  0  0  0  0  0  0  0  0
    3.4175    3.3508    1.2412 C   0  0  0  0  0  0  0  0  0  0  0  0
    2.4461    4.3793    1.0726 C   0  0  0  0  0  0  0  0  0  0  0  0
    1.7428    4.2875   -0.0952 C   0  0  0  0  0  0  0  0  0  0  0  0
    2.2807    2.9066   -1.0194 S   0  0  0  0  0  0  0  0  0  0  0  0
    9.8665   -4.8175    0.3015 C   0  0  0  0  0  0  0  0  0  0  0  0
    0.6571    5.1863   -0.6031 C   0  0  0  0  0  0  0  0  0  0  0  0
    1.6825    0.1899    0.1444 H   0  0  0  0  0  0  0  0  0  0  0  0
    8.8420    0.1799   -0.4436 H   0  0  0  0  0  0  0  0  0  0  0  0
    6.4686   -2.8908   -2.4131 H   0  0  0  0  0  0  0  0  0  0  0  0
    8.2526   -4.7926   -2.1030 H   0  0  0  0  0  0  0  0  0  0  0  0
    4.0561    3.2619    2.1117 H   0  0  0  0  0  0  0  0  0  0  0  0
    2.2718    5.1632    1.8009 H   0  0  0  0  0  0  0  0  0  0  0  0
    9.5967   -5.2904    1.2506 H   0  0  0  0  0  0  0  0  0  0  0  0
   10.8051   -4.2782    0.4609 H   0  0  0  0  0  0  0  0  0  0  0  0
   10.0591   -5.6126   -0.4220 H   0  0  0  0  0  0  0  0  0  0  0  0
    0.9266    5.6587   -1.5526 H   0  0  0  0  0  0  0  0  0  0  0  0
    0.4644    5.9817    0.1199 H   0  0  0  0  0  0  0  0  0  0  0  0
   -0.2815    4.6468   -0.7621 H   0  0  0  0  0  0  0  0  0  0  0  0
   -2.6827   -3.4790   -0.0380 C   0  0  0  0  0  0  0  0  0  0  0  0
   -3.5077   -2.3771   -0.0719 C   0  0  0  0  0  0  0  0  0  0  0  0
   -3.3874   -4.7566    0.0147 C   0  0  0  0  0  0  0  0  0  0  0  0
   -4.9337   -2.4275   -0.0625 C   0  0  0  0  0  0  0  0  0  0  0  0
   -3.0651   -1.3867   -0.1066 H   0  0  0  0  0  0  0  0  0  0  0  0
   -4.8846   -4.8095    0.0244 C   0  0  0  0  0  0  0  0  0  0  0  0
   -2.9066   -5.9523    0.0588 N   0  0  0  0  0  0  0  0  0  0  0  0
   -5.6783   -3.5849   -0.0183 C   0  0  0  0  0  0  0  0  0  0  0  0
   -5.4456   -1.4708   -0.0909 H   0  0  0  0  0  0  0  0  0  0  0  0
   -5.2791   -6.0361    0.0741 N   0  0  0  0  0  0  0  0  0  0  0  0
   -4.0625   -6.8481    0.0996 C   0  0  0  0  0  0  0  0  0  0  0  0
   -4.0380   -7.7652   -1.1370 C   0  0  0  0  0  0  0  0  0  0  0  0
   -3.1261   -8.3639   -1.1363 H   0  0  0  0  0  0  0  0  0  0  0  0
   -4.0649   -7.1713   -2.0523 H   0  0  0  0  0  0  0  0  0  0  0  0
   -4.9051   -8.4270   -1.1248 H   0  0  0  0  0  0  0  0  0  0  0  0
   -1.2381   -3.3983   -0.0512 C   0  0  0  0  0  0  0  0  0  0  0  0
   -0.3120   -4.4228    0.0079 C   0  0  0  0  0  0  0  0  0  0  0  0
    1.0267   -3.9829   -0.0203 C   0  0  0  0  0  0  0  0  0  0  0  0
    1.1663   -2.6125   -0.1022 C   0  0  0  0  0  0  0  0  0  0  0  0
   -0.4098   -1.8473   -0.1588 S   0  0  0  0  0  0  0  0  0  0  0  0
   -0.6162   -5.4568    0.0743 H   0  0  0  0  0  0  0  0  0  0  0  0
   -7.1251   -3.6063   -0.0121 C   0  0  0  0  0  0  0  0  0  0  0  0
   -7.9756   -4.6939    0.0540 C   0  0  0  0  0  0  0  0  0  0  0  0
   -9.3423   -4.3498    0.0452 C   0  0  0  0  0  0  0  0  0  0  0  0
   -9.5793   -2.9923   -0.0279 C   0  0  0  0  0  0  0  0  0  0  0  0
   -8.0623   -2.1174   -0.1016 S   0  0  0  0  0  0  0  0  0  0  0  0
   -7.5982   -5.7041    0.1120 H   0  0  0  0  0  0  0  0  0  0  0  0
   -4.0251   -7.6665    1.4033 C   0  0  0  0  0  0  0  0  0  0  0  0
   -3.1131   -8.2639    1.4399 H   0  0  0  0  0  0  0  0  0  0  0  0
   -4.8921   -8.3269    1.4513 H   0  0  0  0  0  0  0  0  0  0  0  0
   -4.0430   -7.0034    2.2701 H   0  0  0  0  0  0  0  0  0  0  0  0
  -20.6038    2.6178    0.0186 C   0  0  0  0  0  0  0  0  0  0  0  0
  -19.7538    3.7063   -0.0365 C   0  0  0  0  0  0  0  0  0  0  0  0
  -18.3869    3.3625   -0.0306 C   0  0  0  0  0  0  0  0  0  0  0  0
  -18.1493    2.0046    0.0298 C   0  0  0  0  0  0  0  0  0  0  0  0
  -19.6662    1.1284    0.0942 S   0  0  0  0  0  0  0  0  0  0  0  0
  -16.8861    1.3110    0.0456 C   0  0  0  0  0  0  0  0  0  0  0  0
  -16.6485   -0.0288   -0.0974 C   0  0  0  0  0  0  0  0  0  0  0  0
  -15.2666   -0.3884   -0.0369 C   0  0  0  0  0  0  0  0  0  0  0  0
  -14.4304    0.7497    0.1489 C   0  0  0  0  0  0  0  0  0  0  0  0
  -15.3845    2.2229    0.2722 S   0  0  0  0  0  0  0  0  0  0  0  0
  -14.6904   -1.6708   -0.1902 C   0  0  0  0  0  0  0  0  0  0  0  0
  -13.2977   -1.7368   -0.1534 C   0  0  0  0  0  0  0  0  0  0  0  0
  -12.4616   -0.5986    0.0322 C   0  0  0  0  0  0  0  0  0  0  0  0
  -13.0378    0.6838    0.1854 C   0  0  0  0  0  0  0  0  0  0  0  0
  -12.3437   -3.2101   -0.2754 S   0  0  0  0  0  0  0  0  0  0  0  0
  -10.8423   -2.2983   -0.0475 C   0  0  0  0  0  0  0  0  0  0  0  0
  -11.0797   -0.9583    0.0940 C   0  0  0  0  0  0  0  0  0  0  0  0
  -12.2249    1.8970    0.3776 C   0  0  0  0  0  0  0  0  0  0  0  0
  -15.5031   -2.8841   -0.3821 C   0  0  0  0  0  0  0  0  0  0  0  0
  -12.2381    2.7721    1.4305 C   0  0  0  0  0  0  0  0  0  0  0  0
  -11.3445    3.8705    1.2725 C   0  0  0  0  0  0  0  0  0  0  0  0
  -10.6471    3.8495    0.0979 C   0  0  0  0  0  0  0  0  0  0  0  0
  -11.0929    2.4495   -0.8464 S   0  0  0  0  0  0  0  0  0  0  0  0
  -15.4899   -3.7595   -1.4348 C   0  0  0  0  0  0  0  0  0  0  0  0
  -16.3833   -4.8579   -1.2766 C   0  0  0  0  0  0  0  0  0  0  0  0
  -17.0806   -4.8368   -0.1020 C   0  0  0  0  0  0  0  0  0  0  0  0
  -16.6350   -3.4366    0.8421 S   0  0  0  0  0  0  0  0  0  0  0  0
   -9.6336    4.8329   -0.4025 C   0  0  0  0  0  0  0  0  0  0  0  0
  -18.0940   -5.8202    0.3987 C   0  0  0  0  0  0  0  0  0  0  0  0
  -20.1316    4.7169   -0.0839 H   0  0  0  0  0  0  0  0  0  0  0  0
  -17.5903    4.0948   -0.0847 H   0  0  0  0  0  0  0  0  0  0  0  0
  -17.4367   -0.7495   -0.2707 H   0  0  0  0  0  0  0  0  0  0  0  0
  -10.2916   -0.2378    0.2684 H   0  0  0  0  0  0  0  0  0  0  0  0
  -12.8609    2.6227    2.3042 H   0  0  0  0  0  0  0  0  0  0  0  0
  -11.2203    4.6523    2.0133 H   0  0  0  0  0  0  0  0  0  0  0  0
  -14.8672   -3.6101   -2.3086 H   0  0  0  0  0  0  0  0  0  0  0  0
  -16.5074   -5.6399   -2.0172 H   0  0  0  0  0  0  0  0  0  0  0  0
   -9.9453    5.3011   -1.3411 H   0  0  0  0  0  0  0  0  0  0  0  0
   -8.6602    4.3653   -0.5788 H   0  0  0  0  0  0  0  0  0  0  0  0
   -9.4920    5.6274    0.3332 H   0  0  0  0  0  0  0  0  0  0  0  0
  -17.7821   -6.2882    1.3374 H   0  0  0  0  0  0  0  0  0  0  0  0
  -18.2356   -6.6149   -0.3368 H   0  0  0  0  0  0  0  0  0  0  0  0
  -19.0674   -5.3527    0.5750 H   0  0  0  0  0  0  0  0  0  0  0  0
  -22.0507    2.5957    0.0247 C   0  0  0  0  0  0  0  0  0  0  0  0
  -22.7949    1.4376    0.0475 C   0  0  0  0  0  0  0  0  0  0  0  0
  -22.8449    3.8207    0.0063 C   0  0  0  0  0  0  0  0  0  0  0  0
  -24.2211    1.3865    0.0589 C   0  0  0  0  0  0  0  0  0  0  0  0
  -22.2827    0.4807    0.0561 H   0  0  0  0  0  0  0  0  0  0  0  0
  -24.3420    3.7670    0.0188 C   0  0  0  0  0  0  0  0  0  0  0  0
  -22.4508    5.0481   -0.0218 N   0  0  0  0  0  0  0  0  0  0  0  0
  -25.0463    2.4885    0.0489 C   0  0  0  0  0  0  0  0  0  0  0  0
  -24.6633    0.3954    0.0753 H   0  0  0  0  0  0  0  0  0  0  0  0
  -24.8232    4.9631   -0.0018 N   0  0  0  0  0  0  0  0  0  0  0  0
  -23.6678    5.8600   -0.0290 C   0  0  0  0  0  0  0  0  0  0  0  0
  -23.6892    6.7538    1.2246 C   0  0  0  0  0  0  0  0  0  0  0  0
  -22.8222    7.4159    1.2224 H   0  0  0  0  0  0  0  0  0  0  0  0
  -23.6597    6.1429    2.1286 H   0  0  0  0  0  0  0  0  0  0  0  0
  -24.6013    7.3522    1.2375 H   0  0  0  0  0  0  0  0  0  0  0  0
  -26.4912    2.4071    0.0657 C   0  0  0  0  0  0  0  0  0  0  0  0
  -27.4176    3.4320    0.0345 C   0  0  0  0  0  0  0  0  0  0  0  0
  -28.7566    2.9909    0.0590 C   0  0  0  0  0  0  0  0  0  0  0  0
  -28.8946    1.6194    0.1092 C   0  0  0  0  0  0  0  0  0  0  0  0
  -27.3187    0.8538    0.1429 S   0  0  0  0  0  0  0  0  0  0  0  0
  -27.1143    4.4675   -0.0107 H   0  0  0  0  0  0  0  0  0  0  0  0
  -23.7090    6.7025   -1.3171 C   0  0  0  0  0  0  0  0  0  0  0  0
  -22.8425    7.3641   -1.3551 H   0  0  0  0  0  0  0  0  0  0  0  0
  -24.6214    7.3001   -1.3400 H   0  0  0  0  0  0  0  0  0  0  0  0
  -23.6933    6.0557   -2.1961 H   0  0  0  0  0  0  0  0  0  0  0  0
  -35.8610   -3.1787    0.0551 C   0  0  0  0  0  0  0  0  0  0  0  0
  -35.7426   -1.8459    0.2614 C   0  0  0  0  0  0  0  0  0  0  0  0
  -34.3828   -1.3820    0.1782 C   0  0  0  0  0  0  0  0  0  0  0  0
  -33.4796   -2.4470   -0.0968 C   0  0  0  0  0  0  0  0  0  0  0  0
  -34.3375   -3.9774   -0.2531 S   0  0  0  0  0  0  0  0  0  0  0  0
  -33.8920   -0.0725    0.3767 C   0  0  0  0  0  0  0  0  0  0  0  0
  -32.5096    0.0950    0.2956 C   0  0  0  0  0  0  0  0  0  0  0  0
  -31.6041   -0.9701    0.0226 C   0  0  0  0  0  0  0  0  0  0  0  0
  -32.0942   -2.2791   -0.1783 C   0  0  0  0  0  0  0  0  0  0  0  0
  -31.6565    1.6251    0.4637 S   0  0  0  0  0  0  0  0  0  0  0  0
  -30.1050    0.8353    0.1357 C   0  0  0  0  0  0  0  0  0  0  0  0
  -30.2522   -0.5083   -0.0676 C   0  0  0  0  0  0  0  0  0  0  0  0
  -31.2073   -3.4197   -0.4631 C   0  0  0  0  0  0  0  0  0  0  0  0
  -34.7789    1.0700    0.6597 C   0  0  0  0  0  0  0  0  0  0  0  0
  -31.2099   -4.2479   -1.5535 C   0  0  0  0  0  0  0  0  0  0  0  0
  -30.2335   -5.2832   -1.4882 C   0  0  0  0  0  0  0  0  0  0  0  0
  -29.4822   -5.2616   -0.3473 C   0  0  0  0  0  0  0  0  0  0  0  0
  -29.9796   -3.9400    0.6804 S   0  0  0  0  0  0  0  0  0  0  0  0
  -34.7922    1.8849    1.7596 C   0  0  0  0  0  0  0  0  0  0  0  0
  -35.7633    2.9252    1.6892 C   0  0  0  0  0  0  0  0  0  0  0  0
  -36.4946    2.9197    0.5352 C   0  0  0  0  0  0  0  0  0  0  0  0
  -35.9839    1.6079   -0.4990 S   0  0  0  0  0  0  0  0  0  0  0  0
  -28.3778   -6.1885    0.0597 C   0  0  0  0  0  0  0  0  0  0  0  0
  -37.5883    3.8556    0.1197 C   0  0  0  0  0  0  0  0  0  0  0  0
  -36.5819   -1.1992    0.4778 H   0  0  0  0  0  0  0  0  0  0  0  0
  -29.4227   -1.1595   -0.3089 H   0  0  0  0  0  0  0  0  0  0  0  0
  -31.8844   -4.1074   -2.3894 H   0  0  0  0  0  0  0  0  0  0  0  0
  -30.0906   -6.0213   -2.2693 H   0  0  0  0  0  0  0  0  0  0  0  0
  -34.1326    1.7322    2.6053 H   0  0  0  0  0  0  0  0  0  0  0  0
  -35.9169    3.6550    2.4760 H   0  0  0  0  0  0  0  0  0  0  0  0
  -28.6084   -6.7180    0.9891 H   0  0  0  0  0  0  0  0  0  0  0  0
  -27.4325   -5.6588    0.2120 H   0  0  0  0  0  0  0  0  0  0  0  0
  -28.2166   -6.9384   -0.7176 H   0  0  0  0  0  0  0  0  0  0  0  0
  -37.3394    4.3948   -0.7994 H   0  0  0  0  0  0  0  0  0  0  0  0
  -37.7602    4.5973    0.9026 H   0  0  0  0  0  0  0  0  0  0  0  0
  -38.5329    3.3316   -0.0551 H   0  0  0  0  0  0  0  0  0  0  0  0
   40.1490   -3.2471    0.3951 H   0  0  0  0  0  0  0  0  0  0  0  0
   28.1160   -3.7020    0.2940 H   0  0  0  0  0  0  0  0  0  0  0  0
    8.6509    5.0225   -0.3725 H   0  0  0  0  0  0  0  0  0  0  0  0
  -10.1392   -5.0811    0.1073 H   0  0  0  0  0  0  0  0  0  0  0  0
  -29.6047    3.6639    0.0224 H   0  0  0  0  0  0  0  0  0  0  0  0
    1.8739   -4.6560    0.0334 H   0  0  0  0  0  0  0  0  0  0  0  0
  -36.7676   -3.7671    0.0648 H   0  0  0  0  0  0  0  0  0  0  0  0
  1  2  2  0  0  0  0
  1  3  1  0  0  0  0
  1 16  1  0  0  0  0
  2  4  4  0  0  0  0
  2  5  1  0  0  0  0
  3  6  1  0  0  0  0
  3  7  2  0  0  0  0
  4  8  2  0  0  0  0
  4  9  1  0  0  0  0
  6  8  1  0  0  0  0
  6 10  2  0  0  0  0
  7 11  1  0  0  0  0
  8 22  1  0  0  0  0
 10 11  1  0  0  0  0
 11 12  1  0  0  0  0
 11 28  1  0  0  0  0
 12 13  1  0  0  0  0
 12 14  1  0  0  0  0
 12 15  1  0  0  0  0
 16 17  2  0  0  0  0
 16 20  1  0  0  0  0
 17 18  4  0  0  0  0
 17 21  1  0  0  0  0
 18 19  2  0  0  0  0
 18272  1  0  0  0  0
 19 20  1  0  0  0  0
 19 29  1  0  0  0  0
 22 23  2  0  0  0  0
 22 26  1  0  0  0  0
 23 24  4  0  0  0  0
 23 27  1  0  0  0  0
 24 25  2  0  0  0  0
 24273  1  0  0  0  0
 25 26  1  0  0  0  0
 25 48  4  0  0  0  0
 28 30  1  0  0  0  0
 28 31  1  0  0  0  0
 28 32  1  0  0  0  0
 33 34  2  0  0  0  0
 33 37  1  0  0  0  0
 33 76  4  0  0  0  0
 34 35  4  0  0  0  0
 34 62  1  0  0  0  0
 35 36  2  0  0  0  0
 35 63  1  0  0  0  0
 36 37  1  0  0  0  0
 36 38  4  0  0  0  0
 38 39  2  0  0  0  0
 38 42  1  0  0  0  0
 39 40  4  0  0  0  0
 39 64  1  0  0  0  0
 40 41  4  0  0  0  0
 40 43  4  0  0  0  0
 41 42  1  0  0  0  0
 41 46  4  0  0  0  0
 43 44  4  0  0  0  0
 43 51  1  0  0  0  0
 44 45  4  0  0  0  0
 44 47  1  0  0  0  0
 45 46  4  0  0  0  0
 45 49  4  0  0  0  0
 46 50  1  0  0  0  0
 47 48  1  0  0  0  0
 48 49  2  0  0  0  0
 49 65  1  0  0  0  0
 50 52  2  0  0  0  0
 50 55  1  0  0  0  0
 51 56  2  0  0  0  0
 51 59  1  0  0  0  0
 52 53  4  0  0  0  0
 52 66  1  0  0  0  0
 53 54  2  0  0  0  0
 53 67  1  0  0  0  0
 54 55  1  0  0  0  0
 54 60  1  0  0  0  0
 56 57  4  0  0  0  0
 56 68  1  0  0  0  0
 57 58  2  0  0  0  0
 57 69  1  0  0  0  0
 58 59  1  0  0  0  0
 58 61  1  0  0  0  0
 60 70  1  0  0  0  0
 60 71  1  0  0  0  0
 60 72  1  0  0  0  0
 61 73  1  0  0  0  0
 61 74  1  0  0  0  0
 61 75  1  0  0  0  0
 76 77  2  0  0  0  0
 76 78  1  0  0  0  0
 77 79  4  0  0  0  0
 77 80  1  0  0  0  0
 78 81  1  0  0  0  0
 78 82  2  0  0  0  0
 79 83  2  0  0  0  0
 79 84  1  0  0  0  0
 81 83  1  0  0  0  0
 81 85  2  0  0  0  0
 82 86  1  0  0  0  0
 83 91  4  0  0  0  0
 85 86  1  0  0  0  0
 86 87  1  0  0  0  0
 86 97  1  0  0  0  0
 87 88  1  0  0  0  0
 87 89  1  0  0  0  0
 87 90  1  0  0  0  0
 91 92  2  0  0  0  0
 91 95  1  0  0  0  0
 92 93  4  0  0  0  0
 92 96  1  0  0  0  0
 93 94  2  0  0  0  0
 93274  1  0  0  0  0
 94 95  1  0  0  0  0
 94111  4  0  0  0  0
 97 98  1  0  0  0  0
 97 99  1  0  0  0  0
 97100  1  0  0  0  0
101102  2  0  0  0  0
101105  1  0  0  0  0
101155  4  0  0  0  0
102103  4  0  0  0  0
102125  1  0  0  0  0
103104  4  0  0  0  0
103106  4  0  0  0  0
104105  1  0  0  0  0
104109  4  0  0  0  0
106107  4  0  0  0  0
106114  1  0  0  0  0
107108  4  0  0  0  0
107110  1  0  0  0  0
108109  4  0  0  0  0
108112  4  0  0  0  0
109113  1  0  0  0  0
110111  1  0  0  0  0
111112  2  0  0  0  0
112126  1  0  0  0  0
113115  2  0  0  0  0
113118  1  0  0  0  0
114119  2  0  0  0  0
114122  1  0  0  0  0
115116  4  0  0  0  0
115127  1  0  0  0  0
116117  2  0  0  0  0
116128  1  0  0  0  0
117118  1  0  0  0  0
117123  1  0  0  0  0
119120  4  0  0  0  0
119129  1  0  0  0  0
120121  2  0  0  0  0
120130  1  0  0  0  0
121122  1  0  0  0  0
121124  1  0  0  0  0
123131  1  0  0  0  0
123132  1  0  0  0  0
123133  1  0  0  0  0
124134  1  0  0  0  0
124135  1  0  0  0  0
124136  1  0  0  0  0
137138  2  0  0  0  0
137139  1  0  0  0  0
137152  4  0  0  0  0
138140  4  0  0  0  0
138141  1  0  0  0  0
139142  1  0  0  0  0
139143  2  0  0  0  0
140144  2  0  0  0  0
140145  1  0  0  0  0
142144  1  0  0  0  0
142146  2  0  0  0  0
143147  1  0  0  0  0
144158  4  0  0  0  0
146147  1  0  0  0  0
147148  1  0  0  0  0
147164  1  0  0  0  0
148149  1  0  0  0  0
148150  1  0  0  0  0
148151  1  0  0  0  0
152153  2  0  0  0  0
152156  1  0  0  0  0
153154  4  0  0  0  0
153157  1  0  0  0  0
154155  2  0  0  0  0
154277  1  0  0  0  0
155156  1  0  0  0  0
158159  2  0  0  0  0
158162  1  0  0  0  0
159160  4  0  0  0  0
159163  1  0  0  0  0
160161  2  0  0  0  0
160275  1  0  0  0  0
161162  1  0  0  0  0
161183  4  0  0  0  0
164165  1  0  0  0  0
164166  1  0  0  0  0
164167  1  0  0  0  0
168169  2  0  0  0  0
168172  1  0  0  0  0
168211  4  0  0  0  0
169170  4  0  0  0  0
169197  1  0  0  0  0
170171  2  0  0  0  0
170198  1  0  0  0  0
171172  1  0  0  0  0
171173  4  0  0  0  0
173174  2  0  0  0  0
173177  1  0  0  0  0
174175  4  0  0  0  0
174199  1  0  0  0  0
175176  4  0  0  0  0
175178  4  0  0  0  0
176177  1  0  0  0  0
176181  4  0  0  0  0
178179  4  0  0  0  0
178186  1  0  0  0  0
179180  4  0  0  0  0
179182  1  0  0  0  0
180181  4  0  0  0  0
180184  4  0  0  0  0
181185  1  0  0  0  0
182183  1  0  0  0  0
183184  2  0  0  0  0
184200  1  0  0  0  0
185187  2  0  0  0  0
185190  1  0  0  0  0
186191  2  0  0  0  0
186194  1  0  0  0  0
187188  4  0  0  0  0
187201  1  0  0  0  0
188189  2  0  0  0  0
188202  1  0  0  0  0
189190  1  0  0  0  0
189195  1  0  0  0  0
191192  4  0  0  0  0
191203  1  0  0  0  0
192193  2  0  0  0  0
192204  1  0  0  0  0
193194  1  0  0  0  0
193196  1  0  0  0  0
195205  1  0  0  0  0
195206  1  0  0  0  0
195207  1  0  0  0  0
196208  1  0  0  0  0
196209  1  0  0  0  0
196210  1  0  0  0  0
211212  2  0  0  0  0
211213  1  0  0  0  0
212214  4  0  0  0  0
212215  1  0  0  0  0
213216  1  0  0  0  0
213217  2  0  0  0  0
214218  2  0  0  0  0
214219  1  0  0  0  0
216218  1  0  0  0  0
216220  2  0  0  0  0
217221  1  0  0  0  0
218226  4  0  0  0  0
220221  1  0  0  0  0
221222  1  0  0  0  0
221232  1  0  0  0  0
222223  1  0  0  0  0
222224  1  0  0  0  0
222225  1  0  0  0  0
226227  2  0  0  0  0
226230  1  0  0  0  0
227228  4  0  0  0  0
227231  1  0  0  0  0
228229  2  0  0  0  0
228276  1  0  0  0  0
229230  1  0  0  0  0
229246  4  0  0  0  0
232233  1  0  0  0  0
232234  1  0  0  0  0
232235  1  0  0  0  0
236237  2  0  0  0  0
236240  1  0  0  0  0
236278  1  0  0  0  0
237238  4  0  0  0  0
237260  1  0  0  0  0
238239  4  0  0  0  0
238241  4  0  0  0  0
239240  1  0  0  0  0
239244  4  0  0  0  0
241242  4  0  0  0  0
241249  1  0  0  0  0
242243  4  0  0  0  0
242245  1  0  0  0  0
243244  4  0  0  0  0
243247  4  0  0  0  0
244248  1  0  0  0  0
245246  1  0  0  0  0
246247  2  0  0  0  0
247261  1  0  0  0  0
248250  2  0  0  0  0
248253  1  0  0  0  0
249254  2  0  0  0  0
249257  1  0  0  0  0
250251  4  0  0  0  0
250262  1  0  0  0  0
251252  2  0  0  0  0
251263  1  0  0  0  0
252253  1  0  0  0  0
252258  1  0  0  0  0
254255  4  0  0  0  0
254264  1  0  0  0  0
255256  2  0  0  0  0
255265  1  0  0  0  0
256257  1  0  0  0  0
256259  1  0  0  0  0
258266  1  0  0  0  0
258267  1  0  0  0  0
258268  1  0  0  0  0
259269  1  0  0  0  0
259270  1  0  0  0  0
259271  1  0  0  0  0
M  END
