# Supplementary material for: Design Principles for the Acceptor Units in Donor–Acceptor Conjugated Polymers
Source: ACS Omega. 2022 Oct 18;7(43):38969–78. doi: 10.1021/acsomega.2c04713 (PMC9631416; doi:10.1021/acsomega.2c04713)
Supplement: Supplementary file 2 — ao2c04713_si_002.zip [file ao2c04713_si_002.zip › mol-acceptors/A16.mol]

Title Card Required

Created by GaussView 6.0.16
250285  0  0  0  0  0  0  0  0  0    0
  -26.2486    2.5144   -0.0755 C   0  0  0  0  0  0  0  0  0  0  0  0
  -27.1594    3.5516   -0.0579 C   0  0  0  0  0  0  0  0  0  0  0  0
  -28.5060    3.1291   -0.0685 C   0  0  0  0  0  0  0  0  0  0  0  0
  -28.6625    1.7600   -0.0945 C   0  0  0  0  0  0  0  0  0  0  0  0
  -27.0971    0.9740   -0.1244 S   0  0  0  0  0  0  0  0  0  0  0  0
  -29.8833    0.9899   -0.1006 C   0  0  0  0  0  0  0  0  0  0  0  0
  -30.0503   -0.3413    0.1576 C   0  0  0  0  0  0  0  0  0  0  0  0
  -31.4079   -0.7891    0.0728 C   0  0  0  0  0  0  0  0  0  0  0  0
  -32.2963    0.2751   -0.2537 C   0  0  0  0  0  0  0  0  0  0  0  0
  -31.4204    1.7850   -0.4789 S   0  0  0  0  0  0  0  0  0  0  0  0
  -31.9174   -2.0815    0.3241 C   0  0  0  0  0  0  0  0  0  0  0  0
  -33.3042   -2.2349    0.2362 C   0  0  0  0  0  0  0  0  0  0  0  0
  -34.1905   -1.1709   -0.0922 C   0  0  0  0  0  0  0  0  0  0  0  0
  -33.6801    0.1224   -0.3410 C   0  0  0  0  0  0  0  0  0  0  0  0
  -34.1840   -3.7460    0.4489 S   0  0  0  0  0  0  0  0  0  0  0  0
  -35.6940   -2.9414    0.0923 C   0  0  0  0  0  0  0  0  0  0  0  0
  -35.5557   -1.6203   -0.1690 C   0  0  0  0  0  0  0  0  0  0  0  0
  -34.5490    1.2633   -0.6804 C   0  0  0  0  0  0  0  0  0  0  0  0
  -31.0485   -3.2206    0.6657 C   0  0  0  0  0  0  0  0  0  0  0  0
  -34.5417    2.0310   -1.8138 C   0  0  0  0  0  0  0  0  0  0  0  0
  -35.4996    3.0858   -1.7966 C   0  0  0  0  0  0  0  0  0  0  0  0
  -36.2412    3.1386   -0.6505 C   0  0  0  0  0  0  0  0  0  0  0  0
  -35.7572    1.8653    0.4430 S   0  0  0  0  0  0  0  0  0  0  0  0
  -31.0703   -3.9998    1.7913 C   0  0  0  0  0  0  0  0  0  0  0  0
  -30.1075   -5.0497    1.7793 C   0  0  0  0  0  0  0  0  0  0  0  0
  -29.3475   -5.0882    0.6446 C   0  0  0  0  0  0  0  0  0  0  0  0
  -29.8196   -3.8066   -0.4440 S   0  0  0  0  0  0  0  0  0  0  0  0
  -37.3263    4.1051   -0.2853 C   0  0  0  0  0  0  0  0  0  0  0  0
  -28.2524   -6.0462    0.2876 C   0  0  0  0  0  0  0  0  0  0  0  0
  -26.8520    4.5868   -0.0311 H   0  0  0  0  0  0  0  0  0  0  0  0
  -29.3445    3.8144   -0.0374 H   0  0  0  0  0  0  0  0  0  0  0  0
  -29.2321   -0.9919    0.4364 H   0  0  0  0  0  0  0  0  0  0  0  0
  -36.3843   -0.9724   -0.4207 H   0  0  0  0  0  0  0  0  0  0  0  0
  -33.8766    1.8341   -2.6459 H   0  0  0  0  0  0  0  0  0  0  0  0
  -35.6365    3.7835   -2.6151 H   0  0  0  0  0  0  0  0  0  0  0  0
  -31.7491   -3.8138    2.6148 H   0  0  0  0  0  0  0  0  0  0  0  0
  -29.9801   -5.7545    2.5933 H   0  0  0  0  0  0  0  0  0  0  0  0
  -37.0785    4.6798    0.6124 H   0  0  0  0  0  0  0  0  0  0  0  0
  -38.2791    3.6010   -0.0972 H   0  0  0  0  0  0  0  0  0  0  0  0
  -37.4817    4.8149   -1.1006 H   0  0  0  0  0  0  0  0  0  0  0  0
  -28.4833   -6.6134   -0.6192 H   0  0  0  0  0  0  0  0  0  0  0  0
  -28.1065   -6.7629    1.0985 H   0  0  0  0  0  0  0  0  0  0  0  0
  -27.2992   -5.5358    0.1193 H   0  0  0  0  0  0  0  0  0  0  0  0
  -24.0719    3.8052   -0.0805 C   0  0  0  0  0  0  0  0  0  0  0  0
  -24.7985    2.5729   -0.0648 C   0  0  0  0  0  0  0  0  0  0  0  0
  -23.9889    1.4427   -0.0386 C   0  0  0  0  0  0  0  0  0  0  0  0
  -22.5812    1.4860   -0.0314 C   0  0  0  0  0  0  0  0  0  0  0  0
  -21.8424    2.6638   -0.0453 C   0  0  0  0  0  0  0  0  0  0  0  0
  -22.6430    3.8492   -0.0712 C   0  0  0  0  0  0  0  0  0  0  0  0
  -22.2640    5.1428   -0.0904 N   0  0  0  0  0  0  0  0  0  0  0  0
  -23.4175    5.7841   -0.1096 N   0  0  0  0  0  0  0  0  0  0  0  0
  -24.5294    5.0731   -0.1055 N   0  0  0  0  0  0  0  0  0  0  0  0
  -20.3916    2.6947   -0.0344 C   0  0  0  0  0  0  0  0  0  0  0  0
  -19.5460    3.7850   -0.0839 C   0  0  0  0  0  0  0  0  0  0  0  0
  -18.1763    3.4467   -0.0618 C   0  0  0  0  0  0  0  0  0  0  0  0
  -17.9356    2.0909    0.0052 C   0  0  0  0  0  0  0  0  0  0  0  0
  -19.4501    1.2113    0.0589 S   0  0  0  0  0  0  0  0  0  0  0  0
  -16.6703    1.3987    0.0336 C   0  0  0  0  0  0  0  0  0  0  0  0
  -16.4227    0.0691   -0.1678 C   0  0  0  0  0  0  0  0  0  0  0  0
  -15.0414   -0.2899   -0.0752 C   0  0  0  0  0  0  0  0  0  0  0  0
  -14.2174    0.8392    0.1971 C   0  0  0  0  0  0  0  0  0  0  0  0
  -15.1825    2.3013    0.3628 S   0  0  0  0  0  0  0  0  0  0  0  0
  -14.4543   -1.5607   -0.2738 C   0  0  0  0  0  0  0  0  0  0  0  0
  -13.0632   -1.6249   -0.1917 C   0  0  0  0  0  0  0  0  0  0  0  0
  -12.2392   -0.4958    0.0808 C   0  0  0  0  0  0  0  0  0  0  0  0
  -12.8263    0.7750    0.2792 C   0  0  0  0  0  0  0  0  0  0  0  0
  -12.0983   -3.0870   -0.3573 S   0  0  0  0  0  0  0  0  0  0  0  0
  -10.6104   -2.1845   -0.0280 C   0  0  0  0  0  0  0  0  0  0  0  0
  -10.8580   -0.8549    0.1735 C   0  0  0  0  0  0  0  0  0  0  0  0
  -12.0261    1.9790    0.5621 C   0  0  0  0  0  0  0  0  0  0  0  0
  -15.2544   -2.7646   -0.5567 C   0  0  0  0  0  0  0  0  0  0  0  0
  -12.0799    2.7985    1.6575 C   0  0  0  0  0  0  0  0  0  0  0  0
  -11.1856    3.9054    1.5883 C   0  0  0  0  0  0  0  0  0  0  0  0
  -10.4470    3.9466    0.4397 C   0  0  0  0  0  0  0  0  0  0  0  0
  -10.8538    2.5964   -0.5909 S   0  0  0  0  0  0  0  0  0  0  0  0
  -15.2010   -3.5838   -1.6525 C   0  0  0  0  0  0  0  0  0  0  0  0
  -16.0952   -4.6908   -1.5833 C   0  0  0  0  0  0  0  0  0  0  0  0
  -16.8334   -4.7324   -0.4345 C   0  0  0  0  0  0  0  0  0  0  0  0
  -16.4264   -3.3825    0.5963 S   0  0  0  0  0  0  0  0  0  0  0  0
   -9.4195    4.9560    0.0273 C   0  0  0  0  0  0  0  0  0  0  0  0
  -17.8608   -5.7420   -0.0222 C   0  0  0  0  0  0  0  0  0  0  0  0
  -19.9166    4.7980   -0.1413 H   0  0  0  0  0  0  0  0  0  0  0  0
  -17.3817    4.1813   -0.1135 H   0  0  0  0  0  0  0  0  0  0  0  0
  -17.2008   -0.6426   -0.4098 H   0  0  0  0  0  0  0  0  0  0  0  0
  -10.0798   -0.1433    0.4153 H   0  0  0  0  0  0  0  0  0  0  0  0
  -12.7325    2.6026    2.4997 H   0  0  0  0  0  0  0  0  0  0  0  0
  -11.0904    4.6480    2.3724 H   0  0  0  0  0  0  0  0  0  0  0  0
  -14.5487   -3.3876   -2.4948 H   0  0  0  0  0  0  0  0  0  0  0  0
  -16.1906   -5.4332   -2.3677 H   0  0  0  0  0  0  0  0  0  0  0  0
   -9.6986    5.4713   -0.8968 H   0  0  0  0  0  0  0  0  0  0  0  0
   -8.4387    4.4996   -0.1372 H   0  0  0  0  0  0  0  0  0  0  0  0
   -9.3072    5.7120    0.8073 H   0  0  0  0  0  0  0  0  0  0  0  0
  -17.5815   -6.2574    0.9018 H   0  0  0  0  0  0  0  0  0  0  0  0
  -17.9732   -6.4978   -0.8023 H   0  0  0  0  0  0  0  0  0  0  0  0
  -18.8416   -5.2857    0.1426 H   0  0  0  0  0  0  0  0  0  0  0  0
   -4.6394   -4.6390    0.0757 C   0  0  0  0  0  0  0  0  0  0  0  0
   -5.4391   -3.4528    0.0568 C   0  0  0  0  0  0  0  0  0  0  0  0
   -4.6992   -2.2755    0.0529 C   0  0  0  0  0  0  0  0  0  0  0  0
   -3.2915   -2.2334    0.0633 C   0  0  0  0  0  0  0  0  0  0  0  0
   -2.4830   -3.3645    0.0829 C   0  0  0  0  0  0  0  0  0  0  0  0
   -3.2106   -4.5963    0.0882 C   0  0  0  0  0  0  0  0  0  0  0  0
   -2.7542   -5.8647    0.1048 N   0  0  0  0  0  0  0  0  0  0  0  0
   -3.8668   -6.5748    0.1016 N   0  0  0  0  0  0  0  0  0  0  0  0
   -5.0196   -5.9324    0.0847 N   0  0  0  0  0  0  0  0  0  0  0  0
   -1.0330   -3.3076    0.0971 C   0  0  0  0  0  0  0  0  0  0  0  0
   -6.8898   -3.4825    0.0427 C   0  0  0  0  0  0  0  0  0  0  0  0
   -0.1233   -4.3458    0.0738 C   0  0  0  0  0  0  0  0  0  0  0  0
    1.2234   -3.9254    0.0907 C   0  0  0  0  0  0  0  0  0  0  0  0
    1.3820   -2.5563    0.1276 C   0  0  0  0  0  0  0  0  0  0  0  0
   -0.1828   -1.7685    0.1587 S   0  0  0  0  0  0  0  0  0  0  0  0
   -7.7361   -4.5725    0.0862 C   0  0  0  0  0  0  0  0  0  0  0  0
   -9.1055   -4.2334    0.0628 C   0  0  0  0  0  0  0  0  0  0  0  0
   -9.3453   -2.8772    0.0005 C   0  0  0  0  0  0  0  0  0  0  0  0
   -7.8302   -1.9982   -0.0467 S   0  0  0  0  0  0  0  0  0  0  0  0
    2.6035   -1.7891    0.1431 C   0  0  0  0  0  0  0  0  0  0  0  0
    2.7715   -0.4510   -0.0829 C   0  0  0  0  0  0  0  0  0  0  0  0
    4.1287   -0.0084    0.0030 C   0  0  0  0  0  0  0  0  0  0  0  0
    5.0184   -1.0811    0.2962 C   0  0  0  0  0  0  0  0  0  0  0  0
    4.1423   -2.5949    0.4890 S   0  0  0  0  0  0  0  0  0  0  0  0
    4.6391    1.2914   -0.2188 C   0  0  0  0  0  0  0  0  0  0  0  0
    6.0238    1.4401   -0.1380 C   0  0  0  0  0  0  0  0  0  0  0  0
    6.9135    0.3673    0.1548 C   0  0  0  0  0  0  0  0  0  0  0  0
    6.4030   -0.9324    0.3769 C   0  0  0  0  0  0  0  0  0  0  0  0
    6.9002    2.9539   -0.3306 S   0  0  0  0  0  0  0  0  0  0  0  0
    8.4388    2.1477    0.0149 C   0  0  0  0  0  0  0  0  0  0  0  0
    8.2708    0.8097    0.2405 C   0  0  0  0  0  0  0  0  0  0  0  0
    7.2734   -2.0809    0.6824 C   0  0  0  0  0  0  0  0  0  0  0  0
    3.7688    2.4399   -0.5241 C   0  0  0  0  0  0  0  0  0  0  0  0
    7.2676   -2.8811    1.7934 C   0  0  0  0  0  0  0  0  0  0  0  0
    8.2268   -3.9335    1.7453 C   0  0  0  0  0  0  0  0  0  0  0  0
    8.9679   -3.9522    0.5978 C   0  0  0  0  0  0  0  0  0  0  0  0
    8.4821   -2.6487   -0.4584 S   0  0  0  0  0  0  0  0  0  0  0  0
    3.7752    3.2410   -1.6344 C   0  0  0  0  0  0  0  0  0  0  0  0
    2.8158    4.2933   -1.5861 C   0  0  0  0  0  0  0  0  0  0  0  0
    2.0740    4.3110   -0.4390 C   0  0  0  0  0  0  0  0  0  0  0  0
    2.5593    3.0067    0.6165 S   0  0  0  0  0  0  0  0  0  0  0  0
   10.0545   -4.9059    0.2048 C   0  0  0  0  0  0  0  0  0  0  0  0
    0.9871    5.2643   -0.0459 C   0  0  0  0  0  0  0  0  0  0  0  0
   -0.4320   -5.3804    0.0388 H   0  0  0  0  0  0  0  0  0  0  0  0
    2.0609   -4.6118    0.0572 H   0  0  0  0  0  0  0  0  0  0  0  0
   -7.3662   -5.5860    0.1402 H   0  0  0  0  0  0  0  0  0  0  0  0
   -9.9006   -4.9678    0.1099 H   0  0  0  0  0  0  0  0  0  0  0  0
    1.9524    0.2083   -0.3378 H   0  0  0  0  0  0  0  0  0  0  0  0
    9.0898    0.1504    0.4956 H   0  0  0  0  0  0  0  0  0  0  0  0
    6.6035   -2.7086    2.6317 H   0  0  0  0  0  0  0  0  0  0  0  0
    8.3654   -4.6540    2.5435 H   0  0  0  0  0  0  0  0  0  0  0  0
    4.4398    3.0692   -2.4724 H   0  0  0  0  0  0  0  0  0  0  0  0
    2.6777    5.0143   -2.3838 H   0  0  0  0  0  0  0  0  0  0  0  0
   11.0064   -4.3948    0.0319 H   0  0  0  0  0  0  0  0  0  0  0  0
    9.8079   -5.4543   -0.7095 H   0  0  0  0  0  0  0  0  0  0  0  0
   10.2107   -5.6390    0.9990 H   0  0  0  0  0  0  0  0  0  0  0  0
    0.0351    4.7530    0.1262 H   0  0  0  0  0  0  0  0  0  0  0  0
    0.8312    5.9979   -0.8397 H   0  0  0  0  0  0  0  0  0  0  0  0
    1.2332    5.8121    0.8688 H   0  0  0  0  0  0  0  0  0  0  0  0
   14.2560    4.9491    0.0764 C   0  0  0  0  0  0  0  0  0  0  0  0
   13.5267    3.7183    0.0604 C   0  0  0  0  0  0  0  0  0  0  0  0
   14.3339    2.5862    0.0503 C   0  0  0  0  0  0  0  0  0  0  0  0
   15.7417    2.6262    0.0523 C   0  0  0  0  0  0  0  0  0  0  0  0
   16.4831    3.8024    0.0686 C   0  0  0  0  0  0  0  0  0  0  0  0
   15.6850    4.9897    0.0806 C   0  0  0  0  0  0  0  0  0  0  0  0
   16.0668    6.2825    0.0967 N   0  0  0  0  0  0  0  0  0  0  0  0
   14.9148    6.9266    0.1011 N   0  0  0  0  0  0  0  0  0  0  0  0
   13.8012    6.2181    0.0899 N   0  0  0  0  0  0  0  0  0  0  0  0
   17.9340    3.8298    0.0733 C   0  0  0  0  0  0  0  0  0  0  0  0
   12.0766    3.6631    0.0546 C   0  0  0  0  0  0  0  0  0  0  0  0
   18.7819    4.9192    0.0556 C   0  0  0  0  0  0  0  0  0  0  0  0
   20.1509    4.5774    0.0598 C   0  0  0  0  0  0  0  0  0  0  0  0
   20.3886    3.2195    0.0806 C   0  0  0  0  0  0  0  0  0  0  0  0
   18.8724    2.3420    0.1130 S   0  0  0  0  0  0  0  0  0  0  0  0
   11.1680    4.7019    0.0936 C   0  0  0  0  0  0  0  0  0  0  0  0
    9.8207    4.2829    0.0798 C   0  0  0  0  0  0  0  0  0  0  0  0
    9.6607    2.9144    0.0304 C   0  0  0  0  0  0  0  0  0  0  0  0
   11.2245    2.1255   -0.0172 S   0  0  0  0  0  0  0  0  0  0  0  0
   21.6523    2.5236    0.0789 C   0  0  0  0  0  0  0  0  0  0  0  0
   21.8961    1.2027   -0.1769 C   0  0  0  0  0  0  0  0  0  0  0  0
   23.2767    0.8369   -0.1020 C   0  0  0  0  0  0  0  0  0  0  0  0
   24.1040    1.9520    0.2142 C   0  0  0  0  0  0  0  0  0  0  0  0
   23.1429    3.4085    0.4416 S   0  0  0  0  0  0  0  0  0  0  0  0
   23.8602   -0.4260   -0.3540 C   0  0  0  0  0  0  0  0  0  0  0  0
   25.2513   -0.4968   -0.2781 C   0  0  0  0  0  0  0  0  0  0  0  0
   26.0787    0.6181    0.0386 C   0  0  0  0  0  0  0  0  0  0  0  0
   25.4952    1.8811    0.2905 C   0  0  0  0  0  0  0  0  0  0  0  0
   26.2124   -1.9531   -0.5066 S   0  0  0  0  0  0  0  0  0  0  0  0
   27.7032   -1.0684   -0.1438 C   0  0  0  0  0  0  0  0  0  0  0  0
   27.4594    0.2522    0.1131 C   0  0  0  0  0  0  0  0  0  0  0  0
   26.2990    3.0705    0.6206 C   0  0  0  0  0  0  0  0  0  0  0  0
   23.0563   -1.6152   -0.6846 C   0  0  0  0  0  0  0  0  0  0  0  0
   26.2492    3.8450    1.7485 C   0  0  0  0  0  0  0  0  0  0  0  0
   27.1467    4.9513    1.7230 C   0  0  0  0  0  0  0  0  0  0  0  0
   27.8839    5.0369    0.5759 C   0  0  0  0  0  0  0  0  0  0  0  0
   27.4717    3.7308   -0.5080 S   0  0  0  0  0  0  0  0  0  0  0  0
   23.1054   -2.3887   -1.8133 C   0  0  0  0  0  0  0  0  0  0  0  0
   22.2081   -3.4952   -1.7880 C   0  0  0  0  0  0  0  0  0  0  0  0
   21.4720   -3.5821   -0.6405 C   0  0  0  0  0  0  0  0  0  0  0  0
   21.8848   -2.2769    0.4443 S   0  0  0  0  0  0  0  0  0  0  0  0
   28.9140    6.0591    0.2034 C   0  0  0  0  0  0  0  0  0  0  0  0
   20.4426   -4.6050   -0.2680 C   0  0  0  0  0  0  0  0  0  0  0  0
   18.4135    5.9344    0.0331 H   0  0  0  0  0  0  0  0  0  0  0  0
   20.9471    5.3113    0.0281 H   0  0  0  0  0  0  0  0  0  0  0  0
   11.4780    5.7358    0.1376 H   0  0  0  0  0  0  0  0  0  0  0  0
    8.9840    4.9696    0.1251 H   0  0  0  0  0  0  0  0  0  0  0  0
   21.1156    0.5036   -0.4465 H   0  0  0  0  0  0  0  0  0  0  0  0
   28.2399    0.9513    0.3823 H   0  0  0  0  0  0  0  0  0  0  0  0
   25.5973    3.6169    2.5831 H   0  0  0  0  0  0  0  0  0  0  0  0
   27.2452    5.6611    2.5365 H   0  0  0  0  0  0  0  0  0  0  0  0
   23.7566   -2.1597   -2.6481 H   0  0  0  0  0  0  0  0  0  0  0  0
   22.1092   -4.2043   -2.6022 H   0  0  0  0  0  0  0  0  0  0  0  0
   28.6354    6.6121   -0.6988 H   0  0  0  0  0  0  0  0  0  0  0  0
   29.8932    5.6068    0.0194 H   0  0  0  0  0  0  0  0  0  0  0  0
   29.0295    6.7826    1.0132 H   0  0  0  0  0  0  0  0  0  0  0  0
   20.7222   -5.1589    0.6333 H   0  0  0  0  0  0  0  0  0  0  0  0
   20.3265   -5.3277   -1.0785 H   0  0  0  0  0  0  0  0  0  0  0  0
   19.4634   -4.1532   -0.0826 H   0  0  0  0  0  0  0  0  0  0  0  0
   33.6702   -3.5357   -0.1787 C   0  0  0  0  0  0  0  0  0  0  0  0
   32.8730   -2.3491   -0.1308 C   0  0  0  0  0  0  0  0  0  0  0  0
   33.6145   -1.1754   -0.0743 C   0  0  0  0  0  0  0  0  0  0  0  0
   35.0237   -1.1368   -0.0682 C   0  0  0  0  0  0  0  0  0  0  0  0
   35.8291   -2.2672   -0.1157 C   0  0  0  0  0  0  0  0  0  0  0  0
   35.0995   -3.4956   -0.1715 C   0  0  0  0  0  0  0  0  0  0  0  0
   35.5536   -4.7643   -0.2253 N   0  0  0  0  0  0  0  0  0  0  0  0
   34.4398   -5.4711   -0.2603 N   0  0  0  0  0  0  0  0  0  0  0  0
   33.2878   -4.8272   -0.2367 N   0  0  0  0  0  0  0  0  0  0  0  0
   37.2837   -2.2139   -0.1084 C   0  0  0  0  0  0  0  0  0  0  0  0
   31.4211   -2.3759   -0.1400 C   0  0  0  0  0  0  0  0  0  0  0  0
   38.1893   -3.2524   -0.1428 C   0  0  0  0  0  0  0  0  0  0  0  0
   39.5450   -2.8292   -0.1221 C   0  0  0  0  0  0  0  0  0  0  0  0
   39.6778   -1.4717   -0.0723 C   0  0  0  0  0  0  0  0  0  0  0  0
   38.1406   -0.6775   -0.0497 S   0  0  0  0  0  0  0  0  0  0  0  0
   30.5732   -3.4649   -0.1356 C   0  0  0  0  0  0  0  0  0  0  0  0
   29.2040   -3.1225   -0.1394 C   0  0  0  0  0  0  0  0  0  0  0  0
   28.9669   -1.7647   -0.1476 C   0  0  0  0  0  0  0  0  0  0  0  0
   30.4837   -0.8876   -0.1680 S   0  0  0  0  0  0  0  0  0  0  0  0
   37.8781   -4.2861   -0.1818 H   0  0  0  0  0  0  0  0  0  0  0  0
   40.3878   -3.5092   -0.1434 H   0  0  0  0  0  0  0  0  0  0  0  0
   30.9413   -4.4804   -0.1235 H   0  0  0  0  0  0  0  0  0  0  0  0
   28.4076   -3.8566   -0.1171 H   0  0  0  0  0  0  0  0  0  0  0  0
   40.5834   -0.8835   -0.0475 H   0  0  0  0  0  0  0  0  0  0  0  0
  -36.6082   -3.5179    0.0988 H   0  0  0  0  0  0  0  0  0  0  0  0
  -24.4518    0.4618   -0.0213 H   0  0  0  0  0  0  0  0  0  0  0  0
  -22.0591    0.5352   -0.0147 H   0  0  0  0  0  0  0  0  0  0  0  0
   -5.2205   -1.3242    0.0423 H   0  0  0  0  0  0  0  0  0  0  0  0
   -2.8278   -1.2528    0.0544 H   0  0  0  0  0  0  0  0  0  0  0  0
   13.8690    1.6060    0.0407 H   0  0  0  0  0  0  0  0  0  0  0  0
   16.2616    1.6742    0.0393 H   0  0  0  0  0  0  0  0  0  0  0  0
   33.0954   -0.2239   -0.0287 H   0  0  0  0  0  0  0  0  0  0  0  0
   35.4890   -0.1579   -0.0214 H   0  0  0  0  0  0  0  0  0  0  0  0
  -23.4484    6.7920   -0.1271 H   0  0  0  0  0  0  0  0  0  0  0  0
   -3.8367   -7.5829    0.1117 H   0  0  0  0  0  0  0  0  0  0  0  0
   14.8861    7.9346    0.1128 H   0  0  0  0  0  0  0  0  0  0  0  0
   34.4679   -6.4783   -0.3044 H   0  0  0  0  0  0  0  0  0  0  0  0
  1  2  2  0  0  0  0
  1  5  1  0  0  0  0
  1 45  1  0  0  0  0
  2  3  4  0  0  0  0
  2 30  1  0  0  0  0
  3  4  2  0  0  0  0
  3 31  1  0  0  0  0
  4  5  1  0  0  0  0
  4  6  4  0  0  0  0
  6  7  2  0  0  0  0
  6 10  1  0  0  0  0
  7  8  4  0  0  0  0
  7 32  1  0  0  0  0
  8  9  4  0  0  0  0
  8 11  4  0  0  0  0
  9 10  1  0  0  0  0
  9 14  4  0  0  0  0
 11 12  4  0  0  0  0
 11 19  1  0  0  0  0
 12 13  4  0  0  0  0
 12 15  1  0  0  0  0
 13 14  4  0  0  0  0
 13 17  4  0  0  0  0
 14 18  1  0  0  0  0
 15 16  1  0  0  0  0
 16 17  2  0  0  0  0
 16238  1  0  0  0  0
 17 33  1  0  0  0  0
 18 20  2  0  0  0  0
 18 23  1  0  0  0  0
 19 24  2  0  0  0  0
 19 27  1  0  0  0  0
 20 21  4  0  0  0  0
 20 34  1  0  0  0  0
 21 22  2  0  0  0  0
 21 35  1  0  0  0  0
 22 23  1  0  0  0  0
 22 28  1  0  0  0  0
 24 25  4  0  0  0  0
 24 36  1  0  0  0  0
 25 26  2  0  0  0  0
 25 37  1  0  0  0  0
 26 27  1  0  0  0  0
 26 29  1  0  0  0  0
 28 38  1  0  0  0  0
 28 39  1  0  0  0  0
 28 40  1  0  0  0  0
 29 41  1  0  0  0  0
 29 42  1  0  0  0  0
 29 43  1  0  0  0  0
 44 45  4  0  0  0  0
 44 49  4  0  0  0  0
 44 52  4  0  0  0  0
 45 46  4  0  0  0  0
 46 47  4  0  0  0  0
 46239  1  0  0  0  0
 47 48  4  0  0  0  0
 47240  1  0  0  0  0
 48 49  4  0  0  0  0
 48 53  1  0  0  0  0
 49 50  4  0  0  0  0
 50 51  1  0  0  0  0
 51 52  1  0  0  0  0
 51247  1  0  0  0  0
 53 54  2  0  0  0  0
 53 57  1  0  0  0  0
 54 55  4  0  0  0  0
 54 82  1  0  0  0  0
 55 56  2  0  0  0  0
 55 83  1  0  0  0  0
 56 57  1  0  0  0  0
 56 58  4  0  0  0  0
 58 59  2  0  0  0  0
 58 62  1  0  0  0  0
 59 60  4  0  0  0  0
 59 84  1  0  0  0  0
 60 61  4  0  0  0  0
 60 63  4  0  0  0  0
 61 62  1  0  0  0  0
 61 66  4  0  0  0  0
 63 64  4  0  0  0  0
 63 71  1  0  0  0  0
 64 65  4  0  0  0  0
 64 67  1  0  0  0  0
 65 66  4  0  0  0  0
 65 69  4  0  0  0  0
 66 70  1  0  0  0  0
 67 68  1  0  0  0  0
 68 69  2  0  0  0  0
 68113  4  0  0  0  0
 69 85  1  0  0  0  0
 70 72  2  0  0  0  0
 70 75  1  0  0  0  0
 71 76  2  0  0  0  0
 71 79  1  0  0  0  0
 72 73  4  0  0  0  0
 72 86  1  0  0  0  0
 73 74  2  0  0  0  0
 73 87  1  0  0  0  0
 74 75  1  0  0  0  0
 74 80  1  0  0  0  0
 76 77  4  0  0  0  0
 76 88  1  0  0  0  0
 77 78  2  0  0  0  0
 77 89  1  0  0  0  0
 78 79  1  0  0  0  0
 78 81  1  0  0  0  0
 80 90  1  0  0  0  0
 80 91  1  0  0  0  0
 80 92  1  0  0  0  0
 81 93  1  0  0  0  0
 81 94  1  0  0  0  0
 81 95  1  0  0  0  0
 96 97  4  0  0  0  0
 96101  4  0  0  0  0
 96104  4  0  0  0  0
 97 98  4  0  0  0  0
 97106  1  0  0  0  0
 98 99  4  0  0  0  0
 98241  1  0  0  0  0
 99100  4  0  0  0  0
 99242  1  0  0  0  0
100101  4  0  0  0  0
100105  1  0  0  0  0
101102  4  0  0  0  0
102103  1  0  0  0  0
103104  1  0  0  0  0
103248  1  0  0  0  0
105107  2  0  0  0  0
105110  1  0  0  0  0
106111  2  0  0  0  0
106114  1  0  0  0  0
107108  4  0  0  0  0
107139  1  0  0  0  0
108109  2  0  0  0  0
108140  1  0  0  0  0
109110  1  0  0  0  0
109115  4  0  0  0  0
111112  4  0  0  0  0
111141  1  0  0  0  0
112113  2  0  0  0  0
112142  1  0  0  0  0
113114  1  0  0  0  0
115116  2  0  0  0  0
115119  1  0  0  0  0
116117  4  0  0  0  0
116143  1  0  0  0  0
117118  4  0  0  0  0
117120  4  0  0  0  0
118119  1  0  0  0  0
118123  4  0  0  0  0
120121  4  0  0  0  0
120128  1  0  0  0  0
121122  4  0  0  0  0
121124  1  0  0  0  0
122123  4  0  0  0  0
122126  4  0  0  0  0
123127  1  0  0  0  0
124125  1  0  0  0  0
125126  2  0  0  0  0
125172  4  0  0  0  0
126144  1  0  0  0  0
127129  2  0  0  0  0
127132  1  0  0  0  0
128133  2  0  0  0  0
128136  1  0  0  0  0
129130  4  0  0  0  0
129145  1  0  0  0  0
130131  2  0  0  0  0
130146  1  0  0  0  0
131132  1  0  0  0  0
131137  1  0  0  0  0
133134  4  0  0  0  0
133147  1  0  0  0  0
134135  2  0  0  0  0
134148  1  0  0  0  0
135136  1  0  0  0  0
135138  1  0  0  0  0
137149  1  0  0  0  0
137150  1  0  0  0  0
137151  1  0  0  0  0
138152  1  0  0  0  0
138153  1  0  0  0  0
138154  1  0  0  0  0
155156  4  0  0  0  0
155160  4  0  0  0  0
155163  4  0  0  0  0
156157  4  0  0  0  0
156165  1  0  0  0  0
157158  4  0  0  0  0
157243  1  0  0  0  0
158159  4  0  0  0  0
158244  1  0  0  0  0
159160  4  0  0  0  0
159164  1  0  0  0  0
160161  4  0  0  0  0
161162  1  0  0  0  0
162163  1  0  0  0  0
162249  1  0  0  0  0
164166  2  0  0  0  0
164169  1  0  0  0  0
165170  2  0  0  0  0
165173  1  0  0  0  0
166167  4  0  0  0  0
166198  1  0  0  0  0
167168  2  0  0  0  0
167199  1  0  0  0  0
168169  1  0  0  0  0
168174  4  0  0  0  0
170171  4  0  0  0  0
170200  1  0  0  0  0
171172  2  0  0  0  0
171201  1  0  0  0  0
172173  1  0  0  0  0
174175  2  0  0  0  0
174178  1  0  0  0  0
175176  4  0  0  0  0
175202  1  0  0  0  0
176177  4  0  0  0  0
176179  4  0  0  0  0
177178  1  0  0  0  0
177182  4  0  0  0  0
179180  4  0  0  0  0
179187  1  0  0  0  0
180181  4  0  0  0  0
180183  1  0  0  0  0
181182  4  0  0  0  0
181185  4  0  0  0  0
182186  1  0  0  0  0
183184  1  0  0  0  0
184185  2  0  0  0  0
184231  4  0  0  0  0
185203  1  0  0  0  0
186188  2  0  0  0  0
186191  1  0  0  0  0
187192  2  0  0  0  0
187195  1  0  0  0  0
188189  4  0  0  0  0
188204  1  0  0  0  0
189190  2  0  0  0  0
189205  1  0  0  0  0
190191  1  0  0  0  0
190196  1  0  0  0  0
192193  4  0  0  0  0
192206  1  0  0  0  0
193194  2  0  0  0  0
193207  1  0  0  0  0
194195  1  0  0  0  0
194197  1  0  0  0  0
196208  1  0  0  0  0
196209  1  0  0  0  0
196210  1  0  0  0  0
197211  1  0  0  0  0
197212  1  0  0  0  0
197213  1  0  0  0  0
214215  4  0  0  0  0
214219  4  0  0  0  0
214222  4  0  0  0  0
215216  4  0  0  0  0
215224  1  0  0  0  0
216217  4  0  0  0  0
216245  1  0  0  0  0
217218  4  0  0  0  0
217246  1  0  0  0  0
218219  4  0  0  0  0
218223  1  0  0  0  0
219220  4  0  0  0  0
220221  1  0  0  0  0
221222  1  0  0  0  0
221250  1  0  0  0  0
223225  2  0  0  0  0
223228  1  0  0  0  0
224229  2  0  0  0  0
224232  1  0  0  0  0
225226  4  0  0  0  0
225233  1  0  0  0  0
226227  2  0  0  0  0
226234  1  0  0  0  0
227228  1  0  0  0  0
227237  1  0  0  0  0
229230  4  0  0  0  0
229235  1  0  0  0  0
230231  2  0  0  0  0
230236  1  0  0  0  0
231232  1  0  0  0  0
M  END
