# Supplementary material for: Design Principles for the Acceptor Units in Donor–Acceptor Conjugated Polymers
Source: ACS Omega. 2022 Oct 18;7(43):38969–78. doi: 10.1021/acsomega.2c04713 (PMC9631416; doi:10.1021/acsomega.2c04713)
Supplement: Supplementary file 2 — ao2c04713_si_002.zip [file ao2c04713_si_002.zip › mol-acceptors/A17.mol]

Title Card Required

Created by GaussView 6.0.16
262297  0  0  0  0  0  0  0  0  0    0
  -31.3098   -2.2392   -0.3660 C   0  0  0  0  0  0  0  0  0  0  0  0
  -30.4677   -3.3254   -0.4906 C   0  0  0  0  0  0  0  0  0  0  0  0
  -29.0968   -2.9960   -0.4244 C   0  0  0  0  0  0  0  0  0  0  0  0
  -28.8523   -1.6512   -0.2466 C   0  0  0  0  0  0  0  0  0  0  0  0
  -30.3649   -0.7724   -0.1417 S   0  0  0  0  0  0  0  0  0  0  0  0
  -30.8421   -4.3287   -0.6324 H   0  0  0  0  0  0  0  0  0  0  0  0
  -28.3040   -3.7277   -0.5244 H   0  0  0  0  0  0  0  0  0  0  0  0
  -33.5656   -3.3778   -0.4976 C   0  0  0  0  0  0  0  0  0  0  0  0
  -32.7615   -2.2008   -0.3952 C   0  0  0  0  0  0  0  0  0  0  0  0
  -33.4942   -1.0209   -0.3292 C   0  0  0  0  0  0  0  0  0  0  0  0
  -34.9015   -0.9714   -0.3532 C   0  0  0  0  0  0  0  0  0  0  0  0
  -35.7130   -2.0958   -0.4477 C   0  0  0  0  0  0  0  0  0  0  0  0
  -34.9915   -3.3266   -0.5227 C   0  0  0  0  0  0  0  0  0  0  0  0
  -35.4505   -4.5920   -0.6171 N   0  0  0  0  0  0  0  0  0  0  0  0
  -34.3466   -5.3191   -0.6386 N   0  0  0  0  0  0  0  0  0  0  0  0
  -33.1947   -4.6722   -0.5773 N   0  0  0  0  0  0  0  0  0  0  0  0
  -37.1673   -2.0309   -0.4711 C   0  0  0  0  0  0  0  0  0  0  0  0
  -38.0790   -3.0587   -0.5785 C   0  0  0  0  0  0  0  0  0  0  0  0
  -39.4320   -2.6262   -0.5693 C   0  0  0  0  0  0  0  0  0  0  0  0
  -39.5568   -1.2719   -0.4549 C   0  0  0  0  0  0  0  0  0  0  0  0
  -38.0149   -0.4925   -0.3551 S   0  0  0  0  0  0  0  0  0  0  0  0
  -37.7729   -4.0913   -0.6610 H   0  0  0  0  0  0  0  0  0  0  0  0
  -40.2788   -3.2974   -0.6450 H   0  0  0  0  0  0  0  0  0  0  0  0
  -40.4587   -0.6784   -0.4221 H   0  0  0  0  0  0  0  0  0  0  0  0
  -21.5123    2.5825    0.1493 C   0  0  0  0  0  0  0  0  0  0  0  0
  -21.7660    1.2416    0.2332 C   0  0  0  0  0  0  0  0  0  0  0  0
  -23.1478    0.8973    0.0998 C   0  0  0  0  0  0  0  0  0  0  0  0
  -23.9660    2.0488   -0.0794 C   0  0  0  0  0  0  0  0  0  0  0  0
  -22.9949    3.5160   -0.1107 S   0  0  0  0  0  0  0  0  0  0  0  0
  -23.7409   -0.3836    0.1824 C   0  0  0  0  0  0  0  0  0  0  0  0
  -25.1315   -0.4351    0.0843 C   0  0  0  0  0  0  0  0  0  0  0  0
  -25.9496    0.7165   -0.0952 C   0  0  0  0  0  0  0  0  0  0  0  0
  -25.3567    1.9974   -0.1773 C   0  0  0  0  0  0  0  0  0  0  0  0
  -26.1028   -1.9023    0.1145 S   0  0  0  0  0  0  0  0  0  0  0  0
  -27.5851   -0.9687   -0.1472 C   0  0  0  0  0  0  0  0  0  0  0  0
  -27.3313    0.3722   -0.2301 C   0  0  0  0  0  0  0  0  0  0  0  0
  -26.1507    3.2245   -0.3601 C   0  0  0  0  0  0  0  0  0  0  0  0
  -22.9469   -1.6108    0.3653 C   0  0  0  0  0  0  0  0  0  0  0  0
  -26.0855    4.1367   -1.3791 C   0  0  0  0  0  0  0  0  0  0  0  0
  -26.9773    5.2365   -1.2204 C   0  0  0  0  0  0  0  0  0  0  0  0
  -27.7255    5.1795   -0.0787 C   0  0  0  0  0  0  0  0  0  0  0  0
  -27.3311    3.7428    0.8329 S   0  0  0  0  0  0  0  0  0  0  0  0
  -23.0123   -2.5229    1.3843 C   0  0  0  0  0  0  0  0  0  0  0  0
  -22.1210   -3.6230    1.2256 C   0  0  0  0  0  0  0  0  0  0  0  0
  -21.3730   -3.5664    0.0838 C   0  0  0  0  0  0  0  0  0  0  0  0
  -21.7669   -2.1297   -0.8278 S   0  0  0  0  0  0  0  0  0  0  0  0
  -28.7542    6.1522    0.4117 C   0  0  0  0  0  0  0  0  0  0  0  0
  -20.3450   -4.5397   -0.4068 C   0  0  0  0  0  0  0  0  0  0  0  0
  -20.9919    0.5085    0.4176 H   0  0  0  0  0  0  0  0  0  0  0  0
  -28.1051    1.1053   -0.4153 H   0  0  0  0  0  0  0  0  0  0  0  0
  -25.4265    4.0129   -2.2299 H   0  0  0  0  0  0  0  0  0  0  0  0
  -27.0639    6.0452   -1.9373 H   0  0  0  0  0  0  0  0  0  0  0  0
  -23.6713   -2.3989    2.2351 H   0  0  0  0  0  0  0  0  0  0  0  0
  -22.0347   -4.4318    1.9425 H   0  0  0  0  0  0  0  0  0  0  0  0
  -28.4826    6.5828    1.3803 H   0  0  0  0  0  0  0  0  0  0  0  0
  -29.7377    5.6865    0.5261 H   0  0  0  0  0  0  0  0  0  0  0  0
  -28.8571    6.9745   -0.2996 H   0  0  0  0  0  0  0  0  0  0  0  0
  -20.6171   -4.9705   -1.3751 H   0  0  0  0  0  0  0  0  0  0  0  0
  -20.2422   -5.3618    0.3046 H   0  0  0  0  0  0  0  0  0  0  0  0
  -19.3612   -4.0745   -0.5218 H   0  0  0  0  0  0  0  0  0  0  0  0
  -11.9344    3.6563    0.4072 C   0  0  0  0  0  0  0  0  0  0  0  0
  -11.0221    4.6843    0.5370 C   0  0  0  0  0  0  0  0  0  0  0  0
   -9.6764    4.2609    0.5074 C   0  0  0  0  0  0  0  0  0  0  0  0
   -9.5211    2.8997    0.3541 C   0  0  0  0  0  0  0  0  0  0  0  0
  -11.0875    2.1247    0.2260 S   0  0  0  0  0  0  0  0  0  0  0  0
  -11.3297    5.7128    0.6565 H   0  0  0  0  0  0  0  0  0  0  0  0
   -8.8374    4.9378    0.6161 H   0  0  0  0  0  0  0  0  0  0  0  0
  -14.1075    4.9495    0.4798 C   0  0  0  0  0  0  0  0  0  0  0  0
  -13.3845    3.7189    0.3999 C   0  0  0  0  0  0  0  0  0  0  0  0
  -14.1960    2.5916    0.3167 C   0  0  0  0  0  0  0  0  0  0  0  0
  -15.6023    2.6394    0.3036 C   0  0  0  0  0  0  0  0  0  0  0  0
  -16.3366    3.8194    0.3723 C   0  0  0  0  0  0  0  0  0  0  0  0
  -15.5333    4.9980    0.4667 C   0  0  0  0  0  0  0  0  0  0  0  0
  -15.9056    6.2918    0.5472 N   0  0  0  0  0  0  0  0  0  0  0  0
  -14.7547    6.9410    0.5977 N   0  0  0  0  0  0  0  0  0  0  0  0
  -13.6497    6.2152    0.5679 N   0  0  0  0  0  0  0  0  0  0  0  0
  -17.7875    3.8555    0.3523 C   0  0  0  0  0  0  0  0  0  0  0  0
  -18.6304    4.9410    0.4822 C   0  0  0  0  0  0  0  0  0  0  0  0
  -20.0009    4.6103    0.4228 C   0  0  0  0  0  0  0  0  0  0  0  0
  -20.2451    3.2652    0.2450 C   0  0  0  0  0  0  0  0  0  0  0  0
  -18.7324    2.3878    0.1316 S   0  0  0  0  0  0  0  0  0  0  0  0
  -18.2564    5.9446    0.6226 H   0  0  0  0  0  0  0  0  0  0  0  0
  -20.7939    5.3411    0.5273 H   0  0  0  0  0  0  0  0  0  0  0  0
   -2.4779   -1.8244    0.1775 C   0  0  0  0  0  0  0  0  0  0  0  0
   -2.6406   -0.4726    0.0509 C   0  0  0  0  0  0  0  0  0  0  0  0
   -3.9974   -0.0331    0.1577 C   0  0  0  0  0  0  0  0  0  0  0  0
   -4.8927   -1.1216    0.3614 C   0  0  0  0  0  0  0  0  0  0  0  0
   -4.0224   -2.6487    0.4474 S   0  0  0  0  0  0  0  0  0  0  0  0
   -4.5022    1.2815    0.0305 C   0  0  0  0  0  0  0  0  0  0  0  0
   -5.8872    1.4285    0.1096 C   0  0  0  0  0  0  0  0  0  0  0  0
   -6.7826    0.3399    0.3121 C   0  0  0  0  0  0  0  0  0  0  0  0
   -6.2776   -0.9746    0.4403 C   0  0  0  0  0  0  0  0  0  0  0  0
   -6.7574    2.9556    0.0236 S   0  0  0  0  0  0  0  0  0  0  0  0
   -8.3017    2.1313    0.2928 C   0  0  0  0  0  0  0  0  0  0  0  0
   -8.1395    0.7794    0.4183 C   0  0  0  0  0  0  0  0  0  0  0  0
   -7.1540   -2.1398    0.6499 C   0  0  0  0  0  0  0  0  0  0  0  0
   -3.6257    2.4468   -0.1785 C   0  0  0  0  0  0  0  0  0  0  0  0
   -7.1609   -3.0223    1.6967 C   0  0  0  0  0  0  0  0  0  0  0  0
   -8.1226   -4.0645    1.5601 C   0  0  0  0  0  0  0  0  0  0  0  0
   -8.8531   -3.9932    0.4078 C   0  0  0  0  0  0  0  0  0  0  0  0
   -8.3537   -2.6151   -0.5417 S   0  0  0  0  0  0  0  0  0  0  0  0
   -3.6192    3.3303   -1.2244 C   0  0  0  0  0  0  0  0  0  0  0  0
   -2.6573    4.3723   -1.0871 C   0  0  0  0  0  0  0  0  0  0  0  0
   -1.9263    4.2997    0.0647 C   0  0  0  0  0  0  0  0  0  0  0  0
   -2.4254    2.9206    1.0130 S   0  0  0  0  0  0  0  0  0  0  0  0
   -9.9394   -4.9100   -0.0660 C   0  0  0  0  0  0  0  0  0  0  0  0
   -0.8398    5.2159    0.5390 C   0  0  0  0  0  0  0  0  0  0  0  0
   -1.8174    0.2014   -0.1453 H   0  0  0  0  0  0  0  0  0  0  0  0
   -8.9630    0.1058    0.6151 H   0  0  0  0  0  0  0  0  0  0  0  0
   -6.5041   -2.9164    2.5516 H   0  0  0  0  0  0  0  0  0  0  0  0
   -8.2708   -4.8430    2.2999 H   0  0  0  0  0  0  0  0  0  0  0  0
   -4.2765    3.2254   -2.0791 H   0  0  0  0  0  0  0  0  0  0  0  0
   -2.5095    5.1516   -1.8262 H   0  0  0  0  0  0  0  0  0  0  0  0
   -9.6871   -5.3875   -1.0177 H   0  0  0  0  0  0  0  0  0  0  0  0
  -10.8883   -4.3835   -0.2067 H   0  0  0  0  0  0  0  0  0  0  0  0
  -10.1045   -5.7012    0.6684 H   0  0  0  0  0  0  0  0  0  0  0  0
   -1.0918    5.6927    1.4911 H   0  0  0  0  0  0  0  0  0  0  0  0
   -0.6747    6.0077   -0.1947 H   0  0  0  0  0  0  0  0  0  0  0  0
    0.1091    4.6892    0.6792 H   0  0  0  0  0  0  0  0  0  0  0  0
    7.0090   -3.5287   -0.0246 C   0  0  0  0  0  0  0  0  0  0  0  0
    7.8526   -4.6179   -0.1124 C   0  0  0  0  0  0  0  0  0  0  0  0
    9.2229   -4.2811   -0.1058 C   0  0  0  0  0  0  0  0  0  0  0  0
    9.4661   -2.9273   -0.0123 C   0  0  0  0  0  0  0  0  0  0  0  0
    7.9534   -2.0484    0.0871 S   0  0  0  0  0  0  0  0  0  0  0  0
    7.4791   -5.6287   -0.1860 H   0  0  0  0  0  0  0  0  0  0  0  0
   10.0159   -5.0147   -0.1875 H   0  0  0  0  0  0  0  0  0  0  0  0
    4.7566   -4.6806   -0.0360 C   0  0  0  0  0  0  0  0  0  0  0  0
    5.5579   -3.4971   -0.0118 C   0  0  0  0  0  0  0  0  0  0  0  0
    4.8214   -2.3170    0.0218 C   0  0  0  0  0  0  0  0  0  0  0  0
    3.4150   -2.2730    0.0374 C   0  0  0  0  0  0  0  0  0  0  0  0
    2.6057   -3.4047    0.0210 C   0  0  0  0  0  0  0  0  0  0  0  0
    3.3307   -4.6360   -0.0204 C   0  0  0  0  0  0  0  0  0  0  0  0
    2.8751   -5.9053   -0.0428 N   0  0  0  0  0  0  0  0  0  0  0  0
    3.9815   -6.6293   -0.0644 N   0  0  0  0  0  0  0  0  0  0  0  0
    5.1312   -5.9760   -0.0674 N   0  0  0  0  0  0  0  0  0  0  0  0
    1.1556   -3.3456    0.0407 C   0  0  0  0  0  0  0  0  0  0  0  0
    0.2435   -4.3785   -0.0435 C   0  0  0  0  0  0  0  0  0  0  0  0
   -1.1024   -3.9568   -0.0023 C   0  0  0  0  0  0  0  0  0  0  0  0
   -1.2583   -2.5920    0.1159 C   0  0  0  0  0  0  0  0  0  0  0  0
    0.3086   -1.8111    0.1942 S   0  0  0  0  0  0  0  0  0  0  0  0
    0.5512   -5.4095   -0.1388 H   0  0  0  0  0  0  0  0  0  0  0  0
   -1.9413   -4.6383   -0.0761 H   0  0  0  0  0  0  0  0  0  0  0  0
   16.7964    1.3408   -0.0765 C   0  0  0  0  0  0  0  0  0  0  0  0
   16.5502    0.0071    0.0978 C   0  0  0  0  0  0  0  0  0  0  0  0
   15.1669   -0.3482    0.0227 C   0  0  0  0  0  0  0  0  0  0  0  0
   14.3396    0.7879   -0.2067 C   0  0  0  0  0  0  0  0  0  0  0  0
   15.3036    2.2526   -0.3551 S   0  0  0  0  0  0  0  0  0  0  0  0
   14.5815   -1.6229    0.2005 C   0  0  0  0  0  0  0  0  0  0  0  0
   13.1891   -1.6838    0.1427 C   0  0  0  0  0  0  0  0  0  0  0  0
   12.3617   -0.5476   -0.0862 C   0  0  0  0  0  0  0  0  0  0  0  0
   12.9471    0.7271   -0.2642 C   0  0  0  0  0  0  0  0  0  0  0  0
   12.2250   -3.1486    0.2899 S   0  0  0  0  0  0  0  0  0  0  0  0
   10.7325   -2.2368    0.0104 C   0  0  0  0  0  0  0  0  0  0  0  0
   10.9784   -0.9029   -0.1623 C   0  0  0  0  0  0  0  0  0  0  0  0
   12.1435    1.9385   -0.5021 C   0  0  0  0  0  0  0  0  0  0  0  0
   15.3851   -2.8344    0.4380 C   0  0  0  0  0  0  0  0  0  0  0  0
   12.1770    2.7844   -1.5781 C   0  0  0  0  0  0  0  0  0  0  0  0
   11.2858    3.8903   -1.4644 C   0  0  0  0  0  0  0  0  0  0  0  0
   10.5700    3.9042   -0.3009 C   0  0  0  0  0  0  0  0  0  0  0  0
   10.9949    2.5289    0.6883 S   0  0  0  0  0  0  0  0  0  0  0  0
   15.3511   -3.6811    1.5134 C   0  0  0  0  0  0  0  0  0  0  0  0
   16.2421   -4.7870    1.3992 C   0  0  0  0  0  0  0  0  0  0  0  0
   16.9585   -4.8002    0.2360 C   0  0  0  0  0  0  0  0  0  0  0  0
   16.5342   -3.4241   -0.7524 S   0  0  0  0  0  0  0  0  0  0  0  0
    9.5519    4.9042    0.1557 C   0  0  0  0  0  0  0  0  0  0  0  0
   17.9766   -5.8000   -0.2210 C   0  0  0  0  0  0  0  0  0  0  0  0
   17.3318   -0.7113    0.3067 H   0  0  0  0  0  0  0  0  0  0  0  0
   10.1969   -0.1847   -0.3721 H   0  0  0  0  0  0  0  0  0  0  0  0
   12.8127    2.6084   -2.4374 H   0  0  0  0  0  0  0  0  0  0  0  0
   11.1764    4.6518   -2.2283 H   0  0  0  0  0  0  0  0  0  0  0  0
   14.7150   -3.5057    2.3725 H   0  0  0  0  0  0  0  0  0  0  0  0
   16.3512   -5.5491    2.1626 H   0  0  0  0  0  0  0  0  0  0  0  0
    9.8492    5.3961    1.0868 H   0  0  0  0  0  0  0  0  0  0  0  0
    8.5737    4.4448    0.3274 H   0  0  0  0  0  0  0  0  0  0  0  0
    9.4260    5.6793   -0.6031 H   0  0  0  0  0  0  0  0  0  0  0  0
   17.6795   -6.2913   -1.1525 H   0  0  0  0  0  0  0  0  0  0  0  0
   18.1023   -6.5756    0.5374 H   0  0  0  0  0  0  0  0  0  0  0  0
   18.9548   -5.3406   -0.3923 H   0  0  0  0  0  0  0  0  0  0  0  0
   26.3740    2.4461   -0.0890 C   0  0  0  0  0  0  0  0  0  0  0  0
   27.2858    3.4816   -0.0506 C   0  0  0  0  0  0  0  0  0  0  0  0
   28.6322    3.0584   -0.0727 C   0  0  0  0  0  0  0  0  0  0  0  0
   28.7875    1.6901   -0.1290 C   0  0  0  0  0  0  0  0  0  0  0  0
   27.2212    0.9064   -0.1738 S   0  0  0  0  0  0  0  0  0  0  0  0
   26.9782    4.5159   -0.0009 H   0  0  0  0  0  0  0  0  0  0  0  0
   29.4714    3.7421   -0.0278 H   0  0  0  0  0  0  0  0  0  0  0  0
   24.1987    3.7379   -0.0758 C   0  0  0  0  0  0  0  0  0  0  0  0
   24.9236    2.5060   -0.0737 C   0  0  0  0  0  0  0  0  0  0  0  0
   24.1142    1.3744   -0.0531 C   0  0  0  0  0  0  0  0  0  0  0  0
   22.7077    1.4190   -0.0422 C   0  0  0  0  0  0  0  0  0  0  0  0
   21.9714    2.5996   -0.0509 C   0  0  0  0  0  0  0  0  0  0  0  0
   22.7727    3.7831   -0.0644 C   0  0  0  0  0  0  0  0  0  0  0  0
   22.3981    5.0788   -0.0777 N   0  0  0  0  0  0  0  0  0  0  0  0
   23.5479    5.7316   -0.1007 N   0  0  0  0  0  0  0  0  0  0  0  0
   24.6543    5.0073   -0.0957 N   0  0  0  0  0  0  0  0  0  0  0  0
   20.5202    2.6318   -0.0441 C   0  0  0  0  0  0  0  0  0  0  0  0
   19.6767    3.7224    0.0245 C   0  0  0  0  0  0  0  0  0  0  0  0
   18.3063    3.3858    0.0182 C   0  0  0  0  0  0  0  0  0  0  0  0
   18.0629    2.0309   -0.0570 C   0  0  0  0  0  0  0  0  0  0  0  0
   19.5759    1.1503   -0.1382 S   0  0  0  0  0  0  0  0  0  0  0  0
   20.0503    4.7342    0.0838 H   0  0  0  0  0  0  0  0  0  0  0  0
   17.5133    4.1209    0.0858 H   0  0  0  0  0  0  0  0  0  0  0  0
   35.8166   -3.0189   -0.0630 C   0  0  0  0  0  0  0  0  0  0  0  0
   35.6785   -1.6923   -0.2949 C   0  0  0  0  0  0  0  0  0  0  0  0
   34.3138   -1.2438   -0.2046 C   0  0  0  0  0  0  0  0  0  0  0  0
   33.4277   -2.3141    0.1026 C   0  0  0  0  0  0  0  0  0  0  0  0
   34.3069   -3.8301    0.2797 S   0  0  0  0  0  0  0  0  0  0  0  0
   33.8035    0.0550   -0.4236 C   0  0  0  0  0  0  0  0  0  0  0  0
   32.4201    0.2067   -0.3294 C   0  0  0  0  0  0  0  0  0  0  0  0
   31.5317   -0.8639   -0.0240 C   0  0  0  0  0  0  0  0  0  0  0  0
   32.0411   -2.1617    0.1974 C   0  0  0  0  0  0  0  0  0  0  0  0
   31.5444    1.7216   -0.5194 S   0  0  0  0  0  0  0  0  0  0  0  0
   30.0077    0.9194   -0.1546 C   0  0  0  0  0  0  0  0  0  0  0  0
   30.1746   -0.4172    0.0739 C   0  0  0  0  0  0  0  0  0  0  0  0
   31.1724   -3.3076    0.5160 C   0  0  0  0  0  0  0  0  0  0  0  0
   34.6724    1.2024   -0.7404 C   0  0  0  0  0  0  0  0  0  0  0  0
   31.1967   -4.1118    1.6238 C   0  0  0  0  0  0  0  0  0  0  0  0
   30.2330   -5.1606    1.5910 C   0  0  0  0  0  0  0  0  0  0  0  0
   29.4699   -5.1731    0.4578 C   0  0  0  0  0  0  0  0  0  0  0  0
   29.9399   -3.8678   -0.6032 S   0  0  0  0  0  0  0  0  0  0  0  0
   34.6628    1.9946   -1.8568 C   0  0  0  0  0  0  0  0  0  0  0  0
   35.6217    3.0480   -1.8192 C   0  0  0  0  0  0  0  0  0  0  0  0
   36.3663    3.0753   -0.6742 C   0  0  0  0  0  0  0  0  0  0  0  0
   35.8841    1.7790    0.3926 S   0  0  0  0  0  0  0  0  0  0  0  0
   28.3728   -6.1219    0.0827 C   0  0  0  0  0  0  0  0  0  0  0  0
   37.4533    4.0327   -0.2912 C   0  0  0  0  0  0  0  0  0  0  0  0
   36.5069   -1.0395   -0.5344 H   0  0  0  0  0  0  0  0  0  0  0  0
   29.3566   -1.0732    0.3405 H   0  0  0  0  0  0  0  0  0  0  0  0
   31.8778   -3.9447    2.4493 H   0  0  0  0  0  0  0  0  0  0  0  0
   30.1074   -5.8833    2.3893 H   0  0  0  0  0  0  0  0  0  0  0  0
   33.9953    1.8163   -2.6911 H   0  0  0  0  0  0  0  0  0  0  0  0
   35.7570    3.7632   -2.6227 H   0  0  0  0  0  0  0  0  0  0  0  0
   28.6002   -6.6684   -0.8376 H   0  0  0  0  0  0  0  0  0  0  0  0
   27.4195   -5.6071   -0.0707 H   0  0  0  0  0  0  0  0  0  0  0  0
   28.2291   -6.8568    0.8776 H   0  0  0  0  0  0  0  0  0  0  0  0
   37.2088    4.5878    0.6196 H   0  0  0  0  0  0  0  0  0  0  0  0
   37.6070    4.7601   -1.0912 H   0  0  0  0  0  0  0  0  0  0  0  0
   38.4063    3.5239   -0.1170 H   0  0  0  0  0  0  0  0  0  0  0  0
  -34.3947   -6.7625   -0.8046 C   0  0  0  0  0  0  0  0  0  0  0  0
  -14.7072    8.3848    0.7608 C   0  0  0  0  0  0  0  0  0  0  0  0
    3.9349   -8.0790   -0.1625 C   0  0  0  0  0  0  0  0  0  0  0  0
   23.5944    7.1838   -0.0519 C   0  0  0  0  0  0  0  0  0  0  0  0
   36.7304   -3.5960   -0.0717 H   0  0  0  0  0  0  0  0  0  0  0  0
  -33.5248   -7.1920   -0.3136 H   0  0  0  0  0  0  0  0  0  0  0  0
  -34.3823   -7.0171   -1.8662 H   0  0  0  0  0  0  0  0  0  0  0  0
  -35.3122   -7.1281   -0.3498 H   0  0  0  0  0  0  0  0  0  0  0  0
  -13.7955    8.7512    0.2953 H   0  0  0  0  0  0  0  0  0  0  0  0
  -14.7085    8.6410    1.8221 H   0  0  0  0  0  0  0  0  0  0  0  0
  -15.5832    8.8118    0.2786 H   0  0  0  0  0  0  0  0  0  0  0  0
    4.8221   -8.4824    0.3196 H   0  0  0  0  0  0  0  0  0  0  0  0
    3.9147   -8.3819   -1.2112 H   0  0  0  0  0  0  0  0  0  0  0  0
    3.0342   -8.4262    0.3379 H   0  0  0  0  0  0  0  0  0  0  0  0
   24.4949    7.5140   -0.5639 H   0  0  0  0  0  0  0  0  0  0  0  0
   23.6149    7.5222    0.9859 H   0  0  0  0  0  0  0  0  0  0  0  0
   22.7070    7.5705   -0.5471 H   0  0  0  0  0  0  0  0  0  0  0  0
  -35.3616    0.0094   -0.2965 H   0  0  0  0  0  0  0  0  0  0  0  0
  -32.9679   -0.0748   -0.2589 H   0  0  0  0  0  0  0  0  0  0  0  0
  -16.1282    1.6927    0.2407 H   0  0  0  0  0  0  0  0  0  0  0  0
  -13.7346    1.6112    0.2622 H   0  0  0  0  0  0  0  0  0  0  0  0
    2.9517   -1.2922    0.0579 H   0  0  0  0  0  0  0  0  0  0  0  0
    5.3454   -1.3672    0.0320 H   0  0  0  0  0  0  0  0  0  0  0  0
   22.1835    0.4695   -0.0203 H   0  0  0  0  0  0  0  0  0  0  0  0
   24.5774    0.3935   -0.0394 H   0  0  0  0  0  0  0  0  0  0  0  0
  1  2  2  0  0  0  0
  1  5  1  0  0  0  0
  1  9  1  0  0  0  0
  2  3  4  0  0  0  0
  2  6  1  0  0  0  0
  3  4  2  0  0  0  0
  3  7  1  0  0  0  0
  4  5  1  0  0  0  0
  4 35  4  0  0  0  0
  8  9  4  0  0  0  0
  8 13  4  0  0  0  0
  8 16  4  0  0  0  0
  9 10  4  0  0  0  0
 10 11  4  0  0  0  0
 10256  1  0  0  0  0
 11 12  4  0  0  0  0
 11255  1  0  0  0  0
 12 13  4  0  0  0  0
 12 17  1  0  0  0  0
 13 14  4  0  0  0  0
 14 15  1  0  0  0  0
 15 16  1  0  0  0  0
 15238  1  0  0  0  0
 17 18  2  0  0  0  0
 17 21  1  0  0  0  0
 18 19  4  0  0  0  0
 18 22  1  0  0  0  0
 19 20  2  0  0  0  0
 19 23  1  0  0  0  0
 20 21  1  0  0  0  0
 20 24  1  0  0  0  0
 25 26  2  0  0  0  0
 25 29  1  0  0  0  0
 25 80  4  0  0  0  0
 26 27  4  0  0  0  0
 26 49  1  0  0  0  0
 27 28  4  0  0  0  0
 27 30  4  0  0  0  0
 28 29  1  0  0  0  0
 28 33  4  0  0  0  0
 30 31  4  0  0  0  0
 30 38  1  0  0  0  0
 31 32  4  0  0  0  0
 31 34  1  0  0  0  0
 32 33  4  0  0  0  0
 32 36  4  0  0  0  0
 33 37  1  0  0  0  0
 34 35  1  0  0  0  0
 35 36  2  0  0  0  0
 36 50  1  0  0  0  0
 37 39  2  0  0  0  0
 37 42  1  0  0  0  0
 38 43  2  0  0  0  0
 38 46  1  0  0  0  0
 39 40  4  0  0  0  0
 39 51  1  0  0  0  0
 40 41  2  0  0  0  0
 40 52  1  0  0  0  0
 41 42  1  0  0  0  0
 41 47  1  0  0  0  0
 43 44  4  0  0  0  0
 43 53  1  0  0  0  0
 44 45  2  0  0  0  0
 44 54  1  0  0  0  0
 45 46  1  0  0  0  0
 45 48  1  0  0  0  0
 47 55  1  0  0  0  0
 47 56  1  0  0  0  0
 47 57  1  0  0  0  0
 48 58  1  0  0  0  0
 48 59  1  0  0  0  0
 48 60  1  0  0  0  0
 61 62  2  0  0  0  0
 61 65  1  0  0  0  0
 61 69  1  0  0  0  0
 62 63  4  0  0  0  0
 62 66  1  0  0  0  0
 63 64  2  0  0  0  0
 63 67  1  0  0  0  0
 64 65  1  0  0  0  0
 64 94  4  0  0  0  0
 68 69  4  0  0  0  0
 68 73  4  0  0  0  0
 68 76  4  0  0  0  0
 69 70  4  0  0  0  0
 70 71  4  0  0  0  0
 70258  1  0  0  0  0
 71 72  4  0  0  0  0
 71257  1  0  0  0  0
 72 73  4  0  0  0  0
 72 77  1  0  0  0  0
 73 74  4  0  0  0  0
 74 75  1  0  0  0  0
 75 76  1  0  0  0  0
 75239  1  0  0  0  0
 77 78  2  0  0  0  0
 77 81  1  0  0  0  0
 78 79  4  0  0  0  0
 78 82  1  0  0  0  0
 79 80  2  0  0  0  0
 79 83  1  0  0  0  0
 80 81  1  0  0  0  0
 84 85  2  0  0  0  0
 84 88  1  0  0  0  0
 84139  4  0  0  0  0
 85 86  4  0  0  0  0
 85108  1  0  0  0  0
 86 87  4  0  0  0  0
 86 89  4  0  0  0  0
 87 88  1  0  0  0  0
 87 92  4  0  0  0  0
 89 90  4  0  0  0  0
 89 97  1  0  0  0  0
 90 91  4  0  0  0  0
 90 93  1  0  0  0  0
 91 92  4  0  0  0  0
 91 95  4  0  0  0  0
 92 96  1  0  0  0  0
 93 94  1  0  0  0  0
 94 95  2  0  0  0  0
 95109  1  0  0  0  0
 96 98  2  0  0  0  0
 96101  1  0  0  0  0
 97102  2  0  0  0  0
 97105  1  0  0  0  0
 98 99  4  0  0  0  0
 98110  1  0  0  0  0
 99100  2  0  0  0  0
 99111  1  0  0  0  0
100101  1  0  0  0  0
100106  1  0  0  0  0
102103  4  0  0  0  0
102112  1  0  0  0  0
103104  2  0  0  0  0
103113  1  0  0  0  0
104105  1  0  0  0  0
104107  1  0  0  0  0
106114  1  0  0  0  0
106115  1  0  0  0  0
106116  1  0  0  0  0
107117  1  0  0  0  0
107118  1  0  0  0  0
107119  1  0  0  0  0
120121  2  0  0  0  0
120124  1  0  0  0  0
120128  1  0  0  0  0
121122  4  0  0  0  0
121125  1  0  0  0  0
122123  2  0  0  0  0
122126  1  0  0  0  0
123124  1  0  0  0  0
123153  4  0  0  0  0
127128  4  0  0  0  0
127132  4  0  0  0  0
127135  4  0  0  0  0
128129  4  0  0  0  0
129130  4  0  0  0  0
129260  1  0  0  0  0
130131  4  0  0  0  0
130259  1  0  0  0  0
131132  4  0  0  0  0
131136  1  0  0  0  0
132133  4  0  0  0  0
133134  1  0  0  0  0
134135  1  0  0  0  0
134240  1  0  0  0  0
136137  2  0  0  0  0
136140  1  0  0  0  0
137138  4  0  0  0  0
137141  1  0  0  0  0
138139  2  0  0  0  0
138142  1  0  0  0  0
139140  1  0  0  0  0
143144  2  0  0  0  0
143147  1  0  0  0  0
143198  4  0  0  0  0
144145  4  0  0  0  0
144167  1  0  0  0  0
145146  4  0  0  0  0
145148  4  0  0  0  0
146147  1  0  0  0  0
146151  4  0  0  0  0
148149  4  0  0  0  0
148156  1  0  0  0  0
149150  4  0  0  0  0
149152  1  0  0  0  0
150151  4  0  0  0  0
150154  4  0  0  0  0
151155  1  0  0  0  0
152153  1  0  0  0  0
153154  2  0  0  0  0
154168  1  0  0  0  0
155157  2  0  0  0  0
155160  1  0  0  0  0
156161  2  0  0  0  0
156164  1  0  0  0  0
157158  4  0  0  0  0
157169  1  0  0  0  0
158159  2  0  0  0  0
158170  1  0  0  0  0
159160  1  0  0  0  0
159165  1  0  0  0  0
161162  4  0  0  0  0
161171  1  0  0  0  0
162163  2  0  0  0  0
162172  1  0  0  0  0
163164  1  0  0  0  0
163166  1  0  0  0  0
165173  1  0  0  0  0
165174  1  0  0  0  0
165175  1  0  0  0  0
166176  1  0  0  0  0
166177  1  0  0  0  0
166178  1  0  0  0  0
179180  2  0  0  0  0
179183  1  0  0  0  0
179187  1  0  0  0  0
180181  4  0  0  0  0
180184  1  0  0  0  0
181182  2  0  0  0  0
181185  1  0  0  0  0
182183  1  0  0  0  0
182212  4  0  0  0  0
186187  4  0  0  0  0
186191  4  0  0  0  0
186194  4  0  0  0  0
187188  4  0  0  0  0
188189  4  0  0  0  0
188262  1  0  0  0  0
189190  4  0  0  0  0
189261  1  0  0  0  0
190191  4  0  0  0  0
190195  1  0  0  0  0
191192  4  0  0  0  0
192193  1  0  0  0  0
193194  1  0  0  0  0
193241  1  0  0  0  0
195196  2  0  0  0  0
195199  1  0  0  0  0
196197  4  0  0  0  0
196200  1  0  0  0  0
197198  2  0  0  0  0
197201  1  0  0  0  0
198199  1  0  0  0  0
202203  2  0  0  0  0
202206  1  0  0  0  0
202242  1  0  0  0  0
203204  4  0  0  0  0
203226  1  0  0  0  0
204205  4  0  0  0  0
204207  4  0  0  0  0
205206  1  0  0  0  0
205210  4  0  0  0  0
207208  4  0  0  0  0
207215  1  0  0  0  0
208209  4  0  0  0  0
208211  1  0  0  0  0
209210  4  0  0  0  0
209213  4  0  0  0  0
210214  1  0  0  0  0
211212  1  0  0  0  0
212213  2  0  0  0  0
213227  1  0  0  0  0
214216  2  0  0  0  0
214219  1  0  0  0  0
215220  2  0  0  0  0
215223  1  0  0  0  0
216217  4  0  0  0  0
216228  1  0  0  0  0
217218  2  0  0  0  0
217229  1  0  0  0  0
218219  1  0  0  0  0
218224  1  0  0  0  0
220221  4  0  0  0  0
220230  1  0  0  0  0
221222  2  0  0  0  0
221231  1  0  0  0  0
222223  1  0  0  0  0
222225  1  0  0  0  0
224232  1  0  0  0  0
224233  1  0  0  0  0
224234  1  0  0  0  0
225235  1  0  0  0  0
225236  1  0  0  0  0
225237  1  0  0  0  0
238243  1  0  0  0  0
238244  1  0  0  0  0
238245  1  0  0  0  0
239246  1  0  0  0  0
239247  1  0  0  0  0
239248  1  0  0  0  0
240249  1  0  0  0  0
240250  1  0  0  0  0
240251  1  0  0  0  0
241252  1  0  0  0  0
241253  1  0  0  0  0
241254  1  0  0  0  0
M  END
