# Supplementary material for: Design Principles for the Acceptor Units in Donor–Acceptor Conjugated Polymers
Source: ACS Omega. 2022 Oct 18;7(43):38969–78. doi: 10.1021/acsomega.2c04713 (PMC9631416; doi:10.1021/acsomega.2c04713)
Supplement: Supplementary file 2 — ao2c04713_si_002.zip [file ao2c04713_si_002.zip › mol-acceptors/A18.mol]

Title Card Required

Created by GaussView 6.0.16
274309  0  0  0  0  0  0  0  0  0    0
   31.1924   -2.1740    0.1338 C   0  0  0  0  0  0  0  0  0  0  0  0
   30.3519   -3.2662    0.2076 C   0  0  0  0  0  0  0  0  0  0  0  0
   28.9803   -2.9354    0.1686 C   0  0  0  0  0  0  0  0  0  0  0  0
   28.7333   -1.5835    0.0636 C   0  0  0  0  0  0  0  0  0  0  0  0
   30.2444   -0.6984   -0.0043 S   0  0  0  0  0  0  0  0  0  0  0  0
   30.7283   -4.2750    0.2932 H   0  0  0  0  0  0  0  0  0  0  0  0
   28.1890   -3.6725    0.2346 H   0  0  0  0  0  0  0  0  0  0  0  0
   33.4495   -3.3147    0.2207 C   0  0  0  0  0  0  0  0  0  0  0  0
   32.6442   -2.1360    0.1516 C   0  0  0  0  0  0  0  0  0  0  0  0
   33.3759   -0.9544    0.1049 C   0  0  0  0  0  0  0  0  0  0  0  0
   34.7833   -0.9048    0.1169 C   0  0  0  0  0  0  0  0  0  0  0  0
   35.5957   -2.0307    0.1796 C   0  0  0  0  0  0  0  0  0  0  0  0
   34.8755   -3.2633    0.2339 C   0  0  0  0  0  0  0  0  0  0  0  0
   35.3354   -4.5303    0.2979 N   0  0  0  0  0  0  0  0  0  0  0  0
   34.2324   -5.2593    0.3135 N   0  0  0  0  0  0  0  0  0  0  0  0
   33.0802   -4.6109    0.2771 N   0  0  0  0  0  0  0  0  0  0  0  0
   37.0502   -1.9654    0.1908 C   0  0  0  0  0  0  0  0  0  0  0  0
   37.9639   -2.9967    0.2195 C   0  0  0  0  0  0  0  0  0  0  0  0
   39.3165   -2.5627    0.2198 C   0  0  0  0  0  0  0  0  0  0  0  0
   39.4391   -1.2037    0.1923 C   0  0  0  0  0  0  0  0  0  0  0  0
   37.8955   -0.4216    0.1658 S   0  0  0  0  0  0  0  0  0  0  0  0
   37.6594   -4.0330    0.2391 H   0  0  0  0  0  0  0  0  0  0  0  0
   40.1646   -3.2363    0.2394 H   0  0  0  0  0  0  0  0  0  0  0  0
   40.3402   -0.6081    0.1865 H   0  0  0  0  0  0  0  0  0  0  0  0
   21.3852    2.6534   -0.0576 C   0  0  0  0  0  0  0  0  0  0  0  0
   21.6399    1.3187   -0.2098 C   0  0  0  0  0  0  0  0  0  0  0  0
   23.0232    0.9705   -0.1061 C   0  0  0  0  0  0  0  0  0  0  0  0
   23.8417    2.1131    0.1224 C   0  0  0  0  0  0  0  0  0  0  0  0
   22.8692    3.5754    0.2344 S   0  0  0  0  0  0  0  0  0  0  0  0
   23.6169   -0.3039   -0.2569 C   0  0  0  0  0  0  0  0  0  0  0  0
   25.0084   -0.3580   -0.1738 C   0  0  0  0  0  0  0  0  0  0  0  0
   25.8269    0.7846    0.0549 C   0  0  0  0  0  0  0  0  0  0  0  0
   25.2332    2.0590    0.2052 C   0  0  0  0  0  0  0  0  0  0  0  0
   25.9810   -1.8204   -0.2845 S   0  0  0  0  0  0  0  0  0  0  0  0
   27.4647   -0.8986    0.0094 C   0  0  0  0  0  0  0  0  0  0  0  0
   27.2101    0.4363    0.1603 C   0  0  0  0  0  0  0  0  0  0  0  0
   26.0276    3.2769    0.4410 C   0  0  0  0  0  0  0  0  0  0  0  0
   22.8227   -1.5218   -0.4927 C   0  0  0  0  0  0  0  0  0  0  0  0
   25.9712    4.1374    1.5044 C   0  0  0  0  0  0  0  0  0  0  0  0
   26.8601    5.2451    1.3919 C   0  0  0  0  0  0  0  0  0  0  0  0
   27.5974    5.2459    0.2417 C   0  0  0  0  0  0  0  0  0  0  0  0
   27.1958    3.8555   -0.7361 S   0  0  0  0  0  0  0  0  0  0  0  0
   22.8791   -2.3821   -1.5563 C   0  0  0  0  0  0  0  0  0  0  0  0
   21.9907   -3.4902   -1.4437 C   0  0  0  0  0  0  0  0  0  0  0  0
   21.2539   -3.4916   -0.2933 C   0  0  0  0  0  0  0  0  0  0  0  0
   21.6551   -2.1012    0.6846 S   0  0  0  0  0  0  0  0  0  0  0  0
   28.6202    6.2433   -0.2097 C   0  0  0  0  0  0  0  0  0  0  0  0
   20.2318   -4.4897    0.1584 C   0  0  0  0  0  0  0  0  0  0  0  0
   20.8650    0.5942   -0.4225 H   0  0  0  0  0  0  0  0  0  0  0  0
   27.9848    1.1607    0.3739 H   0  0  0  0  0  0  0  0  0  0  0  0
   25.3204    3.9707    2.3543 H   0  0  0  0  0  0  0  0  0  0  0  0
   26.9527    6.0175    2.1471 H   0  0  0  0  0  0  0  0  0  0  0  0
   23.5297   -2.2150   -2.4062 H   0  0  0  0  0  0  0  0  0  0  0  0
   21.8983   -4.2625   -2.1990 H   0  0  0  0  0  0  0  0  0  0  0  0
   28.3388    6.7212   -1.1530 H   0  0  0  0  0  0  0  0  0  0  0  0
   29.6031    5.7854   -0.3566 H   0  0  0  0  0  0  0  0  0  0  0  0
   28.7292    7.0294    0.5405 H   0  0  0  0  0  0  0  0  0  0  0  0
   20.5141   -4.9678    1.1013 H   0  0  0  0  0  0  0  0  0  0  0  0
   20.1228   -5.2755   -0.5921 H   0  0  0  0  0  0  0  0  0  0  0  0
   19.2488   -4.0322    0.3061 H   0  0  0  0  0  0  0  0  0  0  0  0
   11.8040    3.7178   -0.1787 C   0  0  0  0  0  0  0  0  0  0  0  0
   10.8880    4.7489   -0.2408 C   0  0  0  0  0  0  0  0  0  0  0  0
    9.5435    4.3209   -0.2185 C   0  0  0  0  0  0  0  0  0  0  0  0
    9.3928    2.9529   -0.1390 C   0  0  0  0  0  0  0  0  0  0  0  0
   10.9623    2.1762   -0.0741 S   0  0  0  0  0  0  0  0  0  0  0  0
   11.1920    5.7833   -0.3062 H   0  0  0  0  0  0  0  0  0  0  0  0
    8.7020    5.0006   -0.2784 H   0  0  0  0  0  0  0  0  0  0  0  0
   13.9739    5.0178   -0.2336 C   0  0  0  0  0  0  0  0  0  0  0  0
   13.2540    3.7839   -0.1827 C   0  0  0  0  0  0  0  0  0  0  0  0
   14.0682    2.6562   -0.1386 C   0  0  0  0  0  0  0  0  0  0  0  0
   15.4743    2.7066   -0.1359 C   0  0  0  0  0  0  0  0  0  0  0  0
   16.2058    3.8897   -0.1767 C   0  0  0  0  0  0  0  0  0  0  0  0
   15.3997    5.0689   -0.2310 C   0  0  0  0  0  0  0  0  0  0  0  0
   15.7685    6.3655   -0.2795 N   0  0  0  0  0  0  0  0  0  0  0  0
   14.6163    7.0144   -0.3019 N   0  0  0  0  0  0  0  0  0  0  0  0
   13.5135    6.2848   -0.2836 N   0  0  0  0  0  0  0  0  0  0  0  0
   17.6567    3.9277   -0.1665 C   0  0  0  0  0  0  0  0  0  0  0  0
   18.4970    5.0204   -0.2423 C   0  0  0  0  0  0  0  0  0  0  0  0
   19.8685    4.6900   -0.2098 C   0  0  0  0  0  0  0  0  0  0  0  0
   20.1163    3.3376   -0.1077 C   0  0  0  0  0  0  0  0  0  0  0  0
   18.6059    2.4520   -0.0344 S   0  0  0  0  0  0  0  0  0  0  0  0
   18.1201    6.0294   -0.3243 H   0  0  0  0  0  0  0  0  0  0  0  0
   20.6594    5.4272   -0.2778 H   0  0  0  0  0  0  0  0  0  0  0  0
    2.3648   -1.7972   -0.1374 C   0  0  0  0  0  0  0  0  0  0  0  0
    2.5243   -0.4526    0.0526 C   0  0  0  0  0  0  0  0  0  0  0  0
    3.8790   -0.0039   -0.0432 C   0  0  0  0  0  0  0  0  0  0  0  0
    4.7759   -1.0782   -0.3058 C   0  0  0  0  0  0  0  0  0  0  0  0
    3.9095   -2.6023   -0.4587 S   0  0  0  0  0  0  0  0  0  0  0  0
    4.3809    1.3046    0.1440 C   0  0  0  0  0  0  0  0  0  0  0  0
    5.7648    1.4600    0.0614 C   0  0  0  0  0  0  0  0  0  0  0  0
    6.6618    0.3855   -0.2007 C   0  0  0  0  0  0  0  0  0  0  0  0
    6.1598   -0.9229   -0.3883 C   0  0  0  0  0  0  0  0  0  0  0  0
    6.6313    2.9840    0.2146 S   0  0  0  0  0  0  0  0  0  0  0  0
    8.1760    2.1787   -0.1061 C   0  0  0  0  0  0  0  0  0  0  0  0
    8.0166    0.8341   -0.2959 C   0  0  0  0  0  0  0  0  0  0  0  0
    7.0379   -2.0737   -0.6610 C   0  0  0  0  0  0  0  0  0  0  0  0
    3.5027    2.4555    0.4163 C   0  0  0  0  0  0  0  0  0  0  0  0
    7.0389   -2.9044   -1.7493 C   0  0  0  0  0  0  0  0  0  0  0  0
    8.0048   -3.9488   -1.6711 C   0  0  0  0  0  0  0  0  0  0  0  0
    8.7445   -3.9309   -0.5226 C   0  0  0  0  0  0  0  0  0  0  0  0
    8.2487   -2.6020    0.4966 S   0  0  0  0  0  0  0  0  0  0  0  0
    3.5020    3.2868    1.5042 C   0  0  0  0  0  0  0  0  0  0  0  0
    2.5360    4.3311    1.4256 C   0  0  0  0  0  0  0  0  0  0  0  0
    1.7959    4.3124    0.2774 C   0  0  0  0  0  0  0  0  0  0  0  0
    2.2915    2.9829   -0.7411 S   0  0  0  0  0  0  0  0  0  0  0  0
    9.8372   -4.8659   -0.1024 C   0  0  0  0  0  0  0  0  0  0  0  0
    0.7031    5.2471   -0.1430 C   0  0  0  0  0  0  0  0  0  0  0  0
    1.7006    0.2084    0.2877 H   0  0  0  0  0  0  0  0  0  0  0  0
    8.8404    0.1733   -0.5310 H   0  0  0  0  0  0  0  0  0  0  0  0
    6.3748   -2.7595   -2.5928 H   0  0  0  0  0  0  0  0  0  0  0  0
    8.1493   -4.6900   -2.4490 H   0  0  0  0  0  0  0  0  0  0  0  0
    4.1664    3.1425    2.3476 H   0  0  0  0  0  0  0  0  0  0  0  0
    2.3917    5.0728    2.2031 H   0  0  0  0  0  0  0  0  0  0  0  0
    9.5939   -5.3899    0.8269 H   0  0  0  0  0  0  0  0  0  0  0  0
   10.7856   -4.3438    0.0563 H   0  0  0  0  0  0  0  0  0  0  0  0
    9.9988   -5.6200   -0.8757 H   0  0  0  0  0  0  0  0  0  0  0  0
    0.9462    5.7707   -1.0726 H   0  0  0  0  0  0  0  0  0  0  0  0
    0.5415    6.0016    0.6299 H   0  0  0  0  0  0  0  0  0  0  0  0
   -0.2454    4.7248   -0.3014 H   0  0  0  0  0  0  0  0  0  0  0  0
   -7.1155   -3.5450   -0.0061 C   0  0  0  0  0  0  0  0  0  0  0  0
   -7.9551   -4.6394    0.0502 C   0  0  0  0  0  0  0  0  0  0  0  0
   -9.3268   -4.3081    0.0434 C   0  0  0  0  0  0  0  0  0  0  0  0
   -9.5753   -2.9535   -0.0185 C   0  0  0  0  0  0  0  0  0  0  0  0
   -8.0656   -2.0662   -0.0860 S   0  0  0  0  0  0  0  0  0  0  0  0
   -7.5777   -5.6501    0.1005 H   0  0  0  0  0  0  0  0  0  0  0  0
  -10.1171   -5.0469    0.1013 H   0  0  0  0  0  0  0  0  0  0  0  0
   -4.8583   -4.6877    0.0097 C   0  0  0  0  0  0  0  0  0  0  0  0
   -5.6645   -3.5075   -0.0122 C   0  0  0  0  0  0  0  0  0  0  0  0
   -4.9330   -2.3240   -0.0377 C   0  0  0  0  0  0  0  0  0  0  0  0
   -3.5269   -2.2739   -0.0489 C   0  0  0  0  0  0  0  0  0  0  0  0
   -2.7128   -3.4024   -0.0356 C   0  0  0  0  0  0  0  0  0  0  0  0
   -3.4325   -4.6370   -0.0015 C   0  0  0  0  0  0  0  0  0  0  0  0
   -2.9721   -5.9047    0.0185 N   0  0  0  0  0  0  0  0  0  0  0  0
   -4.0750   -6.6344    0.0338 N   0  0  0  0  0  0  0  0  0  0  0  0
   -5.2271   -5.9850    0.0363 N   0  0  0  0  0  0  0  0  0  0  0  0
   -1.2629   -3.3366   -0.0525 C   0  0  0  0  0  0  0  0  0  0  0  0
   -0.3466   -4.3683   -0.0104 C   0  0  0  0  0  0  0  0  0  0  0  0
    0.9977   -3.9402   -0.0387 C   0  0  0  0  0  0  0  0  0  0  0  0
    1.1481   -2.5713   -0.1035 C   0  0  0  0  0  0  0  0  0  0  0  0
   -0.4219   -1.7939   -0.1462 S   0  0  0  0  0  0  0  0  0  0  0  0
   -0.6502   -5.4035    0.0450 H   0  0  0  0  0  0  0  0  0  0  0  0
    1.8394   -4.6208    0.0059 H   0  0  0  0  0  0  0  0  0  0  0  0
  -16.9242    1.2817    0.0927 C   0  0  0  0  0  0  0  0  0  0  0  0
  -16.6716   -0.0478   -0.1037 C   0  0  0  0  0  0  0  0  0  0  0  0
  -15.2871   -0.3985   -0.0288 C   0  0  0  0  0  0  0  0  0  0  0  0
  -14.4656    0.7368    0.2242 C   0  0  0  0  0  0  0  0  0  0  0  0
  -15.4365    2.1947    0.3940 S   0  0  0  0  0  0  0  0  0  0  0  0
  -14.6955   -1.6673   -0.2268 C   0  0  0  0  0  0  0  0  0  0  0  0
  -13.3030   -1.7233   -0.1644 C   0  0  0  0  0  0  0  0  0  0  0  0
  -12.4815   -0.5879    0.0883 C   0  0  0  0  0  0  0  0  0  0  0  0
  -13.0732    0.6809    0.2865 C   0  0  0  0  0  0  0  0  0  0  0  0
  -12.3321   -3.1812   -0.3341 S   0  0  0  0  0  0  0  0  0  0  0  0
  -10.8445   -2.2681   -0.0327 C   0  0  0  0  0  0  0  0  0  0  0  0
  -11.0970   -0.9386    0.1633 C   0  0  0  0  0  0  0  0  0  0  0  0
  -12.2757    1.8912    0.5493 C   0  0  0  0  0  0  0  0  0  0  0  0
  -15.4929   -2.8777   -0.4893 C   0  0  0  0  0  0  0  0  0  0  0  0
  -12.3175    2.7179    1.6399 C   0  0  0  0  0  0  0  0  0  0  0  0
  -11.4306    3.8293    1.5497 C   0  0  0  0  0  0  0  0  0  0  0  0
  -10.7097    3.8668    0.3898 C   0  0  0  0  0  0  0  0  0  0  0  0
  -11.1244    2.5074   -0.6253 S   0  0  0  0  0  0  0  0  0  0  0  0
  -15.4510   -3.7049   -1.5796 C   0  0  0  0  0  0  0  0  0  0  0  0
  -16.3378   -4.8163   -1.4890 C   0  0  0  0  0  0  0  0  0  0  0  0
  -17.0589   -4.8533   -0.3292 C   0  0  0  0  0  0  0  0  0  0  0  0
  -16.6444   -3.4934    0.6854 S   0  0  0  0  0  0  0  0  0  0  0  0
   -9.6939    4.8788   -0.0446 C   0  0  0  0  0  0  0  0  0  0  0  0
  -18.0747   -5.8652    0.1055 C   0  0  0  0  0  0  0  0  0  0  0  0
  -17.4492   -0.7656   -0.3287 H   0  0  0  0  0  0  0  0  0  0  0  0
  -10.3194   -0.2209    0.3885 H   0  0  0  0  0  0  0  0  0  0  0  0
  -12.9563    2.5241    2.4931 H   0  0  0  0  0  0  0  0  0  0  0  0
  -11.3278    4.5777    2.3274 H   0  0  0  0  0  0  0  0  0  0  0  0
  -14.8121   -3.5114   -2.4327 H   0  0  0  0  0  0  0  0  0  0  0  0
  -16.4405   -5.5650   -2.2663 H   0  0  0  0  0  0  0  0  0  0  0  0
   -9.9890    5.3859   -0.9682 H   0  0  0  0  0  0  0  0  0  0  0  0
   -8.7130    4.4265   -0.2199 H   0  0  0  0  0  0  0  0  0  0  0  0
   -9.5745    5.6410    0.7284 H   0  0  0  0  0  0  0  0  0  0  0  0
  -17.7796   -6.3719    1.0294 H   0  0  0  0  0  0  0  0  0  0  0  0
  -18.1941   -6.6276   -0.6671 H   0  0  0  0  0  0  0  0  0  0  0  0
  -19.0556   -5.4129    0.2808 H   0  0  0  0  0  0  0  0  0  0  0  0
  -26.5063    2.3471    0.0880 C   0  0  0  0  0  0  0  0  0  0  0  0
  -27.4228    3.3789    0.0600 C   0  0  0  0  0  0  0  0  0  0  0  0
  -28.7673    2.9495    0.0773 C   0  0  0  0  0  0  0  0  0  0  0  0
  -28.9167    1.5801    0.1189 C   0  0  0  0  0  0  0  0  0  0  0  0
  -27.3469    0.8028    0.1545 S   0  0  0  0  0  0  0  0  0  0  0  0
  -27.1196    4.4149    0.0220 H   0  0  0  0  0  0  0  0  0  0  0  0
  -29.6095    3.6300    0.0404 H   0  0  0  0  0  0  0  0  0  0  0  0
  -24.3368    3.6487    0.0616 C   0  0  0  0  0  0  0  0  0  0  0  0
  -25.0562    2.4136    0.0766 C   0  0  0  0  0  0  0  0  0  0  0  0
  -24.2418    1.2854    0.0771 C   0  0  0  0  0  0  0  0  0  0  0  0
  -22.8356    1.3360    0.0711 C   0  0  0  0  0  0  0  0  0  0  0  0
  -22.1045    2.5199    0.0639 C   0  0  0  0  0  0  0  0  0  0  0  0
  -22.9110    3.7001    0.0553 C   0  0  0  0  0  0  0  0  0  0  0  0
  -22.5426    4.9977    0.0474 N   0  0  0  0  0  0  0  0  0  0  0  0
  -23.6949    5.6466    0.0552 N   0  0  0  0  0  0  0  0  0  0  0  0
  -24.7975    4.9165    0.0574 N   0  0  0  0  0  0  0  0  0  0  0  0
  -20.6534    2.5579    0.0630 C   0  0  0  0  0  0  0  0  0  0  0  0
  -19.8139    3.6528    0.0168 C   0  0  0  0  0  0  0  0  0  0  0  0
  -18.4422    3.3217    0.0253 C   0  0  0  0  0  0  0  0  0  0  0  0
  -18.1935    1.9668    0.0789 C   0  0  0  0  0  0  0  0  0  0  0  0
  -19.7033    1.0788    0.1358 S   0  0  0  0  0  0  0  0  0  0  0  0
  -20.1915    4.6638   -0.0274 H   0  0  0  0  0  0  0  0  0  0  0  0
  -17.6519    4.0611   -0.0249 H   0  0  0  0  0  0  0  0  0  0  0  0
  -35.9250   -3.1591    0.0011 C   0  0  0  0  0  0  0  0  0  0  0  0
  -35.7933   -1.8335    0.2423 C   0  0  0  0  0  0  0  0  0  0  0  0
  -34.4303   -1.3784    0.1588 C   0  0  0  0  0  0  0  0  0  0  0  0
  -33.5387   -2.4427   -0.1532 C   0  0  0  0  0  0  0  0  0  0  0  0
  -34.4108   -3.9613   -0.3430 S   0  0  0  0  0  0  0  0  0  0  0  0
  -33.9264   -0.0790    0.3880 C   0  0  0  0  0  0  0  0  0  0  0  0
  -32.5434    0.0795    0.2987 C   0  0  0  0  0  0  0  0  0  0  0  0
  -31.6495   -0.9851   -0.0115 C   0  0  0  0  0  0  0  0  0  0  0  0
  -32.1526   -2.2836   -0.2431 C   0  0  0  0  0  0  0  0  0  0  0  0
  -31.6749    1.5969    0.5014 S   0  0  0  0  0  0  0  0  0  0  0  0
  -30.1336    0.8039    0.1356 C   0  0  0  0  0  0  0  0  0  0  0  0
  -30.2940   -0.5318   -0.1025 C   0  0  0  0  0  0  0  0  0  0  0  0
  -31.2779   -3.4235   -0.5670 C   0  0  0  0  0  0  0  0  0  0  0  0
  -34.8012    1.0625    0.7103 C   0  0  0  0  0  0  0  0  0  0  0  0
  -31.2957   -4.2203   -1.6803 C   0  0  0  0  0  0  0  0  0  0  0  0
  -30.3276   -5.2651   -1.6519 C   0  0  0  0  0  0  0  0  0  0  0  0
  -29.5675   -5.2819   -0.5168 C   0  0  0  0  0  0  0  0  0  0  0  0
  -30.0461   -3.9859    0.5517 S   0  0  0  0  0  0  0  0  0  0  0  0
  -34.7982    1.8469    1.8322 C   0  0  0  0  0  0  0  0  0  0  0  0
  -35.7616    2.8963    1.7992 C   0  0  0  0  0  0  0  0  0  0  0  0
  -36.5031    2.9284    0.6523 C   0  0  0  0  0  0  0  0  0  0  0  0
  -36.0121    1.6416   -0.4221 S   0  0  0  0  0  0  0  0  0  0  0  0
  -28.4673   -6.2284   -0.1451 C   0  0  0  0  0  0  0  0  0  0  0  0
  -37.5932    3.8836    0.2728 C   0  0  0  0  0  0  0  0  0  0  0  0
  -36.6252   -1.1860    0.4840 H   0  0  0  0  0  0  0  0  0  0  0  0
  -29.4725   -1.1825   -0.3709 H   0  0  0  0  0  0  0  0  0  0  0  0
  -31.9753   -4.0506   -2.5066 H   0  0  0  0  0  0  0  0  0  0  0  0
  -30.1966   -5.9818   -2.4548 H   0  0  0  0  0  0  0  0  0  0  0  0
  -34.1323    1.6658    2.6672 H   0  0  0  0  0  0  0  0  0  0  0  0
  -35.9024    3.6053    2.6073 H   0  0  0  0  0  0  0  0  0  0  0  0
  -28.6947   -6.7822    0.7709 H   0  0  0  0  0  0  0  0  0  0  0  0
  -27.5166   -5.7105    0.0144 H   0  0  0  0  0  0  0  0  0  0  0  0
  -28.3181   -6.9573   -0.9445 H   0  0  0  0  0  0  0  0  0  0  0  0
  -37.3486    4.4461   -0.6334 H   0  0  0  0  0  0  0  0  0  0  0  0
  -37.7524    4.6047    1.0774 H   0  0  0  0  0  0  0  0  0  0  0  0
  -38.5435    3.3718    0.0924 H   0  0  0  0  0  0  0  0  0  0  0  0
   34.2831   -6.7141    0.4564 C   0  0  0  0  0  0  0  0  0  0  0  0
   14.5644    8.4704   -0.4324 C   0  0  0  0  0  0  0  0  0  0  0  0
   -4.0223   -8.0927    0.1349 C   0  0  0  0  0  0  0  0  0  0  0  0
  -23.7477    7.1061   -0.0261 C   0  0  0  0  0  0  0  0  0  0  0  0
  -36.8362   -3.7402    0.0033 H   0  0  0  0  0  0  0  0  0  0  0  0
   33.4116   -7.1041   -0.0688 H   0  0  0  0  0  0  0  0  0  0  0  0
   35.1829   -7.0424   -0.0632 H   0  0  0  0  0  0  0  0  0  0  0  0
   13.6665    8.7936    0.0938 H   0  0  0  0  0  0  0  0  0  0  0  0
   15.4378    8.8564    0.0926 H   0  0  0  0  0  0  0  0  0  0  0  0
   -4.8996   -8.4683   -0.3912 H   0  0  0  0  0  0  0  0  0  0  0  0
   -3.1284   -8.4052   -0.4044 H   0  0  0  0  0  0  0  0  0  0  0  0
  -24.6430    7.4111    0.5152 H   0  0  0  0  0  0  0  0  0  0  0  0
  -22.8718    7.4747    0.5071 H   0  0  0  0  0  0  0  0  0  0  0  0
   35.2427    0.0771    0.0734 H   0  0  0  0  0  0  0  0  0  0  0  0
   32.8489   -0.0073    0.0568 H   0  0  0  0  0  0  0  0  0  0  0  0
   16.0024    1.7596   -0.1017 H   0  0  0  0  0  0  0  0  0  0  0  0
   13.6092    1.6738   -0.1057 H   0  0  0  0  0  0  0  0  0  0  0  0
   -3.0679   -1.2911   -0.0667 H   0  0  0  0  0  0  0  0  0  0  0  0
   -5.4610   -1.3763   -0.0477 H   0  0  0  0  0  0  0  0  0  0  0  0
  -22.3073    0.3884    0.0695 H   0  0  0  0  0  0  0  0  0  0  0  0
  -24.7005    0.3023    0.0801 H   0  0  0  0  0  0  0  0  0  0  0  0
   34.2937   -7.1457    1.9209 C   0  0  0  0  0  0  0  0  0  0  0  0
   33.3929   -6.8031    2.4334 H   0  0  0  0  0  0  0  0  0  0  0  0
   34.3321   -8.2359    1.9862 H   0  0  0  0  0  0  0  0  0  0  0  0
   35.1649   -6.7401    2.4387 H   0  0  0  0  0  0  0  0  0  0  0  0
   14.5475    8.9145   -1.8930 C   0  0  0  0  0  0  0  0  0  0  0  0
   13.6743    8.5134   -2.4110 H   0  0  0  0  0  0  0  0  0  0  0  0
   14.5086   10.0052   -1.9486 H   0  0  0  0  0  0  0  0  0  0  0  0
   15.4464    8.5767   -2.4122 H   0  0  0  0  0  0  0  0  0  0  0  0
   -3.9947   -8.5658    1.5862 C   0  0  0  0  0  0  0  0  0  0  0  0
   -3.9556   -9.6574    1.6198 H   0  0  0  0  0  0  0  0  0  0  0  0
   -3.1175   -8.1752    2.1055 H   0  0  0  0  0  0  0  0  0  0  0  0
   -4.8895   -8.2383    2.1187 H   0  0  0  0  0  0  0  0  0  0  0  0
  -23.7720    7.5989   -1.4710 C   0  0  0  0  0  0  0  0  0  0  0  0
  -23.8114    8.6908   -1.4899 H   0  0  0  0  0  0  0  0  0  0  0  0
  -22.8758    7.2789   -2.0057 H   0  0  0  0  0  0  0  0  0  0  0  0
  -24.6478    7.2152   -1.9976 H   0  0  0  0  0  0  0  0  0  0  0  0
  1  2  2  0  0  0  0
  1  5  1  0  0  0  0
  1  9  1  0  0  0  0
  2  3  4  0  0  0  0
  2  6  1  0  0  0  0
  3  4  2  0  0  0  0
  3  7  1  0  0  0  0
  4  5  1  0  0  0  0
  4 35  4  0  0  0  0
  8  9  4  0  0  0  0
  8 13  4  0  0  0  0
  8 16  4  0  0  0  0
  9 10  4  0  0  0  0
 10 11  4  0  0  0  0
 10252  1  0  0  0  0
 11 12  4  0  0  0  0
 11251  1  0  0  0  0
 12 13  4  0  0  0  0
 12 17  1  0  0  0  0
 13 14  4  0  0  0  0
 14 15  1  0  0  0  0
 15 16  1  0  0  0  0
 15238  1  0  0  0  0
 17 18  2  0  0  0  0
 17 21  1  0  0  0  0
 18 19  4  0  0  0  0
 18 22  1  0  0  0  0
 19 20  2  0  0  0  0
 19 23  1  0  0  0  0
 20 21  1  0  0  0  0
 20 24  1  0  0  0  0
 25 26  2  0  0  0  0
 25 29  1  0  0  0  0
 25 80  4  0  0  0  0
 26 27  4  0  0  0  0
 26 49  1  0  0  0  0
 27 28  4  0  0  0  0
 27 30  4  0  0  0  0
 28 29  1  0  0  0  0
 28 33  4  0  0  0  0
 30 31  4  0  0  0  0
 30 38  1  0  0  0  0
 31 32  4  0  0  0  0
 31 34  1  0  0  0  0
 32 33  4  0  0  0  0
 32 36  4  0  0  0  0
 33 37  1  0  0  0  0
 34 35  1  0  0  0  0
 35 36  2  0  0  0  0
 36 50  1  0  0  0  0
 37 39  2  0  0  0  0
 37 42  1  0  0  0  0
 38 43  2  0  0  0  0
 38 46  1  0  0  0  0
 39 40  4  0  0  0  0
 39 51  1  0  0  0  0
 40 41  2  0  0  0  0
 40 52  1  0  0  0  0
 41 42  1  0  0  0  0
 41 47  1  0  0  0  0
 43 44  4  0  0  0  0
 43 53  1  0  0  0  0
 44 45  2  0  0  0  0
 44 54  1  0  0  0  0
 45 46  1  0  0  0  0
 45 48  1  0  0  0  0
 47 55  1  0  0  0  0
 47 56  1  0  0  0  0
 47 57  1  0  0  0  0
 48 58  1  0  0  0  0
 48 59  1  0  0  0  0
 48 60  1  0  0  0  0
 61 62  2  0  0  0  0
 61 65  1  0  0  0  0
 61 69  1  0  0  0  0
 62 63  4  0  0  0  0
 62 66  1  0  0  0  0
 63 64  2  0  0  0  0
 63 67  1  0  0  0  0
 64 65  1  0  0  0  0
 64 94  4  0  0  0  0
 68 69  4  0  0  0  0
 68 73  4  0  0  0  0
 68 76  4  0  0  0  0
 69 70  4  0  0  0  0
 70 71  4  0  0  0  0
 70254  1  0  0  0  0
 71 72  4  0  0  0  0
 71253  1  0  0  0  0
 72 73  4  0  0  0  0
 72 77  1  0  0  0  0
 73 74  4  0  0  0  0
 74 75  1  0  0  0  0
 75 76  1  0  0  0  0
 75239  1  0  0  0  0
 77 78  2  0  0  0  0
 77 81  1  0  0  0  0
 78 79  4  0  0  0  0
 78 82  1  0  0  0  0
 79 80  2  0  0  0  0
 79 83  1  0  0  0  0
 80 81  1  0  0  0  0
 84 85  2  0  0  0  0
 84 88  1  0  0  0  0
 84139  4  0  0  0  0
 85 86  4  0  0  0  0
 85108  1  0  0  0  0
 86 87  4  0  0  0  0
 86 89  4  0  0  0  0
 87 88  1  0  0  0  0
 87 92  4  0  0  0  0
 89 90  4  0  0  0  0
 89 97  1  0  0  0  0
 90 91  4  0  0  0  0
 90 93  1  0  0  0  0
 91 92  4  0  0  0  0
 91 95  4  0  0  0  0
 92 96  1  0  0  0  0
 93 94  1  0  0  0  0
 94 95  2  0  0  0  0
 95109  1  0  0  0  0
 96 98  2  0  0  0  0
 96101  1  0  0  0  0
 97102  2  0  0  0  0
 97105  1  0  0  0  0
 98 99  4  0  0  0  0
 98110  1  0  0  0  0
 99100  2  0  0  0  0
 99111  1  0  0  0  0
100101  1  0  0  0  0
100106  1  0  0  0  0
102103  4  0  0  0  0
102112  1  0  0  0  0
103104  2  0  0  0  0
103113  1  0  0  0  0
104105  1  0  0  0  0
104107  1  0  0  0  0
106114  1  0  0  0  0
106115  1  0  0  0  0
106116  1  0  0  0  0
107117  1  0  0  0  0
107118  1  0  0  0  0
107119  1  0  0  0  0
120121  2  0  0  0  0
120124  1  0  0  0  0
120128  1  0  0  0  0
121122  4  0  0  0  0
121125  1  0  0  0  0
122123  2  0  0  0  0
122126  1  0  0  0  0
123124  1  0  0  0  0
123153  4  0  0  0  0
127128  4  0  0  0  0
127132  4  0  0  0  0
127135  4  0  0  0  0
128129  4  0  0  0  0
129130  4  0  0  0  0
129256  1  0  0  0  0
130131  4  0  0  0  0
130255  1  0  0  0  0
131132  4  0  0  0  0
131136  1  0  0  0  0
132133  4  0  0  0  0
133134  1  0  0  0  0
134135  1  0  0  0  0
134240  1  0  0  0  0
136137  2  0  0  0  0
136140  1  0  0  0  0
137138  4  0  0  0  0
137141  1  0  0  0  0
138139  2  0  0  0  0
138142  1  0  0  0  0
139140  1  0  0  0  0
143144  2  0  0  0  0
143147  1  0  0  0  0
143198  4  0  0  0  0
144145  4  0  0  0  0
144167  1  0  0  0  0
145146  4  0  0  0  0
145148  4  0  0  0  0
146147  1  0  0  0  0
146151  4  0  0  0  0
148149  4  0  0  0  0
148156  1  0  0  0  0
149150  4  0  0  0  0
149152  1  0  0  0  0
150151  4  0  0  0  0
150154  4  0  0  0  0
151155  1  0  0  0  0
152153  1  0  0  0  0
153154  2  0  0  0  0
154168  1  0  0  0  0
155157  2  0  0  0  0
155160  1  0  0  0  0
156161  2  0  0  0  0
156164  1  0  0  0  0
157158  4  0  0  0  0
157169  1  0  0  0  0
158159  2  0  0  0  0
158170  1  0  0  0  0
159160  1  0  0  0  0
159165  1  0  0  0  0
161162  4  0  0  0  0
161171  1  0  0  0  0
162163  2  0  0  0  0
162172  1  0  0  0  0
163164  1  0  0  0  0
163166  1  0  0  0  0
165173  1  0  0  0  0
165174  1  0  0  0  0
165175  1  0  0  0  0
166176  1  0  0  0  0
166177  1  0  0  0  0
166178  1  0  0  0  0
179180  2  0  0  0  0
179183  1  0  0  0  0
179187  1  0  0  0  0
180181  4  0  0  0  0
180184  1  0  0  0  0
181182  2  0  0  0  0
181185  1  0  0  0  0
182183  1  0  0  0  0
182212  4  0  0  0  0
186187  4  0  0  0  0
186191  4  0  0  0  0
186194  4  0  0  0  0
187188  4  0  0  0  0
188189  4  0  0  0  0
188258  1  0  0  0  0
189190  4  0  0  0  0
189257  1  0  0  0  0
190191  4  0  0  0  0
190195  1  0  0  0  0
191192  4  0  0  0  0
192193  1  0  0  0  0
193194  1  0  0  0  0
193241  1  0  0  0  0
195196  2  0  0  0  0
195199  1  0  0  0  0
196197  4  0  0  0  0
196200  1  0  0  0  0
197198  2  0  0  0  0
197201  1  0  0  0  0
198199  1  0  0  0  0
202203  2  0  0  0  0
202206  1  0  0  0  0
202242  1  0  0  0  0
203204  4  0  0  0  0
203226  1  0  0  0  0
204205  4  0  0  0  0
204207  4  0  0  0  0
205206  1  0  0  0  0
205210  4  0  0  0  0
207208  4  0  0  0  0
207215  1  0  0  0  0
208209  4  0  0  0  0
208211  1  0  0  0  0
209210  4  0  0  0  0
209213  4  0  0  0  0
210214  1  0  0  0  0
211212  1  0  0  0  0
212213  2  0  0  0  0
213227  1  0  0  0  0
214216  2  0  0  0  0
214219  1  0  0  0  0
215220  2  0  0  0  0
215223  1  0  0  0  0
216217  4  0  0  0  0
216228  1  0  0  0  0
217218  2  0  0  0  0
217229  1  0  0  0  0
218219  1  0  0  0  0
218224  1  0  0  0  0
220221  4  0  0  0  0
220230  1  0  0  0  0
221222  2  0  0  0  0
221231  1  0  0  0  0
222223  1  0  0  0  0
222225  1  0  0  0  0
224232  1  0  0  0  0
224233  1  0  0  0  0
224234  1  0  0  0  0
225235  1  0  0  0  0
225236  1  0  0  0  0
225237  1  0  0  0  0
238243  1  0  0  0  0
238244  1  0  0  0  0
238259  1  0  0  0  0
239245  1  0  0  0  0
239246  1  0  0  0  0
239263  1  0  0  0  0
240247  1  0  0  0  0
240248  1  0  0  0  0
240267  1  0  0  0  0
241249  1  0  0  0  0
241250  1  0  0  0  0
241271  1  0  0  0  0
259260  1  0  0  0  0
259261  1  0  0  0  0
259262  1  0  0  0  0
263264  1  0  0  0  0
263265  1  0  0  0  0
263266  1  0  0  0  0
267268  1  0  0  0  0
267269  1  0  0  0  0
267270  1  0  0  0  0
271272  1  0  0  0  0
271273  1  0  0  0  0
271274  1  0  0  0  0
M  END
