# Supplementary material for: Design Principles for the Acceptor Units in Donor–Acceptor Conjugated Polymers
Source: ACS Omega. 2022 Oct 18;7(43):38969–78. doi: 10.1021/acsomega.2c04713 (PMC9631416; doi:10.1021/acsomega.2c04713)
Supplement: Supplementary file 2 — ao2c04713_si_002.zip [file ao2c04713_si_002.zip › mol-acceptors/A19.mol]

Title Card Required

Created by GaussView 6.0.16
286321  0  0  0  0  0  0  0  0  0    0
   31.0821   -2.0686   -0.0011 C   0  0  0  0  0  0  0  0  0  0  0  0
   30.2450   -3.1651    0.0413 C   0  0  0  0  0  0  0  0  0  0  0  0
   28.8723   -2.8373    0.0205 C   0  0  0  0  0  0  0  0  0  0  0  0
   28.6210   -1.4833   -0.0387 C   0  0  0  0  0  0  0  0  0  0  0  0
   30.1293   -0.5921   -0.0856 S   0  0  0  0  0  0  0  0  0  0  0  0
   30.6247   -4.1751    0.0919 H   0  0  0  0  0  0  0  0  0  0  0  0
   28.0833   -3.5784    0.0667 H   0  0  0  0  0  0  0  0  0  0  0  0
   33.3426   -3.2051    0.0382 C   0  0  0  0  0  0  0  0  0  0  0  0
   32.5339   -2.0271    0.0100 C   0  0  0  0  0  0  0  0  0  0  0  0
   33.2621   -0.8425   -0.0042 C   0  0  0  0  0  0  0  0  0  0  0  0
   34.6694   -0.7893    0.0017 C   0  0  0  0  0  0  0  0  0  0  0  0
   35.4851   -1.9145    0.0251 C   0  0  0  0  0  0  0  0  0  0  0  0
   34.7685   -3.1501    0.0453 C   0  0  0  0  0  0  0  0  0  0  0  0
   35.2321   -4.4173    0.0677 N   0  0  0  0  0  0  0  0  0  0  0  0
   34.1312   -5.1498    0.0671 N   0  0  0  0  0  0  0  0  0  0  0  0
   32.9771   -4.5035    0.0567 N   0  0  0  0  0  0  0  0  0  0  0  0
   36.9394   -1.8453    0.0302 C   0  0  0  0  0  0  0  0  0  0  0  0
   37.8560   -2.8744    0.0274 C   0  0  0  0  0  0  0  0  0  0  0  0
   39.2074   -2.4367    0.0320 C   0  0  0  0  0  0  0  0  0  0  0  0
   39.3263   -1.0771    0.0389 C   0  0  0  0  0  0  0  0  0  0  0  0
   37.7804   -0.2989    0.0405 S   0  0  0  0  0  0  0  0  0  0  0  0
   37.5543   -3.9116    0.0216 H   0  0  0  0  0  0  0  0  0  0  0  0
   40.0574   -3.1082    0.0298 H   0  0  0  0  0  0  0  0  0  0  0  0
   40.2257   -0.4790    0.0438 H   0  0  0  0  0  0  0  0  0  0  0  0
   21.2599    2.7323    0.0200 C   0  0  0  0  0  0  0  0  0  0  0  0
   21.5182    1.4050   -0.1828 C   0  0  0  0  0  0  0  0  0  0  0  0
   22.9028    1.0575   -0.0959 C   0  0  0  0  0  0  0  0  0  0  0  0
   23.7185    2.1932    0.1732 C   0  0  0  0  0  0  0  0  0  0  0  0
   22.7419    3.6473    0.3428 S   0  0  0  0  0  0  0  0  0  0  0  0
   23.5000   -0.2084   -0.2962 C   0  0  0  0  0  0  0  0  0  0  0  0
   24.8918   -0.2612   -0.2193 C   0  0  0  0  0  0  0  0  0  0  0  0
   25.7076    0.8745    0.0499 C   0  0  0  0  0  0  0  0  0  0  0  0
   25.1105    2.1404    0.2500 C   0  0  0  0  0  0  0  0  0  0  0  0
   25.8685   -1.7154   -0.3878 S   0  0  0  0  0  0  0  0  0  0  0  0
   27.3503   -0.8008   -0.0635 C   0  0  0  0  0  0  0  0  0  0  0  0
   27.0921    0.5267    0.1382 C   0  0  0  0  0  0  0  0  0  0  0  0
   25.9019    3.3510    0.5294 C   0  0  0  0  0  0  0  0  0  0  0  0
   22.7086   -1.4190   -0.5757 C   0  0  0  0  0  0  0  0  0  0  0  0
   25.8458    4.1707    1.6246 C   0  0  0  0  0  0  0  0  0  0  0  0
   26.7312    5.2845    1.5516 C   0  0  0  0  0  0  0  0  0  0  0  0
   27.4654    5.3308    0.4004 C   0  0  0  0  0  0  0  0  0  0  0  0
   27.0653    3.9770   -0.6280 S   0  0  0  0  0  0  0  0  0  0  0  0
   22.7646   -2.2385   -1.6711 C   0  0  0  0  0  0  0  0  0  0  0  0
   21.8797   -3.3527   -1.5979 C   0  0  0  0  0  0  0  0  0  0  0  0
   21.1460   -3.3995   -0.4464 C   0  0  0  0  0  0  0  0  0  0  0  0
   21.5460   -2.0457    0.5821 S   0  0  0  0  0  0  0  0  0  0  0  0
   28.4842    6.3475   -0.0157 C   0  0  0  0  0  0  0  0  0  0  0  0
   20.1279   -4.4168   -0.0299 C   0  0  0  0  0  0  0  0  0  0  0  0
   20.7449    0.6867   -0.4208 H   0  0  0  0  0  0  0  0  0  0  0  0
   27.8653    1.2448    0.3771 H   0  0  0  0  0  0  0  0  0  0  0  0
   25.1977    3.9701    2.4692 H   0  0  0  0  0  0  0  0  0  0  0  0
   26.8236    6.0281    2.3352 H   0  0  0  0  0  0  0  0  0  0  0  0
   23.4124   -2.0375   -2.5158 H   0  0  0  0  0  0  0  0  0  0  0  0
   21.7874   -4.0962   -2.3815 H   0  0  0  0  0  0  0  0  0  0  0  0
   28.1989    6.8597   -0.9396 H   0  0  0  0  0  0  0  0  0  0  0  0
   29.4680    5.8982   -0.1824 H   0  0  0  0  0  0  0  0  0  0  0  0
   28.5931    7.1050    0.7633 H   0  0  0  0  0  0  0  0  0  0  0  0
   20.4142   -4.9293    0.8935 H   0  0  0  0  0  0  0  0  0  0  0  0
   20.0189   -5.1741   -0.8092 H   0  0  0  0  0  0  0  0  0  0  0  0
   19.1441   -3.9681    0.1376 H   0  0  0  0  0  0  0  0  0  0  0  0
   11.6753    3.7686   -0.0349 C   0  0  0  0  0  0  0  0  0  0  0  0
   10.7556    4.7977   -0.0640 C   0  0  0  0  0  0  0  0  0  0  0  0
    9.4126    4.3644   -0.0524 C   0  0  0  0  0  0  0  0  0  0  0  0
    9.2669    2.9941   -0.0142 C   0  0  0  0  0  0  0  0  0  0  0  0
   10.8393    2.2215    0.0244 S   0  0  0  0  0  0  0  0  0  0  0  0
   11.0559    5.8347   -0.0985 H   0  0  0  0  0  0  0  0  0  0  0  0
    8.5686    5.0426   -0.0901 H   0  0  0  0  0  0  0  0  0  0  0  0
   13.8407    5.0772   -0.0530 C   0  0  0  0  0  0  0  0  0  0  0  0
   13.1251    3.8398   -0.0401 C   0  0  0  0  0  0  0  0  0  0  0  0
   13.9430    2.7139   -0.0346 C   0  0  0  0  0  0  0  0  0  0  0  0
   15.3489    2.7689   -0.0339 C   0  0  0  0  0  0  0  0  0  0  0  0
   16.0763    3.9553   -0.0386 C   0  0  0  0  0  0  0  0  0  0  0  0
   15.2663    5.1329   -0.0524 C   0  0  0  0  0  0  0  0  0  0  0  0
   15.6307    6.4317   -0.0601 N   0  0  0  0  0  0  0  0  0  0  0  0
   14.4764    7.0774   -0.0589 N   0  0  0  0  0  0  0  0  0  0  0  0
   13.3760    6.3435   -0.0609 N   0  0  0  0  0  0  0  0  0  0  0  0
   17.5272    3.9976   -0.0316 C   0  0  0  0  0  0  0  0  0  0  0  0
   18.3637    5.0950   -0.0724 C   0  0  0  0  0  0  0  0  0  0  0  0
   19.7364    4.7681   -0.0558 C   0  0  0  0  0  0  0  0  0  0  0  0
   19.9887    3.4139   -0.0015 C   0  0  0  0  0  0  0  0  0  0  0  0
   18.4814    2.5214    0.0463 S   0  0  0  0  0  0  0  0  0  0  0  0
   17.9833    6.1050   -0.1185 H   0  0  0  0  0  0  0  0  0  0  0  0
   20.5248    5.5098   -0.1012 H   0  0  0  0  0  0  0  0  0  0  0  0
    2.2573   -1.7814   -0.1459 C   0  0  0  0  0  0  0  0  0  0  0  0
    2.4116   -0.4421    0.0826 C   0  0  0  0  0  0  0  0  0  0  0  0
    3.7644    0.0145   -0.0009 C   0  0  0  0  0  0  0  0  0  0  0  0
    4.6654   -1.0483   -0.2949 C   0  0  0  0  0  0  0  0  0  0  0  0
    3.8048   -2.5707   -0.4914 S   0  0  0  0  0  0  0  0  0  0  0  0
    4.2615    1.3190    0.2238 C   0  0  0  0  0  0  0  0  0  0  0  0
    5.6447    1.4821    0.1451 C   0  0  0  0  0  0  0  0  0  0  0  0
    6.5457    0.4192   -0.1486 C   0  0  0  0  0  0  0  0  0  0  0  0
    6.0486   -0.8852   -0.3736 C   0  0  0  0  0  0  0  0  0  0  0  0
    6.5054    3.0044    0.3419 S   0  0  0  0  0  0  0  0  0  0  0  0
    8.0530    2.2148   -0.0029 C   0  0  0  0  0  0  0  0  0  0  0  0
    7.8986    0.8756   -0.2315 C   0  0  0  0  0  0  0  0  0  0  0  0
    6.9311   -2.0242   -0.6800 C   0  0  0  0  0  0  0  0  0  0  0  0
    3.3790    2.4580    0.5300 C   0  0  0  0  0  0  0  0  0  0  0  0
    6.9348   -2.8227   -1.7922 C   0  0  0  0  0  0  0  0  0  0  0  0
    7.9049   -3.8652   -1.7447 C   0  0  0  0  0  0  0  0  0  0  0  0
    8.6450   -3.8779   -0.5964 C   0  0  0  0  0  0  0  0  0  0  0  0
    8.1445   -2.5812    0.4612 S   0  0  0  0  0  0  0  0  0  0  0  0
    3.3754    3.2570    1.6418 C   0  0  0  0  0  0  0  0  0  0  0  0
    2.4052    4.2993    1.5942 C   0  0  0  0  0  0  0  0  0  0  0  0
    1.6648    4.3114    0.4461 C   0  0  0  0  0  0  0  0  0  0  0  0
    2.1651    3.0144   -0.6111 S   0  0  0  0  0  0  0  0  0  0  0  0
    9.7415   -4.8205   -0.2041 C   0  0  0  0  0  0  0  0  0  0  0  0
    0.5681    5.2538    0.0536 C   0  0  0  0  0  0  0  0  0  0  0  0
    1.5855    0.2084    0.3374 H   0  0  0  0  0  0  0  0  0  0  0  0
    8.7247    0.2251   -0.4863 H   0  0  0  0  0  0  0  0  0  0  0  0
    6.2698   -2.6558   -2.6308 H   0  0  0  0  0  0  0  0  0  0  0  0
    8.0519   -4.5828   -2.5440 H   0  0  0  0  0  0  0  0  0  0  0  0
    4.0408    3.0906    2.4803 H   0  0  0  0  0  0  0  0  0  0  0  0
    2.2584    5.0173    2.3931 H   0  0  0  0  0  0  0  0  0  0  0  0
    9.5004   -5.3726    0.7094 H   0  0  0  0  0  0  0  0  0  0  0  0
   10.6879   -4.2995   -0.0300 H   0  0  0  0  0  0  0  0  0  0  0  0
    9.9060   -5.5508   -0.9991 H   0  0  0  0  0  0  0  0  0  0  0  0
    0.8090    5.8056   -0.8601 H   0  0  0  0  0  0  0  0  0  0  0  0
    0.4037    5.9844    0.8485 H   0  0  0  0  0  0  0  0  0  0  0  0
   -0.3782    4.7326   -0.1201 H   0  0  0  0  0  0  0  0  0  0  0  0
   -7.2157   -3.5711   -0.0740 C   0  0  0  0  0  0  0  0  0  0  0  0
   -8.0508   -4.6700   -0.0423 C   0  0  0  0  0  0  0  0  0  0  0  0
   -9.4238   -4.3444   -0.0444 C   0  0  0  0  0  0  0  0  0  0  0  0
   -9.6780   -2.9899   -0.0782 C   0  0  0  0  0  0  0  0  0  0  0  0
   -8.1720   -2.0950   -0.1244 S   0  0  0  0  0  0  0  0  0  0  0  0
   -7.6690   -5.6800   -0.0126 H   0  0  0  0  0  0  0  0  0  0  0  0
  -10.2111   -5.0876   -0.0033 H   0  0  0  0  0  0  0  0  0  0  0  0
   -4.9538   -4.7046   -0.0789 C   0  0  0  0  0  0  0  0  0  0  0  0
   -5.7648   -3.5275   -0.0768 C   0  0  0  0  0  0  0  0  0  0  0  0
   -5.0384   -2.3405   -0.0755 C   0  0  0  0  0  0  0  0  0  0  0  0
   -3.6326   -2.2844   -0.0831 C   0  0  0  0  0  0  0  0  0  0  0  0
   -2.8138   -3.4096   -0.0926 C   0  0  0  0  0  0  0  0  0  0  0  0
   -3.5283   -4.6476   -0.0865 C   0  0  0  0  0  0  0  0  0  0  0  0
   -3.0626   -5.9136   -0.0927 N   0  0  0  0  0  0  0  0  0  0  0  0
   -4.1624   -6.6483   -0.0946 N   0  0  0  0  0  0  0  0  0  0  0  0
   -5.3172   -6.0036   -0.0806 N   0  0  0  0  0  0  0  0  0  0  0  0
   -1.3641   -3.3373   -0.1053 C   0  0  0  0  0  0  0  0  0  0  0  0
   -0.4436   -4.3659   -0.0865 C   0  0  0  0  0  0  0  0  0  0  0  0
    0.8989   -3.9317   -0.1021 C   0  0  0  0  0  0  0  0  0  0  0  0
    1.0437   -2.5611   -0.1334 C   0  0  0  0  0  0  0  0  0  0  0  0
   -0.5294   -1.7893   -0.1601 S   0  0  0  0  0  0  0  0  0  0  0  0
   -0.7431   -5.4033   -0.0565 H   0  0  0  0  0  0  0  0  0  0  0  0
    1.7435   -4.6097   -0.0723 H   0  0  0  0  0  0  0  0  0  0  0  0
  -17.0454    1.2103    0.1111 C   0  0  0  0  0  0  0  0  0  0  0  0
  -16.7867   -0.1133   -0.1142 C   0  0  0  0  0  0  0  0  0  0  0  0
  -15.4008   -0.4597   -0.0439 C   0  0  0  0  0  0  0  0  0  0  0  0
  -14.5848    0.6732    0.2361 C   0  0  0  0  0  0  0  0  0  0  0  0
  -15.5624    2.1227    0.4363 S   0  0  0  0  0  0  0  0  0  0  0  0
  -14.8033   -1.7212   -0.2691 C   0  0  0  0  0  0  0  0  0  0  0  0
  -13.4107   -1.7726   -0.2049 C   0  0  0  0  0  0  0  0  0  0  0  0
  -12.5947   -0.6397    0.0750 C   0  0  0  0  0  0  0  0  0  0  0  0
  -13.1922    0.6218    0.3002 C   0  0  0  0  0  0  0  0  0  0  0  0
  -12.4331   -3.2221   -0.4051 S   0  0  0  0  0  0  0  0  0  0  0  0
  -10.9501   -2.3098   -0.0800 C   0  0  0  0  0  0  0  0  0  0  0  0
  -11.2088   -0.9861    0.1452 C   0  0  0  0  0  0  0  0  0  0  0  0
  -12.4006    1.8293    0.5919 C   0  0  0  0  0  0  0  0  0  0  0  0
  -15.5950   -2.9288   -0.5605 C   0  0  0  0  0  0  0  0  0  0  0  0
  -12.4485    2.6314    1.7004 C   0  0  0  0  0  0  0  0  0  0  0  0
  -11.5660    3.7482    1.6373 C   0  0  0  0  0  0  0  0  0  0  0  0
  -10.8423    3.8143    0.4804 C   0  0  0  0  0  0  0  0  0  0  0  0
  -11.2489    2.4761   -0.5658 S   0  0  0  0  0  0  0  0  0  0  0  0
  -15.5469   -3.7311   -1.6689 C   0  0  0  0  0  0  0  0  0  0  0  0
  -16.4294   -4.8479   -1.6055 C   0  0  0  0  0  0  0  0  0  0  0  0
  -17.1531   -4.9138   -0.4486 C   0  0  0  0  0  0  0  0  0  0  0  0
  -16.7467   -3.5754    0.5972 S   0  0  0  0  0  0  0  0  0  0  0  0
   -9.8295    4.8398    0.0713 C   0  0  0  0  0  0  0  0  0  0  0  0
  -18.1659   -5.9393   -0.0393 C   0  0  0  0  0  0  0  0  0  0  0  0
  -17.5607   -0.8291   -0.3572 H   0  0  0  0  0  0  0  0  0  0  0  0
  -10.4348   -0.2703    0.3882 H   0  0  0  0  0  0  0  0  0  0  0  0
  -13.0886    2.4160    2.5475 H   0  0  0  0  0  0  0  0  0  0  0  0
  -11.4682    4.4794    2.4317 H   0  0  0  0  0  0  0  0  0  0  0  0
  -14.9068   -3.5159   -2.5160 H   0  0  0  0  0  0  0  0  0  0  0  0
  -16.5272   -5.5794   -2.3997 H   0  0  0  0  0  0  0  0  0  0  0  0
  -10.1243    5.3661   -0.8417 H   0  0  0  0  0  0  0  0  0  0  0  0
   -8.8464    4.3954   -0.1114 H   0  0  0  0  0  0  0  0  0  0  0  0
   -9.7152    5.5851    0.8613 H   0  0  0  0  0  0  0  0  0  0  0  0
  -17.8709   -6.4653    0.8737 H   0  0  0  0  0  0  0  0  0  0  0  0
  -18.2802   -6.6847   -0.8291 H   0  0  0  0  0  0  0  0  0  0  0  0
  -19.1490   -5.4949    0.1435 H   0  0  0  0  0  0  0  0  0  0  0  0
  -26.6318    2.2346    0.1248 C   0  0  0  0  0  0  0  0  0  0  0  0
  -27.5528    3.2627    0.1087 C   0  0  0  0  0  0  0  0  0  0  0  0
  -28.8954    2.8273    0.1202 C   0  0  0  0  0  0  0  0  0  0  0  0
  -29.0389    1.4568    0.1453 C   0  0  0  0  0  0  0  0  0  0  0  0
  -27.4657    0.6860    0.1724 S   0  0  0  0  0  0  0  0  0  0  0  0
  -27.2540    4.3004    0.0832 H   0  0  0  0  0  0  0  0  0  0  0  0
  -29.7405    3.5045    0.0911 H   0  0  0  0  0  0  0  0  0  0  0  0
  -24.4680    3.5459    0.1149 C   0  0  0  0  0  0  0  0  0  0  0  0
  -25.1819    2.3076    0.1147 C   0  0  0  0  0  0  0  0  0  0  0  0
  -24.3628    1.1829    0.1017 C   0  0  0  0  0  0  0  0  0  0  0  0
  -22.9569    1.2396    0.0965 C   0  0  0  0  0  0  0  0  0  0  0  0
  -22.2310    2.4267    0.1038 C   0  0  0  0  0  0  0  0  0  0  0  0
  -23.0425    3.6035    0.1096 C   0  0  0  0  0  0  0  0  0  0  0  0
  -22.6796    4.9027    0.1173 N   0  0  0  0  0  0  0  0  0  0  0  0
  -23.8347    5.5468    0.1323 N   0  0  0  0  0  0  0  0  0  0  0  0
  -24.9342    4.8117    0.1257 N   0  0  0  0  0  0  0  0  0  0  0  0
  -20.7801    2.4709    0.1033 C   0  0  0  0  0  0  0  0  0  0  0  0
  -19.9453    3.5700    0.0752 C   0  0  0  0  0  0  0  0  0  0  0  0
  -18.5721    3.2448    0.0783 C   0  0  0  0  0  0  0  0  0  0  0  0
  -18.3176    1.8903    0.1093 C   0  0  0  0  0  0  0  0  0  0  0  0
  -19.8235    0.9949    0.1516 S   0  0  0  0  0  0  0  0  0  0  0  0
  -20.3273    4.5800    0.0475 H   0  0  0  0  0  0  0  0  0  0  0  0
  -17.7850    3.9883    0.0401 H   0  0  0  0  0  0  0  0  0  0  0  0
  -36.0265   -3.3109   -0.0332 C   0  0  0  0  0  0  0  0  0  0  0  0
  -35.9009   -1.9876    0.2231 C   0  0  0  0  0  0  0  0  0  0  0  0
  -34.5397   -1.5258    0.1462 C   0  0  0  0  0  0  0  0  0  0  0  0
  -33.6432   -2.5826   -0.1769 C   0  0  0  0  0  0  0  0  0  0  0  0
  -34.5085   -4.1027   -0.3847 S   0  0  0  0  0  0  0  0  0  0  0  0
  -34.0416   -0.2268    0.3905 C   0  0  0  0  0  0  0  0  0  0  0  0
  -32.6592   -0.0614    0.3045 C   0  0  0  0  0  0  0  0  0  0  0  0
  -31.7604   -1.1185   -0.0168 C   0  0  0  0  0  0  0  0  0  0  0  0
  -32.2576   -2.4165   -0.2636 C   0  0  0  0  0  0  0  0  0  0  0  0
  -31.7976    1.4573    0.5252 S   0  0  0  0  0  0  0  0  0  0  0  0
  -30.2524    0.6752    0.1520 C   0  0  0  0  0  0  0  0  0  0  0  0
  -30.4069   -0.6583   -0.1014 C   0  0  0  0  0  0  0  0  0  0  0  0
  -31.3778   -3.5489   -0.5994 C   0  0  0  0  0  0  0  0  0  0  0  0
  -34.9217    0.9071    0.7247 C   0  0  0  0  0  0  0  0  0  0  0  0
  -31.3911   -4.3332   -1.7216 C   0  0  0  0  0  0  0  0  0  0  0  0
  -30.4185   -5.3741   -1.7039 C   0  0  0  0  0  0  0  0  0  0  0  0
  -29.6595   -5.4004   -0.5683 C   0  0  0  0  0  0  0  0  0  0  0  0
  -30.1447   -4.1186    0.5142 S   0  0  0  0  0  0  0  0  0  0  0  0
  -34.9234    1.6787    1.8554 C   0  0  0  0  0  0  0  0  0  0  0  0
  -35.8913    2.7244    1.8332 C   0  0  0  0  0  0  0  0  0  0  0  0
  -36.6316    2.7663    0.6858 C   0  0  0  0  0  0  0  0  0  0  0  0
  -36.1338    1.4939   -0.4026 S   0  0  0  0  0  0  0  0  0  0  0  0
  -28.5555   -6.3463   -0.2060 C   0  0  0  0  0  0  0  0  0  0  0  0
  -37.7253    3.7211    0.3159 C   0  0  0  0  0  0  0  0  0  0  0  0
  -36.7357   -1.3465    0.4713 H   0  0  0  0  0  0  0  0  0  0  0  0
  -29.5822   -1.3024   -0.3762 H   0  0  0  0  0  0  0  0  0  0  0  0
  -32.0705   -4.1571   -2.5466 H   0  0  0  0  0  0  0  0  0  0  0  0
  -30.2835   -6.0811   -2.5147 H   0  0  0  0  0  0  0  0  0  0  0  0
  -34.2577    1.4910    2.6891 H   0  0  0  0  0  0  0  0  0  0  0  0
  -36.0360    3.4235    2.6491 H   0  0  0  0  0  0  0  0  0  0  0  0
  -28.7815   -6.9113    0.7034 H   0  0  0  0  0  0  0  0  0  0  0  0
  -27.6073   -5.8261   -0.0397 H   0  0  0  0  0  0  0  0  0  0  0  0
  -28.4023   -7.0654   -1.0135 H   0  0  0  0  0  0  0  0  0  0  0  0
  -37.4820    4.2949   -0.5836 H   0  0  0  0  0  0  0  0  0  0  0  0
  -37.8886    4.4322    1.1284 H   0  0  0  0  0  0  0  0  0  0  0  0
  -38.6731    3.2073    0.1284 H   0  0  0  0  0  0  0  0  0  0  0  0
   34.1863   -6.6066    0.1650 C   0  0  0  0  0  0  0  0  0  0  0  0
   14.4194    8.5350   -0.1428 C   0  0  0  0  0  0  0  0  0  0  0  0
   -4.1038   -8.1066   -0.0239 C   0  0  0  0  0  0  0  0  0  0  0  0
  -23.8938    7.0054    0.0676 C   0  0  0  0  0  0  0  0  0  0  0  0
  -36.9353   -3.8960   -0.0384 H   0  0  0  0  0  0  0  0  0  0  0  0
   33.3147   -6.9863   -0.3691 H   0  0  0  0  0  0  0  0  0  0  0  0
   35.0867   -6.9192   -0.3650 H   0  0  0  0  0  0  0  0  0  0  0  0
   13.5200    8.8413    0.3925 H   0  0  0  0  0  0  0  0  0  0  0  0
   15.2920    8.9105    0.3928 H   0  0  0  0  0  0  0  0  0  0  0  0
   -4.9786   -8.4782   -0.5586 H   0  0  0  0  0  0  0  0  0  0  0  0
   -3.2068   -8.4074   -0.5663 H   0  0  0  0  0  0  0  0  0  0  0  0
  -24.7917    7.3035    0.6100 H   0  0  0  0  0  0  0  0  0  0  0  0
  -23.0199    7.3751    0.6051 H   0  0  0  0  0  0  0  0  0  0  0  0
   35.1260    0.1947   -0.0136 H   0  0  0  0  0  0  0  0  0  0  0  0
   32.7323    0.1041   -0.0202 H   0  0  0  0  0  0  0  0  0  0  0  0
   15.8802    1.8231   -0.0317 H   0  0  0  0  0  0  0  0  0  0  0  0
   13.4873    1.7294   -0.0323 H   0  0  0  0  0  0  0  0  0  0  0  0
   -3.1776   -1.2995   -0.0791 H   0  0  0  0  0  0  0  0  0  0  0  0
   -5.5705   -1.3952   -0.0661 H   0  0  0  0  0  0  0  0  0  0  0  0
  -22.4245    0.2944    0.0838 H   0  0  0  0  0  0  0  0  0  0  0  0
  -24.8173    0.1979    0.0927 H   0  0  0  0  0  0  0  0  0  0  0  0
   34.2014   -7.0902    1.6180 C   0  0  0  0  0  0  0  0  0  0  0  0
   33.3064   -6.7141    2.1226 H   0  0  0  0  0  0  0  0  0  0  0  0
   35.0628   -6.6470    2.1266 H   0  0  0  0  0  0  0  0  0  0  0  0
   14.4003    9.0325   -1.5910 C   0  0  0  0  0  0  0  0  0  0  0  0
   13.5380    8.5935   -2.1019 H   0  0  0  0  0  0  0  0  0  0  0  0
   15.2943    8.6621   -2.1016 H   0  0  0  0  0  0  0  0  0  0  0  0
   -4.0771   -8.6167    1.4198 C   0  0  0  0  0  0  0  0  0  0  0  0
   -3.2126   -8.1816    1.9302 H   0  0  0  0  0  0  0  0  0  0  0  0
   -4.9689   -8.2515    1.9379 H   0  0  0  0  0  0  0  0  0  0  0  0
  -23.9186    7.5215   -1.3739 C   0  0  0  0  0  0  0  0  0  0  0  0
  -23.0260    7.1588   -1.8923 H   0  0  0  0  0  0  0  0  0  0  0  0
  -24.7822    7.0881   -1.8874 H   0  0  0  0  0  0  0  0  0  0  0  0
   34.2594   -8.6161    1.7068 C   0  0  0  0  0  0  0  0  0  0  0  0
   35.1597   -9.0135    1.2285 H   0  0  0  0  0  0  0  0  0  0  0  0
   34.2694   -8.9450    2.7484 H   0  0  0  0  0  0  0  0  0  0  0  0
   33.3943   -9.0808    1.2242 H   0  0  0  0  0  0  0  0  0  0  0  0
   14.3407   10.5591   -1.6650 C   0  0  0  0  0  0  0  0  0  0  0  0
   14.3277   10.8979   -2.7033 H   0  0  0  0  0  0  0  0  0  0  0  0
   13.4413   10.9511   -1.1806 H   0  0  0  0  0  0  0  0  0  0  0  0
   15.2066   11.0200   -1.1802 H   0  0  0  0  0  0  0  0  0  0  0  0
   -4.0160  -10.1439    1.4801 C   0  0  0  0  0  0  0  0  0  0  0  0
   -3.1187  -10.5309    0.9879 H   0  0  0  0  0  0  0  0  0  0  0  0
   -3.9976  -10.4917    2.5154 H   0  0  0  0  0  0  0  0  0  0  0  0
   -4.8840  -10.6012    0.9956 H   0  0  0  0  0  0  0  0  0  0  0  0
  -23.9802    9.0489   -1.4280 C   0  0  0  0  0  0  0  0  0  0  0  0
  -23.1131    9.5045   -0.9403 H   0  0  0  0  0  0  0  0  0  0  0  0
  -23.9972    9.4010   -2.4619 H   0  0  0  0  0  0  0  0  0  0  0  0
  -24.8784    9.4335   -0.9354 H   0  0  0  0  0  0  0  0  0  0  0  0
  1  2  2  0  0  0  0
  1  5  1  0  0  0  0
  1  9  1  0  0  0  0
  2  3  4  0  0  0  0
  2  6  1  0  0  0  0
  3  4  2  0  0  0  0
  3  7  1  0  0  0  0
  4  5  1  0  0  0  0
  4 35  4  0  0  0  0
  8  9  4  0  0  0  0
  8 13  4  0  0  0  0
  8 16  4  0  0  0  0
  9 10  4  0  0  0  0
 10 11  4  0  0  0  0
 10252  1  0  0  0  0
 11 12  4  0  0  0  0
 11251  1  0  0  0  0
 12 13  4  0  0  0  0
 12 17  1  0  0  0  0
 13 14  4  0  0  0  0
 14 15  1  0  0  0  0
 15 16  1  0  0  0  0
 15238  1  0  0  0  0
 17 18  2  0  0  0  0
 17 21  1  0  0  0  0
 18 19  4  0  0  0  0
 18 22  1  0  0  0  0
 19 20  2  0  0  0  0
 19 23  1  0  0  0  0
 20 21  1  0  0  0  0
 20 24  1  0  0  0  0
 25 26  2  0  0  0  0
 25 29  1  0  0  0  0
 25 80  4  0  0  0  0
 26 27  4  0  0  0  0
 26 49  1  0  0  0  0
 27 28  4  0  0  0  0
 27 30  4  0  0  0  0
 28 29  1  0  0  0  0
 28 33  4  0  0  0  0
 30 31  4  0  0  0  0
 30 38  1  0  0  0  0
 31 32  4  0  0  0  0
 31 34  1  0  0  0  0
 32 33  4  0  0  0  0
 32 36  4  0  0  0  0
 33 37  1  0  0  0  0
 34 35  1  0  0  0  0
 35 36  2  0  0  0  0
 36 50  1  0  0  0  0
 37 39  2  0  0  0  0
 37 42  1  0  0  0  0
 38 43  2  0  0  0  0
 38 46  1  0  0  0  0
 39 40  4  0  0  0  0
 39 51  1  0  0  0  0
 40 41  2  0  0  0  0
 40 52  1  0  0  0  0
 41 42  1  0  0  0  0
 41 47  1  0  0  0  0
 43 44  4  0  0  0  0
 43 53  1  0  0  0  0
 44 45  2  0  0  0  0
 44 54  1  0  0  0  0
 45 46  1  0  0  0  0
 45 48  1  0  0  0  0
 47 55  1  0  0  0  0
 47 56  1  0  0  0  0
 47 57  1  0  0  0  0
 48 58  1  0  0  0  0
 48 59  1  0  0  0  0
 48 60  1  0  0  0  0
 61 62  2  0  0  0  0
 61 65  1  0  0  0  0
 61 69  1  0  0  0  0
 62 63  4  0  0  0  0
 62 66  1  0  0  0  0
 63 64  2  0  0  0  0
 63 67  1  0  0  0  0
 64 65  1  0  0  0  0
 64 94  4  0  0  0  0
 68 69  4  0  0  0  0
 68 73  4  0  0  0  0
 68 76  4  0  0  0  0
 69 70  4  0  0  0  0
 70 71  4  0  0  0  0
 70254  1  0  0  0  0
 71 72  4  0  0  0  0
 71253  1  0  0  0  0
 72 73  4  0  0  0  0
 72 77  1  0  0  0  0
 73 74  4  0  0  0  0
 74 75  1  0  0  0  0
 75 76  1  0  0  0  0
 75239  1  0  0  0  0
 77 78  2  0  0  0  0
 77 81  1  0  0  0  0
 78 79  4  0  0  0  0
 78 82  1  0  0  0  0
 79 80  2  0  0  0  0
 79 83  1  0  0  0  0
 80 81  1  0  0  0  0
 84 85  2  0  0  0  0
 84 88  1  0  0  0  0
 84139  4  0  0  0  0
 85 86  4  0  0  0  0
 85108  1  0  0  0  0
 86 87  4  0  0  0  0
 86 89  4  0  0  0  0
 87 88  1  0  0  0  0
 87 92  4  0  0  0  0
 89 90  4  0  0  0  0
 89 97  1  0  0  0  0
 90 91  4  0  0  0  0
 90 93  1  0  0  0  0
 91 92  4  0  0  0  0
 91 95  4  0  0  0  0
 92 96  1  0  0  0  0
 93 94  1  0  0  0  0
 94 95  2  0  0  0  0
 95109  1  0  0  0  0
 96 98  2  0  0  0  0
 96101  1  0  0  0  0
 97102  2  0  0  0  0
 97105  1  0  0  0  0
 98 99  4  0  0  0  0
 98110  1  0  0  0  0
 99100  2  0  0  0  0
 99111  1  0  0  0  0
100101  1  0  0  0  0
100106  1  0  0  0  0
102103  4  0  0  0  0
102112  1  0  0  0  0
103104  2  0  0  0  0
103113  1  0  0  0  0
104105  1  0  0  0  0
104107  1  0  0  0  0
106114  1  0  0  0  0
106115  1  0  0  0  0
106116  1  0  0  0  0
107117  1  0  0  0  0
107118  1  0  0  0  0
107119  1  0  0  0  0
120121  2  0  0  0  0
120124  1  0  0  0  0
120128  1  0  0  0  0
121122  4  0  0  0  0
121125  1  0  0  0  0
122123  2  0  0  0  0
122126  1  0  0  0  0
123124  1  0  0  0  0
123153  4  0  0  0  0
127128  4  0  0  0  0
127132  4  0  0  0  0
127135  4  0  0  0  0
128129  4  0  0  0  0
129130  4  0  0  0  0
129256  1  0  0  0  0
130131  4  0  0  0  0
130255  1  0  0  0  0
131132  4  0  0  0  0
131136  1  0  0  0  0
132133  4  0  0  0  0
133134  1  0  0  0  0
134135  1  0  0  0  0
134240  1  0  0  0  0
136137  2  0  0  0  0
136140  1  0  0  0  0
137138  4  0  0  0  0
137141  1  0  0  0  0
138139  2  0  0  0  0
138142  1  0  0  0  0
139140  1  0  0  0  0
143144  2  0  0  0  0
143147  1  0  0  0  0
143198  4  0  0  0  0
144145  4  0  0  0  0
144167  1  0  0  0  0
145146  4  0  0  0  0
145148  4  0  0  0  0
146147  1  0  0  0  0
146151  4  0  0  0  0
148149  4  0  0  0  0
148156  1  0  0  0  0
149150  4  0  0  0  0
149152  1  0  0  0  0
150151  4  0  0  0  0
150154  4  0  0  0  0
151155  1  0  0  0  0
152153  1  0  0  0  0
153154  2  0  0  0  0
154168  1  0  0  0  0
155157  2  0  0  0  0
155160  1  0  0  0  0
156161  2  0  0  0  0
156164  1  0  0  0  0
157158  4  0  0  0  0
157169  1  0  0  0  0
158159  2  0  0  0  0
158170  1  0  0  0  0
159160  1  0  0  0  0
159165  1  0  0  0  0
161162  4  0  0  0  0
161171  1  0  0  0  0
162163  2  0  0  0  0
162172  1  0  0  0  0
163164  1  0  0  0  0
163166  1  0  0  0  0
165173  1  0  0  0  0
165174  1  0  0  0  0
165175  1  0  0  0  0
166176  1  0  0  0  0
166177  1  0  0  0  0
166178  1  0  0  0  0
179180  2  0  0  0  0
179183  1  0  0  0  0
179187  1  0  0  0  0
180181  4  0  0  0  0
180184  1  0  0  0  0
181182  2  0  0  0  0
181185  1  0  0  0  0
182183  1  0  0  0  0
182212  4  0  0  0  0
186187  4  0  0  0  0
186191  4  0  0  0  0
186194  4  0  0  0  0
187188  4  0  0  0  0
188189  4  0  0  0  0
188258  1  0  0  0  0
189190  4  0  0  0  0
189257  1  0  0  0  0
190191  4  0  0  0  0
190195  1  0  0  0  0
191192  4  0  0  0  0
192193  1  0  0  0  0
193194  1  0  0  0  0
193241  1  0  0  0  0
195196  2  0  0  0  0
195199  1  0  0  0  0
196197  4  0  0  0  0
196200  1  0  0  0  0
197198  2  0  0  0  0
197201  1  0  0  0  0
198199  1  0  0  0  0
202203  2  0  0  0  0
202206  1  0  0  0  0
202242  1  0  0  0  0
203204  4  0  0  0  0
203226  1  0  0  0  0
204205  4  0  0  0  0
204207  4  0  0  0  0
205206  1  0  0  0  0
205210  4  0  0  0  0
207208  4  0  0  0  0
207215  1  0  0  0  0
208209  4  0  0  0  0
208211  1  0  0  0  0
209210  4  0  0  0  0
209213  4  0  0  0  0
210214  1  0  0  0  0
211212  1  0  0  0  0
212213  2  0  0  0  0
213227  1  0  0  0  0
214216  2  0  0  0  0
214219  1  0  0  0  0
215220  2  0  0  0  0
215223  1  0  0  0  0
216217  4  0  0  0  0
216228  1  0  0  0  0
217218  2  0  0  0  0
217229  1  0  0  0  0
218219  1  0  0  0  0
218224  1  0  0  0  0
220221  4  0  0  0  0
220230  1  0  0  0  0
221222  2  0  0  0  0
221231  1  0  0  0  0
222223  1  0  0  0  0
222225  1  0  0  0  0
224232  1  0  0  0  0
224233  1  0  0  0  0
224234  1  0  0  0  0
225235  1  0  0  0  0
225236  1  0  0  0  0
225237  1  0  0  0  0
238243  1  0  0  0  0
238244  1  0  0  0  0
238259  1  0  0  0  0
239245  1  0  0  0  0
239246  1  0  0  0  0
239262  1  0  0  0  0
240247  1  0  0  0  0
240248  1  0  0  0  0
240265  1  0  0  0  0
241249  1  0  0  0  0
241250  1  0  0  0  0
241268  1  0  0  0  0
259260  1  0  0  0  0
259261  1  0  0  0  0
259271  1  0  0  0  0
262263  1  0  0  0  0
262264  1  0  0  0  0
262275  1  0  0  0  0
265266  1  0  0  0  0
265267  1  0  0  0  0
265279  1  0  0  0  0
268269  1  0  0  0  0
268270  1  0  0  0  0
268283  1  0  0  0  0
271272  1  0  0  0  0
271273  1  0  0  0  0
271274  1  0  0  0  0
275276  1  0  0  0  0
275277  1  0  0  0  0
275278  1  0  0  0  0
279280  1  0  0  0  0
279281  1  0  0  0  0
279282  1  0  0  0  0
283284  1  0  0  0  0
283285  1  0  0  0  0
283286  1  0  0  0  0
M  END
