# Supplementary material for: Design Principles for the Acceptor Units in Donor–Acceptor Conjugated Polymers
Source: ACS Omega. 2022 Oct 18;7(43):38969–78. doi: 10.1021/acsomega.2c04713 (PMC9631416; doi:10.1021/acsomega.2c04713)
Supplement: Supplementary file 2 — ao2c04713_si_002.zip [file ao2c04713_si_002.zip › mol-acceptors/A2.mol]

Title Card Required

Created by GaussView 6.0.16
222253  0  0  0  0  0  0  0  0  0    0
   40.0730    1.2746    0.0989 C   0  0  0  0  0  0  0  0  0  0  0  0
   38.6990    0.2384   -0.0621 S   0  0  0  0  0  0  0  0  0  0  0  0
   37.6128    1.5933    0.1441 C   0  0  0  0  0  0  0  0  0  0  0  0
   38.3138    2.7640    0.3249 C   0  0  0  0  0  0  0  0  0  0  0  0
   39.7203    2.5807    0.2989 C   0  0  0  0  0  0  0  0  0  0  0  0
   36.1857    1.3783    0.1087 C   0  0  0  0  0  0  0  0  0  0  0  0
   35.0030    2.6713    0.3023 S   0  0  0  0  0  0  0  0  0  0  0  0
   33.7766    1.4190    0.1108 C   0  0  0  0  0  0  0  0  0  0  0  0
   34.2868    0.2279   -0.0691 N   0  0  0  0  0  0  0  0  0  0  0  0
   35.6361    0.2060   -0.0702 N   0  0  0  0  0  0  0  0  0  0  0  0
   37.8369    3.7257    0.4719 H   0  0  0  0  0  0  0  0  0  0  0  0
   40.4368    3.3828    0.4231 H   0  0  0  0  0  0  0  0  0  0  0  0
   32.3601    1.6788    0.1464 C   0  0  0  0  0  0  0  0  0  0  0  0
   31.2351    0.3598   -0.0808 S   0  0  0  0  0  0  0  0  0  0  0  0
   31.6948    2.8702    0.3351 C   0  0  0  0  0  0  0  0  0  0  0  0
   30.2910    2.7354    0.3110 C   0  0  0  0  0  0  0  0  0  0  0  0
   29.8676    1.4375    0.1048 C   0  0  0  0  0  0  0  0  0  0  0  0
   32.2012    3.8146    0.4950 H   0  0  0  0  0  0  0  0  0  0  0  0
   29.6083    3.5623    0.4624 H   0  0  0  0  0  0  0  0  0  0  0  0
   41.0666    0.8550    0.0361 H   0  0  0  0  0  0  0  0  0  0  0  0
   28.5137    0.9382    0.0358 C   0  0  0  0  0  0  0  0  0  0  0  0
   28.0815   -0.3536    0.1465 C   0  0  0  0  0  0  0  0  0  0  0  0
   26.6634   -0.5061    0.0378 C   0  0  0  0  0  0  0  0  0  0  0  0
   26.0091    0.7450   -0.1495 C   0  0  0  0  0  0  0  0  0  0  0  0
   27.1719    2.0635   -0.2203 S   0  0  0  0  0  0  0  0  0  0  0  0
   25.9033   -1.6927    0.1525 C   0  0  0  0  0  0  0  0  0  0  0  0
   24.5173   -1.5524    0.0763 C   0  0  0  0  0  0  0  0  0  0  0  0
   23.8630   -0.3013   -0.1109 C   0  0  0  0  0  0  0  0  0  0  0  0
   24.6232    0.8853   -0.2256 C   0  0  0  0  0  0  0  0  0  0  0  0
   23.3547   -2.8710    0.1469 S   0  0  0  0  0  0  0  0  0  0  0  0
   22.0128   -1.7457   -0.1089 C   0  0  0  0  0  0  0  0  0  0  0  0
   22.4450   -0.4539   -0.2194 C   0  0  0  0  0  0  0  0  0  0  0  0
   24.0014    2.2062   -0.4183 C   0  0  0  0  0  0  0  0  0  0  0  0
   26.5251   -3.0137    0.3449 C   0  0  0  0  0  0  0  0  0  0  0  0
   24.1806    3.0885   -1.4502 C   0  0  0  0  0  0  0  0  0  0  0  0
   23.4433    4.2983   -1.3018 C   0  0  0  0  0  0  0  0  0  0  0  0
   22.7016    4.3553   -0.1556 C   0  0  0  0  0  0  0  0  0  0  0  0
   22.9087    2.8912    0.7735 S   0  0  0  0  0  0  0  0  0  0  0  0
   26.3454   -3.8965    1.3764 C   0  0  0  0  0  0  0  0  0  0  0  0
   27.0831   -5.1060    1.2281 C   0  0  0  0  0  0  0  0  0  0  0  0
   27.8257   -5.1622    0.0825 C   0  0  0  0  0  0  0  0  0  0  0  0
   27.6189   -3.6979   -0.8462 S   0  0  0  0  0  0  0  0  0  0  0  0
   21.8117    5.4600    0.3261 C   0  0  0  0  0  0  0  0  0  0  0  0
   28.7166   -6.2664   -0.3990 C   0  0  0  0  0  0  0  0  0  0  0  0
   28.7503   -1.1827    0.3356 H   0  0  0  0  0  0  0  0  0  0  0  0
   21.7761    0.3752   -0.4085 H   0  0  0  0  0  0  0  0  0  0  0  0
   24.8095    2.8671   -2.3039 H   0  0  0  0  0  0  0  0  0  0  0  0
   23.4584    5.1016   -2.0296 H   0  0  0  0  0  0  0  0  0  0  0  0
   25.7158   -3.6755    2.2298 H   0  0  0  0  0  0  0  0  0  0  0  0
   27.0678   -5.9095    1.9556 H   0  0  0  0  0  0  0  0  0  0  0  0
   22.1409    5.8611    1.2894 H   0  0  0  0  0  0  0  0  0  0  0  0
   20.7762    5.1282    0.4472 H   0  0  0  0  0  0  0  0  0  0  0  0
   21.8154    6.2809   -0.3939 H   0  0  0  0  0  0  0  0  0  0  0  0
   28.3884   -6.6670   -1.3629 H   0  0  0  0  0  0  0  0  0  0  0  0
   28.7124   -7.0877    0.3206 H   0  0  0  0  0  0  0  0  0  0  0  0
   29.7521   -5.9342   -0.5189 H   0  0  0  0  0  0  0  0  0  0  0  0
   20.6591   -2.2452   -0.1779 C   0  0  0  0  0  0  0  0  0  0  0  0
   19.2912   -1.1680    0.0084 S   0  0  0  0  0  0  0  0  0  0  0  0
   18.1666   -2.4875   -0.2193 C   0  0  0  0  0  0  0  0  0  0  0  0
   18.8326   -3.6787   -0.4087 C   0  0  0  0  0  0  0  0  0  0  0  0
   20.2361   -3.5433   -0.3847 C   0  0  0  0  0  0  0  0  0  0  0  0
   16.7504   -2.2292   -0.1830 C   0  0  0  0  0  0  0  0  0  0  0  0
   15.5250   -3.4827   -0.3748 S   0  0  0  0  0  0  0  0  0  0  0  0
   14.3411   -2.1903   -0.1806 C   0  0  0  0  0  0  0  0  0  0  0  0
   14.8911   -1.0163   -0.0006 N   0  0  0  0  0  0  0  0  0  0  0  0
   16.2388   -1.0380   -0.0020 N   0  0  0  0  0  0  0  0  0  0  0  0
   18.3267   -4.6233   -0.5691 H   0  0  0  0  0  0  0  0  0  0  0  0
   20.9191   -4.3698   -0.5365 H   0  0  0  0  0  0  0  0  0  0  0  0
   12.9172   -2.4029   -0.2138 C   0  0  0  0  0  0  0  0  0  0  0  0
   11.8363   -1.0485    0.0205 S   0  0  0  0  0  0  0  0  0  0  0  0
   12.2127   -3.5714   -0.4051 C   0  0  0  0  0  0  0  0  0  0  0  0
   10.8144   -3.3909   -0.3771 C   0  0  0  0  0  0  0  0  0  0  0  0
   10.4339   -2.0805   -0.1652 C   0  0  0  0  0  0  0  0  0  0  0  0
   12.6875   -4.5313   -0.5696 H   0  0  0  0  0  0  0  0  0  0  0  0
   10.1048   -4.1946   -0.5294 H   0  0  0  0  0  0  0  0  0  0  0  0
    9.0972   -1.5380   -0.0910 C   0  0  0  0  0  0  0  0  0  0  0  0
    8.7069   -0.2319   -0.1894 C   0  0  0  0  0  0  0  0  0  0  0  0
    7.2946   -0.0345   -0.0786 C   0  0  0  0  0  0  0  0  0  0  0  0
    6.6002   -1.2654    0.0974 C   0  0  0  0  0  0  0  0  0  0  0  0
    7.7194   -2.6216    0.1551 S   0  0  0  0  0  0  0  0  0  0  0  0
    6.5733    1.1771   -0.1818 C   0  0  0  0  0  0  0  0  0  0  0  0
    5.1836    1.0812   -0.1062 C   0  0  0  0  0  0  0  0  0  0  0  0
    4.4892   -0.1497    0.0698 C   0  0  0  0  0  0  0  0  0  0  0  0
    5.2105   -1.3614    0.1729 C   0  0  0  0  0  0  0  0  0  0  0  0
    4.0643    2.4374   -0.1639 S   0  0  0  0  0  0  0  0  0  0  0  0
    2.6866    1.3538    0.0823 C   0  0  0  0  0  0  0  0  0  0  0  0
    3.0769    0.0477    0.1806 C   0  0  0  0  0  0  0  0  0  0  0  0
    4.5461   -2.6632    0.3531 C   0  0  0  0  0  0  0  0  0  0  0  0
    7.2376    2.4790   -0.3620 C   0  0  0  0  0  0  0  0  0  0  0  0
    4.6961   -3.5605    1.3767 C   0  0  0  0  0  0  0  0  0  0  0  0
    3.9202   -4.7444    1.2168 C   0  0  0  0  0  0  0  0  0  0  0  0
    3.1777   -4.7665    0.0699 C   0  0  0  0  0  0  0  0  0  0  0  0
    3.4325   -3.3013   -0.8453 S   0  0  0  0  0  0  0  0  0  0  0  0
    7.0876    3.3763   -1.3856 C   0  0  0  0  0  0  0  0  0  0  0  0
    7.8635    4.5602   -1.2257 C   0  0  0  0  0  0  0  0  0  0  0  0
    8.6061    4.5823   -0.0789 C   0  0  0  0  0  0  0  0  0  0  0  0
    8.3513    3.1170    0.8363 S   0  0  0  0  0  0  0  0  0  0  0  0
    2.2528   -5.8373   -0.4225 C   0  0  0  0  0  0  0  0  0  0  0  0
    9.5310    5.6531    0.4135 C   0  0  0  0  0  0  0  0  0  0  0  0
    9.4022    0.5770   -0.3709 H   0  0  0  0  0  0  0  0  0  0  0  0
    2.3816   -0.7612    0.3621 H   0  0  0  0  0  0  0  0  0  0  0  0
    5.3314   -3.3676    2.2328 H   0  0  0  0  0  0  0  0  0  0  0  0
    3.9089   -5.5546    1.9370 H   0  0  0  0  0  0  0  0  0  0  0  0
    6.4523    3.1834   -2.2416 H   0  0  0  0  0  0  0  0  0  0  0  0
    7.8748    5.3704   -1.9459 H   0  0  0  0  0  0  0  0  0  0  0  0
    2.5698   -6.2401   -1.3892 H   0  0  0  0  0  0  0  0  0  0  0  0
    1.2288   -5.4710   -0.5413 H   0  0  0  0  0  0  0  0  0  0  0  0
    2.2291   -6.6644    0.2900 H   0  0  0  0  0  0  0  0  0  0  0  0
    9.2140    6.0559    1.3802 H   0  0  0  0  0  0  0  0  0  0  0  0
    9.5546    6.4802   -0.2990 H   0  0  0  0  0  0  0  0  0  0  0  0
   10.5550    5.2868    0.5323 H   0  0  0  0  0  0  0  0  0  0  0  0
    1.3499    1.8962    0.1568 C   0  0  0  0  0  0  0  0  0  0  0  0
   -0.0524    0.8644   -0.0309 S   0  0  0  0  0  0  0  0  0  0  0  0
   -1.1335    2.2184    0.2051 C   0  0  0  0  0  0  0  0  0  0  0  0
   -0.4291    3.3867    0.3982 C   0  0  0  0  0  0  0  0  0  0  0  0
    0.9693    3.2063    0.3704 C   0  0  0  0  0  0  0  0  0  0  0  0
   -2.5573    2.0058    0.1713 C   0  0  0  0  0  0  0  0  0  0  0  0
   -3.7415    3.2974    0.3687 S   0  0  0  0  0  0  0  0  0  0  0  0
   -4.9666    2.0440    0.1740 C   0  0  0  0  0  0  0  0  0  0  0  0
   -4.4548    0.8535   -0.0099 N   0  0  0  0  0  0  0  0  0  0  0  0
   -3.1071    0.8321   -0.0115 N   0  0  0  0  0  0  0  0  0  0  0  0
   -0.9040    4.3463    0.5640 H   0  0  0  0  0  0  0  0  0  0  0  0
    1.6788    4.0097    0.5242 H   0  0  0  0  0  0  0  0  0  0  0  0
   -6.3829    2.3020    0.2111 C   0  0  0  0  0  0  0  0  0  0  0  0
   -7.5071    0.9829   -0.0208 S   0  0  0  0  0  0  0  0  0  0  0  0
   -7.0492    3.4924    0.4043 C   0  0  0  0  0  0  0  0  0  0  0  0
   -8.4527    3.3565    0.3801 C   0  0  0  0  0  0  0  0  0  0  0  0
   -8.8754    2.0590    0.1690 C   0  0  0  0  0  0  0  0  0  0  0  0
   -6.5436    4.4365    0.5678 H   0  0  0  0  0  0  0  0  0  0  0  0
   -9.1360    4.1823    0.5346 H   0  0  0  0  0  0  0  0  0  0  0  0
  -10.2288    1.5593    0.0983 C   0  0  0  0  0  0  0  0  0  0  0  0
  -10.6604    0.2667    0.2025 C   0  0  0  0  0  0  0  0  0  0  0  0
  -12.0784    0.1140    0.0938 C   0  0  0  0  0  0  0  0  0  0  0  0
  -12.7335    1.3658   -0.0866 C   0  0  0  0  0  0  0  0  0  0  0  0
  -11.5715    2.6853   -0.1510 S   0  0  0  0  0  0  0  0  0  0  0  0
  -12.8380   -1.0735    0.2027 C   0  0  0  0  0  0  0  0  0  0  0  0
  -14.2240   -0.9335    0.1279 C   0  0  0  0  0  0  0  0  0  0  0  0
  -14.8790    0.3183   -0.0525 C   0  0  0  0  0  0  0  0  0  0  0  0
  -14.1195    1.5058   -0.1613 C   0  0  0  0  0  0  0  0  0  0  0  0
  -15.3860   -2.2531    0.1920 S   0  0  0  0  0  0  0  0  0  0  0  0
  -16.7286   -1.1271   -0.0576 C   0  0  0  0  0  0  0  0  0  0  0  0
  -16.2970    0.1655   -0.1614 C   0  0  0  0  0  0  0  0  0  0  0  0
  -14.7420    2.8274   -0.3465 C   0  0  0  0  0  0  0  0  0  0  0  0
  -12.2155   -2.3951    0.3880 C   0  0  0  0  0  0  0  0  0  0  0  0
  -14.5638    3.7154   -1.3738 C   0  0  0  0  0  0  0  0  0  0  0  0
  -15.3017    4.9239   -1.2186 C   0  0  0  0  0  0  0  0  0  0  0  0
  -16.0430    4.9743   -0.0718 C   0  0  0  0  0  0  0  0  0  0  0  0
  -15.8347    3.5053    0.8493 S   0  0  0  0  0  0  0  0  0  0  0  0
  -12.3939   -3.2831    1.4152 C   0  0  0  0  0  0  0  0  0  0  0  0
  -11.6561   -4.4917    1.2601 C   0  0  0  0  0  0  0  0  0  0  0  0
  -10.9147   -4.5421    0.1134 C   0  0  0  0  0  0  0  0  0  0  0  0
  -11.1228   -3.0732   -0.8077 S   0  0  0  0  0  0  0  0  0  0  0  0
  -16.9334    6.0758    0.4162 C   0  0  0  0  0  0  0  0  0  0  0  0
  -10.0245   -5.6438   -0.3746 C   0  0  0  0  0  0  0  0  0  0  0  0
   -9.9911   -0.5630    0.3867 H   0  0  0  0  0  0  0  0  0  0  0  0
  -16.9664    0.9953   -0.3458 H   0  0  0  0  0  0  0  0  0  0  0  0
  -13.9351    3.4989   -2.2290 H   0  0  0  0  0  0  0  0  0  0  0  0
  -15.2874    5.7311   -1.9421 H   0  0  0  0  0  0  0  0  0  0  0  0
  -13.0227   -3.0665    2.2704 H   0  0  0  0  0  0  0  0  0  0  0  0
  -11.6706   -5.2989    1.9836 H   0  0  0  0  0  0  0  0  0  0  0  0
  -16.6042    6.4718    1.3816 H   0  0  0  0  0  0  0  0  0  0  0  0
  -17.9687    5.7427    0.5358 H   0  0  0  0  0  0  0  0  0  0  0  0
  -16.9305    6.9006   -0.2993 H   0  0  0  0  0  0  0  0  0  0  0  0
  -10.3538   -6.0398   -1.3400 H   0  0  0  0  0  0  0  0  0  0  0  0
  -10.0276   -6.4686    0.3410 H   0  0  0  0  0  0  0  0  0  0  0  0
   -8.9891   -5.3109   -0.4942 H   0  0  0  0  0  0  0  0  0  0  0  0
  -18.0820   -1.6270   -0.1289 C   0  0  0  0  0  0  0  0  0  0  0  0
  -19.4506   -0.5514    0.0624 S   0  0  0  0  0  0  0  0  0  0  0  0
  -20.5745   -1.8704   -0.1718 C   0  0  0  0  0  0  0  0  0  0  0  0
  -19.9078   -3.0603   -0.3669 C   0  0  0  0  0  0  0  0  0  0  0  0
  -18.5043   -2.9242   -0.3421 C   0  0  0  0  0  0  0  0  0  0  0  0
  -21.9909   -1.6128   -0.1346 C   0  0  0  0  0  0  0  0  0  0  0  0
  -23.2157   -2.8657   -0.3337 S   0  0  0  0  0  0  0  0  0  0  0  0
  -24.4004   -1.5747   -0.1333 C   0  0  0  0  0  0  0  0  0  0  0  0
  -23.8507   -0.4015    0.0533 N   0  0  0  0  0  0  0  0  0  0  0  0
  -22.5028   -0.4230    0.0525 N   0  0  0  0  0  0  0  0  0  0  0  0
  -20.4133   -4.0043   -0.5319 H   0  0  0  0  0  0  0  0  0  0  0  0
  -17.8209   -3.7496   -0.4978 H   0  0  0  0  0  0  0  0  0  0  0  0
  -25.8240   -1.7882   -0.1687 C   0  0  0  0  0  0  0  0  0  0  0  0
  -26.9070   -0.4364    0.0726 S   0  0  0  0  0  0  0  0  0  0  0  0
  -26.5271   -2.9562   -0.3674 C   0  0  0  0  0  0  0  0  0  0  0  0
  -27.9258   -2.7772   -0.3401 C   0  0  0  0  0  0  0  0  0  0  0  0
  -28.3079   -1.4686   -0.1213 C   0  0  0  0  0  0  0  0  0  0  0  0
  -26.0512   -3.9146   -0.5371 H   0  0  0  0  0  0  0  0  0  0  0  0
  -28.6347   -3.5805   -0.4981 H   0  0  0  0  0  0  0  0  0  0  0  0
  -29.6458   -0.9277   -0.0457 C   0  0  0  0  0  0  0  0  0  0  0  0
  -30.0383    0.3764   -0.1468 C   0  0  0  0  0  0  0  0  0  0  0  0
  -31.4525    0.5721   -0.0343 C   0  0  0  0  0  0  0  0  0  0  0  0
  -32.1437   -0.6600    0.1452 C   0  0  0  0  0  0  0  0  0  0  0  0
  -31.0213   -2.0141    0.2058 S   0  0  0  0  0  0  0  0  0  0  0  0
  -32.1764    1.7800   -0.1388 C   0  0  0  0  0  0  0  0  0  0  0  0
  -33.5686    1.6815   -0.0607 C   0  0  0  0  0  0  0  0  0  0  0  0
  -34.2579    0.4492    0.1202 C   0  0  0  0  0  0  0  0  0  0  0  0
  -33.5331   -0.7584    0.2229 C   0  0  0  0  0  0  0  0  0  0  0  0
  -34.6957    3.0341   -0.1071 S   0  0  0  0  0  0  0  0  0  0  0  0
  -36.0435    1.9455    0.1197 C   0  0  0  0  0  0  0  0  0  0  0  0
  -35.6799    0.6455    0.2231 C   0  0  0  0  0  0  0  0  0  0  0  0
  -34.1920   -2.0638    0.4063 C   0  0  0  0  0  0  0  0  0  0  0  0
  -31.5156    3.0829   -0.3230 C   0  0  0  0  0  0  0  0  0  0  0  0
  -34.0537   -2.9489    1.4415 C   0  0  0  0  0  0  0  0  0  0  0  0
  -34.8148   -4.1425    1.2790 C   0  0  0  0  0  0  0  0  0  0  0  0
  -35.5344   -4.1840    0.1185 C   0  0  0  0  0  0  0  0  0  0  0  0
  -35.2761   -2.7250   -0.8066 S   0  0  0  0  0  0  0  0  0  0  0  0
  -31.6806    3.9844   -1.3406 C   0  0  0  0  0  0  0  0  0  0  0  0
  -30.9041    5.1686   -1.1867 C   0  0  0  0  0  0  0  0  0  0  0  0
  -30.1463    5.1875   -0.0499 C   0  0  0  0  0  0  0  0  0  0  0  0
  -30.3868    3.7183    0.8628 S   0  0  0  0  0  0  0  0  0  0  0  0
  -36.4360   -5.2712   -0.3816 C   0  0  0  0  0  0  0  0  0  0  0  0
  -29.2172    6.2582    0.4347 C   0  0  0  0  0  0  0  0  0  0  0  0
  -29.3447    1.1858   -0.3320 H   0  0  0  0  0  0  0  0  0  0  0  0
  -36.3843   -0.1603    0.3786 H   0  0  0  0  0  0  0  0  0  0  0  0
  -33.4345   -2.7416    2.3059 H   0  0  0  0  0  0  0  0  0  0  0  0
  -34.8306   -4.9461    2.0067 H   0  0  0  0  0  0  0  0  0  0  0  0
  -32.3283    3.7945   -2.1879 H   0  0  0  0  0  0  0  0  0  0  0  0
  -30.9041    5.9818   -1.9036 H   0  0  0  0  0  0  0  0  0  0  0  0
  -36.0918   -5.6830   -1.3352 H   0  0  0  0  0  0  0  0  0  0  0  0
  -37.4612   -4.9186   -0.5296 H   0  0  0  0  0  0  0  0  0  0  0  0
  -36.4675   -6.0896    0.3407 H   0  0  0  0  0  0  0  0  0  0  0  0
  -29.5231    6.6574    1.4065 H   0  0  0  0  0  0  0  0  0  0  0  0
  -29.2038    7.0877   -0.2753 H   0  0  0  0  0  0  0  0  0  0  0  0
  -28.1911    5.8934    0.5398 H   0  0  0  0  0  0  0  0  0  0  0  0
  -37.0434    2.3534    0.1646 H   0  0  0  0  0  0  0  0  0  0  0  0
  1  2  1  0  0  0  0
  1  5  2  0  0  0  0
  1 20  1  0  0  0  0
  2  3  1  0  0  0  0
  3  4  2  0  0  0  0
  3  6  4  0  0  0  0
  4  5  4  0  0  0  0
  4 11  1  0  0  0  0
  5 12  1  0  0  0  0
  6  7  1  0  0  0  0
  6 10  2  0  0  0  0
  7  8  1  0  0  0  0
  8  9  2  0  0  0  0
  8 13  4  0  0  0  0
  9 10  1  0  0  0  0
 13 14  1  0  0  0  0
 13 15  2  0  0  0  0
 14 17  1  0  0  0  0
 15 16  4  0  0  0  0
 15 18  1  0  0  0  0
 16 17  2  0  0  0  0
 16 19  1  0  0  0  0
 17 21  4  0  0  0  0
 21 22  2  0  0  0  0
 21 25  1  0  0  0  0
 22 23  4  0  0  0  0
 22 45  1  0  0  0  0
 23 24  4  0  0  0  0
 23 26  4  0  0  0  0
 24 25  1  0  0  0  0
 24 29  4  0  0  0  0
 26 27  4  0  0  0  0
 26 34  1  0  0  0  0
 27 28  4  0  0  0  0
 27 30  1  0  0  0  0
 28 29  4  0  0  0  0
 28 32  4  0  0  0  0
 29 33  1  0  0  0  0
 30 31  1  0  0  0  0
 31 32  2  0  0  0  0
 31 57  4  0  0  0  0
 32 46  1  0  0  0  0
 33 35  2  0  0  0  0
 33 38  1  0  0  0  0
 34 39  2  0  0  0  0
 34 42  1  0  0  0  0
 35 36  4  0  0  0  0
 35 47  1  0  0  0  0
 36 37  2  0  0  0  0
 36 48  1  0  0  0  0
 37 38  1  0  0  0  0
 37 43  1  0  0  0  0
 39 40  4  0  0  0  0
 39 49  1  0  0  0  0
 40 41  2  0  0  0  0
 40 50  1  0  0  0  0
 41 42  1  0  0  0  0
 41 44  1  0  0  0  0
 43 51  1  0  0  0  0
 43 52  1  0  0  0  0
 43 53  1  0  0  0  0
 44 54  1  0  0  0  0
 44 55  1  0  0  0  0
 44 56  1  0  0  0  0
 57 58  1  0  0  0  0
 57 61  2  0  0  0  0
 58 59  1  0  0  0  0
 59 60  2  0  0  0  0
 59 62  4  0  0  0  0
 60 61  4  0  0  0  0
 60 67  1  0  0  0  0
 61 68  1  0  0  0  0
 62 63  1  0  0  0  0
 62 66  2  0  0  0  0
 63 64  1  0  0  0  0
 64 65  2  0  0  0  0
 64 69  4  0  0  0  0
 65 66  1  0  0  0  0
 69 70  1  0  0  0  0
 69 71  2  0  0  0  0
 70 73  1  0  0  0  0
 71 72  4  0  0  0  0
 71 74  1  0  0  0  0
 72 73  2  0  0  0  0
 72 75  1  0  0  0  0
 73 76  4  0  0  0  0
 76 77  2  0  0  0  0
 76 80  1  0  0  0  0
 77 78  4  0  0  0  0
 77100  1  0  0  0  0
 78 79  4  0  0  0  0
 78 81  4  0  0  0  0
 79 80  1  0  0  0  0
 79 84  4  0  0  0  0
 81 82  4  0  0  0  0
 81 89  1  0  0  0  0
 82 83  4  0  0  0  0
 82 85  1  0  0  0  0
 83 84  4  0  0  0  0
 83 87  4  0  0  0  0
 84 88  1  0  0  0  0
 85 86  1  0  0  0  0
 86 87  2  0  0  0  0
 86112  4  0  0  0  0
 87101  1  0  0  0  0
 88 90  2  0  0  0  0
 88 93  1  0  0  0  0
 89 94  2  0  0  0  0
 89 97  1  0  0  0  0
 90 91  4  0  0  0  0
 90102  1  0  0  0  0
 91 92  2  0  0  0  0
 91103  1  0  0  0  0
 92 93  1  0  0  0  0
 92 98  1  0  0  0  0
 94 95  4  0  0  0  0
 94104  1  0  0  0  0
 95 96  2  0  0  0  0
 95105  1  0  0  0  0
 96 97  1  0  0  0  0
 96 99  1  0  0  0  0
 98106  1  0  0  0  0
 98107  1  0  0  0  0
 98108  1  0  0  0  0
 99109  1  0  0  0  0
 99110  1  0  0  0  0
 99111  1  0  0  0  0
112113  1  0  0  0  0
112116  2  0  0  0  0
113114  1  0  0  0  0
114115  2  0  0  0  0
114117  4  0  0  0  0
115116  4  0  0  0  0
115122  1  0  0  0  0
116123  1  0  0  0  0
117118  1  0  0  0  0
117121  2  0  0  0  0
118119  1  0  0  0  0
119120  2  0  0  0  0
119124  4  0  0  0  0
120121  1  0  0  0  0
124125  1  0  0  0  0
124126  2  0  0  0  0
125128  1  0  0  0  0
126127  4  0  0  0  0
126129  1  0  0  0  0
127128  2  0  0  0  0
127130  1  0  0  0  0
128131  4  0  0  0  0
131132  2  0  0  0  0
131135  1  0  0  0  0
132133  4  0  0  0  0
132155  1  0  0  0  0
133134  4  0  0  0  0
133136  4  0  0  0  0
134135  1  0  0  0  0
134139  4  0  0  0  0
136137  4  0  0  0  0
136144  1  0  0  0  0
137138  4  0  0  0  0
137140  1  0  0  0  0
138139  4  0  0  0  0
138142  4  0  0  0  0
139143  1  0  0  0  0
140141  1  0  0  0  0
141142  2  0  0  0  0
141167  4  0  0  0  0
142156  1  0  0  0  0
143145  2  0  0  0  0
143148  1  0  0  0  0
144149  2  0  0  0  0
144152  1  0  0  0  0
145146  4  0  0  0  0
145157  1  0  0  0  0
146147  2  0  0  0  0
146158  1  0  0  0  0
147148  1  0  0  0  0
147153  1  0  0  0  0
149150  4  0  0  0  0
149159  1  0  0  0  0
150151  2  0  0  0  0
150160  1  0  0  0  0
151152  1  0  0  0  0
151154  1  0  0  0  0
153161  1  0  0  0  0
153162  1  0  0  0  0
153163  1  0  0  0  0
154164  1  0  0  0  0
154165  1  0  0  0  0
154166  1  0  0  0  0
167168  1  0  0  0  0
167171  2  0  0  0  0
168169  1  0  0  0  0
169170  2  0  0  0  0
169172  4  0  0  0  0
170171  4  0  0  0  0
170177  1  0  0  0  0
171178  1  0  0  0  0
172173  1  0  0  0  0
172176  2  0  0  0  0
173174  1  0  0  0  0
174175  2  0  0  0  0
174179  4  0  0  0  0
175176  1  0  0  0  0
179180  1  0  0  0  0
179181  2  0  0  0  0
180183  1  0  0  0  0
181182  4  0  0  0  0
181184  1  0  0  0  0
182183  2  0  0  0  0
182185  1  0  0  0  0
183186  4  0  0  0  0
186187  2  0  0  0  0
186190  1  0  0  0  0
187188  4  0  0  0  0
187210  1  0  0  0  0
188189  4  0  0  0  0
188191  4  0  0  0  0
189190  1  0  0  0  0
189194  4  0  0  0  0
191192  4  0  0  0  0
191199  1  0  0  0  0
192193  4  0  0  0  0
192195  1  0  0  0  0
193194  4  0  0  0  0
193197  4  0  0  0  0
194198  1  0  0  0  0
195196  1  0  0  0  0
196197  2  0  0  0  0
196222  1  0  0  0  0
197211  1  0  0  0  0
198200  2  0  0  0  0
198203  1  0  0  0  0
199204  2  0  0  0  0
199207  1  0  0  0  0
200201  4  0  0  0  0
200212  1  0  0  0  0
201202  2  0  0  0  0
201213  1  0  0  0  0
202203  1  0  0  0  0
202208  1  0  0  0  0
204205  4  0  0  0  0
204214  1  0  0  0  0
205206  2  0  0  0  0
205215  1  0  0  0  0
206207  1  0  0  0  0
206209  1  0  0  0  0
208216  1  0  0  0  0
208217  1  0  0  0  0
208218  1  0  0  0  0
209219  1  0  0  0  0
209220  1  0  0  0  0
209221  1  0  0  0  0
M  END
