# Supplementary material for: Design Principles for the Acceptor Units in Donor–Acceptor Conjugated Polymers
Source: ACS Omega. 2022 Oct 18;7(43):38969–78. doi: 10.1021/acsomega.2c04713 (PMC9631416; doi:10.1021/acsomega.2c04713)
Supplement: Supplementary file 2 — ao2c04713_si_002.zip [file ao2c04713_si_002.zip › mol-acceptors/A20.mol]

Title Card Required

Created by GaussView 6.0.16
262297  0  0  0  0  0  0  0  0  0    0
   31.4955   -2.1145    0.1586 C   0  0  0  0  0  0  0  0  0  0  0  0
   30.6860   -3.2299    0.2771 C   0  0  0  0  0  0  0  0  0  0  0  0
   29.3081   -2.9416    0.2400 C   0  0  0  0  0  0  0  0  0  0  0  0
   29.0247   -1.5995    0.0931 C   0  0  0  0  0  0  0  0  0  0  0  0
   30.5008   -0.6711   -0.0177 S   0  0  0  0  0  0  0  0  0  0  0  0
   31.0898   -4.2241    0.3945 H   0  0  0  0  0  0  0  0  0  0  0  0
   28.5398   -3.6987    0.3391 H   0  0  0  0  0  0  0  0  0  0  0  0
   33.7649   -3.2500    0.2894 C   0  0  0  0  0  0  0  0  0  0  0  0
   32.9465   -2.0792    0.1629 C   0  0  0  0  0  0  0  0  0  0  0  0
   33.7026   -0.9257    0.0516 C   0  0  0  0  0  0  0  0  0  0  0  0
   35.1152   -0.8835    0.0565 C   0  0  0  0  0  0  0  0  0  0  0  0
   35.9378   -1.9888    0.1743 C   0  0  0  0  0  0  0  0  0  0  0  0
   35.1909   -3.2064    0.2945 C   0  0  0  0  0  0  0  0  0  0  0  0
   35.6430   -4.4689    0.4207 N   0  0  0  0  0  0  0  0  0  0  0  0
   34.5369   -5.1904    0.4778 N   0  0  0  0  0  0  0  0  0  0  0  0
   33.3893   -4.5371    0.4124 N   0  0  0  0  0  0  0  0  0  0  0  0
   37.3916   -1.9367    0.1783 C   0  0  0  0  0  0  0  0  0  0  0  0
   38.2652   -3.0005    0.2955 C   0  0  0  0  0  0  0  0  0  0  0  0
   39.6305   -2.6238    0.2649 C   0  0  0  0  0  0  0  0  0  0  0  0
   39.8039   -1.2757    0.1246 C   0  0  0  0  0  0  0  0  0  0  0  0
   38.3010   -0.4343    0.0269 S   0  0  0  0  0  0  0  0  0  0  0  0
   37.9215   -4.0186    0.4001 H   0  0  0  0  0  0  0  0  0  0  0  0
   40.4501   -3.3274    0.3440 H   0  0  0  0  0  0  0  0  0  0  0  0
   33.0945    0.2703   -0.0747 F   0  0  0  0  0  0  0  0  0  0  0  0
   35.6506    0.3474   -0.0647 F   0  0  0  0  0  0  0  0  0  0  0  0
   40.7294   -0.7207    0.0725 H   0  0  0  0  0  0  0  0  0  0  0  0
   21.5519    2.4095   -0.0807 C   0  0  0  0  0  0  0  0  0  0  0  0
   21.8467    1.0818   -0.2203 C   0  0  0  0  0  0  0  0  0  0  0  0
   23.2396    0.7767   -0.1094 C   0  0  0  0  0  0  0  0  0  0  0  0
   24.0224    1.9459    0.1104 C   0  0  0  0  0  0  0  0  0  0  0  0
   23.0057    3.3789    0.2069 S   0  0  0  0  0  0  0  0  0  0  0  0
   23.8714   -0.4806   -0.2480 C   0  0  0  0  0  0  0  0  0  0  0  0
   25.2638   -0.4914   -0.1619 C   0  0  0  0  0  0  0  0  0  0  0  0
   26.0465    0.6778    0.0581 C   0  0  0  0  0  0  0  0  0  0  0  0
   25.4148    1.9352    0.1965 C   0  0  0  0  0  0  0  0  0  0  0  0
   26.2806   -1.9243   -0.2580 S   0  0  0  0  0  0  0  0  0  0  0  0
   27.7342   -0.9550    0.0305 C   0  0  0  0  0  0  0  0  0  0  0  0
   27.4394    0.3726    0.1697 C   0  0  0  0  0  0  0  0  0  0  0  0
   26.1721    3.1780    0.4228 C   0  0  0  0  0  0  0  0  0  0  0  0
   23.1142   -1.7235   -0.4744 C   0  0  0  0  0  0  0  0  0  0  0  0
   26.0837    4.0489    1.4757 C   0  0  0  0  0  0  0  0  0  0  0  0
   26.9439    5.1783    1.3573 C   0  0  0  0  0  0  0  0  0  0  0  0
   27.6907    5.1853    0.2132 C   0  0  0  0  0  0  0  0  0  0  0  0
   27.3341    3.7738   -0.7515 S   0  0  0  0  0  0  0  0  0  0  0  0
   23.2024   -2.5941   -1.5276 C   0  0  0  0  0  0  0  0  0  0  0  0
   22.3426   -3.7239   -1.4090 C   0  0  0  0  0  0  0  0  0  0  0  0
   21.5964   -3.7314   -0.2645 C   0  0  0  0  0  0  0  0  0  0  0  0
   21.9530   -2.3201    0.7003 S   0  0  0  0  0  0  0  0  0  0  0  0
   28.6929    6.2023   -0.2406 C   0  0  0  0  0  0  0  0  0  0  0  0
   20.5949   -4.7490    0.1896 C   0  0  0  0  0  0  0  0  0  0  0  0
   21.0946    0.3329   -0.4302 H   0  0  0  0  0  0  0  0  0  0  0  0
   28.1914    1.1216    0.3800 H   0  0  0  0  0  0  0  0  0  0  0  0
   25.4315    3.8742    2.3228 H   0  0  0  0  0  0  0  0  0  0  0  0
   27.0106    5.9610    2.1045 H   0  0  0  0  0  0  0  0  0  0  0  0
   23.8542   -2.4189   -2.3749 H   0  0  0  0  0  0  0  0  0  0  0  0
   22.2759   -4.5064   -2.1564 H   0  0  0  0  0  0  0  0  0  0  0  0
   28.4104    6.6598   -1.1936 H   0  0  0  0  0  0  0  0  0  0  0  0
   29.6885    5.7671   -0.3699 H   0  0  0  0  0  0  0  0  0  0  0  0
   28.7734    7.0009    0.4998 H   0  0  0  0  0  0  0  0  0  0  0  0
   20.8784   -5.2068    1.1422 H   0  0  0  0  0  0  0  0  0  0  0  0
   20.5143   -5.5474   -0.5511 H   0  0  0  0  0  0  0  0  0  0  0  0
   19.5993   -4.3142    0.3199 H   0  0  0  0  0  0  0  0  0  0  0  0
   11.8989    3.3966   -0.2083 C   0  0  0  0  0  0  0  0  0  0  0  0
   11.0248    4.4631   -0.3224 C   0  0  0  0  0  0  0  0  0  0  0  0
    9.6666    4.0937   -0.2915 C   0  0  0  0  0  0  0  0  0  0  0  0
    9.4626    2.7360   -0.1542 C   0  0  0  0  0  0  0  0  0  0  0  0
   10.9906    1.8957   -0.0443 S   0  0  0  0  0  0  0  0  0  0  0  0
   11.3695    5.4802   -0.4325 H   0  0  0  0  0  0  0  0  0  0  0  0
    8.8551    4.8046   -0.3883 H   0  0  0  0  0  0  0  0  0  0  0  0
   14.0966    4.6657   -0.3276 C   0  0  0  0  0  0  0  0  0  0  0  0
   13.3486    3.4477   -0.2076 C   0  0  0  0  0  0  0  0  0  0  0  0
   14.1721    2.3402   -0.0953 C   0  0  0  0  0  0  0  0  0  0  0  0
   15.5834    2.3817   -0.0940 C   0  0  0  0  0  0  0  0  0  0  0  0
   16.3405    3.5357   -0.2049 C   0  0  0  0  0  0  0  0  0  0  0  0
   15.5224    4.7076   -0.3264 C   0  0  0  0  0  0  0  0  0  0  0  0
   15.8989    5.9946   -0.4479 N   0  0  0  0  0  0  0  0  0  0  0  0
   14.7520    6.6494   -0.5087 N   0  0  0  0  0  0  0  0  0  0  0  0
   13.6454    5.9284   -0.4498 N   0  0  0  0  0  0  0  0  0  0  0  0
   17.7907    3.5699   -0.2034 C   0  0  0  0  0  0  0  0  0  0  0  0
   18.6009    4.6854   -0.3213 C   0  0  0  0  0  0  0  0  0  0  0  0
   19.9783    4.3965   -0.2864 C   0  0  0  0  0  0  0  0  0  0  0  0
   20.2615    3.0539   -0.1417 C   0  0  0  0  0  0  0  0  0  0  0  0
   18.7854    2.1258   -0.0306 S   0  0  0  0  0  0  0  0  0  0  0  0
   18.1973    5.6799   -0.4366 H   0  0  0  0  0  0  0  0  0  0  0  0
   20.7468    5.1535   -0.3852 H   0  0  0  0  0  0  0  0  0  0  0  0
   13.6349    1.1101    0.0255 F   0  0  0  0  0  0  0  0  0  0  0  0
   16.1917    1.1853    0.0281 F   0  0  0  0  0  0  0  0  0  0  0  0
    2.2382   -1.7060   -0.0205 C   0  0  0  0  0  0  0  0  0  0  0  0
    2.4549   -0.3651    0.1350 C   0  0  0  0  0  0  0  0  0  0  0  0
    3.8273    0.0226    0.0252 C   0  0  0  0  0  0  0  0  0  0  0  0
    4.6767   -1.0959   -0.2110 C   0  0  0  0  0  0  0  0  0  0  0  0
    3.7455   -2.5847   -0.3235 S   0  0  0  0  0  0  0  0  0  0  0  0
    4.3846    1.3130    0.1786 C   0  0  0  0  0  0  0  0  0  0  0  0
    5.7737    1.4065    0.0904 C   0  0  0  0  0  0  0  0  0  0  0  0
    6.6231    0.2880   -0.1456 C   0  0  0  0  0  0  0  0  0  0  0  0
    6.0658   -1.0024   -0.2992 C   0  0  0  0  0  0  0  0  0  0  0  0
    6.7050    2.8952    0.2032 S   0  0  0  0  0  0  0  0  0  0  0  0
    8.2123    2.0164   -0.0992 C   0  0  0  0  0  0  0  0  0  0  0  0
    7.9956    0.6756   -0.2548 C   0  0  0  0  0  0  0  0  0  0  0  0
    6.8939   -2.1957   -0.5433 C   0  0  0  0  0  0  0  0  0  0  0  0
    3.5564    2.5063    0.4226 C   0  0  0  0  0  0  0  0  0  0  0  0
    6.8531   -3.0569   -1.6071 C   0  0  0  0  0  0  0  0  0  0  0  0
    7.7785   -4.1354   -1.5054 C   0  0  0  0  0  0  0  0  0  0  0  0
    8.5282   -4.1130   -0.3634 C   0  0  0  0  0  0  0  0  0  0  0  0
    8.0928   -2.7372    0.6202 S   0  0  0  0  0  0  0  0  0  0  0  0
    3.5974    3.3678    1.4861 C   0  0  0  0  0  0  0  0  0  0  0  0
    2.6719    4.4462    1.3844 C   0  0  0  0  0  0  0  0  0  0  0  0
    1.9220    4.4234    0.2426 C   0  0  0  0  0  0  0  0  0  0  0  0
    2.3572    3.0474   -0.7407 S   0  0  0  0  0  0  0  0  0  0  0  0
    9.5896   -5.0753    0.0747 C   0  0  0  0  0  0  0  0  0  0  0  0
    0.8604    5.3856   -0.1955 C   0  0  0  0  0  0  0  0  0  0  0  0
    1.6609    0.3357    0.3561 H   0  0  0  0  0  0  0  0  0  0  0  0
    8.7897   -0.0252   -0.4757 H   0  0  0  0  0  0  0  0  0  0  0  0
    6.1890   -2.9100   -2.4502 H   0  0  0  0  0  0  0  0  0  0  0  0
    7.8883   -4.9033   -2.2627 H   0  0  0  0  0  0  0  0  0  0  0  0
    4.2617    3.2212    2.3291 H   0  0  0  0  0  0  0  0  0  0  0  0
    2.5622    5.2143    2.1416 H   0  0  0  0  0  0  0  0  0  0  0  0
    9.3379   -5.5601    1.0228 H   0  0  0  0  0  0  0  0  0  0  0  0
   10.5586   -4.5845    0.2063 H   0  0  0  0  0  0  0  0  0  0  0  0
    9.7135   -5.8589   -0.6759 H   0  0  0  0  0  0  0  0  0  0  0  0
    1.1119    5.8701   -1.1438 H   0  0  0  0  0  0  0  0  0  0  0  0
    0.7366    6.1693    0.5548 H   0  0  0  0  0  0  0  0  0  0  0  0
   -0.1087    4.8947   -0.3268 H   0  0  0  0  0  0  0  0  0  0  0  0
   -7.3398   -3.2594    0.1194 C   0  0  0  0  0  0  0  0  0  0  0  0
   -8.1495   -4.3754    0.2351 C   0  0  0  0  0  0  0  0  0  0  0  0
   -9.5270   -4.0861    0.2108 C   0  0  0  0  0  0  0  0  0  0  0  0
   -9.8109   -2.7425    0.0768 C   0  0  0  0  0  0  0  0  0  0  0  0
   -8.3352   -1.8140   -0.0377 S   0  0  0  0  0  0  0  0  0  0  0  0
   -7.7454   -5.3708    0.3415 H   0  0  0  0  0  0  0  0  0  0  0  0
  -10.2950   -4.8437    0.3095 H   0  0  0  0  0  0  0  0  0  0  0  0
   -5.0711   -4.3980    0.2243 C   0  0  0  0  0  0  0  0  0  0  0  0
   -5.8896   -3.2254    0.1130 C   0  0  0  0  0  0  0  0  0  0  0  0
   -5.1329   -2.0709    0.0038 C   0  0  0  0  0  0  0  0  0  0  0  0
   -3.7217   -2.0295   -0.0017 C   0  0  0  0  0  0  0  0  0  0  0  0
   -2.8978   -3.1376    0.1012 C   0  0  0  0  0  0  0  0  0  0  0  0
   -3.6453   -4.3561    0.2187 C   0  0  0  0  0  0  0  0  0  0  0  0
   -3.1936   -5.6195    0.3323 N   0  0  0  0  0  0  0  0  0  0  0  0
   -4.2999   -6.3407    0.3930 N   0  0  0  0  0  0  0  0  0  0  0  0
   -5.4470   -5.6856    0.3412 N   0  0  0  0  0  0  0  0  0  0  0  0
   -1.4481   -3.0865    0.0960 C   0  0  0  0  0  0  0  0  0  0  0  0
   -0.5735   -4.1535    0.2021 C   0  0  0  0  0  0  0  0  0  0  0  0
    0.7844   -3.7839    0.1677 C   0  0  0  0  0  0  0  0  0  0  0  0
    0.9880   -2.4256    0.0356 C   0  0  0  0  0  0  0  0  0  0  0  0
   -0.5404   -1.5849   -0.0647 S   0  0  0  0  0  0  0  0  0  0  0  0
   -0.9178   -5.1711    0.3089 H   0  0  0  0  0  0  0  0  0  0  0  0
    1.5963   -4.4954    0.2581 H   0  0  0  0  0  0  0  0  0  0  0  0
   -5.7418   -0.8739   -0.1091 F   0  0  0  0  0  0  0  0  0  0  0  0
   -3.1850   -0.7989   -0.1190 F   0  0  0  0  0  0  0  0  0  0  0  0
  -17.2840    1.2682   -0.0109 C   0  0  0  0  0  0  0  0  0  0  0  0
  -16.9905   -0.0586   -0.1609 C   0  0  0  0  0  0  0  0  0  0  0  0
  -15.5967   -0.3645   -0.0633 C   0  0  0  0  0  0  0  0  0  0  0  0
  -14.8120    0.8033    0.1574 C   0  0  0  0  0  0  0  0  0  0  0  0
  -15.8277    2.2357    0.2709 S   0  0  0  0  0  0  0  0  0  0  0  0
  -14.9663   -1.6211   -0.2146 C   0  0  0  0  0  0  0  0  0  0  0  0
  -13.5733   -1.6325   -0.1400 C   0  0  0  0  0  0  0  0  0  0  0  0
  -12.7886   -0.4647    0.0806 C   0  0  0  0  0  0  0  0  0  0  0  0
  -13.4190    0.7919    0.2319 C   0  0  0  0  0  0  0  0  0  0  0  0
  -12.5577   -3.0649   -0.2532 S   0  0  0  0  0  0  0  0  0  0  0  0
  -11.1015   -2.0976    0.0290 C   0  0  0  0  0  0  0  0  0  0  0  0
  -11.3949   -0.7706    0.1786 C   0  0  0  0  0  0  0  0  0  0  0  0
  -12.6598    2.0333    0.4596 C   0  0  0  0  0  0  0  0  0  0  0  0
  -15.7255   -2.8625   -0.4421 C   0  0  0  0  0  0  0  0  0  0  0  0
  -12.7391    2.8974    1.5188 C   0  0  0  0  0  0  0  0  0  0  0  0
  -11.8802    4.0278    1.4000 C   0  0  0  0  0  0  0  0  0  0  0  0
  -11.1435    4.0422    0.2494 C   0  0  0  0  0  0  0  0  0  0  0  0
  -11.5082    2.6368   -0.7210 S   0  0  0  0  0  0  0  0  0  0  0  0
  -15.6461   -3.7268   -1.5012 C   0  0  0  0  0  0  0  0  0  0  0  0
  -16.5050   -4.8573   -1.3822 C   0  0  0  0  0  0  0  0  0  0  0  0
  -17.2417   -4.8715   -0.2317 C   0  0  0  0  0  0  0  0  0  0  0  0
  -16.8771   -3.4660    0.7385 S   0  0  0  0  0  0  0  0  0  0  0  0
  -10.1457    5.0625   -0.2068 C   0  0  0  0  0  0  0  0  0  0  0  0
  -18.2394   -5.8918    0.2247 C   0  0  0  0  0  0  0  0  0  0  0  0
  -17.7443   -0.8063   -0.3692 H   0  0  0  0  0  0  0  0  0  0  0  0
  -10.6411   -0.0231    0.3872 H   0  0  0  0  0  0  0  0  0  0  0  0
  -13.3839    2.7172    2.3704 H   0  0  0  0  0  0  0  0  0  0  0  0
  -11.8072    4.8058    2.1515 H   0  0  0  0  0  0  0  0  0  0  0  0
  -15.0013   -3.5467   -2.3528 H   0  0  0  0  0  0  0  0  0  0  0  0
  -16.5779   -5.6353   -2.1336 H   0  0  0  0  0  0  0  0  0  0  0  0
  -10.4370    5.5261   -1.1542 H   0  0  0  0  0  0  0  0  0  0  0  0
   -9.1513    4.6284   -0.3479 H   0  0  0  0  0  0  0  0  0  0  0  0
  -10.0588    5.8563    0.5381 H   0  0  0  0  0  0  0  0  0  0  0  0
  -17.9481   -6.3552    1.1722 H   0  0  0  0  0  0  0  0  0  0  0  0
  -18.3262   -6.6858   -0.5200 H   0  0  0  0  0  0  0  0  0  0  0  0
  -19.2339   -5.4578    0.3658 H   0  0  0  0  0  0  0  0  0  0  0  0
  -26.9378    2.2548   -0.0678 C   0  0  0  0  0  0  0  0  0  0  0  0
  -27.8128    3.3217   -0.1686 C   0  0  0  0  0  0  0  0  0  0  0  0
  -29.1709    2.9513   -0.1330 C   0  0  0  0  0  0  0  0  0  0  0  0
  -29.3733    1.5927   -0.0054 C   0  0  0  0  0  0  0  0  0  0  0  0
  -27.8448    0.7524    0.0900 S   0  0  0  0  0  0  0  0  0  0  0  0
  -27.4692    4.3398   -0.2728 H   0  0  0  0  0  0  0  0  0  0  0  0
  -29.9834    3.6623   -0.2200 H   0  0  0  0  0  0  0  0  0  0  0  0
  -24.7410    3.5253   -0.1909 C   0  0  0  0  0  0  0  0  0  0  0  0
  -25.4880    2.3063   -0.0754 C   0  0  0  0  0  0  0  0  0  0  0  0
  -24.6637    1.1982    0.0236 C   0  0  0  0  0  0  0  0  0  0  0  0
  -23.2524    1.2400    0.0164 C   0  0  0  0  0  0  0  0  0  0  0  0
  -22.4961    2.3949   -0.0908 C   0  0  0  0  0  0  0  0  0  0  0  0
  -23.3151    3.5675   -0.1983 C   0  0  0  0  0  0  0  0  0  0  0  0
  -22.9397    4.8555   -0.3125 N   0  0  0  0  0  0  0  0  0  0  0  0
  -24.0870    5.5104   -0.3613 N   0  0  0  0  0  0  0  0  0  0  0  0
  -25.1931    4.7887   -0.3008 N   0  0  0  0  0  0  0  0  0  0  0  0
  -21.0459    2.4293   -0.0985 C   0  0  0  0  0  0  0  0  0  0  0  0
  -20.2366    3.5457   -0.2134 C   0  0  0  0  0  0  0  0  0  0  0  0
  -18.8590    3.2567   -0.1902 C   0  0  0  0  0  0  0  0  0  0  0  0
  -18.5747    1.9130   -0.0578 C   0  0  0  0  0  0  0  0  0  0  0  0
  -20.0501    0.9840    0.0564 S   0  0  0  0  0  0  0  0  0  0  0  0
  -20.6410    4.5411   -0.3183 H   0  0  0  0  0  0  0  0  0  0  0  0
  -18.0912    4.0145   -0.2884 H   0  0  0  0  0  0  0  0  0  0  0  0
  -25.1998   -0.0329    0.1385 F   0  0  0  0  0  0  0  0  0  0  0  0
  -22.6431    0.0429    0.1256 F   0  0  0  0  0  0  0  0  0  0  0  0
  -36.5785   -2.8412    0.1163 C   0  0  0  0  0  0  0  0  0  0  0  0
  -36.3890   -1.5131    0.2978 C   0  0  0  0  0  0  0  0  0  0  0  0
  -35.0084   -1.1211    0.1882 C   0  0  0  0  0  0  0  0  0  0  0  0
  -34.1650   -2.2355   -0.0805 C   0  0  0  0  0  0  0  0  0  0  0  0
  -35.1023   -3.7222   -0.1985 S   0  0  0  0  0  0  0  0  0  0  0  0
  -34.4484    0.1643    0.3580 C   0  0  0  0  0  0  0  0  0  0  0  0
  -33.0604    0.2591    0.2558 C   0  0  0  0  0  0  0  0  0  0  0  0
  -32.2148   -0.8554   -0.0113 C   0  0  0  0  0  0  0  0  0  0  0  0
  -32.7740   -2.1404   -0.1835 C   0  0  0  0  0  0  0  0  0  0  0  0
  -32.1269    1.7452    0.3881 S   0  0  0  0  0  0  0  0  0  0  0  0
  -30.6235    0.8715    0.0505 C   0  0  0  0  0  0  0  0  0  0  0  0
  -30.8419   -0.4650   -0.1287 C   0  0  0  0  0  0  0  0  0  0  0  0
  -31.9503   -3.3293   -0.4603 C   0  0  0  0  0  0  0  0  0  0  0  0
  -35.2718    1.3551    0.6337 C   0  0  0  0  0  0  0  0  0  0  0  0
  -32.0140   -4.1776   -1.5334 C   0  0  0  0  0  0  0  0  0  0  0  0
  -31.0863   -5.2565   -1.4654 C   0  0  0  0  0  0  0  0  0  0  0  0
  -30.3119   -5.2480   -0.3398 C   0  0  0  0  0  0  0  0  0  0  0  0
  -30.7261   -3.8848    0.6699 S   0  0  0  0  0  0  0  0  0  0  0  0
  -35.2293    2.1863    1.7206 C   0  0  0  0  0  0  0  0  0  0  0  0
  -36.1470    3.2738    1.6456 C   0  0  0  0  0  0  0  0  0  0  0  0
  -36.8926    3.2882    0.5009 C   0  0  0  0  0  0  0  0  0  0  0  0
  -36.4628    1.9365   -0.5185 S   0  0  0  0  0  0  0  0  0  0  0  0
  -29.2417   -6.2157    0.0637 C   0  0  0  0  0  0  0  0  0  0  0  0
  -37.9433    4.2719    0.0846 C   0  0  0  0  0  0  0  0  0  0  0  0
  -37.1910   -0.8205    0.5143 H   0  0  0  0  0  0  0  0  0  0  0  0
  -30.0505   -1.1609   -0.3732 H   0  0  0  0  0  0  0  0  0  0  0  0
  -32.6968   -4.0211   -2.3596 H   0  0  0  0  0  0  0  0  0  0  0  0
  -30.9930   -6.0152   -2.2343 H   0  0  0  0  0  0  0  0  0  0  0  0
  -34.5673    2.0128    2.5604 H   0  0  0  0  0  0  0  0  0  0  0  0
  -36.2532    4.0222    2.4228 H   0  0  0  0  0  0  0  0  0  0  0  0
  -29.4742   -6.7132    1.0102 H   0  0  0  0  0  0  0  0  0  0  0  0
  -28.2702   -5.7265    0.1821 H   0  0  0  0  0  0  0  0  0  0  0  0
  -29.1332   -6.9893   -0.6995 H   0  0  0  0  0  0  0  0  0  0  0  0
  -37.6804    4.7836   -0.8462 H   0  0  0  0  0  0  0  0  0  0  0  0
  -38.0669    5.0333    0.8577 H   0  0  0  0  0  0  0  0  0  0  0  0
  -38.9155    3.7938   -0.0695 H   0  0  0  0  0  0  0  0  0  0  0  0
   34.5794   -6.6284    0.6886 C   0  0  0  0  0  0  0  0  0  0  0  0
   14.7100    8.0879   -0.7164 C   0  0  0  0  0  0  0  0  0  0  0  0
   -4.2570   -7.7802    0.5932 C   0  0  0  0  0  0  0  0  0  0  0  0
  -24.1306    6.9504   -0.5579 C   0  0  0  0  0  0  0  0  0  0  0  0
  -37.5137   -3.3820    0.1485 H   0  0  0  0  0  0  0  0  0  0  0  0
   33.7007   -7.0678    0.2227 H   0  0  0  0  0  0  0  0  0  0  0  0
   34.5801   -6.8497    1.7576 H   0  0  0  0  0  0  0  0  0  0  0  0
   35.4882   -7.0133    0.2325 H   0  0  0  0  0  0  0  0  0  0  0  0
   13.8033    8.4727   -0.2559 H   0  0  0  0  0  0  0  0  0  0  0  0
   14.7052    8.3112   -1.7850 H   0  0  0  0  0  0  0  0  0  0  0  0
   15.5909    8.5254   -0.2530 H   0  0  0  0  0  0  0  0  0  0  0  0
   -5.1398   -8.2154    0.1313 H   0  0  0  0  0  0  0  0  0  0  0  0
   -4.2477   -8.0090    1.6606 H   0  0  0  0  0  0  0  0  0  0  0  0
   -3.3522   -8.1626    0.1270 H   0  0  0  0  0  0  0  0  0  0  0  0
  -25.0349    7.3314   -0.0897 H   0  0  0  0  0  0  0  0  0  0  0  0
  -24.1412    7.1817   -1.6247 H   0  0  0  0  0  0  0  0  0  0  0  0
  -23.2473    7.3847   -0.0960 H   0  0  0  0  0  0  0  0  0  0  0  0
  1  2  2  0  0  0  0
  1  5  1  0  0  0  0
  1  9  1  0  0  0  0
  2  3  4  0  0  0  0
  2  6  1  0  0  0  0
  3  4  2  0  0  0  0
  3  7  1  0  0  0  0
  4  5  1  0  0  0  0
  4 37  4  0  0  0  0
  8  9  4  0  0  0  0
  8 13  4  0  0  0  0
  8 16  4  0  0  0  0
  9 10  2  0  0  0  0
 10 11  4  0  0  0  0
 10 24  1  0  0  0  0
 11 12  2  0  0  0  0
 11 25  1  0  0  0  0
 12 13  4  0  0  0  0
 12 17  1  0  0  0  0
 13 14  4  0  0  0  0
 14 15  1  0  0  0  0
 15 16  1  0  0  0  0
 15246  1  0  0  0  0
 17 18  2  0  0  0  0
 17 21  1  0  0  0  0
 18 19  4  0  0  0  0
 18 22  1  0  0  0  0
 19 20  2  0  0  0  0
 19 23  1  0  0  0  0
 20 21  1  0  0  0  0
 20 26  1  0  0  0  0
 27 28  2  0  0  0  0
 27 31  1  0  0  0  0
 27 82  4  0  0  0  0
 28 29  4  0  0  0  0
 28 51  1  0  0  0  0
 29 30  4  0  0  0  0
 29 32  4  0  0  0  0
 30 31  1  0  0  0  0
 30 35  4  0  0  0  0
 32 33  4  0  0  0  0
 32 40  1  0  0  0  0
 33 34  4  0  0  0  0
 33 36  1  0  0  0  0
 34 35  4  0  0  0  0
 34 38  4  0  0  0  0
 35 39  1  0  0  0  0
 36 37  1  0  0  0  0
 37 38  2  0  0  0  0
 38 52  1  0  0  0  0
 39 41  2  0  0  0  0
 39 44  1  0  0  0  0
 40 45  2  0  0  0  0
 40 48  1  0  0  0  0
 41 42  4  0  0  0  0
 41 53  1  0  0  0  0
 42 43  2  0  0  0  0
 42 54  1  0  0  0  0
 43 44  1  0  0  0  0
 43 49  1  0  0  0  0
 45 46  4  0  0  0  0
 45 55  1  0  0  0  0
 46 47  2  0  0  0  0
 46 56  1  0  0  0  0
 47 48  1  0  0  0  0
 47 50  1  0  0  0  0
 49 57  1  0  0  0  0
 49 58  1  0  0  0  0
 49 59  1  0  0  0  0
 50 60  1  0  0  0  0
 50 61  1  0  0  0  0
 50 62  1  0  0  0  0
 63 64  2  0  0  0  0
 63 67  1  0  0  0  0
 63 71  1  0  0  0  0
 64 65  4  0  0  0  0
 64 68  1  0  0  0  0
 65 66  2  0  0  0  0
 65 69  1  0  0  0  0
 66 67  1  0  0  0  0
 66 98  4  0  0  0  0
 70 71  4  0  0  0  0
 70 75  4  0  0  0  0
 70 78  4  0  0  0  0
 71 72  2  0  0  0  0
 72 73  4  0  0  0  0
 72 86  1  0  0  0  0
 73 74  2  0  0  0  0
 73 87  1  0  0  0  0
 74 75  4  0  0  0  0
 74 79  1  0  0  0  0
 75 76  4  0  0  0  0
 76 77  1  0  0  0  0
 77 78  1  0  0  0  0
 77247  1  0  0  0  0
 79 80  2  0  0  0  0
 79 83  1  0  0  0  0
 80 81  4  0  0  0  0
 80 84  1  0  0  0  0
 81 82  2  0  0  0  0
 81 85  1  0  0  0  0
 82 83  1  0  0  0  0
 88 89  2  0  0  0  0
 88 92  1  0  0  0  0
 88143  4  0  0  0  0
 89 90  4  0  0  0  0
 89112  1  0  0  0  0
 90 91  4  0  0  0  0
 90 93  4  0  0  0  0
 91 92  1  0  0  0  0
 91 96  4  0  0  0  0
 93 94  4  0  0  0  0
 93101  1  0  0  0  0
 94 95  4  0  0  0  0
 94 97  1  0  0  0  0
 95 96  4  0  0  0  0
 95 99  4  0  0  0  0
 96100  1  0  0  0  0
 97 98  1  0  0  0  0
 98 99  2  0  0  0  0
 99113  1  0  0  0  0
100102  2  0  0  0  0
100105  1  0  0  0  0
101106  2  0  0  0  0
101109  1  0  0  0  0
102103  4  0  0  0  0
102114  1  0  0  0  0
103104  2  0  0  0  0
103115  1  0  0  0  0
104105  1  0  0  0  0
104110  1  0  0  0  0
106107  4  0  0  0  0
106116  1  0  0  0  0
107108  2  0  0  0  0
107117  1  0  0  0  0
108109  1  0  0  0  0
108111  1  0  0  0  0
110118  1  0  0  0  0
110119  1  0  0  0  0
110120  1  0  0  0  0
111121  1  0  0  0  0
111122  1  0  0  0  0
111123  1  0  0  0  0
124125  2  0  0  0  0
124128  1  0  0  0  0
124132  1  0  0  0  0
125126  4  0  0  0  0
125129  1  0  0  0  0
126127  2  0  0  0  0
126130  1  0  0  0  0
127128  1  0  0  0  0
127159  4  0  0  0  0
131132  4  0  0  0  0
131136  4  0  0  0  0
131139  4  0  0  0  0
132133  2  0  0  0  0
133134  4  0  0  0  0
133147  1  0  0  0  0
134135  2  0  0  0  0
134148  1  0  0  0  0
135136  4  0  0  0  0
135140  1  0  0  0  0
136137  4  0  0  0  0
137138  1  0  0  0  0
138139  1  0  0  0  0
138248  1  0  0  0  0
140141  2  0  0  0  0
140144  1  0  0  0  0
141142  4  0  0  0  0
141145  1  0  0  0  0
142143  2  0  0  0  0
142146  1  0  0  0  0
143144  1  0  0  0  0
149150  2  0  0  0  0
149153  1  0  0  0  0
149204  4  0  0  0  0
150151  4  0  0  0  0
150173  1  0  0  0  0
151152  4  0  0  0  0
151154  4  0  0  0  0
152153  1  0  0  0  0
152157  4  0  0  0  0
154155  4  0  0  0  0
154162  1  0  0  0  0
155156  4  0  0  0  0
155158  1  0  0  0  0
156157  4  0  0  0  0
156160  4  0  0  0  0
157161  1  0  0  0  0
158159  1  0  0  0  0
159160  2  0  0  0  0
160174  1  0  0  0  0
161163  2  0  0  0  0
161166  1  0  0  0  0
162167  2  0  0  0  0
162170  1  0  0  0  0
163164  4  0  0  0  0
163175  1  0  0  0  0
164165  2  0  0  0  0
164176  1  0  0  0  0
165166  1  0  0  0  0
165171  1  0  0  0  0
167168  4  0  0  0  0
167177  1  0  0  0  0
168169  2  0  0  0  0
168178  1  0  0  0  0
169170  1  0  0  0  0
169172  1  0  0  0  0
171179  1  0  0  0  0
171180  1  0  0  0  0
171181  1  0  0  0  0
172182  1  0  0  0  0
172183  1  0  0  0  0
172184  1  0  0  0  0
185186  2  0  0  0  0
185189  1  0  0  0  0
185193  1  0  0  0  0
186187  4  0  0  0  0
186190  1  0  0  0  0
187188  2  0  0  0  0
187191  1  0  0  0  0
188189  1  0  0  0  0
188220  4  0  0  0  0
192193  4  0  0  0  0
192197  4  0  0  0  0
192200  4  0  0  0  0
193194  2  0  0  0  0
194195  4  0  0  0  0
194208  1  0  0  0  0
195196  2  0  0  0  0
195209  1  0  0  0  0
196197  4  0  0  0  0
196201  1  0  0  0  0
197198  4  0  0  0  0
198199  1  0  0  0  0
199200  1  0  0  0  0
199249  1  0  0  0  0
201202  2  0  0  0  0
201205  1  0  0  0  0
202203  4  0  0  0  0
202206  1  0  0  0  0
203204  2  0  0  0  0
203207  1  0  0  0  0
204205  1  0  0  0  0
210211  2  0  0  0  0
210214  1  0  0  0  0
210250  1  0  0  0  0
211212  4  0  0  0  0
211234  1  0  0  0  0
212213  4  0  0  0  0
212215  4  0  0  0  0
213214  1  0  0  0  0
213218  4  0  0  0  0
215216  4  0  0  0  0
215223  1  0  0  0  0
216217  4  0  0  0  0
216219  1  0  0  0  0
217218  4  0  0  0  0
217221  4  0  0  0  0
218222  1  0  0  0  0
219220  1  0  0  0  0
220221  2  0  0  0  0
221235  1  0  0  0  0
222224  2  0  0  0  0
222227  1  0  0  0  0
223228  2  0  0  0  0
223231  1  0  0  0  0
224225  4  0  0  0  0
224236  1  0  0  0  0
225226  2  0  0  0  0
225237  1  0  0  0  0
226227  1  0  0  0  0
226232  1  0  0  0  0
228229  4  0  0  0  0
228238  1  0  0  0  0
229230  2  0  0  0  0
229239  1  0  0  0  0
230231  1  0  0  0  0
230233  1  0  0  0  0
232240  1  0  0  0  0
232241  1  0  0  0  0
232242  1  0  0  0  0
233243  1  0  0  0  0
233244  1  0  0  0  0
233245  1  0  0  0  0
246251  1  0  0  0  0
246252  1  0  0  0  0
246253  1  0  0  0  0
247254  1  0  0  0  0
247255  1  0  0  0  0
247256  1  0  0  0  0
248257  1  0  0  0  0
248258  1  0  0  0  0
248259  1  0  0  0  0
249260  1  0  0  0  0
249261  1  0  0  0  0
249262  1  0  0  0  0
M  END
