# Supplementary material for: Design Principles for the Acceptor Units in Donor–Acceptor Conjugated Polymers
Source: ACS Omega. 2022 Oct 18;7(43):38969–78. doi: 10.1021/acsomega.2c04713 (PMC9631416; doi:10.1021/acsomega.2c04713)
Supplement: Supplementary file 2 — ao2c04713_si_002.zip [file ao2c04713_si_002.zip › mol-acceptors/A21.mol]

Title Card Required

Created by GaussView 6.0.16
306349  0  0  0  0  0  0  0  0  0    0
   39.7736    1.9567    0.1085 C   0  0  0  0  0  0  0  0  0  0  0  0
   40.8007    0.9512    0.0593 C   0  0  0  0  0  0  0  0  0  0  0  0
   40.3374   -0.3499   -0.0078 C   0  0  0  0  0  0  0  0  0  0  0  0
   38.9587   -0.6978   -0.0320 C   0  0  0  0  0  0  0  0  0  0  0  0
   37.9322    0.2709    0.0134 C   0  0  0  0  0  0  0  0  0  0  0  0
   38.3931    1.6215    0.0857 C   0  0  0  0  0  0  0  0  0  0  0  0
   37.6770    2.7569    0.1362 N   0  0  0  0  0  0  0  0  0  0  0  0
   38.6072    3.6995    0.1795 N   0  0  0  0  0  0  0  0  0  0  0  0
   39.8710    3.2987    0.1726 N   0  0  0  0  0  0  0  0  0  0  0  0
   41.0439   -1.1719   -0.0444 H   0  0  0  0  0  0  0  0  0  0  0  0
   38.2591    5.1036    0.3132 C   0  0  0  0  0  0  0  0  0  0  0  0
   38.9972    5.6958   -0.2234 H   0  0  0  0  0  0  0  0  0  0  0  0
   38.2537    5.3906    1.3668 H   0  0  0  0  0  0  0  0  0  0  0  0
   37.2691    5.2473   -0.1123 H   0  0  0  0  0  0  0  0  0  0  0  0
   38.4987   -2.0485   -0.1056 C   0  0  0  0  0  0  0  0  0  0  0  0
   37.1189   -2.3851   -0.1283 C   0  0  0  0  0  0  0  0  0  0  0  0
   36.0911   -1.3795   -0.0774 C   0  0  0  0  0  0  0  0  0  0  0  0
   36.5540   -0.0769   -0.0112 C   0  0  0  0  0  0  0  0  0  0  0  0
   39.2157   -3.1835   -0.1573 N   0  0  0  0  0  0  0  0  0  0  0  0
   38.2866   -4.1268   -0.2013 N   0  0  0  0  0  0  0  0  0  0  0  0
   37.0222   -3.7268   -0.1935 N   0  0  0  0  0  0  0  0  0  0  0  0
   35.8469    0.7447    0.0221 H   0  0  0  0  0  0  0  0  0  0  0  0
   38.6355   -5.5307   -0.3359 C   0  0  0  0  0  0  0  0  0  0  0  0
   39.6305   -5.6714    0.0789 H   0  0  0  0  0  0  0  0  0  0  0  0
   38.6297   -5.8199   -1.3888 H   0  0  0  0  0  0  0  0  0  0  0  0
   37.9047   -6.1233    0.2101 H   0  0  0  0  0  0  0  0  0  0  0  0
   20.1640    1.4174    0.0831 C   0  0  0  0  0  0  0  0  0  0  0  0
   20.7557    2.6573    0.2135 C   0  0  0  0  0  0  0  0  0  0  0  0
   22.1665    2.6208    0.1996 C   0  0  0  0  0  0  0  0  0  0  0  0
   22.6913    1.3541    0.0570 C   0  0  0  0  0  0  0  0  0  0  0  0
   21.4004    0.1772   -0.0801 S   0  0  0  0  0  0  0  0  0  0  0  0
   20.1755    3.5620    0.3221 H   0  0  0  0  0  0  0  0  0  0  0  0
   22.7855    3.5030    0.3109 H   0  0  0  0  0  0  0  0  0  0  0  0
   30.7650   -1.2482   -0.0251 C   0  0  0  0  0  0  0  0  0  0  0  0
   30.2388    0.0076   -0.1491 C   0  0  0  0  0  0  0  0  0  0  0  0
   28.8118    0.0560   -0.0622 C   0  0  0  0  0  0  0  0  0  0  0  0
   28.2478   -1.2383    0.1231 C   0  0  0  0  0  0  0  0  0  0  0  0
   29.5035   -2.4675    0.2180 S   0  0  0  0  0  0  0  0  0  0  0  0
   27.9663    1.1816   -0.1935 C   0  0  0  0  0  0  0  0  0  0  0  0
   26.5932    0.9413   -0.1356 C   0  0  0  0  0  0  0  0  0  0  0  0
   26.0293   -0.3530    0.0497 C   0  0  0  0  0  0  0  0  0  0  0  0
   26.8748   -1.4786    0.1810 C   0  0  0  0  0  0  0  0  0  0  0  0
   25.3375    2.1705   -0.2307 S   0  0  0  0  0  0  0  0  0  0  0  0
   24.0760    0.9511    0.0121 C   0  0  0  0  0  0  0  0  0  0  0  0
   24.6023   -0.3046    0.1364 C   0  0  0  0  0  0  0  0  0  0  0  0
   26.3502   -2.8416    0.3728 C   0  0  0  0  0  0  0  0  0  0  0  0
   28.4908    2.5447   -0.3854 C   0  0  0  0  0  0  0  0  0  0  0  0
   26.5740   -3.7009    1.4150 C   0  0  0  0  0  0  0  0  0  0  0  0
   25.9378   -4.9662    1.2598 C   0  0  0  0  0  0  0  0  0  0  0  0
   25.2295   -5.0884    0.0979 C   0  0  0  0  0  0  0  0  0  0  0  0
   25.3418   -3.6180   -0.8376 S   0  0  0  0  0  0  0  0  0  0  0  0
   28.2675    3.4037   -1.4279 C   0  0  0  0  0  0  0  0  0  0  0  0
   28.9037    4.6690   -1.2728 C   0  0  0  0  0  0  0  0  0  0  0  0
   29.6114    4.7915   -0.1106 C   0  0  0  0  0  0  0  0  0  0  0  0
   29.4987    3.3213    0.8252 S   0  0  0  0  0  0  0  0  0  0  0  0
   24.4426   -6.2641   -0.3953 C   0  0  0  0  0  0  0  0  0  0  0  0
   30.3983    5.9672    0.3826 C   0  0  0  0  0  0  0  0  0  0  0  0
   30.8478    0.8831   -0.3307 H   0  0  0  0  0  0  0  0  0  0  0  0
   23.9933   -1.1802    0.3179 H   0  0  0  0  0  0  0  0  0  0  0  0
   27.1661   -3.4258    2.2794 H   0  0  0  0  0  0  0  0  0  0  0  0
   26.0007   -5.7618    1.9937 H   0  0  0  0  0  0  0  0  0  0  0  0
   27.6758    3.1283   -2.2925 H   0  0  0  0  0  0  0  0  0  0  0  0
   28.8412    5.4644   -2.0069 H   0  0  0  0  0  0  0  0  0  0  0  0
   24.8271   -6.6454   -1.3462 H   0  0  0  0  0  0  0  0  0  0  0  0
   23.3873   -6.0170   -0.5457 H   0  0  0  0  0  0  0  0  0  0  0  0
   24.4931   -7.0769    0.3324 H   0  0  0  0  0  0  0  0  0  0  0  0
   30.0137    6.3486    1.3333 H   0  0  0  0  0  0  0  0  0  0  0  0
   30.3480    6.7799   -0.3453 H   0  0  0  0  0  0  0  0  0  0  0  0
   31.4536    5.7200    0.5331 H   0  0  0  0  0  0  0  0  0  0  0  0
   34.6769   -1.7156   -0.0965 C   0  0  0  0  0  0  0  0  0  0  0  0
   34.0849   -2.9548   -0.2305 C   0  0  0  0  0  0  0  0  0  0  0  0
   32.6739   -2.9179   -0.2166 C   0  0  0  0  0  0  0  0  0  0  0  0
   32.1497   -1.6515   -0.0706 C   0  0  0  0  0  0  0  0  0  0  0  0
   33.4411   -0.4755    0.0700 S   0  0  0  0  0  0  0  0  0  0  0  0
   34.6649   -3.8593   -0.3415 H   0  0  0  0  0  0  0  0  0  0  0  0
   32.0547   -3.7995   -0.3308 H   0  0  0  0  0  0  0  0  0  0  0  0
   17.7219    2.0857    0.1128 C   0  0  0  0  0  0  0  0  0  0  0  0
   18.7505    1.0807    0.0654 C   0  0  0  0  0  0  0  0  0  0  0  0
   18.2881   -0.2228    0.0034 C   0  0  0  0  0  0  0  0  0  0  0  0
   16.9108   -0.5715   -0.0200 C   0  0  0  0  0  0  0  0  0  0  0  0
   15.8829    0.3970    0.0225 C   0  0  0  0  0  0  0  0  0  0  0  0
   16.3422    1.7485    0.0912 C   0  0  0  0  0  0  0  0  0  0  0  0
   15.6247    2.8831    0.1388 N   0  0  0  0  0  0  0  0  0  0  0  0
   16.5535    3.8271    0.1795 N   0  0  0  0  0  0  0  0  0  0  0  0
   17.8179    3.4276    0.1732 N   0  0  0  0  0  0  0  0  0  0  0  0
   18.9958   -1.0439   -0.0275 H   0  0  0  0  0  0  0  0  0  0  0  0
   16.2039    5.2312    0.3094 C   0  0  0  0  0  0  0  0  0  0  0  0
   16.9408    5.8226   -0.2297 H   0  0  0  0  0  0  0  0  0  0  0  0
   16.1992    5.5213    1.3621 H   0  0  0  0  0  0  0  0  0  0  0  0
   15.2133    5.3725   -0.1157 H   0  0  0  0  0  0  0  0  0  0  0  0
   16.4514   -1.9230   -0.0886 C   0  0  0  0  0  0  0  0  0  0  0  0
   15.0718   -2.2603   -0.1103 C   0  0  0  0  0  0  0  0  0  0  0  0
   14.0432   -1.2552   -0.0631 C   0  0  0  0  0  0  0  0  0  0  0  0
   14.5055    0.0482   -0.0010 C   0  0  0  0  0  0  0  0  0  0  0  0
   17.1690   -3.0576   -0.1361 N   0  0  0  0  0  0  0  0  0  0  0  0
   16.2403   -4.0016   -0.1768 N   0  0  0  0  0  0  0  0  0  0  0  0
   14.9758   -3.6022   -0.1707 N   0  0  0  0  0  0  0  0  0  0  0  0
   13.7978    0.8694    0.0298 H   0  0  0  0  0  0  0  0  0  0  0  0
   16.5900   -5.4058   -0.3065 C   0  0  0  0  0  0  0  0  0  0  0  0
   17.5810   -5.5466    0.1174 H   0  0  0  0  0  0  0  0  0  0  0  0
   16.5934   -5.6963   -1.3591 H   0  0  0  0  0  0  0  0  0  0  0  0
   15.8538   -5.9971    0.2337 H   0  0  0  0  0  0  0  0  0  0  0  0
   -1.8843    1.5359    0.0768 C   0  0  0  0  0  0  0  0  0  0  0  0
   -1.2930    2.7762    0.2055 C   0  0  0  0  0  0  0  0  0  0  0  0
    0.1178    2.7400    0.1928 C   0  0  0  0  0  0  0  0  0  0  0  0
    0.6430    1.4732    0.0530 C   0  0  0  0  0  0  0  0  0  0  0  0
   -0.6475    0.2957   -0.0831 S   0  0  0  0  0  0  0  0  0  0  0  0
   -1.8736    3.6809    0.3120 H   0  0  0  0  0  0  0  0  0  0  0  0
    0.7365    3.6225    0.3032 H   0  0  0  0  0  0  0  0  0  0  0  0
    8.7176   -1.1263   -0.0143 C   0  0  0  0  0  0  0  0  0  0  0  0
    8.1910    0.1290   -0.1417 C   0  0  0  0  0  0  0  0  0  0  0  0
    6.7639    0.1771   -0.0568 C   0  0  0  0  0  0  0  0  0  0  0  0
    6.2002   -1.1171    0.1307 C   0  0  0  0  0  0  0  0  0  0  0  0
    7.4563   -2.3456    0.2296 S   0  0  0  0  0  0  0  0  0  0  0  0
    5.9182    1.3021   -0.1914 C   0  0  0  0  0  0  0  0  0  0  0  0
    4.5452    1.0614   -0.1346 C   0  0  0  0  0  0  0  0  0  0  0  0
    3.9815   -0.2328    0.0528 C   0  0  0  0  0  0  0  0  0  0  0  0
    4.8272   -1.3578    0.1875 C   0  0  0  0  0  0  0  0  0  0  0  0
    3.2892    2.2899   -0.2337 S   0  0  0  0  0  0  0  0  0  0  0  0
    2.0279    1.0706    0.0102 C   0  0  0  0  0  0  0  0  0  0  0  0
    2.5545   -0.1847    0.1377 C   0  0  0  0  0  0  0  0  0  0  0  0
    4.3030   -2.7206    0.3816 C   0  0  0  0  0  0  0  0  0  0  0  0
    6.4424    2.6649   -0.3855 C   0  0  0  0  0  0  0  0  0  0  0  0
    4.5256   -3.5774    1.4261 C   0  0  0  0  0  0  0  0  0  0  0  0
    3.8901   -4.8433    1.2729 C   0  0  0  0  0  0  0  0  0  0  0  0
    3.1836   -4.9685    0.1102 C   0  0  0  0  0  0  0  0  0  0  0  0
    3.2967   -3.5002   -0.8285 S   0  0  0  0  0  0  0  0  0  0  0  0
    6.2199    3.5217   -1.4300 C   0  0  0  0  0  0  0  0  0  0  0  0
    6.8554    4.7876   -1.2768 C   0  0  0  0  0  0  0  0  0  0  0  0
    7.5619    4.9128   -0.1142 C   0  0  0  0  0  0  0  0  0  0  0  0
    7.4488    3.4445    0.8245 S   0  0  0  0  0  0  0  0  0  0  0  0
    2.3978   -6.1455   -0.3815 C   0  0  0  0  0  0  0  0  0  0  0  0
    8.3478    6.0898    0.3775 C   0  0  0  0  0  0  0  0  0  0  0  0
    8.7999    1.0045   -0.3244 H   0  0  0  0  0  0  0  0  0  0  0  0
    1.9455   -1.0602    0.3204 H   0  0  0  0  0  0  0  0  0  0  0  0
    5.1163   -3.3001    2.2907 H   0  0  0  0  0  0  0  0  0  0  0  0
    3.9522   -5.6372    2.0087 H   0  0  0  0  0  0  0  0  0  0  0  0
    5.6292    3.2444   -2.2947 H   0  0  0  0  0  0  0  0  0  0  0  0
    6.7934    5.5815   -2.0127 H   0  0  0  0  0  0  0  0  0  0  0  0
    2.7837   -6.5287   -1.3310 H   0  0  0  0  0  0  0  0  0  0  0  0
    1.3425   -5.8992   -0.5338 H   0  0  0  0  0  0  0  0  0  0  0  0
    2.4476   -6.9567    0.3481 H   0  0  0  0  0  0  0  0  0  0  0  0
    7.9620    6.4730    1.3270 H   0  0  0  0  0  0  0  0  0  0  0  0
    8.2979    6.9010   -0.3521 H   0  0  0  0  0  0  0  0  0  0  0  0
    9.4030    5.8434    0.5297 H   0  0  0  0  0  0  0  0  0  0  0  0
   12.6297   -1.5920   -0.0814 C   0  0  0  0  0  0  0  0  0  0  0  0
   12.0382   -2.8322   -0.2103 C   0  0  0  0  0  0  0  0  0  0  0  0
   10.6274   -2.7959   -0.1975 C   0  0  0  0  0  0  0  0  0  0  0  0
   10.1024   -1.5290   -0.0573 C   0  0  0  0  0  0  0  0  0  0  0  0
   11.3931   -0.3517    0.0789 S   0  0  0  0  0  0  0  0  0  0  0  0
   12.6187   -3.7370   -0.3171 H   0  0  0  0  0  0  0  0  0  0  0  0
   10.0086   -3.6783   -0.3080 H   0  0  0  0  0  0  0  0  0  0  0  0
   -4.3265    2.2038    0.1046 C   0  0  0  0  0  0  0  0  0  0  0  0
   -3.2978    1.1989    0.0583 C   0  0  0  0  0  0  0  0  0  0  0  0
   -3.7598   -0.1047   -0.0030 C   0  0  0  0  0  0  0  0  0  0  0  0
   -5.1371   -0.4538   -0.0268 C   0  0  0  0  0  0  0  0  0  0  0  0
   -6.1652    0.5146    0.0148 C   0  0  0  0  0  0  0  0  0  0  0  0
   -5.7061    1.8662    0.0827 C   0  0  0  0  0  0  0  0  0  0  0  0
   -6.4239    3.0008    0.1293 N   0  0  0  0  0  0  0  0  0  0  0  0
   -5.4953    3.9449    0.1697 N   0  0  0  0  0  0  0  0  0  0  0  0
   -4.2308    3.5457    0.1642 N   0  0  0  0  0  0  0  0  0  0  0  0
   -3.0520   -0.9257   -0.0332 H   0  0  0  0  0  0  0  0  0  0  0  0
   -5.8453    5.3491    0.2984 C   0  0  0  0  0  0  0  0  0  0  0  0
   -5.1085    5.9402   -0.2412 H   0  0  0  0  0  0  0  0  0  0  0  0
   -5.8500    5.6401    1.3509 H   0  0  0  0  0  0  0  0  0  0  0  0
   -6.8359    5.4898   -0.1268 H   0  0  0  0  0  0  0  0  0  0  0  0
   -5.5962   -1.8053   -0.0948 C   0  0  0  0  0  0  0  0  0  0  0  0
   -6.9758   -2.1429   -0.1166 C   0  0  0  0  0  0  0  0  0  0  0  0
   -8.0045   -1.1380   -0.0702 C   0  0  0  0  0  0  0  0  0  0  0  0
   -7.5425    0.1656   -0.0088 C   0  0  0  0  0  0  0  0  0  0  0  0
   -4.8784   -2.9399   -0.1414 N   0  0  0  0  0  0  0  0  0  0  0  0
   -5.8069   -3.8840   -0.1818 N   0  0  0  0  0  0  0  0  0  0  0  0
   -7.0715   -3.4848   -0.1762 N   0  0  0  0  0  0  0  0  0  0  0  0
   -8.2503    0.9866    0.0214 H   0  0  0  0  0  0  0  0  0  0  0  0
   -5.4570   -5.2882   -0.3107 C   0  0  0  0  0  0  0  0  0  0  0  0
   -4.4661   -5.4287    0.1137 H   0  0  0  0  0  0  0  0  0  0  0  0
   -5.4531   -5.5793   -1.3631 H   0  0  0  0  0  0  0  0  0  0  0  0
   -6.1932   -5.8794    0.2296 H   0  0  0  0  0  0  0  0  0  0  0  0
  -23.9318    1.6530    0.0822 C   0  0  0  0  0  0  0  0  0  0  0  0
  -23.3402    2.8931    0.2109 C   0  0  0  0  0  0  0  0  0  0  0  0
  -21.9293    2.8567    0.1967 C   0  0  0  0  0  0  0  0  0  0  0  0
  -21.4046    1.5899    0.0556 C   0  0  0  0  0  0  0  0  0  0  0  0
  -22.6954    0.4127   -0.0797 S   0  0  0  0  0  0  0  0  0  0  0  0
  -23.9205    3.7978    0.3186 H   0  0  0  0  0  0  0  0  0  0  0  0
  -21.3104    3.7391    0.3068 H   0  0  0  0  0  0  0  0  0  0  0  0
  -13.3301   -1.0098   -0.0197 C   0  0  0  0  0  0  0  0  0  0  0  0
  -13.8568    0.2455   -0.1464 C   0  0  0  0  0  0  0  0  0  0  0  0
  -15.2838    0.2935   -0.0604 C   0  0  0  0  0  0  0  0  0  0  0  0
  -15.8474   -1.0007    0.1270 C   0  0  0  0  0  0  0  0  0  0  0  0
  -14.5912   -2.2292    0.2246 S   0  0  0  0  0  0  0  0  0  0  0  0
  -16.1296    1.4186   -0.1940 C   0  0  0  0  0  0  0  0  0  0  0  0
  -17.5025    1.1779   -0.1362 C   0  0  0  0  0  0  0  0  0  0  0  0
  -18.0661   -0.1163    0.0513 C   0  0  0  0  0  0  0  0  0  0  0  0
  -17.2203   -1.2414    0.1848 C   0  0  0  0  0  0  0  0  0  0  0  0
  -18.7586    2.4065   -0.2336 S   0  0  0  0  0  0  0  0  0  0  0  0
  -20.0197    1.1871    0.0111 C   0  0  0  0  0  0  0  0  0  0  0  0
  -19.4931   -0.0683    0.1375 C   0  0  0  0  0  0  0  0  0  0  0  0
  -17.7444   -2.6043    0.3788 C   0  0  0  0  0  0  0  0  0  0  0  0
  -15.6055    2.7815   -0.3880 C   0  0  0  0  0  0  0  0  0  0  0  0
  -17.5210   -3.4615    1.4228 C   0  0  0  0  0  0  0  0  0  0  0  0
  -18.1567   -4.7274    1.2696 C   0  0  0  0  0  0  0  0  0  0  0  0
  -18.8641   -4.8520    0.1075 C   0  0  0  0  0  0  0  0  0  0  0  0
  -18.7518   -3.3833   -0.8307 S   0  0  0  0  0  0  0  0  0  0  0  0
  -15.8289    3.6386   -1.4321 C   0  0  0  0  0  0  0  0  0  0  0  0
  -15.1933    4.9045   -1.2789 C   0  0  0  0  0  0  0  0  0  0  0  0
  -14.4859    5.0292   -0.1168 C   0  0  0  0  0  0  0  0  0  0  0  0
  -14.5982    3.5606    0.8215 S   0  0  0  0  0  0  0  0  0  0  0  0
  -19.6504   -6.0288   -0.3839 C   0  0  0  0  0  0  0  0  0  0  0  0
  -13.6997    6.2061    0.3747 C   0  0  0  0  0  0  0  0  0  0  0  0
  -13.2480    1.1210   -0.3291 H   0  0  0  0  0  0  0  0  0  0  0  0
  -20.1019   -0.9437    0.3205 H   0  0  0  0  0  0  0  0  0  0  0  0
  -16.9296   -3.1846    2.2870 H   0  0  0  0  0  0  0  0  0  0  0  0
  -18.0940   -5.5215    2.0051 H   0  0  0  0  0  0  0  0  0  0  0  0
  -16.4203    3.3616   -2.2963 H   0  0  0  0  0  0  0  0  0  0  0  0
  -15.2559    5.6986   -2.0144 H   0  0  0  0  0  0  0  0  0  0  0  0
  -19.2654   -6.4117   -1.3340 H   0  0  0  0  0  0  0  0  0  0  0  0
  -20.7058   -5.7824   -0.5353 H   0  0  0  0  0  0  0  0  0  0  0  0
  -19.6000   -6.8403    0.3452 H   0  0  0  0  0  0  0  0  0  0  0  0
  -14.0848    6.5890    1.3247 H   0  0  0  0  0  0  0  0  0  0  0  0
  -13.7501    7.0175   -0.3546 H   0  0  0  0  0  0  0  0  0  0  0  0
  -12.6443    5.9597    0.5260 H   0  0  0  0  0  0  0  0  0  0  0  0
   -9.4180   -1.4750   -0.0883 C   0  0  0  0  0  0  0  0  0  0  0  0
  -10.0093   -2.7153   -0.2175 C   0  0  0  0  0  0  0  0  0  0  0  0
  -11.4201   -2.6791   -0.2042 C   0  0  0  0  0  0  0  0  0  0  0  0
  -11.9452   -1.4124   -0.0635 C   0  0  0  0  0  0  0  0  0  0  0  0
  -10.6548   -0.2350    0.0728 S   0  0  0  0  0  0  0  0  0  0  0  0
   -9.4287   -3.6199   -0.3247 H   0  0  0  0  0  0  0  0  0  0  0  0
  -12.0388   -3.5616   -0.3149 H   0  0  0  0  0  0  0  0  0  0  0  0
  -26.3739    2.3213    0.1136 C   0  0  0  0  0  0  0  0  0  0  0  0
  -25.3454    1.3162    0.0654 C   0  0  0  0  0  0  0  0  0  0  0  0
  -25.8077    0.0128    0.0037 C   0  0  0  0  0  0  0  0  0  0  0  0
  -27.1852   -0.3359   -0.0185 C   0  0  0  0  0  0  0  0  0  0  0  0
  -28.2129    0.6326    0.0251 C   0  0  0  0  0  0  0  0  0  0  0  0
  -27.7535    1.9840    0.0933 C   0  0  0  0  0  0  0  0  0  0  0  0
  -28.4710    3.1187    0.1416 N   0  0  0  0  0  0  0  0  0  0  0  0
  -27.5422    4.0626    0.1814 N   0  0  0  0  0  0  0  0  0  0  0  0
  -26.2778    3.6632    0.1740 N   0  0  0  0  0  0  0  0  0  0  0  0
  -25.1001   -0.8084   -0.0280 H   0  0  0  0  0  0  0  0  0  0  0  0
  -27.8917    5.4668    0.3117 C   0  0  0  0  0  0  0  0  0  0  0  0
  -27.1556    6.0582   -0.2284 H   0  0  0  0  0  0  0  0  0  0  0  0
  -27.8950    5.7570    1.3644 H   0  0  0  0  0  0  0  0  0  0  0  0
  -28.8828    5.6080   -0.1120 H   0  0  0  0  0  0  0  0  0  0  0  0
  -27.6446   -1.6874   -0.0868 C   0  0  0  0  0  0  0  0  0  0  0  0
  -29.0243   -2.0246   -0.1070 C   0  0  0  0  0  0  0  0  0  0  0  0
  -30.0527   -1.0195   -0.0584 C   0  0  0  0  0  0  0  0  0  0  0  0
  -29.5904    0.2839    0.0031 C   0  0  0  0  0  0  0  0  0  0  0  0
  -26.9272   -2.8221   -0.1352 N   0  0  0  0  0  0  0  0  0  0  0  0
  -27.8560   -3.7660   -0.1750 N   0  0  0  0  0  0  0  0  0  0  0  0
  -29.1204   -3.3665   -0.1674 N   0  0  0  0  0  0  0  0  0  0  0  0
  -30.2980    1.1050    0.0346 H   0  0  0  0  0  0  0  0  0  0  0  0
  -27.5066   -5.1701   -0.3053 C   0  0  0  0  0  0  0  0  0  0  0  0
  -26.5154   -5.3113    0.1182 H   0  0  0  0  0  0  0  0  0  0  0  0
  -27.5037   -5.4604   -1.3579 H   0  0  0  0  0  0  0  0  0  0  0  0
  -28.2426   -5.7615    0.2351 H   0  0  0  0  0  0  0  0  0  0  0  0
  -35.3788   -0.8896    0.0023 C   0  0  0  0  0  0  0  0  0  0  0  0
  -35.9057    0.3632   -0.1361 C   0  0  0  0  0  0  0  0  0  0  0  0
  -37.3341    0.4121   -0.0431 C   0  0  0  0  0  0  0  0  0  0  0  0
  -37.8953   -0.8808    0.1622 C   0  0  0  0  0  0  0  0  0  0  0  0
  -36.6376   -2.1073    0.2684 S   0  0  0  0  0  0  0  0  0  0  0  0
  -38.1800    1.5333   -0.1857 C   0  0  0  0  0  0  0  0  0  0  0  0
  -39.5555    1.2921   -0.1173 C   0  0  0  0  0  0  0  0  0  0  0  0
  -40.1145   -0.0000    0.0899 C   0  0  0  0  0  0  0  0  0  0  0  0
  -39.2676   -1.1217    0.2301 C   0  0  0  0  0  0  0  0  0  0  0  0
  -40.8172    2.5178   -0.2103 S   0  0  0  0  0  0  0  0  0  0  0  0
  -42.0472    1.3003    0.0339 C   0  0  0  0  0  0  0  0  0  0  0  0
  -41.5505    0.0490    0.1752 C   0  0  0  0  0  0  0  0  0  0  0  0
  -39.7887   -2.4839    0.4420 C   0  0  0  0  0  0  0  0  0  0  0  0
  -37.6587    2.8941   -0.3993 C   0  0  0  0  0  0  0  0  0  0  0  0
  -39.5664   -3.3254    1.4985 C   0  0  0  0  0  0  0  0  0  0  0  0
  -40.1980   -4.5954    1.3614 C   0  0  0  0  0  0  0  0  0  0  0  0
  -40.9013   -4.7389    0.1990 C   0  0  0  0  0  0  0  0  0  0  0  0
  -40.7898   -3.2829   -0.7596 S   0  0  0  0  0  0  0  0  0  0  0  0
  -37.8984    3.7426   -1.4469 C   0  0  0  0  0  0  0  0  0  0  0  0
  -37.2607    5.0096   -1.3145 C   0  0  0  0  0  0  0  0  0  0  0  0
  -36.5355    5.1444   -0.1646 C   0  0  0  0  0  0  0  0  0  0  0  0
  -36.6330    3.6839    0.7878 S   0  0  0  0  0  0  0  0  0  0  0  0
  -41.6814   -5.9255   -0.2787 C   0  0  0  0  0  0  0  0  0  0  0  0
  -35.7425    6.3257    0.3048 C   0  0  0  0  0  0  0  0  0  0  0  0
  -35.2981    1.2362   -0.3335 H   0  0  0  0  0  0  0  0  0  0  0  0
  -42.1685   -0.8220    0.3459 H   0  0  0  0  0  0  0  0  0  0  0  0
  -38.9773   -3.0349    2.3600 H   0  0  0  0  0  0  0  0  0  0  0  0
  -40.1347   -5.3791    2.1078 H   0  0  0  0  0  0  0  0  0  0  0  0
  -38.5034    3.4583   -2.2992 H   0  0  0  0  0  0  0  0  0  0  0  0
  -37.3349    5.7974   -2.0557 H   0  0  0  0  0  0  0  0  0  0  0  0
  -41.2910   -6.3205   -1.2216 H   0  0  0  0  0  0  0  0  0  0  0  0
  -42.7372   -5.6859   -0.4379 H   0  0  0  0  0  0  0  0  0  0  0  0
  -41.6310   -6.7263    0.4621 H   0  0  0  0  0  0  0  0  0  0  0  0
  -36.1136    6.7168    1.2570 H   0  0  0  0  0  0  0  0  0  0  0  0
  -35.8041    7.1307   -0.4306 H   0  0  0  0  0  0  0  0  0  0  0  0
  -34.6849    6.0809    0.4426 H   0  0  0  0  0  0  0  0  0  0  0  0
  -31.4665   -1.3563   -0.0746 C   0  0  0  0  0  0  0  0  0  0  0  0
  -32.0583   -2.5959   -0.2059 C   0  0  0  0  0  0  0  0  0  0  0  0
  -33.4694   -2.5593   -0.1899 C   0  0  0  0  0  0  0  0  0  0  0  0
  -33.9934   -1.2930   -0.0449 C   0  0  0  0  0  0  0  0  0  0  0  0
  -32.7027   -0.1165    0.0928 S   0  0  0  0  0  0  0  0  0  0  0  0
  -31.4782   -3.5004   -0.3167 H   0  0  0  0  0  0  0  0  0  0  0  0
  -34.0888   -3.4411   -0.3023 H   0  0  0  0  0  0  0  0  0  0  0  0
  -43.0847    1.6024    0.0589 H   0  0  0  0  0  0  0  0  0  0  0  0
   42.2187    1.2874    0.0807 C   0  0  0  0  0  0  0  0  0  0  0  0
   42.8109    2.5274    0.1816 C   0  0  0  0  0  0  0  0  0  0  0  0
   44.2308    2.4848    0.1742 C   0  0  0  0  0  0  0  0  0  0  0  0
   44.7234    1.2164    0.0669 C   0  0  0  0  0  0  0  0  0  0  0  0
   43.4565    0.0416   -0.0284 S   0  0  0  0  0  0  0  0  0  0  0  0
   42.2316    3.4360    0.2582 H   0  0  0  0  0  0  0  0  0  0  0  0
   44.8598    3.3637    0.2459 H   0  0  0  0  0  0  0  0  0  0  0  0
   45.7540    0.8943    0.0365 H   0  0  0  0  0  0  0  0  0  0  0  0
  1  2  4  0  0  0  0
  1  6  4  0  0  0  0
  1  9  4  0  0  0  0
  2  3  2  0  0  0  0
  2299  1  0  0  0  0
  3  4  4  0  0  0  0
  3 10  1  0  0  0  0
  4  5  4  0  0  0  0
  4 15  4  0  0  0  0
  5  6  4  0  0  0  0
  5 18  4  0  0  0  0
  6  7  4  0  0  0  0
  7  8  1  0  0  0  0
  8  9  1  0  0  0  0
  8 11  1  0  0  0  0
 11 12  1  0  0  0  0
 11 13  1  0  0  0  0
 11 14  1  0  0  0  0
 15 16  4  0  0  0  0
 15 19  4  0  0  0  0
 16 17  4  0  0  0  0
 16 21  4  0  0  0  0
 17 18  2  0  0  0  0
 17 70  1  0  0  0  0
 18 22  1  0  0  0  0
 19 20  1  0  0  0  0
 20 21  1  0  0  0  0
 20 23  1  0  0  0  0
 23 24  1  0  0  0  0
 23 25  1  0  0  0  0
 23 26  1  0  0  0  0
 27 28  2  0  0  0  0
 27 31  1  0  0  0  0
 27 78  1  0  0  0  0
 28 29  4  0  0  0  0
 28 32  1  0  0  0  0
 29 30  2  0  0  0  0
 29 33  1  0  0  0  0
 30 31  1  0  0  0  0
 30 44  4  0  0  0  0
 34 35  2  0  0  0  0
 34 38  1  0  0  0  0
 34 73  4  0  0  0  0
 35 36  4  0  0  0  0
 35 58  1  0  0  0  0
 36 37  4  0  0  0  0
 36 39  4  0  0  0  0
 37 38  1  0  0  0  0
 37 42  4  0  0  0  0
 39 40  4  0  0  0  0
 39 47  1  0  0  0  0
 40 41  4  0  0  0  0
 40 43  1  0  0  0  0
 41 42  4  0  0  0  0
 41 45  4  0  0  0  0
 42 46  1  0  0  0  0
 43 44  1  0  0  0  0
 44 45  2  0  0  0  0
 45 59  1  0  0  0  0
 46 48  2  0  0  0  0
 46 51  1  0  0  0  0
 47 52  2  0  0  0  0
 47 55  1  0  0  0  0
 48 49  4  0  0  0  0
 48 60  1  0  0  0  0
 49 50  2  0  0  0  0
 49 61  1  0  0  0  0
 50 51  1  0  0  0  0
 50 56  1  0  0  0  0
 52 53  4  0  0  0  0
 52 62  1  0  0  0  0
 53 54  2  0  0  0  0
 53 63  1  0  0  0  0
 54 55  1  0  0  0  0
 54 57  1  0  0  0  0
 56 64  1  0  0  0  0
 56 65  1  0  0  0  0
 56 66  1  0  0  0  0
 57 67  1  0  0  0  0
 57 68  1  0  0  0  0
 57 69  1  0  0  0  0
 70 71  2  0  0  0  0
 70 74  1  0  0  0  0
 71 72  4  0  0  0  0
 71 75  1  0  0  0  0
 72 73  2  0  0  0  0
 72 76  1  0  0  0  0
 73 74  1  0  0  0  0
 77 78  4  0  0  0  0
 77 82  4  0  0  0  0
 77 85  4  0  0  0  0
 78 79  2  0  0  0  0
 79 80  4  0  0  0  0
 79 86  1  0  0  0  0
 80 81  4  0  0  0  0
 80 91  4  0  0  0  0
 81 82  4  0  0  0  0
 81 94  4  0  0  0  0
 82 83  4  0  0  0  0
 83 84  1  0  0  0  0
 84 85  1  0  0  0  0
 84 87  1  0  0  0  0
 87 88  1  0  0  0  0
 87 89  1  0  0  0  0
 87 90  1  0  0  0  0
 91 92  4  0  0  0  0
 91 95  4  0  0  0  0
 92 93  4  0  0  0  0
 92 97  4  0  0  0  0
 93 94  2  0  0  0  0
 93146  1  0  0  0  0
 94 98  1  0  0  0  0
 95 96  1  0  0  0  0
 96 97  1  0  0  0  0
 96 99  1  0  0  0  0
 99100  1  0  0  0  0
 99101  1  0  0  0  0
 99102  1  0  0  0  0
103104  2  0  0  0  0
103107  1  0  0  0  0
103154  1  0  0  0  0
104105  4  0  0  0  0
104108  1  0  0  0  0
105106  2  0  0  0  0
105109  1  0  0  0  0
106107  1  0  0  0  0
106120  4  0  0  0  0
110111  2  0  0  0  0
110114  1  0  0  0  0
110149  4  0  0  0  0
111112  4  0  0  0  0
111134  1  0  0  0  0
112113  4  0  0  0  0
112115  4  0  0  0  0
113114  1  0  0  0  0
113118  4  0  0  0  0
115116  4  0  0  0  0
115123  1  0  0  0  0
116117  4  0  0  0  0
116119  1  0  0  0  0
117118  4  0  0  0  0
117121  4  0  0  0  0
118122  1  0  0  0  0
119120  1  0  0  0  0
120121  2  0  0  0  0
121135  1  0  0  0  0
122124  2  0  0  0  0
122127  1  0  0  0  0
123128  2  0  0  0  0
123131  1  0  0  0  0
124125  4  0  0  0  0
124136  1  0  0  0  0
125126  2  0  0  0  0
125137  1  0  0  0  0
126127  1  0  0  0  0
126132  1  0  0  0  0
128129  4  0  0  0  0
128138  1  0  0  0  0
129130  2  0  0  0  0
129139  1  0  0  0  0
130131  1  0  0  0  0
130133  1  0  0  0  0
132140  1  0  0  0  0
132141  1  0  0  0  0
132142  1  0  0  0  0
133143  1  0  0  0  0
133144  1  0  0  0  0
133145  1  0  0  0  0
146147  2  0  0  0  0
146150  1  0  0  0  0
147148  4  0  0  0  0
147151  1  0  0  0  0
148149  2  0  0  0  0
148152  1  0  0  0  0
149150  1  0  0  0  0
153154  4  0  0  0  0
153158  4  0  0  0  0
153161  4  0  0  0  0
154155  2  0  0  0  0
155156  4  0  0  0  0
155162  1  0  0  0  0
156157  4  0  0  0  0
156167  4  0  0  0  0
157158  4  0  0  0  0
157170  4  0  0  0  0
158159  4  0  0  0  0
159160  1  0  0  0  0
160161  1  0  0  0  0
160163  1  0  0  0  0
163164  1  0  0  0  0
163165  1  0  0  0  0
163166  1  0  0  0  0
167168  4  0  0  0  0
167171  4  0  0  0  0
168169  4  0  0  0  0
168173  4  0  0  0  0
169170  2  0  0  0  0
169222  1  0  0  0  0
170174  1  0  0  0  0
171172  1  0  0  0  0
172173  1  0  0  0  0
172175  1  0  0  0  0
175176  1  0  0  0  0
175177  1  0  0  0  0
175178  1  0  0  0  0
179180  2  0  0  0  0
179183  1  0  0  0  0
179230  1  0  0  0  0
180181  4  0  0  0  0
180184  1  0  0  0  0
181182  2  0  0  0  0
181185  1  0  0  0  0
182183  1  0  0  0  0
182196  4  0  0  0  0
186187  2  0  0  0  0
186190  1  0  0  0  0
186225  4  0  0  0  0
187188  4  0  0  0  0
187210  1  0  0  0  0
188189  4  0  0  0  0
188191  4  0  0  0  0
189190  1  0  0  0  0
189194  4  0  0  0  0
191192  4  0  0  0  0
191199  1  0  0  0  0
192193  4  0  0  0  0
192195  1  0  0  0  0
193194  4  0  0  0  0
193197  4  0  0  0  0
194198  1  0  0  0  0
195196  1  0  0  0  0
196197  2  0  0  0  0
197211  1  0  0  0  0
198200  2  0  0  0  0
198203  1  0  0  0  0
199204  2  0  0  0  0
199207  1  0  0  0  0
200201  4  0  0  0  0
200212  1  0  0  0  0
201202  2  0  0  0  0
201213  1  0  0  0  0
202203  1  0  0  0  0
202208  1  0  0  0  0
204205  4  0  0  0  0
204214  1  0  0  0  0
205206  2  0  0  0  0
205215  1  0  0  0  0
206207  1  0  0  0  0
206209  1  0  0  0  0
208216  1  0  0  0  0
208217  1  0  0  0  0
208218  1  0  0  0  0
209219  1  0  0  0  0
209220  1  0  0  0  0
209221  1  0  0  0  0
222223  2  0  0  0  0
222226  1  0  0  0  0
223224  4  0  0  0  0
223227  1  0  0  0  0
224225  2  0  0  0  0
224228  1  0  0  0  0
225226  1  0  0  0  0
229230  4  0  0  0  0
229234  4  0  0  0  0
229237  4  0  0  0  0
230231  2  0  0  0  0
231232  4  0  0  0  0
231238  1  0  0  0  0
232233  4  0  0  0  0
232243  4  0  0  0  0
233234  4  0  0  0  0
233246  4  0  0  0  0
234235  4  0  0  0  0
235236  1  0  0  0  0
236237  1  0  0  0  0
236239  1  0  0  0  0
239240  1  0  0  0  0
239241  1  0  0  0  0
239242  1  0  0  0  0
243244  4  0  0  0  0
243247  4  0  0  0  0
244245  4  0  0  0  0
244249  4  0  0  0  0
245246  2  0  0  0  0
245291  1  0  0  0  0
246250  1  0  0  0  0
247248  1  0  0  0  0
248249  1  0  0  0  0
248251  1  0  0  0  0
251252  1  0  0  0  0
251253  1  0  0  0  0
251254  1  0  0  0  0
255256  2  0  0  0  0
255259  1  0  0  0  0
255294  4  0  0  0  0
256257  4  0  0  0  0
256279  1  0  0  0  0
257258  4  0  0  0  0
257260  4  0  0  0  0
258259  1  0  0  0  0
258263  4  0  0  0  0
260261  4  0  0  0  0
260268  1  0  0  0  0
261262  4  0  0  0  0
261264  1  0  0  0  0
262263  4  0  0  0  0
262266  4  0  0  0  0
263267  1  0  0  0  0
264265  1  0  0  0  0
265266  2  0  0  0  0
265298  1  0  0  0  0
266280  1  0  0  0  0
267269  2  0  0  0  0
267272  1  0  0  0  0
268273  2  0  0  0  0
268276  1  0  0  0  0
269270  4  0  0  0  0
269281  1  0  0  0  0
270271  2  0  0  0  0
270282  1  0  0  0  0
271272  1  0  0  0  0
271277  1  0  0  0  0
273274  4  0  0  0  0
273283  1  0  0  0  0
274275  2  0  0  0  0
274284  1  0  0  0  0
275276  1  0  0  0  0
275278  1  0  0  0  0
277285  1  0  0  0  0
277286  1  0  0  0  0
277287  1  0  0  0  0
278288  1  0  0  0  0
278289  1  0  0  0  0
278290  1  0  0  0  0
291292  2  0  0  0  0
291295  1  0  0  0  0
292293  4  0  0  0  0
292296  1  0  0  0  0
293294  2  0  0  0  0
293297  1  0  0  0  0
294295  1  0  0  0  0
299300  2  0  0  0  0
299303  1  0  0  0  0
300301  4  0  0  0  0
300304  1  0  0  0  0
301302  2  0  0  0  0
301305  1  0  0  0  0
302303  1  0  0  0  0
302306  1  0  0  0  0
M  END
