# Supplementary material for: Design Principles for the Acceptor Units in Donor–Acceptor Conjugated Polymers
Source: ACS Omega. 2022 Oct 18;7(43):38969–78. doi: 10.1021/acsomega.2c04713 (PMC9631416; doi:10.1021/acsomega.2c04713)
Supplement: Supplementary file 2 — ao2c04713_si_002.zip [file ao2c04713_si_002.zip › mol-acceptors/A22.mol]

Title Card Required

Created by GaussView 6.0.16
258293  0  0  0  0  0  0  0  0  0    0
  -22.1467    1.8393    0.4558 C   0  0  0  0  0  0  0  0  0  0  0  0
  -21.4332    2.9989    0.1799 C   0  0  0  0  0  0  0  0  0  0  0  0
  -22.2126    4.1721   -0.1150 C   0  0  0  0  0  0  0  0  0  0  0  0
  -23.6489    4.1180   -0.1217 C   0  0  0  0  0  0  0  0  0  0  0  0
  -24.3404    2.8894    0.1669 C   0  0  0  0  0  0  0  0  0  0  0  0
  -23.5443    1.7867    0.4497 C   0  0  0  0  0  0  0  0  0  0  0  0
  -25.7968    2.7764    0.1659 C   0  0  0  0  0  0  0  0  0  0  0  0
  -26.7755    3.7274    0.3628 C   0  0  0  0  0  0  0  0  0  0  0  0
  -28.0897    3.2117    0.3381 C   0  0  0  0  0  0  0  0  0  0  0  0
  -28.1542    1.8537    0.1125 C   0  0  0  0  0  0  0  0  0  0  0  0
  -26.5439    1.2026   -0.0933 S   0  0  0  0  0  0  0  0  0  0  0  0
  -29.3199    1.0051    0.0261 C   0  0  0  0  0  0  0  0  0  0  0  0
  -29.3872   -0.3569    0.1046 C   0  0  0  0  0  0  0  0  0  0  0  0
  -30.7130   -0.8858   -0.0139 C   0  0  0  0  0  0  0  0  0  0  0  0
  -31.6813    0.1460   -0.1748 C   0  0  0  0  0  0  0  0  0  0  0  0
  -30.9175    1.7313   -0.2112 S   0  0  0  0  0  0  0  0  0  0  0  0
  -31.1252   -2.2334    0.0692 C   0  0  0  0  0  0  0  0  0  0  0  0
  -32.5003   -2.4729   -0.0109 C   0  0  0  0  0  0  0  0  0  0  0  0
  -33.4666   -1.4409   -0.1734 C   0  0  0  0  0  0  0  0  0  0  0  0
  -33.0535   -0.0927   -0.2540 C   0  0  0  0  0  0  0  0  0  0  0  0
  -33.2678   -4.0581    0.0118 S   0  0  0  0  0  0  0  0  0  0  0  0
  -34.8393   -3.3234   -0.2013 C   0  0  0  0  0  0  0  0  0  0  0  0
  -34.7996   -1.9728   -0.2831 C   0  0  0  0  0  0  0  0  0  0  0  0
  -34.0081    1.0182   -0.4176 C   0  0  0  0  0  0  0  0  0  0  0  0
  -30.1706   -3.3428    0.2342 C   0  0  0  0  0  0  0  0  0  0  0  0
  -34.0856    1.9312   -1.4346 C   0  0  0  0  0  0  0  0  0  0  0  0
  -35.1128    2.9022   -1.2547 C   0  0  0  0  0  0  0  0  0  0  0  0
  -35.8236    2.7455   -0.0986 C   0  0  0  0  0  0  0  0  0  0  0  0
  -35.2223    1.3737    0.8003 S   0  0  0  0  0  0  0  0  0  0  0  0
  -30.1052   -4.2667    1.2425 C   0  0  0  0  0  0  0  0  0  0  0  0
  -29.0738   -5.2338    1.0666 C   0  0  0  0  0  0  0  0  0  0  0  0
  -28.3479   -5.0636   -0.0782 C   0  0  0  0  0  0  0  0  0  0  0  0
  -28.9390   -3.6837   -0.9707 S   0  0  0  0  0  0  0  0  0  0  0  0
  -36.9621    3.5724    0.4159 C   0  0  0  0  0  0  0  0  0  0  0  0
  -27.2015   -5.8836   -0.5862 C   0  0  0  0  0  0  0  0  0  0  0  0
  -26.5405    4.7673    0.5245 H   0  0  0  0  0  0  0  0  0  0  0  0
  -28.9702    3.8207    0.5043 H   0  0  0  0  0  0  0  0  0  0  0  0
  -28.5184   -0.9778    0.2778 H   0  0  0  0  0  0  0  0  0  0  0  0
  -35.6777   -1.3582   -0.4276 H   0  0  0  0  0  0  0  0  0  0  0  0
  -33.4323    1.8975   -2.2981 H   0  0  0  0  0  0  0  0  0  0  0  0
  -35.3203    3.6930   -1.9669 H   0  0  0  0  0  0  0  0  0  0  0  0
  -30.7698   -4.2431    2.0975 H   0  0  0  0  0  0  0  0  0  0  0  0
  -28.8743   -6.0314    1.7733 H   0  0  0  0  0  0  0  0  0  0  0  0
  -36.7300    4.0352    1.3799 H   0  0  0  0  0  0  0  0  0  0  0  0
  -37.8724    2.9800    0.5493 H   0  0  0  0  0  0  0  0  0  0  0  0
  -37.1884    4.3739   -0.2904 H   0  0  0  0  0  0  0  0  0  0  0  0
  -27.4216   -6.3395   -1.5563 H   0  0  0  0  0  0  0  0  0  0  0  0
  -26.9810   -6.6900    0.1164 H   0  0  0  0  0  0  0  0  0  0  0  0
  -26.2914   -5.2877   -0.7051 H   0  0  0  0  0  0  0  0  0  0  0  0
  -21.5770    5.3363   -0.4039 N   0  0  0  0  0  0  0  0  0  0  0  0
  -22.3071    6.3907   -0.6817 C   0  0  0  0  0  0  0  0  0  0  0  0
  -23.7167    6.3374   -0.6887 C   0  0  0  0  0  0  0  0  0  0  0  0
  -24.3678    5.2308   -0.4173 N   0  0  0  0  0  0  0  0  0  0  0  0
   -3.2573   -2.7200   -0.4502 C   0  0  0  0  0  0  0  0  0  0  0  0
   -2.4631   -3.8257   -0.1735 C   0  0  0  0  0  0  0  0  0  0  0  0
   -3.1570   -5.0543    0.1096 C   0  0  0  0  0  0  0  0  0  0  0  0
   -4.5935   -5.1055    0.1034 C   0  0  0  0  0  0  0  0  0  0  0  0
   -5.3707   -3.9296   -0.1869 C   0  0  0  0  0  0  0  0  0  0  0  0
   -4.6549   -2.7699   -0.4568 C   0  0  0  0  0  0  0  0  0  0  0  0
   -6.8312   -3.9242   -0.2007 C   0  0  0  0  0  0  0  0  0  0  0  0
   -7.7352   -4.9447   -0.4084 C   0  0  0  0  0  0  0  0  0  0  0  0
   -9.0838   -4.5279   -0.3964 C   0  0  0  0  0  0  0  0  0  0  0  0
   -9.2512   -3.1784   -0.1704 C   0  0  0  0  0  0  0  0  0  0  0  0
   -7.6953   -2.4102    0.0519 S   0  0  0  0  0  0  0  0  0  0  0  0
  -10.4768   -2.4195   -0.0955 C   0  0  0  0  0  0  0  0  0  0  0  0
  -10.6458   -1.0656   -0.1790 C   0  0  0  0  0  0  0  0  0  0  0  0
  -12.0068   -0.6379   -0.0720 C   0  0  0  0  0  0  0  0  0  0  0  0
  -12.8970   -1.7381    0.0852 C   0  0  0  0  0  0  0  0  0  0  0  0
  -12.0176   -3.2617    0.1323 S   0  0  0  0  0  0  0  0  0  0  0  0
  -12.5187    0.6768   -0.1631 C   0  0  0  0  0  0  0  0  0  0  0  0
  -13.9056    0.8126   -0.0952 C   0  0  0  0  0  0  0  0  0  0  0  0
  -14.7958   -0.2877    0.0623 C   0  0  0  0  0  0  0  0  0  0  0  0
  -14.2839   -1.6023    0.1533 C   0  0  0  0  0  0  0  0  0  0  0  0
  -14.7853    2.3360   -0.1425 S   0  0  0  0  0  0  0  0  0  0  0  0
  -16.3260    1.4938    0.0852 C   0  0  0  0  0  0  0  0  0  0  0  0
  -16.1567    0.1399    0.1692 C   0  0  0  0  0  0  0  0  0  0  0  0
  -15.1548   -2.7793    0.3145 C   0  0  0  0  0  0  0  0  0  0  0  0
  -11.6479    1.8539   -0.3244 C   0  0  0  0  0  0  0  0  0  0  0  0
  -15.1660   -3.6971    1.3305 C   0  0  0  0  0  0  0  0  0  0  0  0
  -16.1193   -4.7402    1.1486 C   0  0  0  0  0  0  0  0  0  0  0  0
  -16.8388   -4.6341   -0.0079 C   0  0  0  0  0  0  0  0  0  0  0  0
  -16.3394   -3.2211   -0.9047 S   0  0  0  0  0  0  0  0  0  0  0  0
  -11.6369    2.7718   -1.3403 C   0  0  0  0  0  0  0  0  0  0  0  0
  -10.6837    3.8150   -1.1584 C   0  0  0  0  0  0  0  0  0  0  0  0
   -9.9640    3.7088   -0.0020 C   0  0  0  0  0  0  0  0  0  0  0  0
  -10.4632    2.2956    0.8947 S   0  0  0  0  0  0  0  0  0  0  0  0
  -17.9133   -5.5416   -0.5243 C   0  0  0  0  0  0  0  0  0  0  0  0
   -8.8897    4.6165    0.5145 C   0  0  0  0  0  0  0  0  0  0  0  0
   -7.4222   -5.9640   -0.5685 H   0  0  0  0  0  0  0  0  0  0  0  0
   -9.9149   -5.2004   -0.5725 H   0  0  0  0  0  0  0  0  0  0  0  0
   -9.8247   -0.3816   -0.3476 H   0  0  0  0  0  0  0  0  0  0  0  0
  -16.9777   -0.5442    0.3382 H   0  0  0  0  0  0  0  0  0  0  0  0
  -14.5183   -3.6164    2.1951 H   0  0  0  0  0  0  0  0  0  0  0  0
  -16.2692   -5.5447    1.8598 H   0  0  0  0  0  0  0  0  0  0  0  0
  -12.2847    2.6912   -2.2048 H   0  0  0  0  0  0  0  0  0  0  0  0
  -10.5340    4.6196   -1.8694 H   0  0  0  0  0  0  0  0  0  0  0  0
  -17.6462   -5.9869   -1.4875 H   0  0  0  0  0  0  0  0  0  0  0  0
  -18.8637   -5.0166   -0.6603 H   0  0  0  0  0  0  0  0  0  0  0  0
  -18.0825   -6.3570    0.1822 H   0  0  0  0  0  0  0  0  0  0  0  0
   -9.1572    5.0622    1.4774 H   0  0  0  0  0  0  0  0  0  0  0  0
   -8.7201    5.4315   -0.1923 H   0  0  0  0  0  0  0  0  0  0  0  0
   -7.9394    4.0915    0.6511 H   0  0  0  0  0  0  0  0  0  0  0  0
  -19.9726    2.9955    0.1918 C   0  0  0  0  0  0  0  0  0  0  0  0
  -19.0695    4.0172    0.3973 C   0  0  0  0  0  0  0  0  0  0  0  0
  -17.7204    3.6017    0.3846 C   0  0  0  0  0  0  0  0  0  0  0  0
  -17.5519    2.2521    0.1601 C   0  0  0  0  0  0  0  0  0  0  0  0
  -19.1073    1.4822   -0.0601 S   0  0  0  0  0  0  0  0  0  0  0  0
  -19.3833    5.0364    0.5570 H   0  0  0  0  0  0  0  0  0  0  0  0
  -16.8899    4.2752    0.5589 H   0  0  0  0  0  0  0  0  0  0  0  0
   -2.4403   -6.1700    0.3998 N   0  0  0  0  0  0  0  0  0  0  0  0
   -3.0935   -7.2762    0.6673 C   0  0  0  0  0  0  0  0  0  0  0  0
   -4.5031   -7.3264    0.6619 C   0  0  0  0  0  0  0  0  0  0  0  0
   -5.2312   -6.2694    0.3886 N   0  0  0  0  0  0  0  0  0  0  0  0
   15.2492    3.1742    0.6090 C   0  0  0  0  0  0  0  0  0  0  0  0
   15.9633    4.3364    0.3457 C   0  0  0  0  0  0  0  0  0  0  0  0
   15.1844    5.5172    0.0811 C   0  0  0  0  0  0  0  0  0  0  0  0
   13.7478    5.4676    0.0900 C   0  0  0  0  0  0  0  0  0  0  0  0
   13.0558    4.2358    0.3634 C   0  0  0  0  0  0  0  0  0  0  0  0
   13.8515    3.1259    0.6175 C   0  0  0  0  0  0  0  0  0  0  0  0
   11.5992    4.1267    0.3751 C   0  0  0  0  0  0  0  0  0  0  0  0
   10.6249    5.0764    0.5994 C   0  0  0  0  0  0  0  0  0  0  0  0
    9.3093    4.5647    0.5782 C   0  0  0  0  0  0  0  0  0  0  0  0
    9.2388    3.2110    0.3283 C   0  0  0  0  0  0  0  0  0  0  0  0
   10.8454    2.5598    0.0940 S   0  0  0  0  0  0  0  0  0  0  0  0
    8.0707    2.3671    0.2378 C   0  0  0  0  0  0  0  0  0  0  0  0
    7.9999    1.0035    0.3003 C   0  0  0  0  0  0  0  0  0  0  0  0
    6.6736    0.4804    0.1819 C   0  0  0  0  0  0  0  0  0  0  0  0
    5.7066    1.5158    0.0383 C   0  0  0  0  0  0  0  0  0  0  0  0
    6.4740    3.0994    0.0172 S   0  0  0  0  0  0  0  0  0  0  0  0
    6.2580   -0.8691    0.2505 C   0  0  0  0  0  0  0  0  0  0  0  0
    4.8848   -1.1037    0.1752 C   0  0  0  0  0  0  0  0  0  0  0  0
    3.9178   -0.0684    0.0313 C   0  0  0  0  0  0  0  0  0  0  0  0
    4.3334    1.2812   -0.0369 C   0  0  0  0  0  0  0  0  0  0  0  0
    4.1177   -2.6873    0.1957 S   0  0  0  0  0  0  0  0  0  0  0  0
    2.5207   -1.9553   -0.0252 C   0  0  0  0  0  0  0  0  0  0  0  0
    2.5916   -0.5917   -0.0875 C   0  0  0  0  0  0  0  0  0  0  0  0
    3.3800    2.3946   -0.1829 C   0  0  0  0  0  0  0  0  0  0  0  0
    7.2114   -1.9824    0.3969 C   0  0  0  0  0  0  0  0  0  0  0  0
    3.3055    3.3260   -1.1836 C   0  0  0  0  0  0  0  0  0  0  0  0
    2.2789    4.2945   -0.9884 C   0  0  0  0  0  0  0  0  0  0  0  0
    1.5657    4.1175    0.1633 C   0  0  0  0  0  0  0  0  0  0  0  0
    2.1633    2.7293    1.0387 S   0  0  0  0  0  0  0  0  0  0  0  0
    7.2864   -2.9127    1.3985 C   0  0  0  0  0  0  0  0  0  0  0  0
    8.3128   -3.8815    1.2038 C   0  0  0  0  0  0  0  0  0  0  0  0
    9.0254   -3.7058    0.0515 C   0  0  0  0  0  0  0  0  0  0  0  0
    8.4274   -2.3184   -0.8250 S   0  0  0  0  0  0  0  0  0  0  0  0
    0.4271    4.9362    0.6905 C   0  0  0  0  0  0  0  0  0  0  0  0
   10.1639   -4.5249   -0.4753 C   0  0  0  0  0  0  0  0  0  0  0  0
   10.8644    6.1124    0.7783 H   0  0  0  0  0  0  0  0  0  0  0  0
    8.4322    5.1726    0.7648 H   0  0  0  0  0  0  0  0  0  0  0  0
    8.8679    0.3784    0.4618 H   0  0  0  0  0  0  0  0  0  0  0  0
    1.7235    0.0337   -0.2484 H   0  0  0  0  0  0  0  0  0  0  0  0
    3.9598    3.3068   -2.0467 H   0  0  0  0  0  0  0  0  0  0  0  0
    2.0734    5.0979   -1.6868 H   0  0  0  0  0  0  0  0  0  0  0  0
    6.6326   -2.8926    2.2620 H   0  0  0  0  0  0  0  0  0  0  0  0
    8.5188   -4.6841    1.9029 H   0  0  0  0  0  0  0  0  0  0  0  0
    0.6587    5.3832    1.6620 H   0  0  0  0  0  0  0  0  0  0  0  0
   -0.4833    4.3417    0.8139 H   0  0  0  0  0  0  0  0  0  0  0  0
    0.2013    5.7491   -0.0029 H   0  0  0  0  0  0  0  0  0  0  0  0
    9.9325   -4.9716   -1.4470 H   0  0  0  0  0  0  0  0  0  0  0  0
   10.3890   -5.3379    0.2181 H   0  0  0  0  0  0  0  0  0  0  0  0
   11.0746   -3.9307   -0.5982 H   0  0  0  0  0  0  0  0  0  0  0  0
   -1.0068   -3.7160   -0.1730 C   0  0  0  0  0  0  0  0  0  0  0  0
   -0.0305   -4.6681   -0.3779 C   0  0  0  0  0  0  0  0  0  0  0  0
    1.2847   -4.1561   -0.3513 C   0  0  0  0  0  0  0  0  0  0  0  0
    1.3532   -2.7995   -0.1163 C   0  0  0  0  0  0  0  0  0  0  0  0
   -0.2555   -2.1458    0.0961 S   0  0  0  0  0  0  0  0  0  0  0  0
   -0.2684   -5.7062   -0.5465 H   0  0  0  0  0  0  0  0  0  0  0  0
    2.1634   -4.7664   -0.5226 H   0  0  0  0  0  0  0  0  0  0  0  0
   15.8204    6.6845   -0.1941 N   0  0  0  0  0  0  0  0  0  0  0  0
   15.0905    7.7461   -0.4438 C   0  0  0  0  0  0  0  0  0  0  0  0
   13.6808    7.6974   -0.4348 C   0  0  0  0  0  0  0  0  0  0  0  0
   13.0292    6.5880   -0.1764 N   0  0  0  0  0  0  0  0  0  0  0  0
   34.1102   -1.4262   -0.6590 C   0  0  0  0  0  0  0  0  0  0  0  0
   34.9046   -2.5311   -0.3878 C   0  0  0  0  0  0  0  0  0  0  0  0
   34.2146   -3.7558   -0.0858 C   0  0  0  0  0  0  0  0  0  0  0  0
   32.7781   -3.8050   -0.0679 C   0  0  0  0  0  0  0  0  0  0  0  0
   31.9990   -2.6292   -0.3515 C   0  0  0  0  0  0  0  0  0  0  0  0
   32.7113   -1.4730   -0.6408 C   0  0  0  0  0  0  0  0  0  0  0  0
   30.5376   -2.6212   -0.3392 C   0  0  0  0  0  0  0  0  0  0  0  0
   29.6287   -3.6383   -0.5388 C   0  0  0  0  0  0  0  0  0  0  0  0
   28.2810   -3.2190   -0.4998 C   0  0  0  0  0  0  0  0  0  0  0  0
   28.1204   -1.8712   -0.2603 C   0  0  0  0  0  0  0  0  0  0  0  0
   29.6818   -1.1080   -0.0593 S   0  0  0  0  0  0  0  0  0  0  0  0
   26.8980   -1.1100   -0.1576 C   0  0  0  0  0  0  0  0  0  0  0  0
   26.7316    0.2452   -0.2219 C   0  0  0  0  0  0  0  0  0  0  0  0
   25.3737    0.6753   -0.0885 C   0  0  0  0  0  0  0  0  0  0  0  0
   24.4827   -0.4243    0.0688 C   0  0  0  0  0  0  0  0  0  0  0  0
   25.3585   -1.9507    0.0835 S   0  0  0  0  0  0  0  0  0  0  0  0
   24.8644    1.9925   -0.1550 C   0  0  0  0  0  0  0  0  0  0  0  0
   23.4792    2.1312   -0.0637 C   0  0  0  0  0  0  0  0  0  0  0  0
   22.5882    1.0316    0.0935 C   0  0  0  0  0  0  0  0  0  0  0  0
   23.0975   -0.2855    0.1601 C   0  0  0  0  0  0  0  0  0  0  0  0
   22.6034    3.6577   -0.0782 S   0  0  0  0  0  0  0  0  0  0  0  0
   21.0639    2.8169    0.1625 C   0  0  0  0  0  0  0  0  0  0  0  0
   21.2303    1.4616    0.2268 C   0  0  0  0  0  0  0  0  0  0  0  0
   22.2257   -1.4620    0.3201 C   0  0  0  0  0  0  0  0  0  0  0  0
   25.7362    3.1690   -0.3150 C   0  0  0  0  0  0  0  0  0  0  0  0
   22.2278   -2.3926    1.3244 C   0  0  0  0  0  0  0  0  0  0  0  0
   21.2685   -3.4306    1.1445 C   0  0  0  0  0  0  0  0  0  0  0  0
   20.5311   -3.3077    0.0010 C   0  0  0  0  0  0  0  0  0  0  0  0
   21.0206   -1.8848   -0.8856 S   0  0  0  0  0  0  0  0  0  0  0  0
   25.7334    4.1002   -1.3188 C   0  0  0  0  0  0  0  0  0  0  0  0
   26.6931    5.1378   -1.1391 C   0  0  0  0  0  0  0  0  0  0  0  0
   27.4316    5.0142    0.0036 C   0  0  0  0  0  0  0  0  0  0  0  0
   26.9425    3.5909    0.8899 S   0  0  0  0  0  0  0  0  0  0  0  0
   19.4456   -4.2054   -0.5097 C   0  0  0  0  0  0  0  0  0  0  0  0
   28.5177    5.9113    0.5138 C   0  0  0  0  0  0  0  0  0  0  0  0
   29.9367   -4.6571   -0.7120 H   0  0  0  0  0  0  0  0  0  0  0  0
   27.4456   -3.8885   -0.6664 H   0  0  0  0  0  0  0  0  0  0  0  0
   27.5520    0.9290   -0.3946 H   0  0  0  0  0  0  0  0  0  0  0  0
   20.4099    0.7779    0.3999 H   0  0  0  0  0  0  0  0  0  0  0  0
   22.8894   -2.3249    2.1795 H   0  0  0  0  0  0  0  0  0  0  0  0
   21.1275   -4.2437    1.8476 H   0  0  0  0  0  0  0  0  0  0  0  0
   25.0711    4.0330   -2.1734 H   0  0  0  0  0  0  0  0  0  0  0  0
   26.8338    5.9512   -1.8420 H   0  0  0  0  0  0  0  0  0  0  0  0
   19.6952   -4.6378   -1.4834 H   0  0  0  0  0  0  0  0  0  0  0  0
   18.4944   -3.6763   -0.6222 H   0  0  0  0  0  0  0  0  0  0  0  0
   19.2863   -5.0301    0.1882 H   0  0  0  0  0  0  0  0  0  0  0  0
   28.2680    6.3450    1.4869 H   0  0  0  0  0  0  0  0  0  0  0  0
   28.6782    6.7351   -0.1848 H   0  0  0  0  0  0  0  0  0  0  0  0
   29.4683    5.3814    0.6273 H   0  0  0  0  0  0  0  0  0  0  0  0
   17.4239    4.3282    0.3400 C   0  0  0  0  0  0  0  0  0  0  0  0
   18.3330    5.3435    0.5511 C   0  0  0  0  0  0  0  0  0  0  0  0
   19.6804    4.9239    0.5144 C   0  0  0  0  0  0  0  0  0  0  0  0
   19.8415    3.5777    0.2657 C   0  0  0  0  0  0  0  0  0  0  0  0
   18.2809    2.8165    0.0524 S   0  0  0  0  0  0  0  0  0  0  0  0
   18.0247    6.3609    0.7312 H   0  0  0  0  0  0  0  0  0  0  0  0
   20.5154    5.5917    0.6897 H   0  0  0  0  0  0  0  0  0  0  0  0
   34.9355   -4.8712    0.1982 N   0  0  0  0  0  0  0  0  0  0  0  0
   34.2847   -5.9743    0.4824 C   0  0  0  0  0  0  0  0  0  0  0  0
   32.8746   -6.0227    0.5002 C   0  0  0  0  0  0  0  0  0  0  0  0
   32.1430   -4.9666    0.2335 N   0  0  0  0  0  0  0  0  0  0  0  0
  -35.7113   -3.9598   -0.2551 H   0  0  0  0  0  0  0  0  0  0  0  0
   38.7088   -1.5321   -0.3469 C   0  0  0  0  0  0  0  0  0  0  0  0
   38.6552   -2.8641   -0.6424 C   0  0  0  0  0  0  0  0  0  0  0  0
   37.3292   -3.3727   -0.6729 C   0  0  0  0  0  0  0  0  0  0  0  0
   36.3650   -2.4262   -0.4105 C   0  0  0  0  0  0  0  0  0  0  0  0
   37.1311   -0.8718   -0.0971 S   0  0  0  0  0  0  0  0  0  0  0  0
   39.5345   -3.4672   -0.8331 H   0  0  0  0  0  0  0  0  0  0  0  0
   37.0827   -4.4028   -0.8763 H   0  0  0  0  0  0  0  0  0  0  0  0
   39.5778   -0.8983   -0.2489 H   0  0  0  0  0  0  0  0  0  0  0  0
   15.7864    2.2640    0.8512 H   0  0  0  0  0  0  0  0  0  0  0  0
   13.3814    2.1809    0.8657 H   0  0  0  0  0  0  0  0  0  0  0  0
  -21.7827    7.3148   -0.9145 H   0  0  0  0  0  0  0  0  0  0  0  0
  -24.3071    7.2192   -0.9277 H   0  0  0  0  0  0  0  0  0  0  0  0
   -2.5047   -8.1604    0.9016 H   0  0  0  0  0  0  0  0  0  0  0  0
   -5.0294   -8.2500    0.8925 H   0  0  0  0  0  0  0  0  0  0  0  0
   34.8755   -6.8584    0.7121 H   0  0  0  0  0  0  0  0  0  0  0  0
   32.3514   -6.9448    0.7438 H   0  0  0  0  0  0  0  0  0  0  0  0
  -24.0143    0.8448    0.7099 H   0  0  0  0  0  0  0  0  0  0  0  0
  -21.6095    0.9352    0.7203 H   0  0  0  0  0  0  0  0  0  0  0  0
   -5.1902   -1.8635   -0.7168 H   0  0  0  0  0  0  0  0  0  0  0  0
   -2.7855   -1.7776   -0.7055 H   0  0  0  0  0  0  0  0  0  0  0  0
   13.0906    8.5855   -0.6500 H   0  0  0  0  0  0  0  0  0  0  0  0
   15.6152    8.6727   -0.6663 H   0  0  0  0  0  0  0  0  0  0  0  0
   32.1728   -0.5672   -0.8968 H   0  0  0  0  0  0  0  0  0  0  0  0
   34.5811   -0.4871   -0.9278 H   0  0  0  0  0  0  0  0  0  0  0  0
  1  2  4  0  0  0  0
  1  6  4  0  0  0  0
  1252  1  0  0  0  0
  2  3  4  0  0  0  0
  2103  1  0  0  0  0
  3  4  4  0  0  0  0
  3 50  4  0  0  0  0
  4  5  4  0  0  0  0
  4 53  4  0  0  0  0
  5  6  4  0  0  0  0
  5  7  1  0  0  0  0
  6251  1  0  0  0  0
  7  8  2  0  0  0  0
  7 11  1  0  0  0  0
  8  9  4  0  0  0  0
  8 36  1  0  0  0  0
  9 10  2  0  0  0  0
  9 37  1  0  0  0  0
 10 11  1  0  0  0  0
 10 12  4  0  0  0  0
 12 13  2  0  0  0  0
 12 16  1  0  0  0  0
 13 14  4  0  0  0  0
 13 38  1  0  0  0  0
 14 15  4  0  0  0  0
 14 17  4  0  0  0  0
 15 16  1  0  0  0  0
 15 20  4  0  0  0  0
 17 18  4  0  0  0  0
 17 25  1  0  0  0  0
 18 19  4  0  0  0  0
 18 21  1  0  0  0  0
 19 20  4  0  0  0  0
 19 23  4  0  0  0  0
 20 24  1  0  0  0  0
 21 22  1  0  0  0  0
 22 23  2  0  0  0  0
 22234  1  0  0  0  0
 23 39  1  0  0  0  0
 24 26  2  0  0  0  0
 24 29  1  0  0  0  0
 25 30  2  0  0  0  0
 25 33  1  0  0  0  0
 26 27  4  0  0  0  0
 26 40  1  0  0  0  0
 27 28  2  0  0  0  0
 27 41  1  0  0  0  0
 28 29  1  0  0  0  0
 28 34  1  0  0  0  0
 30 31  4  0  0  0  0
 30 42  1  0  0  0  0
 31 32  2  0  0  0  0
 31 43  1  0  0  0  0
 32 33  1  0  0  0  0
 32 35  1  0  0  0  0
 34 44  1  0  0  0  0
 34 45  1  0  0  0  0
 34 46  1  0  0  0  0
 35 47  1  0  0  0  0
 35 48  1  0  0  0  0
 35 49  1  0  0  0  0
 50 51  2  0  0  0  0
 51 52  4  0  0  0  0
 51245  1  0  0  0  0
 52 53  2  0  0  0  0
 52246  1  0  0  0  0
 54 55  4  0  0  0  0
 54 59  4  0  0  0  0
 54254  1  0  0  0  0
 55 56  4  0  0  0  0
 55163  1  0  0  0  0
 56 57  4  0  0  0  0
 56110  4  0  0  0  0
 57 58  4  0  0  0  0
 57113  4  0  0  0  0
 58 59  4  0  0  0  0
 58 60  1  0  0  0  0
 59253  1  0  0  0  0
 60 61  2  0  0  0  0
 60 64  1  0  0  0  0
 61 62  4  0  0  0  0
 61 89  1  0  0  0  0
 62 63  2  0  0  0  0
 62 90  1  0  0  0  0
 63 64  1  0  0  0  0
 63 65  4  0  0  0  0
 65 66  2  0  0  0  0
 65 69  1  0  0  0  0
 66 67  4  0  0  0  0
 66 91  1  0  0  0  0
 67 68  4  0  0  0  0
 67 70  4  0  0  0  0
 68 69  1  0  0  0  0
 68 73  4  0  0  0  0
 70 71  4  0  0  0  0
 70 78  1  0  0  0  0
 71 72  4  0  0  0  0
 71 74  1  0  0  0  0
 72 73  4  0  0  0  0
 72 76  4  0  0  0  0
 73 77  1  0  0  0  0
 74 75  1  0  0  0  0
 75 76  2  0  0  0  0
 75106  4  0  0  0  0
 76 92  1  0  0  0  0
 77 79  2  0  0  0  0
 77 82  1  0  0  0  0
 78 83  2  0  0  0  0
 78 86  1  0  0  0  0
 79 80  4  0  0  0  0
 79 93  1  0  0  0  0
 80 81  2  0  0  0  0
 80 94  1  0  0  0  0
 81 82  1  0  0  0  0
 81 87  1  0  0  0  0
 83 84  4  0  0  0  0
 83 95  1  0  0  0  0
 84 85  2  0  0  0  0
 84 96  1  0  0  0  0
 85 86  1  0  0  0  0
 85 88  1  0  0  0  0
 87 97  1  0  0  0  0
 87 98  1  0  0  0  0
 87 99  1  0  0  0  0
 88100  1  0  0  0  0
 88101  1  0  0  0  0
 88102  1  0  0  0  0
103104  2  0  0  0  0
103107  1  0  0  0  0
104105  4  0  0  0  0
104108  1  0  0  0  0
105106  2  0  0  0  0
105109  1  0  0  0  0
106107  1  0  0  0  0
110111  2  0  0  0  0
111112  4  0  0  0  0
111247  1  0  0  0  0
112113  2  0  0  0  0
112248  1  0  0  0  0
114115  4  0  0  0  0
114119  4  0  0  0  0
114243  1  0  0  0  0
115116  4  0  0  0  0
115223  1  0  0  0  0
116117  4  0  0  0  0
116170  4  0  0  0  0
117118  4  0  0  0  0
117173  4  0  0  0  0
118119  4  0  0  0  0
118120  1  0  0  0  0
119244  1  0  0  0  0
120121  2  0  0  0  0
120124  1  0  0  0  0
121122  4  0  0  0  0
121149  1  0  0  0  0
122123  2  0  0  0  0
122150  1  0  0  0  0
123124  1  0  0  0  0
123125  4  0  0  0  0
125126  2  0  0  0  0
125129  1  0  0  0  0
126127  4  0  0  0  0
126151  1  0  0  0  0
127128  4  0  0  0  0
127130  4  0  0  0  0
128129  1  0  0  0  0
128133  4  0  0  0  0
130131  4  0  0  0  0
130138  1  0  0  0  0
131132  4  0  0  0  0
131134  1  0  0  0  0
132133  4  0  0  0  0
132136  4  0  0  0  0
133137  1  0  0  0  0
134135  1  0  0  0  0
135136  2  0  0  0  0
135166  4  0  0  0  0
136152  1  0  0  0  0
137139  2  0  0  0  0
137142  1  0  0  0  0
138143  2  0  0  0  0
138146  1  0  0  0  0
139140  4  0  0  0  0
139153  1  0  0  0  0
140141  2  0  0  0  0
140154  1  0  0  0  0
141142  1  0  0  0  0
141147  1  0  0  0  0
143144  4  0  0  0  0
143155  1  0  0  0  0
144145  2  0  0  0  0
144156  1  0  0  0  0
145146  1  0  0  0  0
145148  1  0  0  0  0
147157  1  0  0  0  0
147158  1  0  0  0  0
147159  1  0  0  0  0
148160  1  0  0  0  0
148161  1  0  0  0  0
148162  1  0  0  0  0
163164  2  0  0  0  0
163167  1  0  0  0  0
164165  4  0  0  0  0
164168  1  0  0  0  0
165166  2  0  0  0  0
165169  1  0  0  0  0
166167  1  0  0  0  0
170171  2  0  0  0  0
171172  4  0  0  0  0
171256  1  0  0  0  0
172173  2  0  0  0  0
172255  1  0  0  0  0
174175  4  0  0  0  0
174179  4  0  0  0  0
174258  1  0  0  0  0
175176  4  0  0  0  0
175238  1  0  0  0  0
176177  4  0  0  0  0
176230  4  0  0  0  0
177178  4  0  0  0  0
177233  4  0  0  0  0
178179  4  0  0  0  0
178180  1  0  0  0  0
179257  1  0  0  0  0
180181  2  0  0  0  0
180184  1  0  0  0  0
181182  4  0  0  0  0
181209  1  0  0  0  0
182183  2  0  0  0  0
182210  1  0  0  0  0
183184  1  0  0  0  0
183185  4  0  0  0  0
185186  2  0  0  0  0
185189  1  0  0  0  0
186187  4  0  0  0  0
186211  1  0  0  0  0
187188  4  0  0  0  0
187190  4  0  0  0  0
188189  1  0  0  0  0
188193  4  0  0  0  0
190191  4  0  0  0  0
190198  1  0  0  0  0
191192  4  0  0  0  0
191194  1  0  0  0  0
192193  4  0  0  0  0
192196  4  0  0  0  0
193197  1  0  0  0  0
194195  1  0  0  0  0
195196  2  0  0  0  0
195226  4  0  0  0  0
196212  1  0  0  0  0
197199  2  0  0  0  0
197202  1  0  0  0  0
198203  2  0  0  0  0
198206  1  0  0  0  0
199200  4  0  0  0  0
199213  1  0  0  0  0
200201  2  0  0  0  0
200214  1  0  0  0  0
201202  1  0  0  0  0
201207  1  0  0  0  0
203204  4  0  0  0  0
203215  1  0  0  0  0
204205  2  0  0  0  0
204216  1  0  0  0  0
205206  1  0  0  0  0
205208  1  0  0  0  0
207217  1  0  0  0  0
207218  1  0  0  0  0
207219  1  0  0  0  0
208220  1  0  0  0  0
208221  1  0  0  0  0
208222  1  0  0  0  0
223224  2  0  0  0  0
223227  1  0  0  0  0
224225  4  0  0  0  0
224228  1  0  0  0  0
225226  2  0  0  0  0
225229  1  0  0  0  0
226227  1  0  0  0  0
230231  2  0  0  0  0
231232  4  0  0  0  0
231249  1  0  0  0  0
232233  2  0  0  0  0
232250  1  0  0  0  0
235236  2  0  0  0  0
235239  1  0  0  0  0
235242  1  0  0  0  0
236237  4  0  0  0  0
236240  1  0  0  0  0
237238  2  0  0  0  0
237241  1  0  0  0  0
238239  1  0  0  0  0
M  END
