# Supplementary material for: Design Principles for the Acceptor Units in Donor–Acceptor Conjugated Polymers
Source: ACS Omega. 2022 Oct 18;7(43):38969–78. doi: 10.1021/acsomega.2c04713 (PMC9631416; doi:10.1021/acsomega.2c04713)
Supplement: Supplementary file 2 — ao2c04713_si_002.zip [file ao2c04713_si_002.zip › mol-acceptors/A23.mol]

Title Card Required

Created by GaussView 6.0.16
254289  0  0  0  0  0  0  0  0  0    0
  -21.6468    2.1518    0.1488 C   0  0  0  0  0  0  0  0  0  0  0  0
  -20.8530    3.2893    0.0202 C   0  0  0  0  0  0  0  0  0  0  0  0
  -21.5726    4.5162   -0.1657 C   0  0  0  0  0  0  0  0  0  0  0  0
  -23.0018    4.4931   -0.2168 C   0  0  0  0  0  0  0  0  0  0  0  0
  -23.6863    3.2323   -0.0820 C   0  0  0  0  0  0  0  0  0  0  0  0
  -22.9821    2.1175    0.0962 N   0  0  0  0  0  0  0  0  0  0  0  0
  -25.1284    3.0653   -0.1200 C   0  0  0  0  0  0  0  0  0  0  0  0
  -26.1641    3.9636   -0.2935 C   0  0  0  0  0  0  0  0  0  0  0  0
  -27.4378    3.3629   -0.2630 C   0  0  0  0  0  0  0  0  0  0  0  0
  -27.4005    1.9957   -0.0638 C   0  0  0  0  0  0  0  0  0  0  0  0
  -25.7514    1.4334    0.0731 S   0  0  0  0  0  0  0  0  0  0  0  0
  -28.5139    1.0808    0.0331 C   0  0  0  0  0  0  0  0  0  0  0  0
  -28.5206   -0.1989    0.5120 C   0  0  0  0  0  0  0  0  0  0  0  0
  -29.8043   -0.8317    0.4756 C   0  0  0  0  0  0  0  0  0  0  0  0
  -30.8062    0.0347   -0.0484 C   0  0  0  0  0  0  0  0  0  0  0  0
  -30.1222    1.5891   -0.5084 S   0  0  0  0  0  0  0  0  0  0  0  0
  -30.1546   -2.1207    0.9338 C   0  0  0  0  0  0  0  0  0  0  0  0
  -31.5049   -2.4706    0.8425 C   0  0  0  0  0  0  0  0  0  0  0  0
  -32.5045   -1.6046    0.3163 C   0  0  0  0  0  0  0  0  0  0  0  0
  -32.1538   -0.3147   -0.1394 C   0  0  0  0  0  0  0  0  0  0  0  0
  -32.1926   -4.0290    1.2912 S   0  0  0  0  0  0  0  0  0  0  0  0
  -33.7754   -3.5045    0.7681 C   0  0  0  0  0  0  0  0  0  0  0  0
  -33.7961   -2.2392    0.2872 C   0  0  0  0  0  0  0  0  0  0  0  0
  -33.1458    0.6264   -0.6890 C   0  0  0  0  0  0  0  0  0  0  0  0
  -29.1631   -3.0594    1.4855 C   0  0  0  0  0  0  0  0  0  0  0  0
  -33.1864    1.1876   -1.9369 C   0  0  0  0  0  0  0  0  0  0  0  0
  -34.2714    2.0925   -2.1224 C   0  0  0  0  0  0  0  0  0  0  0  0
  -35.0641    2.2366   -1.0192 C   0  0  0  0  0  0  0  0  0  0  0  0
  -34.4701    1.2407    0.2873 S   0  0  0  0  0  0  0  0  0  0  0  0
  -29.1401   -3.6411    2.7250 C   0  0  0  0  0  0  0  0  0  0  0  0
  -28.0478   -4.5348    2.9172 C   0  0  0  0  0  0  0  0  0  0  0  0
  -27.2319   -4.6508    1.8274 C   0  0  0  0  0  0  0  0  0  0  0  0
  -27.8122   -3.6414    0.5260 S   0  0  0  0  0  0  0  0  0  0  0  0
  -36.2795    3.0962   -0.8497 C   0  0  0  0  0  0  0  0  0  0  0  0
  -26.0009   -5.4900    1.6689 C   0  0  0  0  0  0  0  0  0  0  0  0
  -25.9913    5.0193   -0.4295 H   0  0  0  0  0  0  0  0  0  0  0  0
  -28.3614    3.9201   -0.3635 H   0  0  0  0  0  0  0  0  0  0  0  0
  -27.6383   -0.6776    0.9154 H   0  0  0  0  0  0  0  0  0  0  0  0
  -34.6886   -1.7593   -0.0905 H   0  0  0  0  0  0  0  0  0  0  0  0
  -32.4649    0.9452   -2.7078 H   0  0  0  0  0  0  0  0  0  0  0  0
  -34.4599    2.6187   -3.0514 H   0  0  0  0  0  0  0  0  0  0  0  0
  -29.8782   -3.4190    3.4861 H   0  0  0  0  0  0  0  0  0  0  0  0
  -27.8698   -5.0728    3.8415 H   0  0  0  0  0  0  0  0  0  0  0  0
  -36.1483    3.8406   -0.0584 H   0  0  0  0  0  0  0  0  0  0  0  0
  -37.1673    2.5075   -0.5997 H   0  0  0  0  0  0  0  0  0  0  0  0
  -36.4877    3.6327   -1.7779 H   0  0  0  0  0  0  0  0  0  0  0  0
  -26.1040   -6.2207    0.8609 H   0  0  0  0  0  0  0  0  0  0  0  0
  -25.8054   -6.0409    2.5913 H   0  0  0  0  0  0  0  0  0  0  0  0
  -25.1169   -4.8834    1.4500 H   0  0  0  0  0  0  0  0  0  0  0  0
  -20.9057    5.6931   -0.3024 N   0  0  0  0  0  0  0  0  0  0  0  0
  -21.6181    6.7815   -0.4729 C   0  0  0  0  0  0  0  0  0  0  0  0
  -23.0302    6.7573   -0.5159 C   0  0  0  0  0  0  0  0  0  0  0  0
  -23.7051    5.6384   -0.3921 N   0  0  0  0  0  0  0  0  0  0  0  0
   -3.2632   -3.1736   -0.0055 C   0  0  0  0  0  0  0  0  0  0  0  0
   -2.3693   -4.2295   -0.1713 C   0  0  0  0  0  0  0  0  0  0  0  0
   -2.9753   -5.4993   -0.4532 C   0  0  0  0  0  0  0  0  0  0  0  0
   -4.3994   -5.5939   -0.5511 C   0  0  0  0  0  0  0  0  0  0  0  0
   -5.1941   -4.4064   -0.3667 C   0  0  0  0  0  0  0  0  0  0  0  0
   -4.5940   -3.2487   -0.1017 N   0  0  0  0  0  0  0  0  0  0  0  0
   -6.6435   -4.3606   -0.4412 C   0  0  0  0  0  0  0  0  0  0  0  0
   -7.5924   -5.3319   -0.6988 C   0  0  0  0  0  0  0  0  0  0  0  0
   -8.9133   -4.8446   -0.6761 C   0  0  0  0  0  0  0  0  0  0  0  0
   -9.0006   -3.4922   -0.4023 C   0  0  0  0  0  0  0  0  0  0  0  0
   -7.4119   -2.8064   -0.1538 S   0  0  0  0  0  0  0  0  0  0  0  0
  -10.1898   -2.6790   -0.3148 C   0  0  0  0  0  0  0  0  0  0  0  0
  -10.2864   -1.3150   -0.2958 C   0  0  0  0  0  0  0  0  0  0  0  0
  -11.6262   -0.8238   -0.2074 C   0  0  0  0  0  0  0  0  0  0  0  0
  -12.5776   -1.8832   -0.1720 C   0  0  0  0  0  0  0  0  0  0  0  0
  -11.7811   -3.4508   -0.2178 S   0  0  0  0  0  0  0  0  0  0  0  0
  -12.0651    0.5206   -0.2105 C   0  0  0  0  0  0  0  0  0  0  0  0
  -13.4446    0.7257   -0.1828 C   0  0  0  0  0  0  0  0  0  0  0  0
  -14.3959   -0.3336   -0.1468 C   0  0  0  0  0  0  0  0  0  0  0  0
  -13.9572   -1.6776   -0.1436 C   0  0  0  0  0  0  0  0  0  0  0  0
  -14.2420    2.2940   -0.1388 S   0  0  0  0  0  0  0  0  0  0  0  0
  -15.8318    1.5214   -0.0365 C   0  0  0  0  0  0  0  0  0  0  0  0
  -15.7360    0.1577   -0.0555 C   0  0  0  0  0  0  0  0  0  0  0  0
  -14.8942   -2.8136   -0.1100 C   0  0  0  0  0  0  0  0  0  0  0  0
  -11.1288    1.6570   -0.2432 C   0  0  0  0  0  0  0  0  0  0  0  0
  -14.9934   -3.8080    0.8261 C   0  0  0  0  0  0  0  0  0  0  0  0
  -15.9932   -4.7777    0.5266 C   0  0  0  0  0  0  0  0  0  0  0  0
  -16.6611   -4.5388   -0.6410 C   0  0  0  0  0  0  0  0  0  0  0  0
  -16.0528   -3.0888   -1.4011 S   0  0  0  0  0  0  0  0  0  0  0  0
  -11.0323    2.6536   -1.1773 C   0  0  0  0  0  0  0  0  0  0  0  0
  -10.0315    3.6223   -0.8782 C   0  0  0  0  0  0  0  0  0  0  0  0
   -9.3605    3.3802    0.2870 C   0  0  0  0  0  0  0  0  0  0  0  0
   -9.9668    1.9287    1.0451 S   0  0  0  0  0  0  0  0  0  0  0  0
  -17.7629   -5.3389   -1.2660 C   0  0  0  0  0  0  0  0  0  0  0  0
   -8.2556    4.1775    0.9102 C   0  0  0  0  0  0  0  0  0  0  0  0
   -7.3242   -6.3566   -0.9011 H   0  0  0  0  0  0  0  0  0  0  0  0
   -9.7796   -5.4646   -0.8734 H   0  0  0  0  0  0  0  0  0  0  0  0
   -9.4244   -0.6658   -0.3732 H   0  0  0  0  0  0  0  0  0  0  0  0
  -16.5971   -0.4921    0.0271 H   0  0  0  0  0  0  0  0  0  0  0  0
  -14.3764   -3.8335    1.7161 H   0  0  0  0  0  0  0  0  0  0  0  0
  -16.2135   -5.6267    1.1638 H   0  0  0  0  0  0  0  0  0  0  0  0
  -11.6509    2.6807   -2.0662 H   0  0  0  0  0  0  0  0  0  0  0  0
   -9.8123    4.4725   -1.5143 H   0  0  0  0  0  0  0  0  0  0  0  0
  -17.4851   -5.7172   -2.2545 H   0  0  0  0  0  0  0  0  0  0  0  0
  -18.6784   -4.7520   -1.3869 H   0  0  0  0  0  0  0  0  0  0  0  0
  -18.0005   -6.1992   -0.6367 H   0  0  0  0  0  0  0  0  0  0  0  0
   -8.5284    4.5516    1.9016 H   0  0  0  0  0  0  0  0  0  0  0  0
   -8.0206    5.0402    0.2832 H   0  0  0  0  0  0  0  0  0  0  0  0
   -7.3400    3.5893    1.0239 H   0  0  0  0  0  0  0  0  0  0  0  0
  -19.3995    3.1989    0.0721 C   0  0  0  0  0  0  0  0  0  0  0  0
  -18.4527    4.1595    0.3620 C   0  0  0  0  0  0  0  0  0  0  0  0
  -17.1265    3.6769    0.3558 C   0  0  0  0  0  0  0  0  0  0  0  0
  -17.0196    2.3361    0.0534 C   0  0  0  0  0  0  0  0  0  0  0  0
  -18.6048    1.6601   -0.2501 S   0  0  0  0  0  0  0  0  0  0  0  0
  -18.7203    5.1823    0.5749 H   0  0  0  0  0  0  0  0  0  0  0  0
  -16.2685    4.2955    0.5896 H   0  0  0  0  0  0  0  0  0  0  0  0
   -2.2072   -6.6062   -0.6360 N   0  0  0  0  0  0  0  0  0  0  0  0
   -2.8180   -7.7382   -0.8944 C   0  0  0  0  0  0  0  0  0  0  0  0
   -4.2250   -7.8302   -0.9834 C   0  0  0  0  0  0  0  0  0  0  0  0
   -4.9963   -6.7814   -0.8163 N   0  0  0  0  0  0  0  0  0  0  0  0
   14.6432    3.6210    0.3473 C   0  0  0  0  0  0  0  0  0  0  0  0
   15.4415    4.7626    0.3426 C   0  0  0  0  0  0  0  0  0  0  0  0
   14.7285    6.0038    0.2469 C   0  0  0  0  0  0  0  0  0  0  0  0
   13.3012    5.9902    0.1545 C   0  0  0  0  0  0  0  0  0  0  0  0
   12.6121    4.7249    0.1573 C   0  0  0  0  0  0  0  0  0  0  0  0
   13.3099    3.5961    0.2548 N   0  0  0  0  0  0  0  0  0  0  0  0
   11.1715    4.5671    0.0642 C   0  0  0  0  0  0  0  0  0  0  0  0
   10.1421    5.4813   -0.0565 C   0  0  0  0  0  0  0  0  0  0  0  0
    8.8677    4.8854   -0.1162 C   0  0  0  0  0  0  0  0  0  0  0  0
    8.8973    3.5052   -0.0407 C   0  0  0  0  0  0  0  0  0  0  0  0
   10.5415    2.9268    0.0924 S   0  0  0  0  0  0  0  0  0  0  0  0
    7.7808    2.5906   -0.0596 C   0  0  0  0  0  0  0  0  0  0  0  0
    7.7623    1.2661    0.2806 C   0  0  0  0  0  0  0  0  0  0  0  0
    6.4797    0.6471    0.1551 C   0  0  0  0  0  0  0  0  0  0  0  0
    5.4885    1.5676   -0.2910 C   0  0  0  0  0  0  0  0  0  0  0  0
    6.1832    3.1593   -0.5705 S   0  0  0  0  0  0  0  0  0  0  0  0
    6.1185   -0.6842    0.4673 C   0  0  0  0  0  0  0  0  0  0  0  0
    4.7722   -1.0160    0.3166 C   0  0  0  0  0  0  0  0  0  0  0  0
    3.7812   -0.0959   -0.1304 C   0  0  0  0  0  0  0  0  0  0  0  0
    4.1420    1.2351   -0.4419 C   0  0  0  0  0  0  0  0  0  0  0  0
    4.0773   -2.6085    0.5956 S   0  0  0  0  0  0  0  0  0  0  0  0
    2.4792   -2.0387    0.0873 C   0  0  0  0  0  0  0  0  0  0  0  0
    2.4980   -0.7148   -0.2539 C   0  0  0  0  0  0  0  0  0  0  0  0
    3.1609    2.2307   -0.9066 C   0  0  0  0  0  0  0  0  0  0  0  0
    7.0991   -1.6799    0.9322 C   0  0  0  0  0  0  0  0  0  0  0  0
    3.1496    2.9283   -2.0847 C   0  0  0  0  0  0  0  0  0  0  0  0
    2.0655    3.8460   -2.1957 C   0  0  0  0  0  0  0  0  0  0  0  0
    1.2442    3.8639   -1.1041 C   0  0  0  0  0  0  0  0  0  0  0  0
    1.8092    2.7296    0.0978 S   0  0  0  0  0  0  0  0  0  0  0  0
    7.1076   -2.3803    2.1088 C   0  0  0  0  0  0  0  0  0  0  0  0
    8.1934   -3.2956    2.2213 C   0  0  0  0  0  0  0  0  0  0  0  0
    9.0186   -3.3087    1.1325 C   0  0  0  0  0  0  0  0  0  0  0  0
    8.4554   -2.1727   -0.0684 S   0  0  0  0  0  0  0  0  0  0  0  0
    0.0194    4.6951   -0.8719 C   0  0  0  0  0  0  0  0  0  0  0  0
   10.2471   -4.1350    0.9031 C   0  0  0  0  0  0  0  0  0  0  0  0
   10.3201    6.5443   -0.0920 H   0  0  0  0  0  0  0  0  0  0  0  0
    7.9481    5.4532   -0.1929 H   0  0  0  0  0  0  0  0  0  0  0  0
    8.6365    0.7428    0.6445 H   0  0  0  0  0  0  0  0  0  0  0  0
    1.6235   -0.1880   -0.6122 H   0  0  0  0  0  0  0  0  0  0  0  0
    3.8905    2.7741   -2.8598 H   0  0  0  0  0  0  0  0  0  0  0  0
    1.8976    4.4718   -3.0649 H   0  0  0  0  0  0  0  0  0  0  0  0
    6.3643   -2.2289    2.8822 H   0  0  0  0  0  0  0  0  0  0  0  0
    8.3602   -3.9226    3.0899 H   0  0  0  0  0  0  0  0  0  0  0  0
    0.1238    5.3439    0.0030 H   0  0  0  0  0  0  0  0  0  0  0  0
   -0.8712    4.0786   -0.7167 H   0  0  0  0  0  0  0  0  0  0  0  0
   -0.1659    5.3337   -1.7381 H   0  0  0  0  0  0  0  0  0  0  0  0
   10.1491   -4.7807    0.0252 H   0  0  0  0  0  0  0  0  0  0  0  0
   10.4303   -4.7763    1.7678 H   0  0  0  0  0  0  0  0  0  0  0  0
   11.1361   -3.5146    0.7547 H   0  0  0  0  0  0  0  0  0  0  0  0
   -0.9316   -4.0176   -0.0616 C   0  0  0  0  0  0  0  0  0  0  0  0
    0.0931   -4.9176    0.1486 C   0  0  0  0  0  0  0  0  0  0  0  0
    1.3706   -4.3238    0.2288 C   0  0  0  0  0  0  0  0  0  0  0  0
    1.3638   -2.9539    0.0742 C   0  0  0  0  0  0  0  0  0  0  0  0
   -0.2735   -2.3860   -0.1707 S   0  0  0  0  0  0  0  0  0  0  0  0
   -0.0847   -5.9779    0.2314 H   0  0  0  0  0  0  0  0  0  0  0  0
    2.2793   -4.8925    0.3851 H   0  0  0  0  0  0  0  0  0  0  0  0
   15.3999    7.1859    0.2340 N   0  0  0  0  0  0  0  0  0  0  0  0
   14.6937    8.2877    0.1417 C   0  0  0  0  0  0  0  0  0  0  0  0
   13.2833    8.2723    0.0579 C   0  0  0  0  0  0  0  0  0  0  0  0
   12.6042    7.1490    0.0628 N   0  0  0  0  0  0  0  0  0  0  0  0
   33.0188   -1.7378    0.2971 C   0  0  0  0  0  0  0  0  0  0  0  0
   33.9136   -2.7770    0.0636 C   0  0  0  0  0  0  0  0  0  0  0  0
   33.3231   -3.9991   -0.3959 C   0  0  0  0  0  0  0  0  0  0  0  0
   31.9050   -4.0752   -0.5667 C   0  0  0  0  0  0  0  0  0  0  0  0
   31.1025   -2.9167   -0.2675 C   0  0  0  0  0  0  0  0  0  0  0  0
   31.6901   -1.7991    0.1494 N   0  0  0  0  0  0  0  0  0  0  0  0
   29.6555   -2.8585   -0.3896 C   0  0  0  0  0  0  0  0  0  0  0  0
   28.7169   -3.7962   -0.7748 C   0  0  0  0  0  0  0  0  0  0  0  0
   27.3953   -3.3096   -0.7483 C   0  0  0  0  0  0  0  0  0  0  0  0
   27.2986   -1.9913   -0.3441 C   0  0  0  0  0  0  0  0  0  0  0  0
   28.8775   -1.3392    0.0270 S   0  0  0  0  0  0  0  0  0  0  0  0
   26.1073   -1.1857   -0.2175 C   0  0  0  0  0  0  0  0  0  0  0  0
   26.0106    0.1717   -0.0841 C   0  0  0  0  0  0  0  0  0  0  0  0
   24.6689    0.6568    0.0109 C   0  0  0  0  0  0  0  0  0  0  0  0
   23.7167   -0.3994   -0.0697 C   0  0  0  0  0  0  0  0  0  0  0  0
   24.5141   -1.9593   -0.2282 S   0  0  0  0  0  0  0  0  0  0  0  0
   24.2305    1.9976    0.1109 C   0  0  0  0  0  0  0  0  0  0  0  0
   22.8508    2.2029    0.1197 C   0  0  0  0  0  0  0  0  0  0  0  0
   21.8986    1.1468    0.0400 C   0  0  0  0  0  0  0  0  0  0  0  0
   22.3368   -0.1936   -0.0602 C   0  0  0  0  0  0  0  0  0  0  0  0
   22.0530    3.7638    0.2763 S   0  0  0  0  0  0  0  0  0  0  0  0
   20.4608    2.9893    0.2702 C   0  0  0  0  0  0  0  0  0  0  0  0
   20.5567    1.6320    0.1375 C   0  0  0  0  0  0  0  0  0  0  0  0
   21.3990   -1.3259   -0.1491 C   0  0  0  0  0  0  0  0  0  0  0  0
   25.1677    3.1302    0.1993 C   0  0  0  0  0  0  0  0  0  0  0  0
   21.2743   -2.3964    0.6954 C   0  0  0  0  0  0  0  0  0  0  0  0
   20.2830   -3.3347    0.2869 C   0  0  0  0  0  0  0  0  0  0  0  0
   19.6474   -2.9952   -0.8739 C   0  0  0  0  0  0  0  0  0  0  0  0
   20.2763   -1.4870   -1.4901 S   0  0  0  0  0  0  0  0  0  0  0  0
   25.2893    4.2020   -0.6443 C   0  0  0  0  0  0  0  0  0  0  0  0
   26.2826    5.1391   -0.2384 C   0  0  0  0  0  0  0  0  0  0  0  0
   26.9227    4.7974    0.9193 C   0  0  0  0  0  0  0  0  0  0  0  0
   26.2958    3.2886    1.5357 S   0  0  0  0  0  0  0  0  0  0  0  0
   18.5636   -3.7367   -1.5952 C   0  0  0  0  0  0  0  0  0  0  0  0
   28.0116    5.5358    1.6361 C   0  0  0  0  0  0  0  0  0  0  0  0
   28.9924   -4.7960   -1.0705 H   0  0  0  0  0  0  0  0  0  0  0  0
   26.5364   -3.9036   -1.0369 H   0  0  0  0  0  0  0  0  0  0  0  0
   26.8744    0.8230   -0.0837 H   0  0  0  0  0  0  0  0  0  0  0  0
   19.6935    0.9798    0.1413 H   0  0  0  0  0  0  0  0  0  0  0  0
   21.8668   -2.4994    1.5964 H   0  0  0  0  0  0  0  0  0  0  0  0
   20.0455   -4.2347    0.8428 H   0  0  0  0  0  0  0  0  0  0  0  0
   24.6942    4.3059   -1.5435 H   0  0  0  0  0  0  0  0  0  0  0  0
   26.5190    6.0393   -0.7943 H   0  0  0  0  0  0  0  0  0  0  0  0
   18.8690   -4.0300   -2.6042 H   0  0  0  0  0  0  0  0  0  0  0  0
   17.6517   -3.1395   -1.6912 H   0  0  0  0  0  0  0  0  0  0  0  0
   18.3084   -4.6468   -1.0483 H   0  0  0  0  0  0  0  0  0  0  0  0
   27.7134    5.8249    2.6485 H   0  0  0  0  0  0  0  0  0  0  0  0
   28.2631    6.4481    1.0912 H   0  0  0  0  0  0  0  0  0  0  0  0
   28.9237    4.9377    1.7227 H   0  0  0  0  0  0  0  0  0  0  0  0
   16.8928    4.6628    0.4263 C   0  0  0  0  0  0  0  0  0  0  0  0
   17.8326    5.5920    0.8226 C   0  0  0  0  0  0  0  0  0  0  0  0
   19.1578    5.1072    0.8107 C   0  0  0  0  0  0  0  0  0  0  0  0
   19.2715    3.7968    0.3978 C   0  0  0  0  0  0  0  0  0  0  0  0
   17.6945    3.1545   -0.0047 S   0  0  0  0  0  0  0  0  0  0  0  0
   17.5604    6.5938    1.1148 H   0  0  0  0  0  0  0  0  0  0  0  0
   20.0099    5.7008    1.1194 H   0  0  0  0  0  0  0  0  0  0  0  0
   34.1004   -5.0836   -0.6606 N   0  0  0  0  0  0  0  0  0  0  0  0
   33.5020   -6.1744   -1.0758 C   0  0  0  0  0  0  0  0  0  0  0  0
   32.1012   -6.2451   -1.2511 C   0  0  0  0  0  0  0  0  0  0  0  0
   31.3217   -5.2193   -1.0008 N   0  0  0  0  0  0  0  0  0  0  0  0
  -34.6077   -4.1889    0.8526 H   0  0  0  0  0  0  0  0  0  0  0  0
   37.5705   -1.7497    1.0758 C   0  0  0  0  0  0  0  0  0  0  0  0
   37.6810   -2.7735    0.1793 C   0  0  0  0  0  0  0  0  0  0  0  0
   36.4228   -3.2601   -0.2647 C   0  0  0  0  0  0  0  0  0  0  0  0
   35.3470   -2.6006    0.2865 C   0  0  0  0  0  0  0  0  0  0  0  0
   35.9179   -1.3596    1.3985 S   0  0  0  0  0  0  0  0  0  0  0  0
   38.6312   -3.1707   -0.1564 H   0  0  0  0  0  0  0  0  0  0  0  0
   36.3018   -4.0731   -0.9632 H   0  0  0  0  0  0  0  0  0  0  0  0
   38.3572   -1.2036    1.5752 H   0  0  0  0  0  0  0  0  0  0  0  0
  -21.1787    1.1868    0.3214 H   0  0  0  0  0  0  0  0  0  0  0  0
   -2.8870   -2.1832    0.2352 H   0  0  0  0  0  0  0  0  0  0  0  0
   15.1052    2.6427    0.4461 H   0  0  0  0  0  0  0  0  0  0  0  0
   33.3918   -0.7695    0.6187 H   0  0  0  0  0  0  0  0  0  0  0  0
  -21.0770    7.7185   -0.5850 H   0  0  0  0  0  0  0  0  0  0  0  0
  -23.5986    7.6736   -0.6558 H   0  0  0  0  0  0  0  0  0  0  0  0
   -2.1953   -8.6178   -1.0425 H   0  0  0  0  0  0  0  0  0  0  0  0
   -4.7086   -8.7806   -1.1956 H   0  0  0  0  0  0  0  0  0  0  0  0
   15.2387    9.2290    0.1285 H   0  0  0  0  0  0  0  0  0  0  0  0
   12.7199    9.1993   -0.0152 H   0  0  0  0  0  0  0  0  0  0  0  0
   34.1292   -7.0390   -1.2820 H   0  0  0  0  0  0  0  0  0  0  0  0
   31.6296   -7.1608   -1.5997 H   0  0  0  0  0  0  0  0  0  0  0  0
  1  2  4  0  0  0  0
  1  6  4  0  0  0  0
  1243  1  0  0  0  0
  2  3  4  0  0  0  0
  2103  1  0  0  0  0
  3  4  4  0  0  0  0
  3 50  4  0  0  0  0
  4  5  4  0  0  0  0
  4 53  4  0  0  0  0
  5  6  4  0  0  0  0
  5  7  1  0  0  0  0
  7  8  2  0  0  0  0
  7 11  1  0  0  0  0
  8  9  4  0  0  0  0
  8 36  1  0  0  0  0
  9 10  2  0  0  0  0
  9 37  1  0  0  0  0
 10 11  1  0  0  0  0
 10 12  4  0  0  0  0
 12 13  2  0  0  0  0
 12 16  1  0  0  0  0
 13 14  4  0  0  0  0
 13 38  1  0  0  0  0
 14 15  4  0  0  0  0
 14 17  4  0  0  0  0
 15 16  1  0  0  0  0
 15 20  4  0  0  0  0
 17 18  4  0  0  0  0
 17 25  1  0  0  0  0
 18 19  4  0  0  0  0
 18 21  1  0  0  0  0
 19 20  4  0  0  0  0
 19 23  4  0  0  0  0
 20 24  1  0  0  0  0
 21 22  1  0  0  0  0
 22 23  2  0  0  0  0
 22234  1  0  0  0  0
 23 39  1  0  0  0  0
 24 26  2  0  0  0  0
 24 29  1  0  0  0  0
 25 30  2  0  0  0  0
 25 33  1  0  0  0  0
 26 27  4  0  0  0  0
 26 40  1  0  0  0  0
 27 28  2  0  0  0  0
 27 41  1  0  0  0  0
 28 29  1  0  0  0  0
 28 34  1  0  0  0  0
 30 31  4  0  0  0  0
 30 42  1  0  0  0  0
 31 32  2  0  0  0  0
 31 43  1  0  0  0  0
 32 33  1  0  0  0  0
 32 35  1  0  0  0  0
 34 44  1  0  0  0  0
 34 45  1  0  0  0  0
 34 46  1  0  0  0  0
 35 47  1  0  0  0  0
 35 48  1  0  0  0  0
 35 49  1  0  0  0  0
 50 51  2  0  0  0  0
 51 52  4  0  0  0  0
 51247  1  0  0  0  0
 52 53  2  0  0  0  0
 52248  1  0  0  0  0
 54 55  4  0  0  0  0
 54 59  4  0  0  0  0
 54244  1  0  0  0  0
 55 56  4  0  0  0  0
 55163  1  0  0  0  0
 56 57  4  0  0  0  0
 56110  4  0  0  0  0
 57 58  4  0  0  0  0
 57113  4  0  0  0  0
 58 59  4  0  0  0  0
 58 60  1  0  0  0  0
 60 61  2  0  0  0  0
 60 64  1  0  0  0  0
 61 62  4  0  0  0  0
 61 89  1  0  0  0  0
 62 63  2  0  0  0  0
 62 90  1  0  0  0  0
 63 64  1  0  0  0  0
 63 65  4  0  0  0  0
 65 66  2  0  0  0  0
 65 69  1  0  0  0  0
 66 67  4  0  0  0  0
 66 91  1  0  0  0  0
 67 68  4  0  0  0  0
 67 70  4  0  0  0  0
 68 69  1  0  0  0  0
 68 73  4  0  0  0  0
 70 71  4  0  0  0  0
 70 78  1  0  0  0  0
 71 72  4  0  0  0  0
 71 74  1  0  0  0  0
 72 73  4  0  0  0  0
 72 76  4  0  0  0  0
 73 77  1  0  0  0  0
 74 75  1  0  0  0  0
 75 76  2  0  0  0  0
 75106  4  0  0  0  0
 76 92  1  0  0  0  0
 77 79  2  0  0  0  0
 77 82  1  0  0  0  0
 78 83  2  0  0  0  0
 78 86  1  0  0  0  0
 79 80  4  0  0  0  0
 79 93  1  0  0  0  0
 80 81  2  0  0  0  0
 80 94  1  0  0  0  0
 81 82  1  0  0  0  0
 81 87  1  0  0  0  0
 83 84  4  0  0  0  0
 83 95  1  0  0  0  0
 84 85  2  0  0  0  0
 84 96  1  0  0  0  0
 85 86  1  0  0  0  0
 85 88  1  0  0  0  0
 87 97  1  0  0  0  0
 87 98  1  0  0  0  0
 87 99  1  0  0  0  0
 88100  1  0  0  0  0
 88101  1  0  0  0  0
 88102  1  0  0  0  0
103104  2  0  0  0  0
103107  1  0  0  0  0
104105  4  0  0  0  0
104108  1  0  0  0  0
105106  2  0  0  0  0
105109  1  0  0  0  0
106107  1  0  0  0  0
110111  2  0  0  0  0
111112  4  0  0  0  0
111249  1  0  0  0  0
112113  2  0  0  0  0
112250  1  0  0  0  0
114115  4  0  0  0  0
114119  4  0  0  0  0
114245  1  0  0  0  0
115116  4  0  0  0  0
115223  1  0  0  0  0
116117  4  0  0  0  0
116170  4  0  0  0  0
117118  4  0  0  0  0
117173  4  0  0  0  0
118119  4  0  0  0  0
118120  1  0  0  0  0
120121  2  0  0  0  0
120124  1  0  0  0  0
121122  4  0  0  0  0
121149  1  0  0  0  0
122123  2  0  0  0  0
122150  1  0  0  0  0
123124  1  0  0  0  0
123125  4  0  0  0  0
125126  2  0  0  0  0
125129  1  0  0  0  0
126127  4  0  0  0  0
126151  1  0  0  0  0
127128  4  0  0  0  0
127130  4  0  0  0  0
128129  1  0  0  0  0
128133  4  0  0  0  0
130131  4  0  0  0  0
130138  1  0  0  0  0
131132  4  0  0  0  0
131134  1  0  0  0  0
132133  4  0  0  0  0
132136  4  0  0  0  0
133137  1  0  0  0  0
134135  1  0  0  0  0
135136  2  0  0  0  0
135166  4  0  0  0  0
136152  1  0  0  0  0
137139  2  0  0  0  0
137142  1  0  0  0  0
138143  2  0  0  0  0
138146  1  0  0  0  0
139140  4  0  0  0  0
139153  1  0  0  0  0
140141  2  0  0  0  0
140154  1  0  0  0  0
141142  1  0  0  0  0
141147  1  0  0  0  0
143144  4  0  0  0  0
143155  1  0  0  0  0
144145  2  0  0  0  0
144156  1  0  0  0  0
145146  1  0  0  0  0
145148  1  0  0  0  0
147157  1  0  0  0  0
147158  1  0  0  0  0
147159  1  0  0  0  0
148160  1  0  0  0  0
148161  1  0  0  0  0
148162  1  0  0  0  0
163164  2  0  0  0  0
163167  1  0  0  0  0
164165  4  0  0  0  0
164168  1  0  0  0  0
165166  2  0  0  0  0
165169  1  0  0  0  0
166167  1  0  0  0  0
170171  2  0  0  0  0
171172  4  0  0  0  0
171251  1  0  0  0  0
172173  2  0  0  0  0
172252  1  0  0  0  0
174175  4  0  0  0  0
174179  4  0  0  0  0
174246  1  0  0  0  0
175176  4  0  0  0  0
175238  1  0  0  0  0
176177  4  0  0  0  0
176230  4  0  0  0  0
177178  4  0  0  0  0
177233  4  0  0  0  0
178179  4  0  0  0  0
178180  1  0  0  0  0
180181  2  0  0  0  0
180184  1  0  0  0  0
181182  4  0  0  0  0
181209  1  0  0  0  0
182183  2  0  0  0  0
182210  1  0  0  0  0
183184  1  0  0  0  0
183185  4  0  0  0  0
185186  2  0  0  0  0
185189  1  0  0  0  0
186187  4  0  0  0  0
186211  1  0  0  0  0
187188  4  0  0  0  0
187190  4  0  0  0  0
188189  1  0  0  0  0
188193  4  0  0  0  0
190191  4  0  0  0  0
190198  1  0  0  0  0
191192  4  0  0  0  0
191194  1  0  0  0  0
192193  4  0  0  0  0
192196  4  0  0  0  0
193197  1  0  0  0  0
194195  1  0  0  0  0
195196  2  0  0  0  0
195226  4  0  0  0  0
196212  1  0  0  0  0
197199  2  0  0  0  0
197202  1  0  0  0  0
198203  2  0  0  0  0
198206  1  0  0  0  0
199200  4  0  0  0  0
199213  1  0  0  0  0
200201  2  0  0  0  0
200214  1  0  0  0  0
201202  1  0  0  0  0
201207  1  0  0  0  0
203204  4  0  0  0  0
203215  1  0  0  0  0
204205  2  0  0  0  0
204216  1  0  0  0  0
205206  1  0  0  0  0
205208  1  0  0  0  0
207217  1  0  0  0  0
207218  1  0  0  0  0
207219  1  0  0  0  0
208220  1  0  0  0  0
208221  1  0  0  0  0
208222  1  0  0  0  0
223224  2  0  0  0  0
223227  1  0  0  0  0
224225  4  0  0  0  0
224228  1  0  0  0  0
225226  2  0  0  0  0
225229  1  0  0  0  0
226227  1  0  0  0  0
230231  2  0  0  0  0
231232  4  0  0  0  0
231253  1  0  0  0  0
232233  2  0  0  0  0
232254  1  0  0  0  0
235236  2  0  0  0  0
235239  1  0  0  0  0
235242  1  0  0  0  0
236237  4  0  0  0  0
236240  1  0  0  0  0
237238  2  0  0  0  0
237241  1  0  0  0  0
238239  1  0  0  0  0
M  END
