# Supplementary material for: Design Principles for the Acceptor Units in Donor–Acceptor Conjugated Polymers
Source: ACS Omega. 2022 Oct 18;7(43):38969–78. doi: 10.1021/acsomega.2c04713 (PMC9631416; doi:10.1021/acsomega.2c04713)
Supplement: Supplementary file 2 — ao2c04713_si_002.zip [file ao2c04713_si_002.zip › mol-acceptors/A24.mol]

Title Card Required

Created by GaussView 6.0.16
278313  0  0  0  0  0  0  0  0  0    0
  -21.9439    1.9506    0.2685 C   0  0  0  0  0  0  0  0  0  0  0  0
  -21.1608    3.0946    0.1323 C   0  0  0  0  0  0  0  0  0  0  0  0
  -21.8880    4.3120   -0.0734 C   0  0  0  0  0  0  0  0  0  0  0  0
  -23.3100    4.2797   -0.1283 C   0  0  0  0  0  0  0  0  0  0  0  0
  -23.9864    3.0185    0.0173 C   0  0  0  0  0  0  0  0  0  0  0  0
  -23.2781    1.9075    0.2097 N   0  0  0  0  0  0  0  0  0  0  0  0
  -25.4287    2.8393   -0.0237 C   0  0  0  0  0  0  0  0  0  0  0  0
  -26.4706    3.7260   -0.2115 C   0  0  0  0  0  0  0  0  0  0  0  0
  -27.7403    3.1154   -0.1786 C   0  0  0  0  0  0  0  0  0  0  0  0
  -27.6925    1.7515    0.0366 C   0  0  0  0  0  0  0  0  0  0  0  0
  -26.0388    1.2048    0.1861 S   0  0  0  0  0  0  0  0  0  0  0  0
  -28.7986    0.8281    0.1402 C   0  0  0  0  0  0  0  0  0  0  0  0
  -28.7982   -0.4437    0.6391 C   0  0  0  0  0  0  0  0  0  0  0  0
  -30.0763   -1.0884    0.6030 C   0  0  0  0  0  0  0  0  0  0  0  0
  -31.0817   -0.2392    0.0579 C   0  0  0  0  0  0  0  0  0  0  0  0
  -30.4071    1.3135   -0.4218 S   0  0  0  0  0  0  0  0  0  0  0  0
  -30.4192   -2.3729    1.0786 C   0  0  0  0  0  0  0  0  0  0  0  0
  -31.7658   -2.7362    0.9825 C   0  0  0  0  0  0  0  0  0  0  0  0
  -32.7687   -1.8876    0.4354 C   0  0  0  0  0  0  0  0  0  0  0  0
  -32.4254   -0.6019   -0.0376 C   0  0  0  0  0  0  0  0  0  0  0  0
  -32.4434   -4.2935    1.4504 S   0  0  0  0  0  0  0  0  0  0  0  0
  -34.0267   -3.7914    0.9071 C   0  0  0  0  0  0  0  0  0  0  0  0
  -34.0545   -2.5339    0.4063 C   0  0  0  0  0  0  0  0  0  0  0  0
  -33.4214    0.3217   -0.6095 C   0  0  0  0  0  0  0  0  0  0  0  0
  -29.4240   -3.2943    1.6525 C   0  0  0  0  0  0  0  0  0  0  0  0
  -33.4574    0.8632   -1.8662 C   0  0  0  0  0  0  0  0  0  0  0  0
  -34.5489    1.7553   -2.0741 C   0  0  0  0  0  0  0  0  0  0  0  0
  -35.3514    1.9093   -0.9793 C   0  0  0  0  0  0  0  0  0  0  0  0
  -34.7588    0.9392    0.3469 S   0  0  0  0  0  0  0  0  0  0  0  0
  -29.4052   -3.8558    2.9014 C   0  0  0  0  0  0  0  0  0  0  0  0
  -28.3067   -4.7368    3.1159 C   0  0  0  0  0  0  0  0  0  0  0  0
  -27.4817   -4.8631    2.0341 C   0  0  0  0  0  0  0  0  0  0  0  0
  -28.0610   -3.8797    0.7125 S   0  0  0  0  0  0  0  0  0  0  0  0
  -36.5758    2.7603   -0.8327 C   0  0  0  0  0  0  0  0  0  0  0  0
  -26.2420   -5.6934    1.8983 C   0  0  0  0  0  0  0  0  0  0  0  0
  -26.3044    4.7811   -0.3593 H   0  0  0  0  0  0  0  0  0  0  0  0
  -28.6683    3.6637   -0.2888 H   0  0  0  0  0  0  0  0  0  0  0  0
  -27.9150   -0.9082    1.0567 H   0  0  0  0  0  0  0  0  0  0  0  0
  -34.9483   -2.0679    0.0144 H   0  0  0  0  0  0  0  0  0  0  0  0
  -32.7276    0.6156   -2.6276 H   0  0  0  0  0  0  0  0  0  0  0  0
  -34.7348    2.2654   -3.0125 H   0  0  0  0  0  0  0  0  0  0  0  0
  -30.1508   -3.6279    3.6534 H   0  0  0  0  0  0  0  0  0  0  0  0
  -28.1309   -5.2582    4.0501 H   0  0  0  0  0  0  0  0  0  0  0  0
  -36.4576    3.5180   -0.0521 H   0  0  0  0  0  0  0  0  0  0  0  0
  -37.4603    2.1675   -0.5804 H   0  0  0  0  0  0  0  0  0  0  0  0
  -36.7816    3.2804   -1.7707 H   0  0  0  0  0  0  0  0  0  0  0  0
  -26.3321   -6.4376    1.1012 H   0  0  0  0  0  0  0  0  0  0  0  0
  -26.0488   -6.2279    2.8308 H   0  0  0  0  0  0  0  0  0  0  0  0
  -25.3619   -5.0822    1.6767 H   0  0  0  0  0  0  0  0  0  0  0  0
  -21.2315    5.4924   -0.2304 N   0  0  0  0  0  0  0  0  0  0  0  0
  -21.9283    6.5884   -0.4226 C   0  0  0  0  0  0  0  0  0  0  0  0
  -23.3643    6.5568   -0.4604 C   0  0  0  0  0  0  0  0  0  0  0  0
  -24.0136    5.4244   -0.3185 N   0  0  0  0  0  0  0  0  0  0  0  0
   -3.4890   -3.1333    0.0024 C   0  0  0  0  0  0  0  0  0  0  0  0
   -2.5834   -4.1746   -0.1892 C   0  0  0  0  0  0  0  0  0  0  0  0
   -3.1695   -5.4402   -0.5190 C   0  0  0  0  0  0  0  0  0  0  0  0
   -4.5844   -5.5515   -0.6290 C   0  0  0  0  0  0  0  0  0  0  0  0
   -5.3963   -4.3837   -0.4141 C   0  0  0  0  0  0  0  0  0  0  0  0
   -4.8174   -3.2241   -0.1081 N   0  0  0  0  0  0  0  0  0  0  0  0
   -6.8472   -4.3536   -0.4975 C   0  0  0  0  0  0  0  0  0  0  0  0
   -7.7813   -5.3260   -0.7970 C   0  0  0  0  0  0  0  0  0  0  0  0
   -9.1093   -4.8568   -0.7669 C   0  0  0  0  0  0  0  0  0  0  0  0
   -9.2161   -3.5170   -0.4451 C   0  0  0  0  0  0  0  0  0  0  0  0
   -7.6376   -2.8207   -0.1606 S   0  0  0  0  0  0  0  0  0  0  0  0
  -10.4165   -2.7224   -0.3367 C   0  0  0  0  0  0  0  0  0  0  0  0
  -10.5317   -1.3617   -0.2662 C   0  0  0  0  0  0  0  0  0  0  0  0
  -11.8788   -0.8917   -0.1696 C   0  0  0  0  0  0  0  0  0  0  0  0
  -12.8164   -1.9637   -0.1829 C   0  0  0  0  0  0  0  0  0  0  0  0
  -11.9983   -3.5179   -0.2821 S   0  0  0  0  0  0  0  0  0  0  0  0
  -12.3359    0.4458   -0.1239 C   0  0  0  0  0  0  0  0  0  0  0  0
  -13.7182    0.6318   -0.0995 C   0  0  0  0  0  0  0  0  0  0  0  0
  -14.6557   -0.4401   -0.1124 C   0  0  0  0  0  0  0  0  0  0  0  0
  -14.1988   -1.7773   -0.1577 C   0  0  0  0  0  0  0  0  0  0  0  0
  -14.5371    2.1867   -0.0013 S   0  0  0  0  0  0  0  0  0  0  0  0
  -16.1174    1.3902    0.0587 C   0  0  0  0  0  0  0  0  0  0  0  0
  -16.0031    0.0298   -0.0126 C   0  0  0  0  0  0  0  0  0  0  0  0
  -15.1209   -2.9258   -0.1758 C   0  0  0  0  0  0  0  0  0  0  0  0
  -11.4145    1.5947   -0.1045 C   0  0  0  0  0  0  0  0  0  0  0  0
  -15.2140   -3.9571    0.7200 C   0  0  0  0  0  0  0  0  0  0  0  0
  -16.1988   -4.9272    0.3750 C   0  0  0  0  0  0  0  0  0  0  0  0
  -16.8610   -4.6515   -0.7877 C   0  0  0  0  0  0  0  0  0  0  0  0
  -16.2660   -3.1654   -1.4858 S   0  0  0  0  0  0  0  0  0  0  0  0
  -11.3238    2.6283   -0.9981 C   0  0  0  0  0  0  0  0  0  0  0  0
  -10.3383    3.5974   -0.6530 C   0  0  0  0  0  0  0  0  0  0  0  0
   -9.6733    3.3185    0.5076 C   0  0  0  0  0  0  0  0  0  0  0  0
  -10.2664    1.8307    1.2031 S   0  0  0  0  0  0  0  0  0  0  0  0
  -17.9478   -5.4406   -1.4519 C   0  0  0  0  0  0  0  0  0  0  0  0
   -8.5836    4.1046    1.1703 C   0  0  0  0  0  0  0  0  0  0  0  0
   -7.4970   -6.3387   -1.0337 H   0  0  0  0  0  0  0  0  0  0  0  0
   -9.9662   -5.4801   -0.9931 H   0  0  0  0  0  0  0  0  0  0  0  0
   -9.6779   -0.6989   -0.3112 H   0  0  0  0  0  0  0  0  0  0  0  0
  -16.8562   -0.6336    0.0384 H   0  0  0  0  0  0  0  0  0  0  0  0
  -14.6033   -4.0094    1.6132 H   0  0  0  0  0  0  0  0  0  0  0  0
  -16.4127   -5.8032    0.9770 H   0  0  0  0  0  0  0  0  0  0  0  0
  -11.9357    2.6821   -1.8903 H   0  0  0  0  0  0  0  0  0  0  0  0
  -10.1251    4.4746   -1.2535 H   0  0  0  0  0  0  0  0  0  0  0  0
  -17.6583   -5.7758   -2.4525 H   0  0  0  0  0  0  0  0  0  0  0  0
  -18.8702   -4.8613   -1.5562 H   0  0  0  0  0  0  0  0  0  0  0  0
  -18.1784   -6.3281   -0.8588 H   0  0  0  0  0  0  0  0  0  0  0  0
   -8.8684    4.4354    2.1737 H   0  0  0  0  0  0  0  0  0  0  0  0
   -8.3555    4.9946    0.5800 H   0  0  0  0  0  0  0  0  0  0  0  0
   -7.6611    3.5243    1.2677 H   0  0  0  0  0  0  0  0  0  0  0  0
  -19.7064    3.0184    0.1957 C   0  0  0  0  0  0  0  0  0  0  0  0
  -18.7770    3.9746    0.5463 C   0  0  0  0  0  0  0  0  0  0  0  0
  -17.4444    3.5086    0.5370 C   0  0  0  0  0  0  0  0  0  0  0  0
  -17.3165    2.1857    0.1708 C   0  0  0  0  0  0  0  0  0  0  0  0
  -18.8891    1.5077   -0.1897 S   0  0  0  0  0  0  0  0  0  0  0  0
  -19.0613    4.9813    0.8097 H   0  0  0  0  0  0  0  0  0  0  0  0
  -16.5973    4.1240    0.8156 H   0  0  0  0  0  0  0  0  0  0  0  0
   -2.3865   -6.5295   -0.7414 N   0  0  0  0  0  0  0  0  0  0  0  0
   -2.9558   -7.6723   -1.0475 C   0  0  0  0  0  0  0  0  0  0  0  0
   -4.3849   -7.7871   -1.1401 C   0  0  0  0  0  0  0  0  0  0  0  0
   -5.1553   -6.7437   -0.9359 N   0  0  0  0  0  0  0  0  0  0  0  0
   14.4115    3.7051    0.2776 C   0  0  0  0  0  0  0  0  0  0  0  0
   15.2088    4.8468    0.2341 C   0  0  0  0  0  0  0  0  0  0  0  0
   14.5004    6.0806    0.0630 C   0  0  0  0  0  0  0  0  0  0  0  0
   13.0817    6.0655   -0.0517 C   0  0  0  0  0  0  0  0  0  0  0  0
   12.3899    4.8053   -0.0010 C   0  0  0  0  0  0  0  0  0  0  0  0
   13.0807    3.6785    0.1615 N   0  0  0  0  0  0  0  0  0  0  0  0
   10.9494    4.6431   -0.1113 C   0  0  0  0  0  0  0  0  0  0  0  0
    9.9231    5.5492   -0.2935 C   0  0  0  0  0  0  0  0  0  0  0  0
    8.6487    4.9509   -0.3467 C   0  0  0  0  0  0  0  0  0  0  0  0
    8.6762    3.5765   -0.2048 C   0  0  0  0  0  0  0  0  0  0  0  0
   10.3181    3.0059   -0.0157 S   0  0  0  0  0  0  0  0  0  0  0  0
    7.5601    2.6608   -0.1992 C   0  0  0  0  0  0  0  0  0  0  0  0
    7.5336    1.3562    0.2093 C   0  0  0  0  0  0  0  0  0  0  0  0
    6.2537    0.7301    0.0884 C   0  0  0  0  0  0  0  0  0  0  0  0
    5.2725    1.6248   -0.4269 C   0  0  0  0  0  0  0  0  0  0  0  0
    5.9739    3.2003   -0.7743 S   0  0  0  0  0  0  0  0  0  0  0  0
    5.8853   -0.5833    0.4615 C   0  0  0  0  0  0  0  0  0  0  0  0
    4.5427   -0.9243    0.2986 C   0  0  0  0  0  0  0  0  0  0  0  0
    3.5618   -0.0303   -0.2176 C   0  0  0  0  0  0  0  0  0  0  0  0
    3.9296    1.2831   -0.5897 C   0  0  0  0  0  0  0  0  0  0  0  0
    3.8418   -2.5013    0.6440 S   0  0  0  0  0  0  0  0  0  0  0  0
    2.2550   -1.9609    0.0714 C   0  0  0  0  0  0  0  0  0  0  0  0
    2.2815   -0.6565   -0.3373 C   0  0  0  0  0  0  0  0  0  0  0  0
    2.9590    2.2519   -1.1274 C   0  0  0  0  0  0  0  0  0  0  0  0
    6.8553   -1.5522    0.9997 C   0  0  0  0  0  0  0  0  0  0  0  0
    2.9733    2.8868   -2.3403 C   0  0  0  0  0  0  0  0  0  0  0  0
    1.8915    3.7958   -2.5231 C   0  0  0  0  0  0  0  0  0  0  0  0
    1.0462    3.8696   -1.4523 C   0  0  0  0  0  0  0  0  0  0  0  0
    1.5852    2.8006   -0.1806 S   0  0  0  0  0  0  0  0  0  0  0  0
    6.8382   -2.1895    2.2115 C   0  0  0  0  0  0  0  0  0  0  0  0
    7.9213   -3.0963    2.3960 C   0  0  0  0  0  0  0  0  0  0  0  0
    8.7702   -3.1659    1.3277 C   0  0  0  0  0  0  0  0  0  0  0  0
    8.2333   -2.0957    0.0565 S   0  0  0  0  0  0  0  0  0  0  0  0
   -0.1840    4.7094   -1.2913 C   0  0  0  0  0  0  0  0  0  0  0  0
   10.0038   -4.0012    1.1696 C   0  0  0  0  0  0  0  0  0  0  0  0
   10.1038    6.6089   -0.3768 H   0  0  0  0  0  0  0  0  0  0  0  0
    7.7307    5.5140   -0.4660 H   0  0  0  0  0  0  0  0  0  0  0  0
    8.3996    0.8538    0.6193 H   0  0  0  0  0  0  0  0  0  0  0  0
    1.4149   -0.1499   -0.7411 H   0  0  0  0  0  0  0  0  0  0  0  0
    3.7313    2.6934   -3.0897 H   0  0  0  0  0  0  0  0  0  0  0  0
    1.7425    4.3748   -3.4275 H   0  0  0  0  0  0  0  0  0  0  0  0
    6.0780   -1.9983    2.9592 H   0  0  0  0  0  0  0  0  0  0  0  0
    8.0692   -3.6762    3.3001 H   0  0  0  0  0  0  0  0  0  0  0  0
   -0.0995    5.4036   -0.4496 H   0  0  0  0  0  0  0  0  0  0  0  0
   -1.0773    4.1001   -1.1235 H   0  0  0  0  0  0  0  0  0  0  0  0
   -0.3507    5.3012   -2.1938 H   0  0  0  0  0  0  0  0  0  0  0  0
    9.9255   -4.6929    0.3253 H   0  0  0  0  0  0  0  0  0  0  0  0
   10.1685   -4.5954    2.0710 H   0  0  0  0  0  0  0  0  0  0  0  0
   10.8956   -3.3881    1.0078 H   0  0  0  0  0  0  0  0  0  0  0  0
   -1.1484   -3.9523   -0.0590 C   0  0  0  0  0  0  0  0  0  0  0  0
   -0.1312   -4.8365    0.2317 C   0  0  0  0  0  0  0  0  0  0  0  0
    1.1436   -4.2363    0.3148 C   0  0  0  0  0  0  0  0  0  0  0  0
    1.1404   -2.8776    0.0805 C   0  0  0  0  0  0  0  0  0  0  0  0
   -0.4900   -2.3297   -0.2455 S   0  0  0  0  0  0  0  0  0  0  0  0
   -0.3115   -5.8901    0.3751 H   0  0  0  0  0  0  0  0  0  0  0  0
    2.0479   -4.7921    0.5320 H   0  0  0  0  0  0  0  0  0  0  0  0
   15.1721    7.2609   -0.0047 N   0  0  0  0  0  0  0  0  0  0  0  0
   14.4925    8.3724   -0.1673 C   0  0  0  0  0  0  0  0  0  0  0  0
   13.0591    8.3574   -0.2652 C   0  0  0  0  0  0  0  0  0  0  0  0
   12.3956    7.2256   -0.2099 N   0  0  0  0  0  0  0  0  0  0  0  0
   32.8114   -1.5669    0.5955 C   0  0  0  0  0  0  0  0  0  0  0  0
   33.7151   -2.6022    0.3783 C   0  0  0  0  0  0  0  0  0  0  0  0
   33.1419   -3.8266   -0.0924 C   0  0  0  0  0  0  0  0  0  0  0  0
   31.7356   -3.9105   -0.2973 C   0  0  0  0  0  0  0  0  0  0  0  0
   30.9198   -2.7598   -0.0165 C   0  0  0  0  0  0  0  0  0  0  0  0
   31.4876   -1.6371    0.4173 N   0  0  0  0  0  0  0  0  0  0  0  0
   29.4744   -2.7079   -0.1729 C   0  0  0  0  0  0  0  0  0  0  0  0
   28.5495   -3.6483   -0.5811 C   0  0  0  0  0  0  0  0  0  0  0  0
   27.2247   -3.1677   -0.5854 C   0  0  0  0  0  0  0  0  0  0  0  0
   27.1125   -1.8511   -0.1818 C   0  0  0  0  0  0  0  0  0  0  0  0
   28.6799   -1.1927    0.2273 S   0  0  0  0  0  0  0  0  0  0  0  0
   25.9148   -1.0507   -0.0819 C   0  0  0  0  0  0  0  0  0  0  0  0
   25.8082    0.3060    0.0492 C   0  0  0  0  0  0  0  0  0  0  0  0
   24.4620    0.7844    0.1147 C   0  0  0  0  0  0  0  0  0  0  0  0
   23.5170   -0.2763    0.0130 C   0  0  0  0  0  0  0  0  0  0  0  0
   24.3259   -1.8322   -0.1274 S   0  0  0  0  0  0  0  0  0  0  0  0
   24.0144    2.1228    0.2052 C   0  0  0  0  0  0  0  0  0  0  0  0
   22.6338    2.3214    0.1836 C   0  0  0  0  0  0  0  0  0  0  0  0
   21.6889    1.2608    0.0826 C   0  0  0  0  0  0  0  0  0  0  0  0
   22.1362   -0.0772   -0.0080 C   0  0  0  0  0  0  0  0  0  0  0  0
   21.8244    3.8782    0.3227 S   0  0  0  0  0  0  0  0  0  0  0  0
   20.2366    3.0957    0.2822 C   0  0  0  0  0  0  0  0  0  0  0  0
   20.3424    1.7391    0.1510 C   0  0  0  0  0  0  0  0  0  0  0  0
   21.2061   -1.2142   -0.1175 C   0  0  0  0  0  0  0  0  0  0  0  0
   24.9438    3.2601    0.3146 C   0  0  0  0  0  0  0  0  0  0  0  0
   21.0677   -2.2852    0.7242 C   0  0  0  0  0  0  0  0  0  0  0  0
   20.0898   -3.2279    0.2942 C   0  0  0  0  0  0  0  0  0  0  0  0
   19.4779   -2.8912   -0.8800 C   0  0  0  0  0  0  0  0  0  0  0  0
   20.1135   -1.3803   -1.4826 S   0  0  0  0  0  0  0  0  0  0  0  0
   25.0794    4.3324   -0.5262 C   0  0  0  0  0  0  0  0  0  0  0  0
   26.0590    5.2741   -0.0983 C   0  0  0  0  0  0  0  0  0  0  0  0
   26.6747    4.9354    1.0735 C   0  0  0  0  0  0  0  0  0  0  0  0
   26.0410    3.4238    1.6759 S   0  0  0  0  0  0  0  0  0  0  0  0
   18.4127   -3.6370   -1.6242 C   0  0  0  0  0  0  0  0  0  0  0  0
   27.7445    5.6783    1.8140 C   0  0  0  0  0  0  0  0  0  0  0  0
   28.8378   -4.6460   -0.8709 H   0  0  0  0  0  0  0  0  0  0  0  0
   26.3754   -3.7651   -0.8951 H   0  0  0  0  0  0  0  0  0  0  0  0
   26.6685    0.9615    0.0686 H   0  0  0  0  0  0  0  0  0  0  0  0
   19.4825    1.0827    0.1366 H   0  0  0  0  0  0  0  0  0  0  0  0
   21.6410   -2.3855    1.6378 H   0  0  0  0  0  0  0  0  0  0  0  0
   19.8440   -4.1288    0.8451 H   0  0  0  0  0  0  0  0  0  0  0  0
   24.5040    4.4335   -1.4385 H   0  0  0  0  0  0  0  0  0  0  0  0
   26.3039    6.1753   -0.6490 H   0  0  0  0  0  0  0  0  0  0  0  0
   18.7403   -3.9285   -2.6268 H   0  0  0  0  0  0  0  0  0  0  0  0
   17.5004   -3.0438   -1.7389 H   0  0  0  0  0  0  0  0  0  0  0  0
   18.1502   -4.5487   -1.0832 H   0  0  0  0  0  0  0  0  0  0  0  0
   27.4232    5.9658    2.8197 H   0  0  0  0  0  0  0  0  0  0  0  0
   28.0037    6.5920    1.2748 H   0  0  0  0  0  0  0  0  0  0  0  0
   28.6572    5.0843    1.9202 H   0  0  0  0  0  0  0  0  0  0  0  0
   16.6586    4.7525    0.3530 C   0  0  0  0  0  0  0  0  0  0  0  0
   17.5809    5.6807    0.7879 C   0  0  0  0  0  0  0  0  0  0  0  0
   18.9088    5.2019    0.8098 C   0  0  0  0  0  0  0  0  0  0  0  0
   19.0405    3.8972    0.3844 C   0  0  0  0  0  0  0  0  0  0  0  0
   17.4785    3.2540   -0.0729 S   0  0  0  0  0  0  0  0  0  0  0  0
   17.2944    6.6761    1.0887 H   0  0  0  0  0  0  0  0  0  0  0  0
   19.7488    5.7940    1.1526 H   0  0  0  0  0  0  0  0  0  0  0  0
   33.9272   -4.9111   -0.3324 N   0  0  0  0  0  0  0  0  0  0  0  0
   33.3681   -6.0193   -0.7590 C   0  0  0  0  0  0  0  0  0  0  0  0
   31.9504   -6.0974   -0.9821 C   0  0  0  0  0  0  0  0  0  0  0  0
   31.1771   -5.0624   -0.7482 N   0  0  0  0  0  0  0  0  0  0  0  0
  -34.8536   -4.4817    0.9960 H   0  0  0  0  0  0  0  0  0  0  0  0
   37.3465   -1.5800    1.4851 C   0  0  0  0  0  0  0  0  0  0  0  0
   37.4804   -2.5496    0.5331 C   0  0  0  0  0  0  0  0  0  0  0  0
   36.2331   -3.0293    0.0513 C   0  0  0  0  0  0  0  0  0  0  0  0
   35.1435   -2.4187    0.6289 C   0  0  0  0  0  0  0  0  0  0  0  0
   35.6846   -1.2346    1.8137 S   0  0  0  0  0  0  0  0  0  0  0  0
   38.4397   -2.9116    0.1835 H   0  0  0  0  0  0  0  0  0  0  0  0
   36.1301   -3.8001   -0.6968 H   0  0  0  0  0  0  0  0  0  0  0  0
   38.1205   -1.0511    2.0215 H   0  0  0  0  0  0  0  0  0  0  0  0
  -21.4678    0.9920    0.4549 H   0  0  0  0  0  0  0  0  0  0  0  0
   -3.1252   -2.1480    0.2804 H   0  0  0  0  0  0  0  0  0  0  0  0
   14.8719    2.7334    0.4327 H   0  0  0  0  0  0  0  0  0  0  0  0
   33.1736   -0.5976    0.9265 H   0  0  0  0  0  0  0  0  0  0  0  0
  -24.1664    7.8127   -0.6667 C   0  0  0  0  0  0  0  0  0  0  0  0
  -23.9331    8.2856   -1.6261 H   0  0  0  0  0  0  0  0  0  0  0  0
  -25.2294    7.5771   -0.6467 H   0  0  0  0  0  0  0  0  0  0  0  0
  -23.9592    8.5552    0.1104 H   0  0  0  0  0  0  0  0  0  0  0  0
  -21.1734    7.8764   -0.6055 C   0  0  0  0  0  0  0  0  0  0  0  0
  -21.4164    8.3520   -1.5608 H   0  0  0  0  0  0  0  0  0  0  0  0
  -21.4189    8.6000    0.1788 H   0  0  0  0  0  0  0  0  0  0  0  0
  -20.1029    7.6796   -0.5772 H   0  0  0  0  0  0  0  0  0  0  0  0
   -5.0417   -9.0983   -1.4757 C   0  0  0  0  0  0  0  0  0  0  0  0
   -6.1237   -8.9767   -1.4800 H   0  0  0  0  0  0  0  0  0  0  0  0
   -4.7290   -9.4644   -2.4590 H   0  0  0  0  0  0  0  0  0  0  0  0
   -4.7811   -9.8765   -0.7513 H   0  0  0  0  0  0  0  0  0  0  0  0
   -2.0625   -8.8557   -1.3006 C   0  0  0  0  0  0  0  0  0  0  0  0
   -2.2537   -9.6626   -0.5857 H   0  0  0  0  0  0  0  0  0  0  0  0
   -2.2238   -9.2739   -2.2991 H   0  0  0  0  0  0  0  0  0  0  0  0
   -1.0204   -8.5521   -1.2150 H   0  0  0  0  0  0  0  0  0  0  0  0
   12.2760    9.6303   -0.4374 C   0  0  0  0  0  0  0  0  0  0  0  0
   12.5523   10.1505   -1.3603 H   0  0  0  0  0  0  0  0  0  0  0  0
   11.2113    9.4047   -0.4731 H   0  0  0  0  0  0  0  0  0  0  0  0
   12.4570   10.3290    0.3856 H   0  0  0  0  0  0  0  0  0  0  0  0
   15.2643    9.6607   -0.2514 C   0  0  0  0  0  0  0  0  0  0  0  0
   15.0642   10.1879   -1.1895 H   0  0  0  0  0  0  0  0  0  0  0  0
   14.9928   10.3446    0.5593 H   0  0  0  0  0  0  0  0  0  0  0  0
   16.3312    9.4519   -0.1905 H   0  0  0  0  0  0  0  0  0  0  0  0
   31.3090   -7.3621   -1.4848 C   0  0  0  0  0  0  0  0  0  0  0  0
   31.4689   -8.1961   -0.7938 H   0  0  0  0  0  0  0  0  0  0  0  0
   30.2371   -7.2094   -1.6004 H   0  0  0  0  0  0  0  0  0  0  0  0
   31.7239   -7.6678   -2.4505 H   0  0  0  0  0  0  0  0  0  0  0  0
   34.2603   -7.2056   -1.0029 C   0  0  0  0  0  0  0  0  0  0  0  0
   33.9539   -8.0684   -0.4032 H   0  0  0  0  0  0  0  0  0  0  0  0
   34.2294   -7.5223   -2.0506 H   0  0  0  0  0  0  0  0  0  0  0  0
   35.2864   -6.9489   -0.7448 H   0  0  0  0  0  0  0  0  0  0  0  0
  1  2  4  0  0  0  0
  1  6  4  0  0  0  0
  1243  1  0  0  0  0
  2  3  4  0  0  0  0
  2103  1  0  0  0  0
  3  4  4  0  0  0  0
  3 50  4  0  0  0  0
  4  5  4  0  0  0  0
  4 53  4  0  0  0  0
  5  6  4  0  0  0  0
  5  7  1  0  0  0  0
  7  8  2  0  0  0  0
  7 11  1  0  0  0  0
  8  9  4  0  0  0  0
  8 36  1  0  0  0  0
  9 10  2  0  0  0  0
  9 37  1  0  0  0  0
 10 11  1  0  0  0  0
 10 12  4  0  0  0  0
 12 13  2  0  0  0  0
 12 16  1  0  0  0  0
 13 14  4  0  0  0  0
 13 38  1  0  0  0  0
 14 15  4  0  0  0  0
 14 17  4  0  0  0  0
 15 16  1  0  0  0  0
 15 20  4  0  0  0  0
 17 18  4  0  0  0  0
 17 25  1  0  0  0  0
 18 19  4  0  0  0  0
 18 21  1  0  0  0  0
 19 20  4  0  0  0  0
 19 23  4  0  0  0  0
 20 24  1  0  0  0  0
 21 22  1  0  0  0  0
 22 23  2  0  0  0  0
 22234  1  0  0  0  0
 23 39  1  0  0  0  0
 24 26  2  0  0  0  0
 24 29  1  0  0  0  0
 25 30  2  0  0  0  0
 25 33  1  0  0  0  0
 26 27  4  0  0  0  0
 26 40  1  0  0  0  0
 27 28  2  0  0  0  0
 27 41  1  0  0  0  0
 28 29  1  0  0  0  0
 28 34  1  0  0  0  0
 30 31  4  0  0  0  0
 30 42  1  0  0  0  0
 31 32  2  0  0  0  0
 31 43  1  0  0  0  0
 32 33  1  0  0  0  0
 32 35  1  0  0  0  0
 34 44  1  0  0  0  0
 34 45  1  0  0  0  0
 34 46  1  0  0  0  0
 35 47  1  0  0  0  0
 35 48  1  0  0  0  0
 35 49  1  0  0  0  0
 50 51  2  0  0  0  0
 51 52  4  0  0  0  0
 51251  1  0  0  0  0
 52 53  2  0  0  0  0
 52247  1  0  0  0  0
 54 55  4  0  0  0  0
 54 59  4  0  0  0  0
 54244  1  0  0  0  0
 55 56  4  0  0  0  0
 55163  1  0  0  0  0
 56 57  4  0  0  0  0
 56110  4  0  0  0  0
 57 58  4  0  0  0  0
 57113  4  0  0  0  0
 58 59  4  0  0  0  0
 58 60  1  0  0  0  0
 60 61  2  0  0  0  0
 60 64  1  0  0  0  0
 61 62  4  0  0  0  0
 61 89  1  0  0  0  0
 62 63  2  0  0  0  0
 62 90  1  0  0  0  0
 63 64  1  0  0  0  0
 63 65  4  0  0  0  0
 65 66  2  0  0  0  0
 65 69  1  0  0  0  0
 66 67  4  0  0  0  0
 66 91  1  0  0  0  0
 67 68  4  0  0  0  0
 67 70  4  0  0  0  0
 68 69  1  0  0  0  0
 68 73  4  0  0  0  0
 70 71  4  0  0  0  0
 70 78  1  0  0  0  0
 71 72  4  0  0  0  0
 71 74  1  0  0  0  0
 72 73  4  0  0  0  0
 72 76  4  0  0  0  0
 73 77  1  0  0  0  0
 74 75  1  0  0  0  0
 75 76  2  0  0  0  0
 75106  4  0  0  0  0
 76 92  1  0  0  0  0
 77 79  2  0  0  0  0
 77 82  1  0  0  0  0
 78 83  2  0  0  0  0
 78 86  1  0  0  0  0
 79 80  4  0  0  0  0
 79 93  1  0  0  0  0
 80 81  2  0  0  0  0
 80 94  1  0  0  0  0
 81 82  1  0  0  0  0
 81 87  1  0  0  0  0
 83 84  4  0  0  0  0
 83 95  1  0  0  0  0
 84 85  2  0  0  0  0
 84 96  1  0  0  0  0
 85 86  1  0  0  0  0
 85 88  1  0  0  0  0
 87 97  1  0  0  0  0
 87 98  1  0  0  0  0
 87 99  1  0  0  0  0
 88100  1  0  0  0  0
 88101  1  0  0  0  0
 88102  1  0  0  0  0
103104  2  0  0  0  0
103107  1  0  0  0  0
104105  4  0  0  0  0
104108  1  0  0  0  0
105106  2  0  0  0  0
105109  1  0  0  0  0
106107  1  0  0  0  0
110111  2  0  0  0  0
111112  4  0  0  0  0
111259  1  0  0  0  0
112113  2  0  0  0  0
112255  1  0  0  0  0
114115  4  0  0  0  0
114119  4  0  0  0  0
114245  1  0  0  0  0
115116  4  0  0  0  0
115223  1  0  0  0  0
116117  4  0  0  0  0
116170  4  0  0  0  0
117118  4  0  0  0  0
117173  4  0  0  0  0
118119  4  0  0  0  0
118120  1  0  0  0  0
120121  2  0  0  0  0
120124  1  0  0  0  0
121122  4  0  0  0  0
121149  1  0  0  0  0
122123  2  0  0  0  0
122150  1  0  0  0  0
123124  1  0  0  0  0
123125  4  0  0  0  0
125126  2  0  0  0  0
125129  1  0  0  0  0
126127  4  0  0  0  0
126151  1  0  0  0  0
127128  4  0  0  0  0
127130  4  0  0  0  0
128129  1  0  0  0  0
128133  4  0  0  0  0
130131  4  0  0  0  0
130138  1  0  0  0  0
131132  4  0  0  0  0
131134  1  0  0  0  0
132133  4  0  0  0  0
132136  4  0  0  0  0
133137  1  0  0  0  0
134135  1  0  0  0  0
135136  2  0  0  0  0
135166  4  0  0  0  0
136152  1  0  0  0  0
137139  2  0  0  0  0
137142  1  0  0  0  0
138143  2  0  0  0  0
138146  1  0  0  0  0
139140  4  0  0  0  0
139153  1  0  0  0  0
140141  2  0  0  0  0
140154  1  0  0  0  0
141142  1  0  0  0  0
141147  1  0  0  0  0
143144  4  0  0  0  0
143155  1  0  0  0  0
144145  2  0  0  0  0
144156  1  0  0  0  0
145146  1  0  0  0  0
145148  1  0  0  0  0
147157  1  0  0  0  0
147158  1  0  0  0  0
147159  1  0  0  0  0
148160  1  0  0  0  0
148161  1  0  0  0  0
148162  1  0  0  0  0
163164  2  0  0  0  0
163167  1  0  0  0  0
164165  4  0  0  0  0
164168  1  0  0  0  0
165166  2  0  0  0  0
165169  1  0  0  0  0
166167  1  0  0  0  0
170171  2  0  0  0  0
171172  4  0  0  0  0
171267  1  0  0  0  0
172173  2  0  0  0  0
172263  1  0  0  0  0
174175  4  0  0  0  0
174179  4  0  0  0  0
174246  1  0  0  0  0
175176  4  0  0  0  0
175238  1  0  0  0  0
176177  4  0  0  0  0
176230  4  0  0  0  0
177178  4  0  0  0  0
177233  4  0  0  0  0
178179  4  0  0  0  0
178180  1  0  0  0  0
180181  2  0  0  0  0
180184  1  0  0  0  0
181182  4  0  0  0  0
181209  1  0  0  0  0
182183  2  0  0  0  0
182210  1  0  0  0  0
183184  1  0  0  0  0
183185  4  0  0  0  0
185186  2  0  0  0  0
185189  1  0  0  0  0
186187  4  0  0  0  0
186211  1  0  0  0  0
187188  4  0  0  0  0
187190  4  0  0  0  0
188189  1  0  0  0  0
188193  4  0  0  0  0
190191  4  0  0  0  0
190198  1  0  0  0  0
191192  4  0  0  0  0
191194  1  0  0  0  0
192193  4  0  0  0  0
192196  4  0  0  0  0
193197  1  0  0  0  0
194195  1  0  0  0  0
195196  2  0  0  0  0
195226  4  0  0  0  0
196212  1  0  0  0  0
197199  2  0  0  0  0
197202  1  0  0  0  0
198203  2  0  0  0  0
198206  1  0  0  0  0
199200  4  0  0  0  0
199213  1  0  0  0  0
200201  2  0  0  0  0
200214  1  0  0  0  0
201202  1  0  0  0  0
201207  1  0  0  0  0
203204  4  0  0  0  0
203215  1  0  0  0  0
204205  2  0  0  0  0
204216  1  0  0  0  0
205206  1  0  0  0  0
205208  1  0  0  0  0
207217  1  0  0  0  0
207218  1  0  0  0  0
207219  1  0  0  0  0
208220  1  0  0  0  0
208221  1  0  0  0  0
208222  1  0  0  0  0
223224  2  0  0  0  0
223227  1  0  0  0  0
224225  4  0  0  0  0
224228  1  0  0  0  0
225226  2  0  0  0  0
225229  1  0  0  0  0
226227  1  0  0  0  0
230231  2  0  0  0  0
231232  4  0  0  0  0
231275  1  0  0  0  0
232233  2  0  0  0  0
232271  1  0  0  0  0
235236  2  0  0  0  0
235239  1  0  0  0  0
235242  1  0  0  0  0
236237  4  0  0  0  0
236240  1  0  0  0  0
237238  2  0  0  0  0
237241  1  0  0  0  0
238239  1  0  0  0  0
247248  1  0  0  0  0
247249  1  0  0  0  0
247250  1  0  0  0  0
251252  1  0  0  0  0
251253  1  0  0  0  0
251254  1  0  0  0  0
255256  1  0  0  0  0
255257  1  0  0  0  0
255258  1  0  0  0  0
259260  1  0  0  0  0
259261  1  0  0  0  0
259262  1  0  0  0  0
263264  1  0  0  0  0
263265  1  0  0  0  0
263266  1  0  0  0  0
267268  1  0  0  0  0
267269  1  0  0  0  0
267270  1  0  0  0  0
271272  1  0  0  0  0
271273  1  0  0  0  0
271274  1  0  0  0  0
275276  1  0  0  0  0
275277  1  0  0  0  0
275278  1  0  0  0  0
M  END
