# Supplementary material for: Design Principles for the Acceptor Units in Donor–Acceptor Conjugated Polymers
Source: ACS Omega. 2022 Oct 18;7(43):38969–78. doi: 10.1021/acsomega.2c04713 (PMC9631416; doi:10.1021/acsomega.2c04713)
Supplement: Supplementary file 2 — ao2c04713_si_002.zip [file ao2c04713_si_002.zip › mol-acceptors/A25.mol]

Title Card Required

Created by GaussView 6.0.16
258293  0  0  0  0  0  0  0  0  0    0
   22.4021    1.6594   -0.5415 C   0  0  0  0  0  0  0  0  0  0  0  0
   21.6952    2.8344   -0.2969 C   0  0  0  0  0  0  0  0  0  0  0  0
   22.4859    4.0030   -0.0537 C   0  0  0  0  0  0  0  0  0  0  0  0
   23.9188    3.9410   -0.0599 C   0  0  0  0  0  0  0  0  0  0  0  0
   24.6037    2.7085   -0.3098 C   0  0  0  0  0  0  0  0  0  0  0  0
   23.7958    1.5991   -0.5477 C   0  0  0  0  0  0  0  0  0  0  0  0
   26.0590    2.5907   -0.3168 C   0  0  0  0  0  0  0  0  0  0  0  0
   27.0395    3.5361   -0.5333 C   0  0  0  0  0  0  0  0  0  0  0  0
   28.3521    3.0170   -0.5053 C   0  0  0  0  0  0  0  0  0  0  0  0
   28.4133    1.6624   -0.2591 C   0  0  0  0  0  0  0  0  0  0  0  0
   26.8023    1.0191   -0.0360 S   0  0  0  0  0  0  0  0  0  0  0  0
   29.5765    0.8114   -0.1647 C   0  0  0  0  0  0  0  0  0  0  0  0
   29.6394   -0.5513   -0.2346 C   0  0  0  0  0  0  0  0  0  0  0  0
   30.9633   -1.0833   -0.1112 C   0  0  0  0  0  0  0  0  0  0  0  0
   31.9343   -0.0532    0.0443 C   0  0  0  0  0  0  0  0  0  0  0  0
   31.1755    1.5346    0.0699 S   0  0  0  0  0  0  0  0  0  0  0  0
   31.3715   -2.4327   -0.1862 C   0  0  0  0  0  0  0  0  0  0  0  0
   32.7458   -2.6754   -0.1035 C   0  0  0  0  0  0  0  0  0  0  0  0
   33.7149   -1.6449    0.0539 C   0  0  0  0  0  0  0  0  0  0  0  0
   33.3059   -0.2950    0.1263 C   0  0  0  0  0  0  0  0  0  0  0  0
   33.5089   -4.2628   -0.1162 S   0  0  0  0  0  0  0  0  0  0  0  0
   35.0820   -3.5311    0.0939 C   0  0  0  0  0  0  0  0  0  0  0  0
   35.0462   -2.1799    0.1678 C   0  0  0  0  0  0  0  0  0  0  0  0
   34.2631    0.8144    0.2835 C   0  0  0  0  0  0  0  0  0  0  0  0
   30.4138   -3.5402   -0.3455 C   0  0  0  0  0  0  0  0  0  0  0  0
   34.3409    1.7342    1.2944 C   0  0  0  0  0  0  0  0  0  0  0  0
   35.3706    2.7016    1.1095 C   0  0  0  0  0  0  0  0  0  0  0  0
   36.0829    2.5353   -0.0443 C   0  0  0  0  0  0  0  0  0  0  0  0
   35.4802    1.1585   -0.9347 S   0  0  0  0  0  0  0  0  0  0  0  0
   30.3476   -4.4706   -1.3478 C   0  0  0  0  0  0  0  0  0  0  0  0
   29.3134   -5.4337   -1.1672 C   0  0  0  0  0  0  0  0  0  0  0  0
   28.5860   -5.2542   -0.0248 C   0  0  0  0  0  0  0  0  0  0  0  0
   29.1793   -3.8699    0.8597 S   0  0  0  0  0  0  0  0  0  0  0  0
   37.2239    3.3563   -0.5628 C   0  0  0  0  0  0  0  0  0  0  0  0
   27.4372   -6.0684    0.4871 C   0  0  0  0  0  0  0  0  0  0  0  0
   26.8130    4.5751   -0.7132 H   0  0  0  0  0  0  0  0  0  0  0  0
   29.2331    3.6212   -0.6845 H   0  0  0  0  0  0  0  0  0  0  0  0
   28.7692   -1.1710   -0.4055 H   0  0  0  0  0  0  0  0  0  0  0  0
   35.9260   -1.5670    0.3093 H   0  0  0  0  0  0  0  0  0  0  0  0
   33.6865    1.7080    2.1574 H   0  0  0  0  0  0  0  0  0  0  0  0
   35.5787    3.4968    1.8164 H   0  0  0  0  0  0  0  0  0  0  0  0
   31.0139   -4.4546   -2.2017 H   0  0  0  0  0  0  0  0  0  0  0  0
   29.1132   -6.2356   -1.8688 H   0  0  0  0  0  0  0  0  0  0  0  0
   36.9940    3.8130   -1.5302 H   0  0  0  0  0  0  0  0  0  0  0  0
   38.1331    2.7610   -0.6908 H   0  0  0  0  0  0  0  0  0  0  0  0
   37.4508    4.1621    0.1384 H   0  0  0  0  0  0  0  0  0  0  0  0
   27.6550   -6.5180    1.4606 H   0  0  0  0  0  0  0  0  0  0  0  0
   27.2164   -6.8792   -0.2103 H   0  0  0  0  0  0  0  0  0  0  0  0
   26.5280   -5.4700    0.6004 H   0  0  0  0  0  0  0  0  0  0  0  0
   21.8718    5.1941    0.2020 N   0  0  0  0  0  0  0  0  0  0  0  0
   22.5923    6.2305    0.4252 C   0  0  0  0  0  0  0  0  0  0  0  0
   24.0093    6.1692    0.4191 C   0  0  0  0  0  0  0  0  0  0  0  0
   24.6356    5.0746    0.1900 N   0  0  0  0  0  0  0  0  0  0  0  0
    3.4833   -2.7145    0.6271 C   0  0  0  0  0  0  0  0  0  0  0  0
    2.6785   -3.8271    0.3932 C   0  0  0  0  0  0  0  0  0  0  0  0
    3.3665   -5.0605    0.1573 C   0  0  0  0  0  0  0  0  0  0  0  0
    4.7995   -5.1203    0.1596 C   0  0  0  0  0  0  0  0  0  0  0  0
    5.5871   -3.9485    0.3982 C   0  0  0  0  0  0  0  0  0  0  0  0
    4.8770   -2.7727    0.6296 C   0  0  0  0  0  0  0  0  0  0  0  0
    7.0471   -3.9547    0.4005 C   0  0  0  0  0  0  0  0  0  0  0  0
    7.9444   -4.9791    0.6201 C   0  0  0  0  0  0  0  0  0  0  0  0
    9.2961   -4.5742    0.5839 C   0  0  0  0  0  0  0  0  0  0  0  0
    9.4718   -3.2311    0.3283 C   0  0  0  0  0  0  0  0  0  0  0  0
    7.9206   -2.4540    0.1070 S   0  0  0  0  0  0  0  0  0  0  0  0
   10.7029   -2.4843    0.2236 C   0  0  0  0  0  0  0  0  0  0  0  0
   10.8833   -1.1304    0.2790 C   0  0  0  0  0  0  0  0  0  0  0  0
   12.2461   -0.7162    0.1470 C   0  0  0  0  0  0  0  0  0  0  0  0
   13.1251   -1.8270    0.0001 C   0  0  0  0  0  0  0  0  0  0  0  0
   12.2332   -3.3437   -0.0063 S   0  0  0  0  0  0  0  0  0  0  0  0
   12.7693    0.5958    0.2063 C   0  0  0  0  0  0  0  0  0  0  0  0
   14.1563    0.7182    0.1182 C   0  0  0  0  0  0  0  0  0  0  0  0
   15.0353   -0.3926   -0.0290 C   0  0  0  0  0  0  0  0  0  0  0  0
   14.5121   -1.7046   -0.0880 C   0  0  0  0  0  0  0  0  0  0  0  0
   15.0484    2.2349    0.1245 S   0  0  0  0  0  0  0  0  0  0  0  0
   16.5787    1.3754   -0.1060 C   0  0  0  0  0  0  0  0  0  0  0  0
   16.3980    0.0215   -0.1615 C   0  0  0  0  0  0  0  0  0  0  0  0
   15.3709   -2.8919   -0.2368 C   0  0  0  0  0  0  0  0  0  0  0  0
   11.9105    1.7831    0.3554 C   0  0  0  0  0  0  0  0  0  0  0  0
   15.3595   -3.8310   -1.2332 C   0  0  0  0  0  0  0  0  0  0  0  0
   16.3059   -4.8787   -1.0426 C   0  0  0  0  0  0  0  0  0  0  0  0
   17.0426   -4.7550    0.1013 C   0  0  0  0  0  0  0  0  0  0  0  0
   16.5686   -3.3187    0.9749 S   0  0  0  0  0  0  0  0  0  0  0  0
   11.9223    2.7221    1.3519 C   0  0  0  0  0  0  0  0  0  0  0  0
   10.9761    3.7700    1.1615 C   0  0  0  0  0  0  0  0  0  0  0  0
   10.2391    3.6465    0.0178 C   0  0  0  0  0  0  0  0  0  0  0  0
   10.7126    2.2102   -0.8560 S   0  0  0  0  0  0  0  0  0  0  0  0
   18.1153   -5.6618    0.6225 C   0  0  0  0  0  0  0  0  0  0  0  0
    9.1665    4.5537   -0.5031 C   0  0  0  0  0  0  0  0  0  0  0  0
    7.6307   -5.9937    0.8076 H   0  0  0  0  0  0  0  0  0  0  0  0
   10.1229   -5.2505    0.7641 H   0  0  0  0  0  0  0  0  0  0  0  0
   10.0700   -0.4363    0.4447 H   0  0  0  0  0  0  0  0  0  0  0  0
   17.2111   -0.6727   -0.3273 H   0  0  0  0  0  0  0  0  0  0  0  0
   14.7005   -3.7628   -2.0903 H   0  0  0  0  0  0  0  0  0  0  0  0
   16.4381   -5.6996   -1.7382 H   0  0  0  0  0  0  0  0  0  0  0  0
   12.5816    2.6538    2.2088 H   0  0  0  0  0  0  0  0  0  0  0  0
   10.8442    4.5909    1.8573 H   0  0  0  0  0  0  0  0  0  0  0  0
   17.8572   -6.0835    1.5986 H   0  0  0  0  0  0  0  0  0  0  0  0
   19.0725   -5.1435    0.7341 H   0  0  0  0  0  0  0  0  0  0  0  0
   18.2667   -6.4938   -0.0684 H   0  0  0  0  0  0  0  0  0  0  0  0
    9.4247    4.9754   -1.4792 H   0  0  0  0  0  0  0  0  0  0  0  0
    9.0155    5.3857    0.1879 H   0  0  0  0  0  0  0  0  0  0  0  0
    8.2091    4.0357   -0.6146 H   0  0  0  0  0  0  0  0  0  0  0  0
   20.2351    2.8428   -0.2913 C   0  0  0  0  0  0  0  0  0  0  0  0
   19.3382    3.8695   -0.5004 C   0  0  0  0  0  0  0  0  0  0  0  0
   17.9861    3.4660   -0.4601 C   0  0  0  0  0  0  0  0  0  0  0  0
   17.8099    2.1217   -0.2115 C   0  0  0  0  0  0  0  0  0  0  0  0
   19.3613    1.3415   -0.0022 S   0  0  0  0  0  0  0  0  0  0  0  0
   19.6523    4.8849   -0.6833 H   0  0  0  0  0  0  0  0  0  0  0  0
   17.1593    4.1445   -0.6321 H   0  0  0  0  0  0  0  0  0  0  0  0
    2.6528   -6.1971   -0.0877 N   0  0  0  0  0  0  0  0  0  0  0  0
    3.2820   -7.2926   -0.3046 C   0  0  0  0  0  0  0  0  0  0  0  0
    4.6991   -7.3517   -0.3023 C   0  0  0  0  0  0  0  0  0  0  0  0
    5.4167   -6.3125   -0.0833 N   0  0  0  0  0  0  0  0  0  0  0  0
  -15.0005    3.2182   -0.6074 C   0  0  0  0  0  0  0  0  0  0  0  0
  -15.7121    4.3944   -0.3823 C   0  0  0  0  0  0  0  0  0  0  0  0
  -14.9260    5.5680   -0.1481 C   0  0  0  0  0  0  0  0  0  0  0  0
  -13.4929    5.5097   -0.1436 C   0  0  0  0  0  0  0  0  0  0  0  0
  -12.8033    4.2760   -0.3732 C   0  0  0  0  0  0  0  0  0  0  0  0
  -13.6067    3.1616   -0.6030 C   0  0  0  0  0  0  0  0  0  0  0  0
  -11.3478    4.1619   -0.3682 C   0  0  0  0  0  0  0  0  0  0  0  0
  -10.3679    5.1075   -0.5879 C   0  0  0  0  0  0  0  0  0  0  0  0
   -9.0545    4.5924   -0.5438 C   0  0  0  0  0  0  0  0  0  0  0  0
   -8.9915    3.2406   -0.2818 C   0  0  0  0  0  0  0  0  0  0  0  0
  -10.6027    2.5955   -0.0642 S   0  0  0  0  0  0  0  0  0  0  0  0
   -7.8273    2.3944   -0.1691 C   0  0  0  0  0  0  0  0  0  0  0  0
   -7.7610    1.0298   -0.2147 C   0  0  0  0  0  0  0  0  0  0  0  0
   -6.4380    0.5038   -0.0776 C   0  0  0  0  0  0  0  0  0  0  0  0
   -5.4689    1.5378    0.0631 C   0  0  0  0  0  0  0  0  0  0  0  0
   -6.2305    3.1241    0.0575 S   0  0  0  0  0  0  0  0  0  0  0  0
   -6.0268   -0.8479   -0.1270 C   0  0  0  0  0  0  0  0  0  0  0  0
   -4.6551   -1.0857   -0.0362 C   0  0  0  0  0  0  0  0  0  0  0  0
   -3.6860   -0.0517    0.1044 C   0  0  0  0  0  0  0  0  0  0  0  0
   -4.0972    1.3000    0.1539 C   0  0  0  0  0  0  0  0  0  0  0  0
   -3.8936   -2.6720   -0.0311 S   0  0  0  0  0  0  0  0  0  0  0  0
   -2.2967   -1.9424    0.1952 C   0  0  0  0  0  0  0  0  0  0  0  0
   -2.3629   -0.5778    0.2411 C   0  0  0  0  0  0  0  0  0  0  0  0
   -3.1418    2.4121    0.2958 C   0  0  0  0  0  0  0  0  0  0  0  0
   -6.9822   -1.9599   -0.2689 C   0  0  0  0  0  0  0  0  0  0  0  0
   -3.0747    3.3551    1.2862 C   0  0  0  0  0  0  0  0  0  0  0  0
   -2.0438    4.3186    1.0895 C   0  0  0  0  0  0  0  0  0  0  0  0
   -1.3198    4.1262   -0.0531 C   0  0  0  0  0  0  0  0  0  0  0  0
   -1.9124    2.7291   -0.9177 S   0  0  0  0  0  0  0  0  0  0  0  0
   -7.0496   -2.9027   -1.2596 C   0  0  0  0  0  0  0  0  0  0  0  0
   -8.0806   -3.8662   -1.0629 C   0  0  0  0  0  0  0  0  0  0  0  0
   -8.8042   -3.6740    0.0799 C   0  0  0  0  0  0  0  0  0  0  0  0
   -8.2114   -2.2772    0.9448 S   0  0  0  0  0  0  0  0  0  0  0  0
   -0.1749    4.9366   -0.5793 C   0  0  0  0  0  0  0  0  0  0  0  0
   -9.9491   -4.4845    0.6062 C   0  0  0  0  0  0  0  0  0  0  0  0
  -10.5959    6.1438   -0.7811 H   0  0  0  0  0  0  0  0  0  0  0  0
   -8.1738    5.1972   -0.7231 H   0  0  0  0  0  0  0  0  0  0  0  0
   -8.6294    0.4052   -0.3768 H   0  0  0  0  0  0  0  0  0  0  0  0
   -1.4944    0.0468    0.4030 H   0  0  0  0  0  0  0  0  0  0  0  0
   -3.7372    3.3480    2.1432 H   0  0  0  0  0  0  0  0  0  0  0  0
   -1.8432    5.1299    1.7801 H   0  0  0  0  0  0  0  0  0  0  0  0
   -6.3872   -2.8954   -2.1167 H   0  0  0  0  0  0  0  0  0  0  0  0
   -8.2813   -4.6773   -1.7536 H   0  0  0  0  0  0  0  0  0  0  0  0
   -0.3971    5.3729   -1.5579 H   0  0  0  0  0  0  0  0  0  0  0  0
    0.7353    4.3390   -0.6879 H   0  0  0  0  0  0  0  0  0  0  0  0
    0.0462    5.7569    0.1068 H   0  0  0  0  0  0  0  0  0  0  0  0
   -9.7267   -4.9211    1.5845 H   0  0  0  0  0  0  0  0  0  0  0  0
  -10.1705   -5.3045   -0.0801 H   0  0  0  0  0  0  0  0  0  0  0  0
  -10.8592   -3.8868    0.7151 H   0  0  0  0  0  0  0  0  0  0  0  0
    1.2230   -3.7118    0.3901 C   0  0  0  0  0  0  0  0  0  0  0  0
    0.2429   -4.6571    0.6095 C   0  0  0  0  0  0  0  0  0  0  0  0
   -1.0702   -4.1411    0.5673 C   0  0  0  0  0  0  0  0  0  0  0  0
   -1.1327   -2.7889    0.3068 C   0  0  0  0  0  0  0  0  0  0  0  0
    0.4788   -2.1445    0.0888 S   0  0  0  0  0  0  0  0  0  0  0  0
    0.4704   -5.6937    0.8012 H   0  0  0  0  0  0  0  0  0  0  0  0
   -1.9511   -4.7456    0.7464 H   0  0  0  0  0  0  0  0  0  0  0  0
  -15.5448    6.7605    0.0886 N   0  0  0  0  0  0  0  0  0  0  0  0
  -14.8286    7.8016    0.3039 C   0  0  0  0  0  0  0  0  0  0  0  0
  -13.4115    7.7439    0.3082 C   0  0  0  0  0  0  0  0  0  0  0  0
  -12.7808    6.6482    0.0971 N   0  0  0  0  0  0  0  0  0  0  0  0
  -33.9173   -1.1878    0.5157 C   0  0  0  0  0  0  0  0  0  0  0  0
  -34.7158   -2.3016    0.2759 C   0  0  0  0  0  0  0  0  0  0  0  0
  -34.0251   -3.5325    0.0432 C   0  0  0  0  0  0  0  0  0  0  0  0
  -32.5920   -3.5897    0.0540 C   0  0  0  0  0  0  0  0  0  0  0  0
  -31.8093   -2.4162    0.2976 C   0  0  0  0  0  0  0  0  0  0  0  0
  -32.5223   -1.2423    0.5254 C   0  0  0  0  0  0  0  0  0  0  0  0
  -30.3484   -2.4197    0.3079 C   0  0  0  0  0  0  0  0  0  0  0  0
  -29.4513   -3.4394    0.5460 C   0  0  0  0  0  0  0  0  0  0  0  0
  -28.0998   -3.0326    0.5127 C   0  0  0  0  0  0  0  0  0  0  0  0
  -27.9250   -1.6928    0.2407 C   0  0  0  0  0  0  0  0  0  0  0  0
  -29.4764   -0.9217   -0.0001 S   0  0  0  0  0  0  0  0  0  0  0  0
  -26.6949   -0.9445    0.1339 C   0  0  0  0  0  0  0  0  0  0  0  0
  -26.5179    0.4103    0.1735 C   0  0  0  0  0  0  0  0  0  0  0  0
  -25.1552    0.8261    0.0444 C   0  0  0  0  0  0  0  0  0  0  0  0
  -24.2728   -0.2843   -0.0834 C   0  0  0  0  0  0  0  0  0  0  0  0
  -25.1613   -1.8031   -0.0763 S   0  0  0  0  0  0  0  0  0  0  0  0
  -24.6355    2.1400    0.0904 C   0  0  0  0  0  0  0  0  0  0  0  0
  -23.2483    2.2646    0.0092 C   0  0  0  0  0  0  0  0  0  0  0  0
  -22.3659    1.1543   -0.1187 C   0  0  0  0  0  0  0  0  0  0  0  0
  -22.8856   -0.1597   -0.1646 C   0  0  0  0  0  0  0  0  0  0  0  0
  -22.3599    3.7835    0.0021 S   0  0  0  0  0  0  0  0  0  0  0  0
  -20.8262    2.9249   -0.2080 C   0  0  0  0  0  0  0  0  0  0  0  0
  -21.0033    1.5700   -0.2477 C   0  0  0  0  0  0  0  0  0  0  0  0
  -22.0231   -1.3467   -0.2934 C   0  0  0  0  0  0  0  0  0  0  0  0
  -25.4981    3.3270    0.2192 C   0  0  0  0  0  0  0  0  0  0  0  0
  -22.0265   -2.2983   -1.2779 C   0  0  0  0  0  0  0  0  0  0  0  0
  -21.0790   -3.3413   -1.0684 C   0  0  0  0  0  0  0  0  0  0  0  0
  -20.3493   -3.2014    0.0781 C   0  0  0  0  0  0  0  0  0  0  0  0
  -20.8316   -1.7553    0.9306 S   0  0  0  0  0  0  0  0  0  0  0  0
  -25.4944    4.2788    1.2035 C   0  0  0  0  0  0  0  0  0  0  0  0
  -26.4426    5.3214    0.9944 C   0  0  0  0  0  0  0  0  0  0  0  0
  -27.1730    5.1810   -0.1516 C   0  0  0  0  0  0  0  0  0  0  0  0
  -26.6906    3.7349   -1.0042 S   0  0  0  0  0  0  0  0  0  0  0  0
  -19.2777   -4.0992    0.6171 C   0  0  0  0  0  0  0  0  0  0  0  0
  -28.2456    6.0779   -0.6899 C   0  0  0  0  0  0  0  0  0  0  0  0
  -29.7646   -4.4522    0.7445 H   0  0  0  0  0  0  0  0  0  0  0  0
  -27.2728   -3.7049    0.7067 H   0  0  0  0  0  0  0  0  0  0  0  0
  -27.3337    1.1045    0.3258 H   0  0  0  0  0  0  0  0  0  0  0  0
  -20.1875    0.8757   -0.3998 H   0  0  0  0  0  0  0  0  0  0  0  0
  -22.6806   -2.2425   -2.1396 H   0  0  0  0  0  0  0  0  0  0  0  0
  -20.9408   -4.1707   -1.7528 H   0  0  0  0  0  0  0  0  0  0  0  0
  -24.8399    4.2234    2.0648 H   0  0  0  0  0  0  0  0  0  0  0  0
  -26.5808    6.1508    1.6788 H   0  0  0  0  0  0  0  0  0  0  0  0
  -19.5410   -4.5094    1.5967 H   0  0  0  0  0  0  0  0  0  0  0  0
  -18.3224   -3.5774    0.7281 H   0  0  0  0  0  0  0  0  0  0  0  0
  -19.1202   -4.9394   -0.0625 H   0  0  0  0  0  0  0  0  0  0  0  0
  -27.9837    6.4875   -1.6702 H   0  0  0  0  0  0  0  0  0  0  0  0
  -28.4027    6.9185   -0.0108 H   0  0  0  0  0  0  0  0  0  0  0  0
  -29.2008    5.5556   -0.7994 H   0  0  0  0  0  0  0  0  0  0  0  0
  -17.1721    4.3990   -0.3868 C   0  0  0  0  0  0  0  0  0  0  0  0
  -18.0702    5.4208   -0.6146 C   0  0  0  0  0  0  0  0  0  0  0  0
  -19.4214    5.0145   -0.5786 C   0  0  0  0  0  0  0  0  0  0  0  0
  -19.5961    3.6728   -0.3147 C   0  0  0  0  0  0  0  0  0  0  0  0
  -18.0442    2.8991   -0.0853 S   0  0  0  0  0  0  0  0  0  0  0  0
  -17.7573    6.4347   -0.8079 H   0  0  0  0  0  0  0  0  0  0  0  0
  -20.2487    5.6887   -0.7646 H   0  0  0  0  0  0  0  0  0  0  0  0
  -34.7364   -4.6704   -0.2061 N   0  0  0  0  0  0  0  0  0  0  0  0
  -34.1032   -5.7638   -0.4197 C   0  0  0  0  0  0  0  0  0  0  0  0
  -32.6855   -5.8205   -0.4091 C   0  0  0  0  0  0  0  0  0  0  0  0
  -31.9705   -4.7805   -0.1855 N   0  0  0  0  0  0  0  0  0  0  0  0
   35.9522   -4.1696    0.1521 H   0  0  0  0  0  0  0  0  0  0  0  0
  -38.5127   -1.2956    0.1119 C   0  0  0  0  0  0  0  0  0  0  0  0
  -38.4712   -2.6175    0.4507 C   0  0  0  0  0  0  0  0  0  0  0  0
  -37.1483   -3.1278    0.5315 C   0  0  0  0  0  0  0  0  0  0  0  0
  -36.1753   -2.1916    0.2628 C   0  0  0  0  0  0  0  0  0  0  0  0
  -36.9279   -0.6464   -0.1184 S   0  0  0  0  0  0  0  0  0  0  0  0
  -39.3566   -3.2126    0.6376 H   0  0  0  0  0  0  0  0  0  0  0  0
  -36.9156   -4.1524    0.7766 H   0  0  0  0  0  0  0  0  0  0  0  0
  -39.3769   -0.6631   -0.0286 H   0  0  0  0  0  0  0  0  0  0  0  0
  -15.5426    2.3054   -0.8266 H   0  0  0  0  0  0  0  0  0  0  0  0
  -13.1392    2.2076   -0.8190 H   0  0  0  0  0  0  0  0  0  0  0  0
   24.2593    0.6468   -0.7788 H   0  0  0  0  0  0  0  0  0  0  0  0
   21.8561    0.7507   -0.7681 H   0  0  0  0  0  0  0  0  0  0  0  0
    5.4203   -1.8614    0.8522 H   0  0  0  0  0  0  0  0  0  0  0  0
    3.0169   -1.7612    0.8479 H   0  0  0  0  0  0  0  0  0  0  0  0
  -31.9819   -0.3301    0.7514 H   0  0  0  0  0  0  0  0  0  0  0  0
  -34.3891   -0.2364    0.7343 H   0  0  0  0  0  0  0  0  0  0  0  0
   24.7052    7.2822    0.6615 F   0  0  0  0  0  0  0  0  0  0  0  0
   21.9971    7.3993    0.6731 F   0  0  0  0  0  0  0  0  0  0  0  0
    5.2974   -8.5215   -0.5378 F   0  0  0  0  0  0  0  0  0  0  0  0
    2.5890   -8.4084   -0.5420 F   0  0  0  0  0  0  0  0  0  0  0  0
  -12.7200    8.8616    0.5414 F   0  0  0  0  0  0  0  0  0  0  0  0
  -15.4284    8.9717    0.5333 F   0  0  0  0  0  0  0  0  0  0  0  0
  -32.0844   -6.9896   -0.6413 F   0  0  0  0  0  0  0  0  0  0  0  0
  -34.7914   -6.8818   -0.6620 F   0  0  0  0  0  0  0  0  0  0  0  0
  1  2  4  0  0  0  0
  1  6  4  0  0  0  0
  1246  1  0  0  0  0
  2  3  4  0  0  0  0
  2103  1  0  0  0  0
  3  4  4  0  0  0  0
  3 50  4  0  0  0  0
  4  5  4  0  0  0  0
  4 53  4  0  0  0  0
  5  6  4  0  0  0  0
  5  7  1  0  0  0  0
  6245  1  0  0  0  0
  7  8  2  0  0  0  0
  7 11  1  0  0  0  0
  8  9  4  0  0  0  0
  8 36  1  0  0  0  0
  9 10  2  0  0  0  0
  9 37  1  0  0  0  0
 10 11  1  0  0  0  0
 10 12  4  0  0  0  0
 12 13  2  0  0  0  0
 12 16  1  0  0  0  0
 13 14  4  0  0  0  0
 13 38  1  0  0  0  0
 14 15  4  0  0  0  0
 14 17  4  0  0  0  0
 15 16  1  0  0  0  0
 15 20  4  0  0  0  0
 17 18  4  0  0  0  0
 17 25  1  0  0  0  0
 18 19  4  0  0  0  0
 18 21  1  0  0  0  0
 19 20  4  0  0  0  0
 19 23  4  0  0  0  0
 20 24  1  0  0  0  0
 21 22  1  0  0  0  0
 22 23  2  0  0  0  0
 22234  1  0  0  0  0
 23 39  1  0  0  0  0
 24 26  2  0  0  0  0
 24 29  1  0  0  0  0
 25 30  2  0  0  0  0
 25 33  1  0  0  0  0
 26 27  4  0  0  0  0
 26 40  1  0  0  0  0
 27 28  2  0  0  0  0
 27 41  1  0  0  0  0
 28 29  1  0  0  0  0
 28 34  1  0  0  0  0
 30 31  4  0  0  0  0
 30 42  1  0  0  0  0
 31 32  2  0  0  0  0
 31 43  1  0  0  0  0
 32 33  1  0  0  0  0
 32 35  1  0  0  0  0
 34 44  1  0  0  0  0
 34 45  1  0  0  0  0
 34 46  1  0  0  0  0
 35 47  1  0  0  0  0
 35 48  1  0  0  0  0
 35 49  1  0  0  0  0
 50 51  2  0  0  0  0
 51 52  4  0  0  0  0
 51252  1  0  0  0  0
 52 53  2  0  0  0  0
 52251  1  0  0  0  0
 54 55  4  0  0  0  0
 54 59  4  0  0  0  0
 54248  1  0  0  0  0
 55 56  4  0  0  0  0
 55163  1  0  0  0  0
 56 57  4  0  0  0  0
 56110  4  0  0  0  0
 57 58  4  0  0  0  0
 57113  4  0  0  0  0
 58 59  4  0  0  0  0
 58 60  1  0  0  0  0
 59247  1  0  0  0  0
 60 61  2  0  0  0  0
 60 64  1  0  0  0  0
 61 62  4  0  0  0  0
 61 89  1  0  0  0  0
 62 63  2  0  0  0  0
 62 90  1  0  0  0  0
 63 64  1  0  0  0  0
 63 65  4  0  0  0  0
 65 66  2  0  0  0  0
 65 69  1  0  0  0  0
 66 67  4  0  0  0  0
 66 91  1  0  0  0  0
 67 68  4  0  0  0  0
 67 70  4  0  0  0  0
 68 69  1  0  0  0  0
 68 73  4  0  0  0  0
 70 71  4  0  0  0  0
 70 78  1  0  0  0  0
 71 72  4  0  0  0  0
 71 74  1  0  0  0  0
 72 73  4  0  0  0  0
 72 76  4  0  0  0  0
 73 77  1  0  0  0  0
 74 75  1  0  0  0  0
 75 76  2  0  0  0  0
 75106  4  0  0  0  0
 76 92  1  0  0  0  0
 77 79  2  0  0  0  0
 77 82  1  0  0  0  0
 78 83  2  0  0  0  0
 78 86  1  0  0  0  0
 79 80  4  0  0  0  0
 79 93  1  0  0  0  0
 80 81  2  0  0  0  0
 80 94  1  0  0  0  0
 81 82  1  0  0  0  0
 81 87  1  0  0  0  0
 83 84  4  0  0  0  0
 83 95  1  0  0  0  0
 84 85  2  0  0  0  0
 84 96  1  0  0  0  0
 85 86  1  0  0  0  0
 85 88  1  0  0  0  0
 87 97  1  0  0  0  0
 87 98  1  0  0  0  0
 87 99  1  0  0  0  0
 88100  1  0  0  0  0
 88101  1  0  0  0  0
 88102  1  0  0  0  0
103104  2  0  0  0  0
103107  1  0  0  0  0
104105  4  0  0  0  0
104108  1  0  0  0  0
105106  2  0  0  0  0
105109  1  0  0  0  0
106107  1  0  0  0  0
110111  2  0  0  0  0
111112  4  0  0  0  0
111254  1  0  0  0  0
112113  2  0  0  0  0
112253  1  0  0  0  0
114115  4  0  0  0  0
114119  4  0  0  0  0
114243  1  0  0  0  0
115116  4  0  0  0  0
115223  1  0  0  0  0
116117  4  0  0  0  0
116170  4  0  0  0  0
117118  4  0  0  0  0
117173  4  0  0  0  0
118119  4  0  0  0  0
118120  1  0  0  0  0
119244  1  0  0  0  0
120121  2  0  0  0  0
120124  1  0  0  0  0
121122  4  0  0  0  0
121149  1  0  0  0  0
122123  2  0  0  0  0
122150  1  0  0  0  0
123124  1  0  0  0  0
123125  4  0  0  0  0
125126  2  0  0  0  0
125129  1  0  0  0  0
126127  4  0  0  0  0
126151  1  0  0  0  0
127128  4  0  0  0  0
127130  4  0  0  0  0
128129  1  0  0  0  0
128133  4  0  0  0  0
130131  4  0  0  0  0
130138  1  0  0  0  0
131132  4  0  0  0  0
131134  1  0  0  0  0
132133  4  0  0  0  0
132136  4  0  0  0  0
133137  1  0  0  0  0
134135  1  0  0  0  0
135136  2  0  0  0  0
135166  4  0  0  0  0
136152  1  0  0  0  0
137139  2  0  0  0  0
137142  1  0  0  0  0
138143  2  0  0  0  0
138146  1  0  0  0  0
139140  4  0  0  0  0
139153  1  0  0  0  0
140141  2  0  0  0  0
140154  1  0  0  0  0
141142  1  0  0  0  0
141147  1  0  0  0  0
143144  4  0  0  0  0
143155  1  0  0  0  0
144145  2  0  0  0  0
144156  1  0  0  0  0
145146  1  0  0  0  0
145148  1  0  0  0  0
147157  1  0  0  0  0
147158  1  0  0  0  0
147159  1  0  0  0  0
148160  1  0  0  0  0
148161  1  0  0  0  0
148162  1  0  0  0  0
163164  2  0  0  0  0
163167  1  0  0  0  0
164165  4  0  0  0  0
164168  1  0  0  0  0
165166  2  0  0  0  0
165169  1  0  0  0  0
166167  1  0  0  0  0
170171  2  0  0  0  0
171172  4  0  0  0  0
171256  1  0  0  0  0
172173  2  0  0  0  0
172255  1  0  0  0  0
174175  4  0  0  0  0
174179  4  0  0  0  0
174250  1  0  0  0  0
175176  4  0  0  0  0
175238  1  0  0  0  0
176177  4  0  0  0  0
176230  4  0  0  0  0
177178  4  0  0  0  0
177233  4  0  0  0  0
178179  4  0  0  0  0
178180  1  0  0  0  0
179249  1  0  0  0  0
180181  2  0  0  0  0
180184  1  0  0  0  0
181182  4  0  0  0  0
181209  1  0  0  0  0
182183  2  0  0  0  0
182210  1  0  0  0  0
183184  1  0  0  0  0
183185  4  0  0  0  0
185186  2  0  0  0  0
185189  1  0  0  0  0
186187  4  0  0  0  0
186211  1  0  0  0  0
187188  4  0  0  0  0
187190  4  0  0  0  0
188189  1  0  0  0  0
188193  4  0  0  0  0
190191  4  0  0  0  0
190198  1  0  0  0  0
191192  4  0  0  0  0
191194  1  0  0  0  0
192193  4  0  0  0  0
192196  4  0  0  0  0
193197  1  0  0  0  0
194195  1  0  0  0  0
195196  2  0  0  0  0
195226  4  0  0  0  0
196212  1  0  0  0  0
197199  2  0  0  0  0
197202  1  0  0  0  0
198203  2  0  0  0  0
198206  1  0  0  0  0
199200  4  0  0  0  0
199213  1  0  0  0  0
200201  2  0  0  0  0
200214  1  0  0  0  0
201202  1  0  0  0  0
201207  1  0  0  0  0
203204  4  0  0  0  0
203215  1  0  0  0  0
204205  2  0  0  0  0
204216  1  0  0  0  0
205206  1  0  0  0  0
205208  1  0  0  0  0
207217  1  0  0  0  0
207218  1  0  0  0  0
207219  1  0  0  0  0
208220  1  0  0  0  0
208221  1  0  0  0  0
208222  1  0  0  0  0
223224  2  0  0  0  0
223227  1  0  0  0  0
224225  4  0  0  0  0
224228  1  0  0  0  0
225226  2  0  0  0  0
225229  1  0  0  0  0
226227  1  0  0  0  0
230231  2  0  0  0  0
231232  4  0  0  0  0
231258  1  0  0  0  0
232233  2  0  0  0  0
232257  1  0  0  0  0
235236  2  0  0  0  0
235239  1  0  0  0  0
235242  1  0  0  0  0
236237  4  0  0  0  0
236240  1  0  0  0  0
237238  2  0  0  0  0
237241  1  0  0  0  0
238239  1  0  0  0  0
M  END
