# Supplementary material for: Design Principles for the Acceptor Units in Donor–Acceptor Conjugated Polymers
Source: ACS Omega. 2022 Oct 18;7(43):38969–78. doi: 10.1021/acsomega.2c04713 (PMC9631416; doi:10.1021/acsomega.2c04713)
Supplement: Supplementary file 2 — ao2c04713_si_002.zip [file ao2c04713_si_002.zip › mol-acceptors/A26.mol]

Title Card Required

Created by GaussView 6.0.16
274313  0  0  0  0  0  0  0  0  0    0
  -36.3203    1.0347   -0.5719 C   0  0  0  0  0  0  0  0  0  0  0  0
  -37.3866    0.2187   -0.0951 C   0  0  0  0  0  0  0  0  0  0  0  0
  -36.9876   -1.0315    0.4545 C   0  0  0  0  0  0  0  0  0  0  0  0
  -35.6063   -1.4124    0.6346 C   0  0  0  0  0  0  0  0  0  0  0  0
  -34.5374   -0.5293    0.2914 C   0  0  0  0  0  0  0  0  0  0  0  0
  -34.9392    0.6673   -0.3681 C   0  0  0  0  0  0  0  0  0  0  0  0
  -33.1392   -0.8249    0.5785 C   0  0  0  0  0  0  0  0  0  0  0  0
  -32.6342   -1.7848    1.4477 C   0  0  0  0  0  0  0  0  0  0  0  0
  -31.2337   -1.8508    1.5005 C   0  0  0  0  0  0  0  0  0  0  0  0
  -30.6081   -0.9438    0.6682 C   0  0  0  0  0  0  0  0  0  0  0  0
  -31.7868    0.0354   -0.1752 S   0  0  0  0  0  0  0  0  0  0  0  0
  -29.1939   -0.7355    0.4832 C   0  0  0  0  0  0  0  0  0  0  0  0
  -28.5608    0.2829   -0.1774 C   0  0  0  0  0  0  0  0  0  0  0  0
  -27.1353    0.1895   -0.1718 C   0  0  0  0  0  0  0  0  0  0  0  0
  -26.6813   -0.9570    0.5423 C   0  0  0  0  0  0  0  0  0  0  0  0
  -28.0359   -1.8944    1.1593 S   0  0  0  0  0  0  0  0  0  0  0  0
  -26.1980    1.0945   -0.7226 C   0  0  0  0  0  0  0  0  0  0  0  0
  -24.8504    0.7988   -0.5200 C   0  0  0  0  0  0  0  0  0  0  0  0
  -24.3964   -0.3482    0.1932 C   0  0  0  0  0  0  0  0  0  0  0  0
  -25.3337   -1.2529    0.7449 C   0  0  0  0  0  0  0  0  0  0  0  0
  -23.4963    1.7359   -1.1381 S   0  0  0  0  0  0  0  0  0  0  0  0
  -22.3376    0.5777   -0.4610 C   0  0  0  0  0  0  0  0  0  0  0  0
  -22.9711   -0.4414    0.1989 C   0  0  0  0  0  0  0  0  0  0  0  0
  -24.9250   -2.4518    1.4969 C   0  0  0  0  0  0  0  0  0  0  0  0
  -26.6068    2.2940   -1.4739 C   0  0  0  0  0  0  0  0  0  0  0  0
  -25.1956   -3.7647    1.2186 C   0  0  0  0  0  0  0  0  0  0  0  0
  -24.6793   -4.6731    2.1871 C   0  0  0  0  0  0  0  0  0  0  0  0
  -24.0173   -4.0647    3.2158 C   0  0  0  0  0  0  0  0  0  0  0  0
  -24.0231   -2.3317    2.9993 S   0  0  0  0  0  0  0  0  0  0  0  0
  -26.3387    3.6069   -1.1930 C   0  0  0  0  0  0  0  0  0  0  0  0
  -26.8541    4.5159   -2.1615 C   0  0  0  0  0  0  0  0  0  0  0  0
  -27.5129    3.9079   -3.1925 C   0  0  0  0  0  0  0  0  0  0  0  0
  -27.5051    2.1747   -2.9784 S   0  0  0  0  0  0  0  0  0  0  0  0
  -23.3562   -4.6966    4.4026 C   0  0  0  0  0  0  0  0  0  0  0  0
  -28.1723    4.5407   -4.3799 C   0  0  0  0  0  0  0  0  0  0  0  0
  -33.2764   -2.4279    2.0242 H   0  0  0  0  0  0  0  0  0  0  0  0
  -30.6979   -2.5359    2.1468 H   0  0  0  0  0  0  0  0  0  0  0  0
  -29.0952    1.1024   -0.6390 H   0  0  0  0  0  0  0  0  0  0  0  0
  -22.4368   -1.2592    0.6635 H   0  0  0  0  0  0  0  0  0  0  0  0
  -25.7381   -4.0719    0.3327 H   0  0  0  0  0  0  0  0  0  0  0  0
  -24.7937   -5.7491    2.1195 H   0  0  0  0  0  0  0  0  0  0  0  0
  -25.7985    3.9135   -0.3055 H   0  0  0  0  0  0  0  0  0  0  0  0
  -26.7415    5.5920   -2.0921 H   0  0  0  0  0  0  0  0  0  0  0  0
  -23.8094   -4.3735    5.3447 H   0  0  0  0  0  0  0  0  0  0  0  0
  -22.2899   -4.4565    4.4553 H   0  0  0  0  0  0  0  0  0  0  0  0
  -23.4497   -5.7832    4.3456 H   0  0  0  0  0  0  0  0  0  0  0  0
  -27.7168    4.2192   -5.3215 H   0  0  0  0  0  0  0  0  0  0  0  0
  -28.0801    5.6273   -4.3213 H   0  0  0  0  0  0  0  0  0  0  0  0
  -29.2382    4.2994   -4.4350 H   0  0  0  0  0  0  0  0  0  0  0  0
  -18.3918    0.6495   -0.5783 C   0  0  0  0  0  0  0  0  0  0  0  0
  -18.8983    1.6571   -1.3924 C   0  0  0  0  0  0  0  0  0  0  0  0
  -20.2981    1.7325   -1.4323 C   0  0  0  0  0  0  0  0  0  0  0  0
  -20.9238    0.7858   -0.6450 C   0  0  0  0  0  0  0  0  0  0  0  0
  -19.7449   -0.2431    0.1379 S   0  0  0  0  0  0  0  0  0  0  0  0
  -18.2562    2.3269   -1.9375 H   0  0  0  0  0  0  0  0  0  0  0  0
  -20.8336    2.4561   -2.0354 H   0  0  0  0  0  0  0  0  0  0  0  0
  -37.9741   -1.8988    0.8147 N   0  0  0  0  0  0  0  0  0  0  0  0
  -37.6564   -3.0701    1.2904 C   0  0  0  0  0  0  0  0  0  0  0  0
  -36.3009   -3.4578    1.4363 C   0  0  0  0  0  0  0  0  0  0  0  0
  -35.3208   -2.6541    1.1231 N   0  0  0  0  0  0  0  0  0  0  0  0
  -41.2869    0.7610   -0.3523 C   0  0  0  0  0  0  0  0  0  0  0  0
  -40.6928    1.9912   -0.4080 C   0  0  0  0  0  0  0  0  0  0  0  0
  -39.2844    1.9145   -0.3150 C   0  0  0  0  0  0  0  0  0  0  0  0
  -38.7873    0.6282   -0.1764 C   0  0  0  0  0  0  0  0  0  0  0  0
  -40.1416   -0.5093   -0.1319 S   0  0  0  0  0  0  0  0  0  0  0  0
  -41.2377    2.9218   -0.5099 H   0  0  0  0  0  0  0  0  0  0  0  0
  -38.6415    2.7774   -0.3595 H   0  0  0  0  0  0  0  0  0  0  0  0
  -36.6083    2.1791   -1.2598 N   0  0  0  0  0  0  0  0  0  0  0  0
  -35.6283    2.9232   -1.6947 C   0  0  0  0  0  0  0  0  0  0  0  0
  -34.2721    2.5791   -1.4651 C   0  0  0  0  0  0  0  0  0  0  0  0
  -33.9553    1.4871   -0.8270 N   0  0  0  0  0  0  0  0  0  0  0  0
  -35.8888    3.8190   -2.2550 H   0  0  0  0  0  0  0  0  0  0  0  0
  -33.4608    3.2098   -1.8218 H   0  0  0  0  0  0  0  0  0  0  0  0
  -38.4676   -3.7414    1.5643 H   0  0  0  0  0  0  0  0  0  0  0  0
  -36.0399   -4.4471    1.8067 H   0  0  0  0  0  0  0  0  0  0  0  0
  -42.3419    0.5278   -0.3895 H   0  0  0  0  0  0  0  0  0  0  0  0
  -15.9190    1.2127   -0.6448 C   0  0  0  0  0  0  0  0  0  0  0  0
  -16.9946    0.3298   -0.3209 C   0  0  0  0  0  0  0  0  0  0  0  0
  -16.5969   -0.8959    0.2888 C   0  0  0  0  0  0  0  0  0  0  0  0
  -15.2187   -1.2904    0.4587 C   0  0  0  0  0  0  0  0  0  0  0  0
  -14.1449   -0.4676   -0.0005 C   0  0  0  0  0  0  0  0  0  0  0  0
  -14.5411    0.8090   -0.4949 C   0  0  0  0  0  0  0  0  0  0  0  0
  -12.7493   -0.8835    0.0392 C   0  0  0  0  0  0  0  0  0  0  0  0
  -12.2495   -2.1677    0.2273 C   0  0  0  0  0  0  0  0  0  0  0  0
  -10.8496   -2.2580    0.2379 C   0  0  0  0  0  0  0  0  0  0  0  0
  -10.2186   -1.0419    0.0662 C   0  0  0  0  0  0  0  0  0  0  0  0
  -11.3907    0.2348   -0.1715 S   0  0  0  0  0  0  0  0  0  0  0  0
   -8.8033   -0.7704    0.0371 C   0  0  0  0  0  0  0  0  0  0  0  0
   -8.1662    0.4380    0.1267 C   0  0  0  0  0  0  0  0  0  0  0  0
   -6.7408    0.3548    0.0738 C   0  0  0  0  0  0  0  0  0  0  0  0
   -6.2919   -0.9920   -0.0495 C   0  0  0  0  0  0  0  0  0  0  0  0
   -7.6506   -2.1066   -0.1260 S   0  0  0  0  0  0  0  0  0  0  0  0
   -5.7995    1.4050    0.1841 C   0  0  0  0  0  0  0  0  0  0  0  0
   -4.4532    1.0419    0.1656 C   0  0  0  0  0  0  0  0  0  0  0  0
   -4.0043   -0.3046    0.0392 C   0  0  0  0  0  0  0  0  0  0  0  0
   -4.9455   -1.3552   -0.0671 C   0  0  0  0  0  0  0  0  0  0  0  0
   -3.0949    2.1569    0.2393 S   0  0  0  0  0  0  0  0  0  0  0  0
   -1.9414    0.8211    0.0745 C   0  0  0  0  0  0  0  0  0  0  0  0
   -2.5793   -0.3873   -0.0153 C   0  0  0  0  0  0  0  0  0  0  0  0
   -4.5422   -2.7665   -0.1916 C   0  0  0  0  0  0  0  0  0  0  0  0
   -6.2024    2.8158    0.3156 C   0  0  0  0  0  0  0  0  0  0  0  0
   -4.8176   -3.6446   -1.2053 C   0  0  0  0  0  0  0  0  0  0  0  0
   -4.3062   -4.9554   -0.9814 C   0  0  0  0  0  0  0  0  0  0  0  0
   -3.6433   -5.0934    0.2052 C   0  0  0  0  0  0  0  0  0  0  0  0
   -3.6419   -3.5807    1.0779 S   0  0  0  0  0  0  0  0  0  0  0  0
   -5.9276    3.6870    1.3353 C   0  0  0  0  0  0  0  0  0  0  0  0
   -6.4383    4.9995    1.1198 C   0  0  0  0  0  0  0  0  0  0  0  0
   -7.1001    5.1457   -0.0663 C   0  0  0  0  0  0  0  0  0  0  0  0
   -7.1010    3.6389   -0.9494 S   0  0  0  0  0  0  0  0  0  0  0  0
   -2.9868   -6.3162    0.7698 C   0  0  0  0  0  0  0  0  0  0  0  0
   -7.7584    6.3719   -0.6214 C   0  0  0  0  0  0  0  0  0  0  0  0
  -12.8958   -3.0157    0.3731 H   0  0  0  0  0  0  0  0  0  0  0  0
  -10.3179   -3.1905    0.3860 H   0  0  0  0  0  0  0  0  0  0  0  0
   -8.6978    1.3706    0.2605 H   0  0  0  0  0  0  0  0  0  0  0  0
   -2.0486   -1.3214   -0.1424 H   0  0  0  0  0  0  0  0  0  0  0  0
   -5.3601   -3.3530   -2.0964 H   0  0  0  0  0  0  0  0  0  0  0  0
   -4.4249   -5.7724   -1.6843 H   0  0  0  0  0  0  0  0  0  0  0  0
   -5.3862    3.3892    2.2250 H   0  0  0  0  0  0  0  0  0  0  0  0
   -6.3208    5.8114    1.8287 H   0  0  0  0  0  0  0  0  0  0  0  0
   -3.4404   -6.6250    1.7165 H   0  0  0  0  0  0  0  0  0  0  0  0
   -1.9196   -6.1611    0.9555 H   0  0  0  0  0  0  0  0  0  0  0  0
   -3.0846   -7.1480    0.0688 H   0  0  0  0  0  0  0  0  0  0  0  0
   -7.3149    6.6807   -1.5728 H   0  0  0  0  0  0  0  0  0  0  0  0
   -7.6496    7.2019    0.0799 H   0  0  0  0  0  0  0  0  0  0  0  0
   -8.8285    6.2209   -0.7939 H   0  0  0  0  0  0  0  0  0  0  0  0
    2.0047    0.9369    0.0162 C   0  0  0  0  0  0  0  0  0  0  0  0
    1.5019    2.2327   -0.0337 C   0  0  0  0  0  0  0  0  0  0  0  0
    0.1024    2.3212   -0.0174 C   0  0  0  0  0  0  0  0  0  0  0  0
   -0.5268    1.0935    0.0498 C   0  0  0  0  0  0  0  0  0  0  0  0
    0.6482   -0.2028    0.0616 S   0  0  0  0  0  0  0  0  0  0  0  0
    2.1464    3.0936   -0.0729 H   0  0  0  0  0  0  0  0  0  0  0  0
   -0.4305    3.2633   -0.0686 H   0  0  0  0  0  0  0  0  0  0  0  0
  -17.5854   -1.7174    0.7316 N   0  0  0  0  0  0  0  0  0  0  0  0
  -17.2782   -2.8391    1.3226 C   0  0  0  0  0  0  0  0  0  0  0  0
  -15.9262   -3.2135    1.5146 C   0  0  0  0  0  0  0  0  0  0  0  0
  -14.9416   -2.4653    1.0936 N   0  0  0  0  0  0  0  0  0  0  0  0
  -16.1933    2.4740   -1.0853 N   0  0  0  0  0  0  0  0  0  0  0  0
  -15.2070    3.2778   -1.3813 C   0  0  0  0  0  0  0  0  0  0  0  0
  -13.8561    2.8704   -1.2635 C   0  0  0  0  0  0  0  0  0  0  0  0
  -13.5511    1.6776   -0.8325 N   0  0  0  0  0  0  0  0  0  0  0  0
  -15.4608    4.2820   -1.7144 H   0  0  0  0  0  0  0  0  0  0  0  0
  -13.0380    3.5397   -1.5203 H   0  0  0  0  0  0  0  0  0  0  0  0
  -18.0950   -3.4692    1.6676 H   0  0  0  0  0  0  0  0  0  0  0  0
  -15.6698   -4.1364    2.0308 H   0  0  0  0  0  0  0  0  0  0  0  0
    4.4803    1.4216    0.2875 C   0  0  0  0  0  0  0  0  0  0  0  0
    3.4008    0.5226    0.0266 C   0  0  0  0  0  0  0  0  0  0  0  0
    3.7934   -0.8261   -0.2162 C   0  0  0  0  0  0  0  0  0  0  0  0
    5.1700   -1.2477   -0.3227 C   0  0  0  0  0  0  0  0  0  0  0  0
    6.2468   -0.3160   -0.2081 C   0  0  0  0  0  0  0  0  0  0  0  0
    5.8563    1.0045    0.1591 C   0  0  0  0  0  0  0  0  0  0  0  0
    7.6399   -0.6771   -0.4343 C   0  0  0  0  0  0  0  0  0  0  0  0
    8.1320   -1.8204   -1.0543 C   0  0  0  0  0  0  0  0  0  0  0  0
    9.5314   -1.9027   -1.1106 C   0  0  0  0  0  0  0  0  0  0  0  0
   10.1695   -0.8265   -0.5266 C   0  0  0  0  0  0  0  0  0  0  0  0
    9.0047    0.3423    0.0544 S   0  0  0  0  0  0  0  0  0  0  0  0
   11.5865   -0.5948   -0.3990 C   0  0  0  0  0  0  0  0  0  0  0  0
   12.2324    0.3173    0.3914 C   0  0  0  0  0  0  0  0  0  0  0  0
   13.6570    0.2790    0.2870 C   0  0  0  0  0  0  0  0  0  0  0  0
   14.0958   -0.7266   -0.6222 C   0  0  0  0  0  0  0  0  0  0  0  0
   12.7289   -1.5694   -1.3401 S   0  0  0  0  0  0  0  0  0  0  0  0
   14.6062    1.0521    0.9957 C   0  0  0  0  0  0  0  0  0  0  0  0
   15.9500    0.7682    0.7529 C   0  0  0  0  0  0  0  0  0  0  0  0
   16.3888   -0.2367   -0.1571 C   0  0  0  0  0  0  0  0  0  0  0  0
   15.4396   -1.0105   -0.8649 C   0  0  0  0  0  0  0  0  0  0  0  0
   17.3167    1.6119    1.4700 S   0  0  0  0  0  0  0  0  0  0  0  0
   18.4593    0.6391    0.5270 C   0  0  0  0  0  0  0  0  0  0  0  0
   17.8132   -0.2734   -0.2630 C   0  0  0  0  0  0  0  0  0  0  0  0
   15.8317   -2.0645   -1.8164 C   0  0  0  0  0  0  0  0  0  0  0  0
   14.2142    2.1056    1.9478 C   0  0  0  0  0  0  0  0  0  0  0  0
   15.5412   -2.1563   -3.1512 C   0  0  0  0  0  0  0  0  0  0  0  0
   16.0443   -3.3388   -3.7663 C   0  0  0  0  0  0  0  0  0  0  0  0
   16.7159   -4.1634   -2.9088 C   0  0  0  0  0  0  0  0  0  0  0  0
   16.7359   -3.4797   -1.3017 S   0  0  0  0  0  0  0  0  0  0  0  0
   14.5040    2.1960    3.2828 C   0  0  0  0  0  0  0  0  0  0  0  0
   14.0013    3.3782    3.8988 C   0  0  0  0  0  0  0  0  0  0  0  0
   13.3306    4.2039    3.0417 C   0  0  0  0  0  0  0  0  0  0  0  0
   13.3111    3.5217    1.4340 S   0  0  0  0  0  0  0  0  0  0  0  0
   17.3703   -5.4790   -3.2016 C   0  0  0  0  0  0  0  0  0  0  0  0
   12.6764    5.5194    3.3355 C   0  0  0  0  0  0  0  0  0  0  0  0
    7.4809   -2.5859   -1.4392 H   0  0  0  0  0  0  0  0  0  0  0  0
   10.0576   -2.7403   -1.5529 H   0  0  0  0  0  0  0  0  0  0  0  0
   11.7080    0.9849    1.0619 H   0  0  0  0  0  0  0  0  0  0  0  0
   18.3374   -0.9408   -0.9339 H   0  0  0  0  0  0  0  0  0  0  0  0
   14.9939   -1.3868   -3.6819 H   0  0  0  0  0  0  0  0  0  0  0  0
   15.9143   -3.5683   -4.8179 H   0  0  0  0  0  0  0  0  0  0  0  0
   15.0507    1.4256    3.8130 H   0  0  0  0  0  0  0  0  0  0  0  0
   14.1308    3.6065    4.9507 H   0  0  0  0  0  0  0  0  0  0  0  0
   16.9343   -6.2937   -2.6154 H   0  0  0  0  0  0  0  0  0  0  0  0
   18.4432   -5.4606   -2.9870 H   0  0  0  0  0  0  0  0  0  0  0  0
   17.2477   -5.7283   -4.2577 H   0  0  0  0  0  0  0  0  0  0  0  0
   13.1126    6.3345    2.7500 H   0  0  0  0  0  0  0  0  0  0  0  0
   12.7991    5.7679    4.3918 H   0  0  0  0  0  0  0  0  0  0  0  0
   11.6035    5.5014    3.1210 H   0  0  0  0  0  0  0  0  0  0  0  0
   22.4059    0.7407    0.5388 C   0  0  0  0  0  0  0  0  0  0  0  0
   21.9118    1.8663    1.1890 C   0  0  0  0  0  0  0  0  0  0  0  0
   20.5125    1.9396    1.2562 C   0  0  0  0  0  0  0  0  0  0  0  0
   19.8759    0.8738    0.6516 C   0  0  0  0  0  0  0  0  0  0  0  0
   21.0431   -0.2744    0.0353 S   0  0  0  0  0  0  0  0  0  0  0  0
   22.5614    2.6260    1.5876 H   0  0  0  0  0  0  0  0  0  0  0  0
   19.9851    2.7635    1.7221 H   0  0  0  0  0  0  0  0  0  0  0  0
    2.8018   -1.7472   -0.3444 N   0  0  0  0  0  0  0  0  0  0  0  0
    3.1047   -3.0010   -0.5395 C   0  0  0  0  0  0  0  0  0  0  0  0
    4.4553   -3.4196   -0.6157 C   0  0  0  0  0  0  0  0  0  0  0  0
    5.4426   -2.5704   -0.5140 N   0  0  0  0  0  0  0  0  0  0  0  0
    4.2116    2.6973    0.6880 N   0  0  0  0  0  0  0  0  0  0  0  0
    5.2015    3.5163    0.9243 C   0  0  0  0  0  0  0  0  0  0  0  0
    6.5505    3.1155    0.7680 C   0  0  0  0  0  0  0  0  0  0  0  0
    6.8502    1.9003    0.4005 N   0  0  0  0  0  0  0  0  0  0  0  0
    4.9523    4.5217    1.2575 H   0  0  0  0  0  0  0  0  0  0  0  0
    7.3716    3.8037    0.9564 H   0  0  0  0  0  0  0  0  0  0  0  0
    2.2855   -3.7104   -0.6331 H   0  0  0  0  0  0  0  0  0  0  0  0
    4.7081   -4.4691   -0.7518 H   0  0  0  0  0  0  0  0  0  0  0  0
   24.8718    1.3285    0.4221 C   0  0  0  0  0  0  0  0  0  0  0  0
   23.7993    0.3939    0.2920 C   0  0  0  0  0  0  0  0  0  0  0  0
   24.1942   -0.9138   -0.1140 C   0  0  0  0  0  0  0  0  0  0  0  0
   25.5714   -1.3181   -0.2695 C   0  0  0  0  0  0  0  0  0  0  0  0
   26.6482   -0.4195    0.0024 C   0  0  0  0  0  0  0  0  0  0  0  0
   26.2496    0.9187    0.2889 C   0  0  0  0  0  0  0  0  0  0  0  0
   28.0479   -0.8235   -0.0192 C   0  0  0  0  0  0  0  0  0  0  0  0
   28.5612   -2.1158   -0.0199 C   0  0  0  0  0  0  0  0  0  0  0  0
   29.9616   -2.1923   -0.0595 C   0  0  0  0  0  0  0  0  0  0  0  0
   30.5792   -0.9582   -0.0933 C   0  0  0  0  0  0  0  0  0  0  0  0
   29.3951    0.3278   -0.0495 S   0  0  0  0  0  0  0  0  0  0  0  0
   31.9924   -0.6713   -0.1264 C   0  0  0  0  0  0  0  0  0  0  0  0
   32.6253    0.5213    0.0916 C   0  0  0  0  0  0  0  0  0  0  0  0
   34.0509    0.4574   -0.0137 C   0  0  0  0  0  0  0  0  0  0  0  0
   34.5010   -0.8603   -0.3159 C   0  0  0  0  0  0  0  0  0  0  0  0
   33.1454   -1.9680   -0.4889 S   0  0  0  0  0  0  0  0  0  0  0  0
   34.9889    1.4922    0.1958 C   0  0  0  0  0  0  0  0  0  0  0  0
   36.3386    1.1435    0.0935 C   0  0  0  0  0  0  0  0  0  0  0  0
   36.7865   -0.1727   -0.2105 C   0  0  0  0  0  0  0  0  0  0  0  0
   35.8480   -1.2078   -0.4183 C   0  0  0  0  0  0  0  0  0  0  0  0
   37.6988    2.2511    0.2565 S   0  0  0  0  0  0  0  0  0  0  0  0
   38.8212    0.9562   -0.0873 C   0  0  0  0  0  0  0  0  0  0  0  0
   38.2209   -0.2367   -0.3096 C   0  0  0  0  0  0  0  0  0  0  0  0
   36.2531   -2.5898   -0.7317 C   0  0  0  0  0  0  0  0  0  0  0  0
   34.5852    2.8737    0.5084 C   0  0  0  0  0  0  0  0  0  0  0  0
   35.9574   -3.3320   -1.8432 C   0  0  0  0  0  0  0  0  0  0  0  0
   36.4821   -4.6562   -1.8033 C   0  0  0  0  0  0  0  0  0  0  0  0
   37.1758   -4.9404   -0.6613 C   0  0  0  0  0  0  0  0  0  0  0  0
   37.1894   -3.5528    0.3997 S   0  0  0  0  0  0  0  0  0  0  0  0
   34.8956    3.6219    1.6122 C   0  0  0  0  0  0  0  0  0  0  0  0
   34.3717    4.9461    1.5719 C   0  0  0  0  0  0  0  0  0  0  0  0
   33.6644    5.2248    0.4367 C   0  0  0  0  0  0  0  0  0  0  0  0
   33.6354    3.8319   -0.6163 S   0  0  0  0  0  0  0  0  0  0  0  0
   37.8561   -6.2187   -0.2768 C   0  0  0  0  0  0  0  0  0  0  0  0
   32.9836    6.5031    0.0527 C   0  0  0  0  0  0  0  0  0  0  0  0
   27.9241   -2.9828    0.0016 H   0  0  0  0  0  0  0  0  0  0  0  0
   30.5035   -3.1305   -0.0428 H   0  0  0  0  0  0  0  0  0  0  0  0
   32.0940    1.4266    0.3532 H   0  0  0  0  0  0  0  0  0  0  0  0
   38.7631   -1.1416   -0.5482 H   0  0  0  0  0  0  0  0  0  0  0  0
   35.3904   -2.9329   -2.6755 H   0  0  0  0  0  0  0  0  0  0  0  0
   36.3508   -5.3765   -2.6029 H   0  0  0  0  0  0  0  0  0  0  0  0
   35.4720    3.2265    2.4397 H   0  0  0  0  0  0  0  0  0  0  0  0
   34.5137    5.6705    2.3660 H   0  0  0  0  0  0  0  0  0  0  0  0
   37.4358   -6.6481    0.6377 H   0  0  0  0  0  0  0  0  0  0  0  0
   38.9283   -6.0790   -0.1086 H   0  0  0  0  0  0  0  0  0  0  0  0
   37.7387   -6.9564   -1.0735 H   0  0  0  0  0  0  0  0  0  0  0  0
   33.4005    6.9301   -0.8645 H   0  0  0  0  0  0  0  0  0  0  0  0
   33.1051    7.2424    0.8472 H   0  0  0  0  0  0  0  0  0  0  0  0
   31.9106    6.3641   -0.1114 H   0  0  0  0  0  0  0  0  0  0  0  0
   23.2033   -1.8096   -0.3674 N   0  0  0  0  0  0  0  0  0  0  0  0
   23.5061   -3.0128   -0.7698 C   0  0  0  0  0  0  0  0  0  0  0  0
   24.8558   -3.4005   -0.9521 C   0  0  0  0  0  0  0  0  0  0  0  0
   25.8431   -2.5814   -0.7062 N   0  0  0  0  0  0  0  0  0  0  0  0
   24.5934    2.6435    0.6541 N   0  0  0  0  0  0  0  0  0  0  0  0
   25.5765    3.4957    0.7697 C   0  0  0  0  0  0  0  0  0  0  0  0
   26.9287    3.0880    0.6672 C   0  0  0  0  0  0  0  0  0  0  0  0
   27.2368    1.8423    0.4330 N   0  0  0  0  0  0  0  0  0  0  0  0
   25.3187    4.5392    0.9386 H   0  0  0  0  0  0  0  0  0  0  0  0
   27.7446    3.7996    0.7724 H   0  0  0  0  0  0  0  0  0  0  0  0
   22.6873   -3.7013   -0.9666 H   0  0  0  0  0  0  0  0  0  0  0  0
   25.1074   -4.3953   -1.3141 H   0  0  0  0  0  0  0  0  0  0  0  0
   39.8801    1.1723   -0.1039 H   0  0  0  0  0  0  0  0  0  0  0  0
  1  2  4  0  0  0  0
  1  6  4  0  0  0  0
  1 68  4  0  0  0  0
  2  3  4  0  0  0  0
  2 64  1  0  0  0  0
  3  4  4  0  0  0  0
  3 57  4  0  0  0  0
  4  5  4  0  0  0  0
  4 60  4  0  0  0  0
  5  6  4  0  0  0  0
  5  7  1  0  0  0  0
  6 71  4  0  0  0  0
  7  8  4  0  0  0  0
  7 11  1  0  0  0  0
  8  9  4  0  0  0  0
  8 36  1  0  0  0  0
  9 10  2  0  0  0  0
  9 37  1  0  0  0  0
 10 11  1  0  0  0  0
 10 12  4  0  0  0  0
 12 13  2  0  0  0  0
 12 16  1  0  0  0  0
 13 14  4  0  0  0  0
 13 38  1  0  0  0  0
 14 15  4  0  0  0  0
 14 17  4  0  0  0  0
 15 16  1  0  0  0  0
 15 20  4  0  0  0  0
 17 18  4  0  0  0  0
 17 25  1  0  0  0  0
 18 19  4  0  0  0  0
 18 21  1  0  0  0  0
 19 20  4  0  0  0  0
 19 23  4  0  0  0  0
 20 24  1  0  0  0  0
 21 22  1  0  0  0  0
 22 23  2  0  0  0  0
 22 53  4  0  0  0  0
 23 39  1  0  0  0  0
 24 26  2  0  0  0  0
 24 29  1  0  0  0  0
 25 30  2  0  0  0  0
 25 33  1  0  0  0  0
 26 27  4  0  0  0  0
 26 40  1  0  0  0  0
 27 28  2  0  0  0  0
 27 41  1  0  0  0  0
 28 29  1  0  0  0  0
 28 34  1  0  0  0  0
 30 31  4  0  0  0  0
 30 42  1  0  0  0  0
 31 32  2  0  0  0  0
 31 43  1  0  0  0  0
 32 33  1  0  0  0  0
 32 35  1  0  0  0  0
 34 44  1  0  0  0  0
 34 45  1  0  0  0  0
 34 46  1  0  0  0  0
 35 47  1  0  0  0  0
 35 48  1  0  0  0  0
 35 49  1  0  0  0  0
 50 51  4  0  0  0  0
 50 54  1  0  0  0  0
 50 78  1  0  0  0  0
 51 52  4  0  0  0  0
 51 55  1  0  0  0  0
 52 53  2  0  0  0  0
 52 56  1  0  0  0  0
 53 54  1  0  0  0  0
 57 58  2  0  0  0  0
 58 59  4  0  0  0  0
 58 74  1  0  0  0  0
 59 60  2  0  0  0  0
 59 75  1  0  0  0  0
 61 62  2  0  0  0  0
 61 65  1  0  0  0  0
 61 76  1  0  0  0  0
 62 63  4  0  0  0  0
 62 66  1  0  0  0  0
 63 64  2  0  0  0  0
 63 67  1  0  0  0  0
 64 65  1  0  0  0  0
 68 69  2  0  0  0  0
 69 70  4  0  0  0  0
 69 72  1  0  0  0  0
 70 71  2  0  0  0  0
 70 73  1  0  0  0  0
 77 78  4  0  0  0  0
 77 82  4  0  0  0  0
 77137  4  0  0  0  0
 78 79  4  0  0  0  0
 79 80  4  0  0  0  0
 79133  4  0  0  0  0
 80 81  4  0  0  0  0
 80136  4  0  0  0  0
 81 82  4  0  0  0  0
 81 83  1  0  0  0  0
 82140  4  0  0  0  0
 83 84  4  0  0  0  0
 83 87  1  0  0  0  0
 84 85  4  0  0  0  0
 84112  1  0  0  0  0
 85 86  2  0  0  0  0
 85113  1  0  0  0  0
 86 87  1  0  0  0  0
 86 88  4  0  0  0  0
 88 89  2  0  0  0  0
 88 92  1  0  0  0  0
 89 90  4  0  0  0  0
 89114  1  0  0  0  0
 90 91  4  0  0  0  0
 90 93  4  0  0  0  0
 91 92  1  0  0  0  0
 91 96  4  0  0  0  0
 93 94  4  0  0  0  0
 93101  1  0  0  0  0
 94 95  4  0  0  0  0
 94 97  1  0  0  0  0
 95 96  4  0  0  0  0
 95 99  4  0  0  0  0
 96100  1  0  0  0  0
 97 98  1  0  0  0  0
 98 99  2  0  0  0  0
 98129  4  0  0  0  0
 99115  1  0  0  0  0
100102  2  0  0  0  0
100105  1  0  0  0  0
101106  2  0  0  0  0
101109  1  0  0  0  0
102103  4  0  0  0  0
102116  1  0  0  0  0
103104  2  0  0  0  0
103117  1  0  0  0  0
104105  1  0  0  0  0
104110  1  0  0  0  0
106107  4  0  0  0  0
106118  1  0  0  0  0
107108  2  0  0  0  0
107119  1  0  0  0  0
108109  1  0  0  0  0
108111  1  0  0  0  0
110120  1  0  0  0  0
110121  1  0  0  0  0
110122  1  0  0  0  0
111123  1  0  0  0  0
111124  1  0  0  0  0
111125  1  0  0  0  0
126127  4  0  0  0  0
126130  1  0  0  0  0
126146  1  0  0  0  0
127128  4  0  0  0  0
127131  1  0  0  0  0
128129  2  0  0  0  0
128132  1  0  0  0  0
129130  1  0  0  0  0
133134  2  0  0  0  0
134135  4  0  0  0  0
134143  1  0  0  0  0
135136  2  0  0  0  0
135144  1  0  0  0  0
137138  2  0  0  0  0
138139  4  0  0  0  0
138141  1  0  0  0  0
139140  2  0  0  0  0
139142  1  0  0  0  0
145146  4  0  0  0  0
145150  4  0  0  0  0
145205  4  0  0  0  0
146147  4  0  0  0  0
147148  4  0  0  0  0
147201  4  0  0  0  0
148149  4  0  0  0  0
148204  4  0  0  0  0
149150  4  0  0  0  0
149151  1  0  0  0  0
150208  4  0  0  0  0
151152  4  0  0  0  0
151155  1  0  0  0  0
152153  4  0  0  0  0
152180  1  0  0  0  0
153154  2  0  0  0  0
153181  1  0  0  0  0
154155  1  0  0  0  0
154156  4  0  0  0  0
156157  2  0  0  0  0
156160  1  0  0  0  0
157158  4  0  0  0  0
157182  1  0  0  0  0
158159  4  0  0  0  0
158161  4  0  0  0  0
159160  1  0  0  0  0
159164  4  0  0  0  0
161162  4  0  0  0  0
161169  1  0  0  0  0
162163  4  0  0  0  0
162165  1  0  0  0  0
163164  4  0  0  0  0
163167  4  0  0  0  0
164168  1  0  0  0  0
165166  1  0  0  0  0
166167  2  0  0  0  0
166197  4  0  0  0  0
167183  1  0  0  0  0
168170  2  0  0  0  0
168173  1  0  0  0  0
169174  2  0  0  0  0
169177  1  0  0  0  0
170171  4  0  0  0  0
170184  1  0  0  0  0
171172  2  0  0  0  0
171185  1  0  0  0  0
172173  1  0  0  0  0
172178  1  0  0  0  0
174175  4  0  0  0  0
174186  1  0  0  0  0
175176  2  0  0  0  0
175187  1  0  0  0  0
176177  1  0  0  0  0
176179  1  0  0  0  0
178188  1  0  0  0  0
178189  1  0  0  0  0
178190  1  0  0  0  0
179191  1  0  0  0  0
179192  1  0  0  0  0
179193  1  0  0  0  0
194195  4  0  0  0  0
194198  1  0  0  0  0
194214  1  0  0  0  0
195196  4  0  0  0  0
195199  1  0  0  0  0
196197  2  0  0  0  0
196200  1  0  0  0  0
197198  1  0  0  0  0
201202  2  0  0  0  0
202203  4  0  0  0  0
202211  1  0  0  0  0
203204  2  0  0  0  0
203212  1  0  0  0  0
205206  2  0  0  0  0
206207  4  0  0  0  0
206209  1  0  0  0  0
207208  2  0  0  0  0
207210  1  0  0  0  0
213214  4  0  0  0  0
213218  4  0  0  0  0
213266  4  0  0  0  0
214215  4  0  0  0  0
215216  4  0  0  0  0
215262  4  0  0  0  0
216217  4  0  0  0  0
216265  4  0  0  0  0
217218  4  0  0  0  0
217219  1  0  0  0  0
218269  4  0  0  0  0
219220  4  0  0  0  0
219223  1  0  0  0  0
220221  4  0  0  0  0
220248  1  0  0  0  0
221222  2  0  0  0  0
221249  1  0  0  0  0
222223  1  0  0  0  0
222224  4  0  0  0  0
224225  2  0  0  0  0
224228  1  0  0  0  0
225226  4  0  0  0  0
225250  1  0  0  0  0
226227  4  0  0  0  0
226229  4  0  0  0  0
227228  1  0  0  0  0
227232  4  0  0  0  0
229230  4  0  0  0  0
229237  1  0  0  0  0
230231  4  0  0  0  0
230233  1  0  0  0  0
231232  4  0  0  0  0
231235  4  0  0  0  0
232236  1  0  0  0  0
233234  1  0  0  0  0
234235  2  0  0  0  0
234274  1  0  0  0  0
235251  1  0  0  0  0
236238  2  0  0  0  0
236241  1  0  0  0  0
237242  2  0  0  0  0
237245  1  0  0  0  0
238239  4  0  0  0  0
238252  1  0  0  0  0
239240  2  0  0  0  0
239253  1  0  0  0  0
240241  1  0  0  0  0
240246  1  0  0  0  0
242243  4  0  0  0  0
242254  1  0  0  0  0
243244  2  0  0  0  0
243255  1  0  0  0  0
244245  1  0  0  0  0
244247  1  0  0  0  0
246256  1  0  0  0  0
246257  1  0  0  0  0
246258  1  0  0  0  0
247259  1  0  0  0  0
247260  1  0  0  0  0
247261  1  0  0  0  0
262263  2  0  0  0  0
263264  4  0  0  0  0
263272  1  0  0  0  0
264265  2  0  0  0  0
264273  1  0  0  0  0
266267  2  0  0  0  0
267268  4  0  0  0  0
267270  1  0  0  0  0
268269  2  0  0  0  0
268271  1  0  0  0  0
M  END
