# Supplementary material for: Design Principles for the Acceptor Units in Donor–Acceptor Conjugated Polymers
Source: ACS Omega. 2022 Oct 18;7(43):38969–78. doi: 10.1021/acsomega.2c04713 (PMC9631416; doi:10.1021/acsomega.2c04713)
Supplement: Supplementary file 2 — ao2c04713_si_002.zip [file ao2c04713_si_002.zip › mol-acceptors/A27.mol]

Title Card Required

Created by GaussView 6.0.16
242277  0  0  0  0  0  0  0  0  0    0
    3.0786    0.6648    0.7208 C   0  0  0  0  0  0  0  0  0  0  0  0
    4.3431    1.8530    0.4672 S   0  0  0  0  0  0  0  0  0  0  0  0
    5.6402    0.6804    0.6515 C   0  0  0  0  0  0  0  0  0  0  0  0
    5.0780   -0.5654    0.8531 C   0  0  0  0  0  0  0  0  0  0  0  0
    3.6472   -0.5917    0.8980 C   0  0  0  0  0  0  0  0  0  0  0  0
    3.1411   -1.9142    1.1626 C   0  0  0  0  0  0  0  0  0  0  0  0
    4.1310   -2.8259    1.2958 C   0  0  0  0  0  0  0  0  0  0  0  0
    5.7548   -2.1662    1.1199 S   0  0  0  0  0  0  0  0  0  0  0  0
    4.0271   -3.8830    1.4963 H   0  0  0  0  0  0  0  0  0  0  0  0
    2.0932   -2.1634    1.2573 H   0  0  0  0  0  0  0  0  0  0  0  0
    8.3155   -0.0634    0.3822 S   0  0  0  0  0  0  0  0  0  0  0  0
    7.0125    1.0981    0.5735 C   0  0  0  0  0  0  0  0  0  0  0  0
    7.5249    2.3815    0.6111 C   0  0  0  0  0  0  0  0  0  0  0  0
    8.9283    2.4373    0.5024 C   0  0  0  0  0  0  0  0  0  0  0  0
    9.5308    1.2015    0.3854 C   0  0  0  0  0  0  0  0  0  0  0  0
    6.9028    3.2591    0.7377 H   0  0  0  0  0  0  0  0  0  0  0  0
    9.4911    3.3622    0.5383 H   0  0  0  0  0  0  0  0  0  0  0  0
   17.7390   -0.8886   -0.0496 C   0  0  0  0  0  0  0  0  0  0  0  0
   17.1248    0.3234   -0.2051 C   0  0  0  0  0  0  0  0  0  0  0  0
   15.7054    0.2866   -0.0348 C   0  0  0  0  0  0  0  0  0  0  0  0
   15.2394   -1.0283    0.2498 C   0  0  0  0  0  0  0  0  0  0  0  0
   16.5768   -2.1696    0.3315 S   0  0  0  0  0  0  0  0  0  0  0  0
   14.7815    1.3483   -0.1720 C   0  0  0  0  0  0  0  0  0  0  0  0
   13.4332    1.0251   -0.0199 C   0  0  0  0  0  0  0  0  0  0  0  0
   12.9670   -0.2900    0.2645 C   0  0  0  0  0  0  0  0  0  0  0  0
   13.8910   -1.3515    0.4020 C   0  0  0  0  0  0  0  0  0  0  0  0
   12.0958    2.1662   -0.1019 S   0  0  0  0  0  0  0  0  0  0  0  0
   10.9333    0.8849    0.2787 C   0  0  0  0  0  0  0  0  0  0  0  0
   11.5476   -0.3270    0.4347 C   0  0  0  0  0  0  0  0  0  0  0  0
   13.4693   -2.7324    0.6934 C   0  0  0  0  0  0  0  0  0  0  0  0
   15.2036    2.7293   -0.4625 C   0  0  0  0  0  0  0  0  0  0  0  0
   13.8059   -3.5173    1.7637 C   0  0  0  0  0  0  0  0  0  0  0  0
   13.2468   -4.8267    1.7110 C   0  0  0  0  0  0  0  0  0  0  0  0
   12.4855   -5.0568    0.6001 C   0  0  0  0  0  0  0  0  0  0  0  0
   12.4491   -3.6358   -0.4146 S   0  0  0  0  0  0  0  0  0  0  0  0
   14.8686    3.5148   -1.5327 C   0  0  0  0  0  0  0  0  0  0  0  0
   15.4262    4.8248   -1.4777 C   0  0  0  0  0  0  0  0  0  0  0  0
   16.1849    5.0550   -0.3650 C   0  0  0  0  0  0  0  0  0  0  0  0
   16.2205    3.6330    0.6486 S   0  0  0  0  0  0  0  0  0  0  0  0
   11.7519   -6.3049    0.2143 C   0  0  0  0  0  0  0  0  0  0  0  0
   16.9138    6.3046    0.0248 C   0  0  0  0  0  0  0  0  0  0  0  0
   17.6625    1.2251   -0.4670 H   0  0  0  0  0  0  0  0  0  0  0  0
   11.0098   -1.2284    0.6972 H   0  0  0  0  0  0  0  0  0  0  0  0
   14.4247   -3.1584    2.5772 H   0  0  0  0  0  0  0  0  0  0  0  0
   13.4019   -5.5751    2.4798 H   0  0  0  0  0  0  0  0  0  0  0  0
   14.2511    3.1563   -2.3473 H   0  0  0  0  0  0  0  0  0  0  0  0
   15.2711    5.5741   -2.2457 H   0  0  0  0  0  0  0  0  0  0  0  0
   12.1092   -6.7134   -0.7359 H   0  0  0  0  0  0  0  0  0  0  0  0
   10.6762   -6.1331    0.1115 H   0  0  0  0  0  0  0  0  0  0  0  0
   11.8943   -7.0713    0.9791 H   0  0  0  0  0  0  0  0  0  0  0  0
   16.5485    6.7137    0.9717 H   0  0  0  0  0  0  0  0  0  0  0  0
   16.7760    7.0699   -0.7419 H   0  0  0  0  0  0  0  0  0  0  0  0
   17.9890    6.1350    0.1364 H   0  0  0  0  0  0  0  0  0  0  0  0
   19.1420   -1.2044   -0.1562 C   0  0  0  0  0  0  0  0  0  0  0  0
   20.3575    0.0610   -0.1589 S   0  0  0  0  0  0  0  0  0  0  0  0
   21.6608   -1.0993   -0.3626 C   0  0  0  0  0  0  0  0  0  0  0  0
   21.1488   -2.3824   -0.3872 C   0  0  0  0  0  0  0  0  0  0  0  0
   19.7450   -2.4397   -0.2698 C   0  0  0  0  0  0  0  0  0  0  0  0
   21.7719   -3.2579   -0.5228 H   0  0  0  0  0  0  0  0  0  0  0  0
   19.1830   -3.3651   -0.3026 H   0  0  0  0  0  0  0  0  0  0  0  0
   23.0365   -0.6863   -0.4399 C   0  0  0  0  0  0  0  0  0  0  0  0
   24.3030   -1.8006    0.0396 S   0  0  0  0  0  0  0  0  0  0  0  0
   25.5975   -0.6780   -0.3537 C   0  0  0  0  0  0  0  0  0  0  0  0
   25.0331    0.5057   -0.7877 C   0  0  0  0  0  0  0  0  0  0  0  0
   23.6024    0.5174   -0.8447 C   0  0  0  0  0  0  0  0  0  0  0  0
   23.0944    1.7649   -1.3555 C   0  0  0  0  0  0  0  0  0  0  0  0
   24.0826    2.6392   -1.6516 C   0  0  0  0  0  0  0  0  0  0  0  0
   25.7072    2.0305   -1.3467 S   0  0  0  0  0  0  0  0  0  0  0  0
   23.9768    3.6396   -2.0474 H   0  0  0  0  0  0  0  0  0  0  0  0
   22.0464    1.9881   -1.5010 H   0  0  0  0  0  0  0  0  0  0  0  0
   28.2685    0.1140   -0.1982 S   0  0  0  0  0  0  0  0  0  0  0  0
   26.9708   -1.0690   -0.1920 C   0  0  0  0  0  0  0  0  0  0  0  0
   27.4873   -2.3363    0.0008 C   0  0  0  0  0  0  0  0  0  0  0  0
   28.8906   -2.3659    0.1265 C   0  0  0  0  0  0  0  0  0  0  0  0
   29.4876   -1.1263    0.0284 C   0  0  0  0  0  0  0  0  0  0  0  0
   26.8690   -3.2253    0.0259 H   0  0  0  0  0  0  0  0  0  0  0  0
   29.4571   -3.2799    0.2566 H   0  0  0  0  0  0  0  0  0  0  0  0
   37.6684    1.0276    0.1264 C   0  0  0  0  0  0  0  0  0  0  0  0
   37.0846   -0.1314    0.5118 C   0  0  0  0  0  0  0  0  0  0  0  0
   35.6567   -0.1301    0.3306 C   0  0  0  0  0  0  0  0  0  0  0  0
   35.1959    1.1035   -0.2088 C   0  0  0  0  0  0  0  0  0  0  0  0
   36.5370    2.2121   -0.4829 S   0  0  0  0  0  0  0  0  0  0  0  0
   34.7324   -1.1464    0.6590 C   0  0  0  0  0  0  0  0  0  0  0  0
   33.3858   -0.8623    0.4334 C   0  0  0  0  0  0  0  0  0  0  0  0
   32.9224    0.3722   -0.1050 C   0  0  0  0  0  0  0  0  0  0  0  0
   33.8458    1.3877   -0.4356 C   0  0  0  0  0  0  0  0  0  0  0  0
   32.0480   -1.9694    0.7220 S   0  0  0  0  0  0  0  0  0  0  0  0
   30.8893   -0.7893    0.0868 C   0  0  0  0  0  0  0  0  0  0  0  0
   31.5028    0.3706   -0.2942 C   0  0  0  0  0  0  0  0  0  0  0  0
   33.4272    2.6848   -0.9935 C   0  0  0  0  0  0  0  0  0  0  0  0
   35.1504   -2.4452    1.2162 C   0  0  0  0  0  0  0  0  0  0  0  0
   33.7878    3.2549   -2.1850 C   0  0  0  0  0  0  0  0  0  0  0  0
   33.2250    4.5467   -2.3948 C   0  0  0  0  0  0  0  0  0  0  0  0
   32.4370    4.9787   -1.3657 C   0  0  0  0  0  0  0  0  0  0  0  0
   32.3791    3.7756   -0.1010 S   0  0  0  0  0  0  0  0  0  0  0  0
   34.8115   -3.0038    2.4191 C   0  0  0  0  0  0  0  0  0  0  0  0
   35.3662   -4.3003    2.6245 C   0  0  0  0  0  0  0  0  0  0  0  0
   36.1263   -4.7465    1.5808 C   0  0  0  0  0  0  0  0  0  0  0  0
   36.1671   -3.5516    0.3072 S   0  0  0  0  0  0  0  0  0  0  0  0
   31.6926    6.2728   -1.2405 C   0  0  0  0  0  0  0  0  0  0  0  0
   36.8544   -6.0491    1.4471 C   0  0  0  0  0  0  0  0  0  0  0  0
   37.6334   -0.9674    0.9237 H   0  0  0  0  0  0  0  0  0  0  0  0
   30.9667    1.2015   -0.7332 H   0  0  0  0  0  0  0  0  0  0  0  0
   34.4273    2.7526   -2.9007 H   0  0  0  0  0  0  0  0  0  0  0  0
   33.3972    5.1369   -3.2878 H   0  0  0  0  0  0  0  0  0  0  0  0
   34.1928   -2.4907    3.1454 H   0  0  0  0  0  0  0  0  0  0  0  0
   35.2079   -4.8833    3.5247 H   0  0  0  0  0  0  0  0  0  0  0  0
   32.0270    6.8565   -0.3775 H   0  0  0  0  0  0  0  0  0  0  0  0
   30.6150    6.1173   -1.1315 H   0  0  0  0  0  0  0  0  0  0  0  0
   31.8517    6.8809   -2.1336 H   0  0  0  0  0  0  0  0  0  0  0  0
   36.4946   -6.6346    0.5957 H   0  0  0  0  0  0  0  0  0  0  0  0
   36.7094   -6.6500    2.3474 H   0  0  0  0  0  0  0  0  0  0  0  0
   37.9310   -5.9059    1.3129 H   0  0  0  0  0  0  0  0  0  0  0  0
  -36.8250    0.3100    0.6712 C   0  0  0  0  0  0  0  0  0  0  0  0
  -35.5510    1.4134    1.1471 S   0  0  0  0  0  0  0  0  0  0  0  0
  -34.2711    0.4007    0.4914 C   0  0  0  0  0  0  0  0  0  0  0  0
  -34.8447   -0.7426   -0.0303 C   0  0  0  0  0  0  0  0  0  0  0  0
  -36.2731   -0.8071    0.0610 C   0  0  0  0  0  0  0  0  0  0  0  0
  -36.7990   -2.0071   -0.5394 C   0  0  0  0  0  0  0  0  0  0  0  0
  -35.8252   -2.8001   -1.0389 C   0  0  0  0  0  0  0  0  0  0  0  0
  -34.1937   -2.1638   -0.8356 S   0  0  0  0  0  0  0  0  0  0  0  0
  -35.9439   -3.7510   -1.5392 H   0  0  0  0  0  0  0  0  0  0  0  0
  -37.8506   -2.2523   -0.5983 H   0  0  0  0  0  0  0  0  0  0  0  0
  -31.5892   -0.2193    0.0331 S   0  0  0  0  0  0  0  0  0  0  0  0
  -32.8991    0.8224    0.5649 C   0  0  0  0  0  0  0  0  0  0  0  0
  -32.3901    2.0218    1.0268 C   0  0  0  0  0  0  0  0  0  0  0  0
  -30.9853    2.1055    0.9666 C   0  0  0  0  0  0  0  0  0  0  0  0
  -30.3776    0.9765    0.4570 C   0  0  0  0  0  0  0  0  0  0  0  0
  -33.0167    2.8221    1.4014 H   0  0  0  0  0  0  0  0  0  0  0  0
  -30.4264    2.9702    1.3030 H   0  0  0  0  0  0  0  0  0  0  0  0
  -22.1609   -0.8355   -0.6105 C   0  0  0  0  0  0  0  0  0  0  0  0
  -22.7771    0.3555   -0.3420 C   0  0  0  0  0  0  0  0  0  0  0  0
  -24.1976    0.2621   -0.2056 C   0  0  0  0  0  0  0  0  0  0  0  0
  -24.6622   -1.0701   -0.3965 C   0  0  0  0  0  0  0  0  0  0  0  0
  -23.3224   -2.1693   -0.7041 S   0  0  0  0  0  0  0  0  0  0  0  0
  -25.1233    1.3057    0.0257 C   0  0  0  0  0  0  0  0  0  0  0  0
  -26.4718    0.9500    0.0466 C   0  0  0  0  0  0  0  0  0  0  0  0
  -26.9366   -0.3825   -0.1443 C   0  0  0  0  0  0  0  0  0  0  0  0
  -26.0109   -1.4259   -0.3753 C   0  0  0  0  0  0  0  0  0  0  0  0
  -27.8115    2.0490    0.3540 S   0  0  0  0  0  0  0  0  0  0  0  0
  -28.9737    0.7154    0.2588 C   0  0  0  0  0  0  0  0  0  0  0  0
  -28.3573   -0.4757   -0.0087 C   0  0  0  0  0  0  0  0  0  0  0  0
  -26.4310   -2.8226   -0.5817 C   0  0  0  0  0  0  0  0  0  0  0  0
  -24.7027    2.7021    0.2335 C   0  0  0  0  0  0  0  0  0  0  0  0
  -26.1004   -3.9285    0.1548 C   0  0  0  0  0  0  0  0  0  0  0  0
  -26.6559   -5.1392   -0.3506 C   0  0  0  0  0  0  0  0  0  0  0  0
  -27.4083   -4.9720   -1.4786 C   0  0  0  0  0  0  0  0  0  0  0  0
  -27.4404   -3.2882   -1.9414 S   0  0  0  0  0  0  0  0  0  0  0  0
  -25.0311    3.8090   -0.5023 C   0  0  0  0  0  0  0  0  0  0  0  0
  -24.4775    5.0192    0.0067 C   0  0  0  0  0  0  0  0  0  0  0  0
  -23.7286    4.8506    1.1369 C   0  0  0  0  0  0  0  0  0  0  0  0
  -23.6976    3.1660    1.5972 S   0  0  0  0  0  0  0  0  0  0  0  0
  -28.1365   -6.0102   -2.2764 C   0  0  0  0  0  0  0  0  0  0  0  0
  -23.0065    5.8885    1.9407 C   0  0  0  0  0  0  0  0  0  0  0  0
  -22.2400    1.2922   -0.2727 H   0  0  0  0  0  0  0  0  0  0  0  0
  -28.8945   -1.4123   -0.0788 H   0  0  0  0  0  0  0  0  0  0  0  0
  -25.4888   -3.8723    1.0471 H   0  0  0  0  0  0  0  0  0  0  0  0
  -26.5049   -6.1070    0.1142 H   0  0  0  0  0  0  0  0  0  0  0  0
  -25.6410    3.7541   -1.3958 H   0  0  0  0  0  0  0  0  0  0  0  0
  -24.6284    5.9878   -0.4565 H   0  0  0  0  0  0  0  0  0  0  0  0
  -27.7735   -6.0646   -3.3072 H   0  0  0  0  0  0  0  0  0  0  0  0
  -29.2123   -5.8146   -2.3191 H   0  0  0  0  0  0  0  0  0  0  0  0
  -27.9957   -6.9937   -1.8230 H   0  0  0  0  0  0  0  0  0  0  0  0
  -23.3808    5.9455    2.9673 H   0  0  0  0  0  0  0  0  0  0  0  0
  -23.1402    6.8716    1.4843 H   0  0  0  0  0  0  0  0  0  0  0  0
  -21.9317    5.6908    1.9962 H   0  0  0  0  0  0  0  0  0  0  0  0
  -20.7564   -1.0946   -0.8097 C   0  0  0  0  0  0  0  0  0  0  0  0
  -19.5440    0.0906   -0.3582 S   0  0  0  0  0  0  0  0  0  0  0  0
  -18.2362   -0.9256   -0.9441 C   0  0  0  0  0  0  0  0  0  0  0  0
  -18.7448   -2.1184   -1.4212 C   0  0  0  0  0  0  0  0  0  0  0  0
  -20.1494   -2.2125   -1.3432 C   0  0  0  0  0  0  0  0  0  0  0  0
  -18.1183   -2.8913   -1.8495 H   0  0  0  0  0  0  0  0  0  0  0  0
  -20.7090   -3.0674   -1.7029 H   0  0  0  0  0  0  0  0  0  0  0  0
  -16.8612   -0.5114   -0.8620 C   0  0  0  0  0  0  0  0  0  0  0  0
  -15.5946   -1.7226   -0.7984 S   0  0  0  0  0  0  0  0  0  0  0  0
  -14.3008   -0.5326   -0.7612 C   0  0  0  0  0  0  0  0  0  0  0  0
  -14.8662    0.7279   -0.7530 C   0  0  0  0  0  0  0  0  0  0  0  0
  -16.2964    0.7580   -0.8112 C   0  0  0  0  0  0  0  0  0  0  0  0
  -16.8053    2.1051   -0.8521 C   0  0  0  0  0  0  0  0  0  0  0  0
  -15.8181    3.0284   -0.8132 C   0  0  0  0  0  0  0  0  0  0  0  0
  -14.1934    2.3523   -0.7344 S   0  0  0  0  0  0  0  0  0  0  0  0
  -15.9246    4.1041   -0.8293 H   0  0  0  0  0  0  0  0  0  0  0  0
  -17.8531    2.3643   -0.9171 H   0  0  0  0  0  0  0  0  0  0  0  0
  -11.6321    0.1586   -0.3325 S   0  0  0  0  0  0  0  0  0  0  0  0
  -12.9276   -0.9544   -0.7402 C   0  0  0  0  0  0  0  0  0  0  0  0
  -12.4090   -2.2098   -0.9973 C   0  0  0  0  0  0  0  0  0  0  0  0
  -11.0064   -2.2797   -0.8864 C   0  0  0  0  0  0  0  0  0  0  0  0
  -10.4109   -1.0823   -0.5463 C   0  0  0  0  0  0  0  0  0  0  0  0
  -13.0258   -3.0530   -1.2832 H   0  0  0  0  0  0  0  0  0  0  0  0
  -10.4389   -3.1820   -1.0793 H   0  0  0  0  0  0  0  0  0  0  0  0
   -2.2166    0.9187    0.3355 C   0  0  0  0  0  0  0  0  0  0  0  0
   -2.8266   -0.3033    0.2653 C   0  0  0  0  0  0  0  0  0  0  0  0
   -4.2447   -0.2404    0.0912 C   0  0  0  0  0  0  0  0  0  0  0  0
   -4.7139    1.1030    0.0431 C   0  0  0  0  0  0  0  0  0  0  0  0
   -3.3808    2.2440    0.1802 S   0  0  0  0  0  0  0  0  0  0  0  0
   -5.1650   -1.3118    0.0270 C   0  0  0  0  0  0  0  0  0  0  0  0
   -6.5134   -0.9704   -0.0772 C   0  0  0  0  0  0  0  0  0  0  0  0
   -6.9828    0.3733   -0.1253 C   0  0  0  0  0  0  0  0  0  0  0  0
   -6.0623    1.4446   -0.0613 C   0  0  0  0  0  0  0  0  0  0  0  0
   -7.8464   -2.1113   -0.2139 S   0  0  0  0  0  0  0  0  0  0  0  0
   -9.0109   -0.7858   -0.3703 C   0  0  0  0  0  0  0  0  0  0  0  0
   -8.4009    0.4362   -0.3000 C   0  0  0  0  0  0  0  0  0  0  0  0
   -6.4873    2.8544   -0.1035 C   0  0  0  0  0  0  0  0  0  0  0  0
   -4.7396   -2.7215    0.0689 C   0  0  0  0  0  0  0  0  0  0  0  0
   -6.1454    3.8195   -1.0126 C   0  0  0  0  0  0  0  0  0  0  0  0
   -6.7097    5.0968   -0.7300 C   0  0  0  0  0  0  0  0  0  0  0  0
   -7.4802    5.1219    0.3979 C   0  0  0  0  0  0  0  0  0  0  0  0
   -7.5190    3.5416    1.1405 S   0  0  0  0  0  0  0  0  0  0  0  0
   -5.0806   -3.6870    0.9779 C   0  0  0  0  0  0  0  0  0  0  0  0
   -4.5174   -4.9646    0.6938 C   0  0  0  0  0  0  0  0  0  0  0  0
   -3.7487   -4.9897   -0.4354 C   0  0  0  0  0  0  0  0  0  0  0  0
   -3.7100   -3.4088   -1.1771 S   0  0  0  0  0  0  0  0  0  0  0  0
   -8.2210    6.2788    0.9959 C   0  0  0  0  0  0  0  0  0  0  0  0
   -3.0120   -6.1475   -1.0365 C   0  0  0  0  0  0  0  0  0  0  0  0
   -2.2873   -1.2357    0.3674 H   0  0  0  0  0  0  0  0  0  0  0  0
   -8.9403    1.3686   -0.4018 H   0  0  0  0  0  0  0  0  0  0  0  0
   -5.5191    3.6140   -1.8723 H   0  0  0  0  0  0  0  0  0  0  0  0
   -6.5515    5.9716   -1.3506 H   0  0  0  0  0  0  0  0  0  0  0  0
   -5.7064   -3.4818    1.8380 H   0  0  0  0  0  0  0  0  0  0  0  0
   -4.6761   -5.8398    1.3136 H   0  0  0  0  0  0  0  0  0  0  0  0
   -7.8719    6.5110    2.0066 H   0  0  0  0  0  0  0  0  0  0  0  0
   -9.2968    6.0889    1.0580 H   0  0  0  0  0  0  0  0  0  0  0  0
   -8.0760    7.1703    0.3820 H   0  0  0  0  0  0  0  0  0  0  0  0
   -3.3681   -6.3812   -2.0444 H   0  0  0  0  0  0  0  0  0  0  0  0
   -3.1529   -7.0381   -0.4205 H   0  0  0  0  0  0  0  0  0  0  0  0
   -1.9365   -5.9583   -1.1068 H   0  0  0  0  0  0  0  0  0  0  0  0
   -0.8159    1.2140    0.5099 C   0  0  0  0  0  0  0  0  0  0  0  0
    0.4055   -0.0245    0.2815 S   0  0  0  0  0  0  0  0  0  0  0  0
    1.7016    1.0804    0.7122 C   0  0  0  0  0  0  0  0  0  0  0  0
    1.1834    2.3342    0.9737 C   0  0  0  0  0  0  0  0  0  0  0  0
   -0.2199    2.4077    0.8594 C   0  0  0  0  0  0  0  0  0  0  0  0
    1.8014    3.1703    1.2775 H   0  0  0  0  0  0  0  0  0  0  0  0
   -0.7870    3.3077    1.0635 H   0  0  0  0  0  0  0  0  0  0  0  0
  -40.6447    0.6051    1.4989 C   0  0  0  0  0  0  0  0  0  0  0  0
  -39.4098   -0.5869    1.2657 S   0  0  0  0  0  0  0  0  0  0  0  0
  -38.2016    0.6483    0.9472 C   0  0  0  0  0  0  0  0  0  0  0  0
  -38.7712    1.8996    1.0476 C   0  0  0  0  0  0  0  0  0  0  0  0
  -40.1554    1.8724    1.3623 C   0  0  0  0  0  0  0  0  0  0  0  0
  -38.2133    2.8110    0.8704 H   0  0  0  0  0  0  0  0  0  0  0  0
  -40.7662    2.7605    1.4678 H   0  0  0  0  0  0  0  0  0  0  0  0
  -41.6549    0.2937    1.7202 H   0  0  0  0  0  0  0  0  0  0  0  0
   38.7195    1.2772    0.1607 H   0  0  0  0  0  0  0  0  0  0  0  0
  1  2  1  0  0  0  0
  1  5  4  0  0  0  0
  1229  4  0  0  0  0
  2  3  1  0  0  0  0
  3  4  2  0  0  0  0
  3 12  4  0  0  0  0
  4  5  4  0  0  0  0
  4  8  1  0  0  0  0
  5  6  4  0  0  0  0
  6  7  2  0  0  0  0
  6 10  1  0  0  0  0
  7  8  1  0  0  0  0
  7  9  1  0  0  0  0
 11 12  1  0  0  0  0
 11 15  1  0  0  0  0
 12 13  2  0  0  0  0
 13 14  4  0  0  0  0
 13 16  1  0  0  0  0
 14 15  2  0  0  0  0
 14 17  1  0  0  0  0
 15 28  4  0  0  0  0
 18 19  2  0  0  0  0
 18 22  1  0  0  0  0
 18 54  4  0  0  0  0
 19 20  4  0  0  0  0
 19 42  1  0  0  0  0
 20 21  4  0  0  0  0
 20 23  4  0  0  0  0
 21 22  1  0  0  0  0
 21 26  4  0  0  0  0
 23 24  4  0  0  0  0
 23 31  1  0  0  0  0
 24 25  4  0  0  0  0
 24 27  1  0  0  0  0
 25 26  4  0  0  0  0
 25 29  4  0  0  0  0
 26 30  1  0  0  0  0
 27 28  1  0  0  0  0
 28 29  2  0  0  0  0
 29 43  1  0  0  0  0
 30 32  2  0  0  0  0
 30 35  1  0  0  0  0
 31 36  2  0  0  0  0
 31 39  1  0  0  0  0
 32 33  4  0  0  0  0
 32 44  1  0  0  0  0
 33 34  2  0  0  0  0
 33 45  1  0  0  0  0
 34 35  1  0  0  0  0
 34 40  1  0  0  0  0
 36 37  4  0  0  0  0
 36 46  1  0  0  0  0
 37 38  2  0  0  0  0
 37 47  1  0  0  0  0
 38 39  1  0  0  0  0
 38 41  1  0  0  0  0
 40 48  1  0  0  0  0
 40 49  1  0  0  0  0
 40 50  1  0  0  0  0
 41 51  1  0  0  0  0
 41 52  1  0  0  0  0
 41 53  1  0  0  0  0
 54 55  1  0  0  0  0
 54 58  2  0  0  0  0
 55 56  1  0  0  0  0
 56 57  2  0  0  0  0
 56 61  4  0  0  0  0
 57 58  4  0  0  0  0
 57 59  1  0  0  0  0
 58 60  1  0  0  0  0
 61 62  1  0  0  0  0
 61 65  4  0  0  0  0
 62 63  1  0  0  0  0
 63 64  2  0  0  0  0
 63 72  4  0  0  0  0
 64 65  4  0  0  0  0
 64 68  1  0  0  0  0
 65 66  4  0  0  0  0
 66 67  2  0  0  0  0
 66 70  1  0  0  0  0
 67 68  1  0  0  0  0
 67 69  1  0  0  0  0
 71 72  1  0  0  0  0
 71 75  1  0  0  0  0
 72 73  2  0  0  0  0
 73 74  4  0  0  0  0
 73 76  1  0  0  0  0
 74 75  2  0  0  0  0
 74 77  1  0  0  0  0
 75 88  4  0  0  0  0
 78 79  2  0  0  0  0
 78 82  1  0  0  0  0
 78242  1  0  0  0  0
 79 80  4  0  0  0  0
 79102  1  0  0  0  0
 80 81  4  0  0  0  0
 80 83  4  0  0  0  0
 81 82  1  0  0  0  0
 81 86  4  0  0  0  0
 83 84  4  0  0  0  0
 83 91  1  0  0  0  0
 84 85  4  0  0  0  0
 84 87  1  0  0  0  0
 85 86  4  0  0  0  0
 85 89  4  0  0  0  0
 86 90  1  0  0  0  0
 87 88  1  0  0  0  0
 88 89  2  0  0  0  0
 89103  1  0  0  0  0
 90 92  2  0  0  0  0
 90 95  1  0  0  0  0
 91 96  2  0  0  0  0
 91 99  1  0  0  0  0
 92 93  4  0  0  0  0
 92104  1  0  0  0  0
 93 94  2  0  0  0  0
 93105  1  0  0  0  0
 94 95  1  0  0  0  0
 94100  1  0  0  0  0
 96 97  4  0  0  0  0
 96106  1  0  0  0  0
 97 98  2  0  0  0  0
 97107  1  0  0  0  0
 98 99  1  0  0  0  0
 98101  1  0  0  0  0
100108  1  0  0  0  0
100109  1  0  0  0  0
100110  1  0  0  0  0
101111  1  0  0  0  0
101112  1  0  0  0  0
101113  1  0  0  0  0
114115  1  0  0  0  0
114118  4  0  0  0  0
114236  4  0  0  0  0
115116  1  0  0  0  0
116117  2  0  0  0  0
116125  4  0  0  0  0
117118  4  0  0  0  0
117121  1  0  0  0  0
118119  4  0  0  0  0
119120  2  0  0  0  0
119123  1  0  0  0  0
120121  1  0  0  0  0
120122  1  0  0  0  0
124125  1  0  0  0  0
124128  1  0  0  0  0
125126  2  0  0  0  0
126127  4  0  0  0  0
126129  1  0  0  0  0
127128  2  0  0  0  0
127130  1  0  0  0  0
128141  4  0  0  0  0
131132  2  0  0  0  0
131135  1  0  0  0  0
131167  4  0  0  0  0
132133  4  0  0  0  0
132155  1  0  0  0  0
133134  4  0  0  0  0
133136  4  0  0  0  0
134135  1  0  0  0  0
134139  4  0  0  0  0
136137  4  0  0  0  0
136144  1  0  0  0  0
137138  4  0  0  0  0
137140  1  0  0  0  0
138139  4  0  0  0  0
138142  4  0  0  0  0
139143  1  0  0  0  0
140141  1  0  0  0  0
141142  2  0  0  0  0
142156  1  0  0  0  0
143145  2  0  0  0  0
143148  1  0  0  0  0
144149  2  0  0  0  0
144152  1  0  0  0  0
145146  4  0  0  0  0
145157  1  0  0  0  0
146147  2  0  0  0  0
146158  1  0  0  0  0
147148  1  0  0  0  0
147153  1  0  0  0  0
149150  4  0  0  0  0
149159  1  0  0  0  0
150151  2  0  0  0  0
150160  1  0  0  0  0
151152  1  0  0  0  0
151154  1  0  0  0  0
153161  1  0  0  0  0
153162  1  0  0  0  0
153163  1  0  0  0  0
154164  1  0  0  0  0
154165  1  0  0  0  0
154166  1  0  0  0  0
167168  1  0  0  0  0
167171  2  0  0  0  0
168169  1  0  0  0  0
169170  2  0  0  0  0
169174  4  0  0  0  0
170171  4  0  0  0  0
170172  1  0  0  0  0
171173  1  0  0  0  0
174175  1  0  0  0  0
174178  4  0  0  0  0
175176  1  0  0  0  0
176177  2  0  0  0  0
176185  4  0  0  0  0
177178  4  0  0  0  0
177181  1  0  0  0  0
178179  4  0  0  0  0
179180  2  0  0  0  0
179183  1  0  0  0  0
180181  1  0  0  0  0
180182  1  0  0  0  0
184185  1  0  0  0  0
184188  1  0  0  0  0
185186  2  0  0  0  0
186187  4  0  0  0  0
186189  1  0  0  0  0
187188  2  0  0  0  0
187190  1  0  0  0  0
188201  4  0  0  0  0
191192  2  0  0  0  0
191195  1  0  0  0  0
191227  4  0  0  0  0
192193  4  0  0  0  0
192215  1  0  0  0  0
193194  4  0  0  0  0
193196  4  0  0  0  0
194195  1  0  0  0  0
194199  4  0  0  0  0
196197  4  0  0  0  0
196204  1  0  0  0  0
197198  4  0  0  0  0
197200  1  0  0  0  0
198199  4  0  0  0  0
198202  4  0  0  0  0
199203  1  0  0  0  0
200201  1  0  0  0  0
201202  2  0  0  0  0
202216  1  0  0  0  0
203205  2  0  0  0  0
203208  1  0  0  0  0
204209  2  0  0  0  0
204212  1  0  0  0  0
205206  4  0  0  0  0
205217  1  0  0  0  0
206207  2  0  0  0  0
206218  1  0  0  0  0
207208  1  0  0  0  0
207213  1  0  0  0  0
209210  4  0  0  0  0
209219  1  0  0  0  0
210211  2  0  0  0  0
210220  1  0  0  0  0
211212  1  0  0  0  0
211214  1  0  0  0  0
213221  1  0  0  0  0
213222  1  0  0  0  0
213223  1  0  0  0  0
214224  1  0  0  0  0
214225  1  0  0  0  0
214226  1  0  0  0  0
227228  1  0  0  0  0
227231  2  0  0  0  0
228229  1  0  0  0  0
229230  2  0  0  0  0
230231  4  0  0  0  0
230232  1  0  0  0  0
231233  1  0  0  0  0
234235  1  0  0  0  0
234238  2  0  0  0  0
234241  1  0  0  0  0
235236  1  0  0  0  0
236237  2  0  0  0  0
237238  4  0  0  0  0
237239  1  0  0  0  0
238240  1  0  0  0  0
M  END
