# Supplementary material for: Design Principles for the Acceptor Units in Donor–Acceptor Conjugated Polymers
Source: ACS Omega. 2022 Oct 18;7(43):38969–78. doi: 10.1021/acsomega.2c04713 (PMC9631416; doi:10.1021/acsomega.2c04713)
Supplement: Supplementary file 2 — ao2c04713_si_002.zip [file ao2c04713_si_002.zip › mol-acceptors/A28.mol]

Title Card Required

Created by GaussView 6.0.16
246281  0  0  0  0  0  0  0  0  0    0
  -40.7579    1.0857    0.0045 C   0  0  0  0  0  0  0  0  0  0  0  0
  -39.5674   -0.1640    0.1325 S   0  0  0  0  0  0  0  0  0  0  0  0
  -38.2633    1.0107    0.0108 C   0  0  0  0  0  0  0  0  0  0  0  0
  -38.7827    2.2852   -0.1203 C   0  0  0  0  0  0  0  0  0  0  0  0
  -40.1980    2.3261   -0.1236 C   0  0  0  0  0  0  0  0  0  0  0  0
  -36.8797    0.6226    0.0502 C   0  0  0  0  0  0  0  0  0  0  0  0
  -35.5991    1.8017   -0.0678 S   0  0  0  0  0  0  0  0  0  0  0  0
  -34.3091    0.6305    0.0512 C   0  0  0  0  0  0  0  0  0  0  0  0
  -34.8709   -0.6425    0.1801 C   0  0  0  0  0  0  0  0  0  0  0  0
  -36.3116   -0.6462    0.1792 C   0  0  0  0  0  0  0  0  0  0  0  0
  -34.1597   -1.7960    0.2989 N   0  0  0  0  0  0  0  0  0  0  0  0
  -34.8675   -2.8912    0.4099 C   0  0  0  0  0  0  0  0  0  0  0  0
  -36.3011   -2.8954    0.4088 C   0  0  0  0  0  0  0  0  0  0  0  0
  -37.0160   -1.8056    0.2968 N   0  0  0  0  0  0  0  0  0  0  0  0
  -38.1619    3.1687   -0.2118 H   0  0  0  0  0  0  0  0  0  0  0  0
  -40.7743    3.2382   -0.2174 H   0  0  0  0  0  0  0  0  0  0  0  0
  -34.3256   -3.8290    0.5062 H   0  0  0  0  0  0  0  0  0  0  0  0
  -36.8369   -3.8368    0.5044 H   0  0  0  0  0  0  0  0  0  0  0  0
  -32.9316    1.0222    0.0113 C   0  0  0  0  0  0  0  0  0  0  0  0
  -31.6251   -0.1472    0.1475 S   0  0  0  0  0  0  0  0  0  0  0  0
  -32.4165    2.3007   -0.1248 C   0  0  0  0  0  0  0  0  0  0  0  0
  -31.0114    2.3515   -0.1303 C   0  0  0  0  0  0  0  0  0  0  0  0
  -30.4136    1.1132    0.0005 C   0  0  0  0  0  0  0  0  0  0  0  0
  -33.0415    3.1801   -0.2255 H   0  0  0  0  0  0  0  0  0  0  0  0
  -30.4494    3.2702   -0.2455 H   0  0  0  0  0  0  0  0  0  0  0  0
  -41.8063    0.8258    0.0317 H   0  0  0  0  0  0  0  0  0  0  0  0
  -29.0072    0.7979    0.0219 C   0  0  0  0  0  0  0  0  0  0  0  0
  -28.4069   -0.4263   -0.0932 C   0  0  0  0  0  0  0  0  0  0  0  0
  -26.9791   -0.3864   -0.0368 C   0  0  0  0  0  0  0  0  0  0  0  0
  -26.4909    0.9431    0.1157 C   0  0  0  0  0  0  0  0  0  0  0  0
  -27.8166    2.0956    0.2171 S   0  0  0  0  0  0  0  0  0  0  0  0
  -26.0692   -1.4612   -0.1680 C   0  0  0  0  0  0  0  0  0  0  0  0
  -24.7129   -1.1370   -0.1438 C   0  0  0  0  0  0  0  0  0  0  0  0
  -24.2247    0.1924    0.0086 C   0  0  0  0  0  0  0  0  0  0  0  0
  -25.1346    1.2672    0.1399 C   0  0  0  0  0  0  0  0  0  0  0  0
  -23.3874   -2.2897   -0.2451 S   0  0  0  0  0  0  0  0  0  0  0  0
  -22.1966   -0.9920   -0.0505 C   0  0  0  0  0  0  0  0  0  0  0  0
  -22.7970    0.2323    0.0647 C   0  0  0  0  0  0  0  0  0  0  0  0
  -24.6903    2.6627    0.2975 C   0  0  0  0  0  0  0  0  0  0  0  0
  -26.5134   -2.8567   -0.3257 C   0  0  0  0  0  0  0  0  0  0  0  0
  -24.9420    3.5243    1.3314 C   0  0  0  0  0  0  0  0  0  0  0  0
  -24.3888    4.8233    1.1409 C   0  0  0  0  0  0  0  0  0  0  0  0
  -23.7170    4.9687   -0.0398 C   0  0  0  0  0  0  0  0  0  0  0  0
  -23.7603    3.4784   -0.9492 S   0  0  0  0  0  0  0  0  0  0  0  0
  -26.2623   -3.7180   -1.3600 C   0  0  0  0  0  0  0  0  0  0  0  0
  -26.8155   -5.0171   -1.1695 C   0  0  0  0  0  0  0  0  0  0  0  0
  -27.4867   -5.1627    0.0115 C   0  0  0  0  0  0  0  0  0  0  0  0
  -27.4429   -3.6726    0.9212 S   0  0  0  0  0  0  0  0  0  0  0  0
  -23.0162    6.1819   -0.5707 C   0  0  0  0  0  0  0  0  0  0  0  0
  -28.1875   -6.3760    0.5424 C   0  0  0  0  0  0  0  0  0  0  0  0
  -28.9644   -1.3408   -0.2464 H   0  0  0  0  0  0  0  0  0  0  0  0
  -22.2395    1.1469    0.2175 H   0  0  0  0  0  0  0  0  0  0  0  0
  -25.4955    3.2283    2.2143 H   0  0  0  0  0  0  0  0  0  0  0  0
  -24.4832    5.6260    1.8635 H   0  0  0  0  0  0  0  0  0  0  0  0
  -25.7093   -3.4218   -2.2431 H   0  0  0  0  0  0  0  0  0  0  0  0
  -26.7216   -5.8196   -1.8924 H   0  0  0  0  0  0  0  0  0  0  0  0
  -23.4471    6.5235   -1.5168 H   0  0  0  0  0  0  0  0  0  0  0  0
  -21.9518    5.9972   -0.7450 H   0  0  0  0  0  0  0  0  0  0  0  0
  -23.0980    7.0019    0.1459 H   0  0  0  0  0  0  0  0  0  0  0  0
  -27.7564   -6.7177    1.4883 H   0  0  0  0  0  0  0  0  0  0  0  0
  -28.1059   -7.1958   -0.1744 H   0  0  0  0  0  0  0  0  0  0  0  0
  -29.2518   -6.1912    0.7169 H   0  0  0  0  0  0  0  0  0  0  0  0
  -20.7904   -1.3069   -0.0297 C   0  0  0  0  0  0  0  0  0  0  0  0
  -19.5791   -0.0457   -0.1693 S   0  0  0  0  0  0  0  0  0  0  0  0
  -18.2723   -1.2161   -0.0386 C   0  0  0  0  0  0  0  0  0  0  0  0
  -18.7880   -2.4957    0.0906 C   0  0  0  0  0  0  0  0  0  0  0  0
  -20.1925   -2.5462    0.0950 C   0  0  0  0  0  0  0  0  0  0  0  0
  -16.8959   -0.8252   -0.0758 C   0  0  0  0  0  0  0  0  0  0  0  0
  -15.6062   -1.9987    0.0355 S   0  0  0  0  0  0  0  0  0  0  0  0
  -14.3244   -0.8165   -0.0758 C   0  0  0  0  0  0  0  0  0  0  0  0
  -14.8947    0.4546   -0.1977 C   0  0  0  0  0  0  0  0  0  0  0  0
  -16.3341    0.4498   -0.1977 C   0  0  0  0  0  0  0  0  0  0  0  0
  -14.1909    1.6129   -0.3099 N   0  0  0  0  0  0  0  0  0  0  0  0
  -14.9059    2.7046   -0.4157 C   0  0  0  0  0  0  0  0  0  0  0  0
  -16.3382    2.6997   -0.4157 C   0  0  0  0  0  0  0  0  0  0  0  0
  -17.0458    1.6032   -0.3099 N   0  0  0  0  0  0  0  0  0  0  0  0
  -18.1632   -3.3757    0.1873 H   0  0  0  0  0  0  0  0  0  0  0  0
  -20.7548   -3.4655    0.2046 H   0  0  0  0  0  0  0  0  0  0  0  0
  -14.3695    3.6460   -0.5068 H   0  0  0  0  0  0  0  0  0  0  0  0
  -16.8810    3.6375   -0.5068 H   0  0  0  0  0  0  0  0  0  0  0  0
  -12.9454   -1.1981   -0.0387 C   0  0  0  0  0  0  0  0  0  0  0  0
  -11.6467   -0.0188   -0.1690 S   0  0  0  0  0  0  0  0  0  0  0  0
  -12.4210   -2.4742    0.0901 C   0  0  0  0  0  0  0  0  0  0  0  0
  -11.0162   -2.5152    0.0945 C   0  0  0  0  0  0  0  0  0  0  0  0
  -10.4267   -1.2718   -0.0298 C   0  0  0  0  0  0  0  0  0  0  0  0
  -13.0398   -3.3585    0.1864 H   0  0  0  0  0  0  0  0  0  0  0  0
  -10.4477   -3.4307    0.2038 H   0  0  0  0  0  0  0  0  0  0  0  0
   -9.0228   -0.9473   -0.0505 C   0  0  0  0  0  0  0  0  0  0  0  0
   -8.4308    0.2812    0.0642 C   0  0  0  0  0  0  0  0  0  0  0  0
   -7.0029    0.2510    0.0084 C   0  0  0  0  0  0  0  0  0  0  0  0
   -6.5054   -1.0751   -0.1433 C   0  0  0  0  0  0  0  0  0  0  0  0
   -7.8230   -2.2369   -0.2442 S   0  0  0  0  0  0  0  0  0  0  0  0
   -6.1005    1.3322    0.1393 C   0  0  0  0  0  0  0  0  0  0  0  0
   -4.7420    1.0174    0.1155 C   0  0  0  0  0  0  0  0  0  0  0  0
   -4.2445   -0.3087   -0.0362 C   0  0  0  0  0  0  0  0  0  0  0  0
   -5.1470   -1.3899   -0.1670 C   0  0  0  0  0  0  0  0  0  0  0  0
   -3.4245    2.1793    0.2164 S   0  0  0  0  0  0  0  0  0  0  0  0
   -2.2247    0.8898    0.0226 C   0  0  0  0  0  0  0  0  0  0  0  0
   -2.8167   -0.3388   -0.0920 C   0  0  0  0  0  0  0  0  0  0  0  0
   -4.6931   -2.7824   -0.3239 C   0  0  0  0  0  0  0  0  0  0  0  0
   -6.5544    2.7247    0.2962 C   0  0  0  0  0  0  0  0  0  0  0  0
   -4.9385   -3.6461   -1.3576 C   0  0  0  0  0  0  0  0  0  0  0  0
   -4.3764   -4.9412   -1.1664 C   0  0  0  0  0  0  0  0  0  0  0  0
   -3.7040   -5.0815    0.0147 C   0  0  0  0  0  0  0  0  0  0  0  0
   -3.7579   -3.5911    0.9234 S   0  0  0  0  0  0  0  0  0  0  0  0
   -6.3092    3.5883    1.3300 C   0  0  0  0  0  0  0  0  0  0  0  0
   -6.8712    4.8835    1.1388 C   0  0  0  0  0  0  0  0  0  0  0  0
   -7.5433    5.0239   -0.0424 C   0  0  0  0  0  0  0  0  0  0  0  0
   -7.4893    3.5336   -0.9512 S   0  0  0  0  0  0  0  0  0  0  0  0
   -2.9951   -6.2896    0.5463 C   0  0  0  0  0  0  0  0  0  0  0  0
   -8.2522    6.2320   -0.5741 C   0  0  0  0  0  0  0  0  0  0  0  0
   -8.9946    1.1920    0.2163 H   0  0  0  0  0  0  0  0  0  0  0  0
   -2.2528   -1.2496   -0.2442 H   0  0  0  0  0  0  0  0  0  0  0  0
   -5.4936   -3.3542   -2.2408 H   0  0  0  0  0  0  0  0  0  0  0  0
   -4.4650   -5.7448   -1.8887 H   0  0  0  0  0  0  0  0  0  0  0  0
   -5.7543    3.2964    2.2133 H   0  0  0  0  0  0  0  0  0  0  0  0
   -6.7828    5.6870    1.8612 H   0  0  0  0  0  0  0  0  0  0  0  0
   -3.4241   -6.6337    1.4923 H   0  0  0  0  0  0  0  0  0  0  0  0
   -1.9321   -6.0975    0.7210 H   0  0  0  0  0  0  0  0  0  0  0  0
   -3.0710   -7.1104   -0.1700 H   0  0  0  0  0  0  0  0  0  0  0  0
   -7.8231    6.5762   -1.5200 H   0  0  0  0  0  0  0  0  0  0  0  0
   -8.1764    7.0528    0.1423 H   0  0  0  0  0  0  0  0  0  0  0  0
   -9.3151    6.0399   -0.7489 H   0  0  0  0  0  0  0  0  0  0  0  0
   -0.8209    1.2145    0.0018 C   0  0  0  0  0  0  0  0  0  0  0  0
    0.3995   -0.0382    0.1411 S   0  0  0  0  0  0  0  0  0  0  0  0
    1.6978    1.1415    0.0105 C   0  0  0  0  0  0  0  0  0  0  0  0
    1.1731    2.4175   -0.1185 C   0  0  0  0  0  0  0  0  0  0  0  0
   -0.2317    2.4580   -0.1228 C   0  0  0  0  0  0  0  0  0  0  0  0
    3.0770    0.7605    0.0478 C   0  0  0  0  0  0  0  0  0  0  0  0
    4.3582    1.9432   -0.0636 S   0  0  0  0  0  0  0  0  0  0  0  0
    5.6484    0.7704    0.0480 C   0  0  0  0  0  0  0  0  0  0  0  0
    5.0873   -0.5049    0.1700 C   0  0  0  0  0  0  0  0  0  0  0  0
    3.6479   -0.5104    0.1699 C   0  0  0  0  0  0  0  0  0  0  0  0
    5.7995   -1.6579    0.2824 N   0  0  0  0  0  0  0  0  0  0  0  0
    5.0924   -2.7548    0.3882 C   0  0  0  0  0  0  0  0  0  0  0  0
    3.6601   -2.7603    0.3881 C   0  0  0  0  0  0  0  0  0  0  0  0
    2.9446   -1.6689    0.2821 N   0  0  0  0  0  0  0  0  0  0  0  0
    1.7916    3.3019   -0.2150 H   0  0  0  0  0  0  0  0  0  0  0  0
   -0.8005    3.3733   -0.2323 H   0  0  0  0  0  0  0  0  0  0  0  0
    5.6356   -3.6923    0.4798 H   0  0  0  0  0  0  0  0  0  0  0  0
    3.1241   -3.7019    0.4796 H   0  0  0  0  0  0  0  0  0  0  0  0
    7.0246    1.1620    0.0109 C   0  0  0  0  0  0  0  0  0  0  0  0
    8.3321   -0.0075    0.1424 S   0  0  0  0  0  0  0  0  0  0  0  0
    7.5396    2.4419   -0.1185 C   0  0  0  0  0  0  0  0  0  0  0  0
    8.9440    2.4934   -0.1222 C   0  0  0  0  0  0  0  0  0  0  0  0
    9.5427    1.2545    0.0031 C   0  0  0  0  0  0  0  0  0  0  0  0
    6.9142    3.3215   -0.2156 H   0  0  0  0  0  0  0  0  0  0  0  0
    9.5057    3.4130   -0.2320 H   0  0  0  0  0  0  0  0  0  0  0  0
   10.9491    0.9407    0.0247 C   0  0  0  0  0  0  0  0  0  0  0  0
   11.5506   -0.2832   -0.0894 C   0  0  0  0  0  0  0  0  0  0  0  0
   12.9782   -0.2419   -0.0328 C   0  0  0  0  0  0  0  0  0  0  0  0
   13.4652    1.0881    0.1190 C   0  0  0  0  0  0  0  0  0  0  0  0
   12.1386    2.2396    0.2189 S   0  0  0  0  0  0  0  0  0  0  0  0
   13.8892   -1.3161   -0.1629 C   0  0  0  0  0  0  0  0  0  0  0  0
   15.2451   -0.9907   -0.1383 C   0  0  0  0  0  0  0  0  0  0  0  0
   15.7321    0.3393    0.0137 C   0  0  0  0  0  0  0  0  0  0  0  0
   14.8211    1.4135    0.1436 C   0  0  0  0  0  0  0  0  0  0  0  0
   16.5718   -2.1422   -0.2379 S   0  0  0  0  0  0  0  0  0  0  0  0
   17.7613   -0.8432   -0.0434 C   0  0  0  0  0  0  0  0  0  0  0  0
   17.1596    0.3806    0.0706 C   0  0  0  0  0  0  0  0  0  0  0  0
   15.2640    2.8095    0.3004 C   0  0  0  0  0  0  0  0  0  0  0  0
   13.4463   -2.7121   -0.3198 C   0  0  0  0  0  0  0  0  0  0  0  0
   15.0116    3.6714    1.3339 C   0  0  0  0  0  0  0  0  0  0  0  0
   15.5636    4.9709    1.1426 C   0  0  0  0  0  0  0  0  0  0  0  0
   16.2352    5.1162   -0.0383 C   0  0  0  0  0  0  0  0  0  0  0  0
   16.1933    3.6253   -0.9467 S   0  0  0  0  0  0  0  0  0  0  0  0
   13.6990   -3.5740   -1.3532 C   0  0  0  0  0  0  0  0  0  0  0  0
   13.1470   -4.8734   -1.1621 C   0  0  0  0  0  0  0  0  0  0  0  0
   12.4751   -5.0188    0.0186 C   0  0  0  0  0  0  0  0  0  0  0  0
   12.5168   -3.5279    0.9271 S   0  0  0  0  0  0  0  0  0  0  0  0
   16.9347    6.3298   -0.5699 C   0  0  0  0  0  0  0  0  0  0  0  0
   11.7755   -6.2324    0.5501 C   0  0  0  0  0  0  0  0  0  0  0  0
   10.9940   -1.1984   -0.2418 H   0  0  0  0  0  0  0  0  0  0  0  0
   17.7161    1.2959    0.2230 H   0  0  0  0  0  0  0  0  0  0  0  0
   14.4585    3.3754    2.2170 H   0  0  0  0  0  0  0  0  0  0  0  0
   15.4685    5.7739    1.8648 H   0  0  0  0  0  0  0  0  0  0  0  0
   14.2523   -3.2779   -2.2362 H   0  0  0  0  0  0  0  0  0  0  0  0
   13.2422   -5.6764   -1.8843 H   0  0  0  0  0  0  0  0  0  0  0  0
   16.5033    6.6704   -1.5161 H   0  0  0  0  0  0  0  0  0  0  0  0
   17.9992    6.1459   -0.7443 H   0  0  0  0  0  0  0  0  0  0  0  0
   16.8523    7.1500    0.1463 H   0  0  0  0  0  0  0  0  0  0  0  0
   12.2067   -6.5730    1.4964 H   0  0  0  0  0  0  0  0  0  0  0  0
   11.8581   -7.0527   -0.1661 H   0  0  0  0  0  0  0  0  0  0  0  0
   10.7109   -6.0487    0.7242 H   0  0  0  0  0  0  0  0  0  0  0  0
   19.1677   -1.1567   -0.0212 C   0  0  0  0  0  0  0  0  0  0  0  0
   20.3780    0.1063   -0.1547 S   0  0  0  0  0  0  0  0  0  0  0  0
   21.6857   -1.0630   -0.0250 C   0  0  0  0  0  0  0  0  0  0  0  0
   21.1713   -2.3436    0.0994 C   0  0  0  0  0  0  0  0  0  0  0  0
   19.7668   -2.3957    0.1010 C   0  0  0  0  0  0  0  0  0  0  0  0
   23.0619   -0.6703   -0.0581 C   0  0  0  0  0  0  0  0  0  0  0  0
   24.3528   -1.8423    0.0530 S   0  0  0  0  0  0  0  0  0  0  0  0
   25.6332   -0.6584   -0.0517 C   0  0  0  0  0  0  0  0  0  0  0  0
   25.0617    0.6123   -0.1712 C   0  0  0  0  0  0  0  0  0  0  0  0
   23.6222    0.6057   -0.1748 C   0  0  0  0  0  0  0  0  0  0  0  0
   25.7643    1.7718   -0.2781 N   0  0  0  0  0  0  0  0  0  0  0  0
   25.0482    2.8629   -0.3825 C   0  0  0  0  0  0  0  0  0  0  0  0
   23.6158    2.8562   -0.3861 C   0  0  0  0  0  0  0  0  0  0  0  0
   22.9094    1.7586   -0.2854 N   0  0  0  0  0  0  0  0  0  0  0  0
   21.7969   -3.2231    0.1946 H   0  0  0  0  0  0  0  0  0  0  0  0
   19.2054   -3.3160    0.2068 H   0  0  0  0  0  0  0  0  0  0  0  0
   25.5836    3.8053   -0.4697 H   0  0  0  0  0  0  0  0  0  0  0  0
   23.0722    3.7936   -0.4760 H   0  0  0  0  0  0  0  0  0  0  0  0
   27.0130   -1.0386   -0.0122 C   0  0  0  0  0  0  0  0  0  0  0  0
   28.3106    0.1429   -0.1325 S   0  0  0  0  0  0  0  0  0  0  0  0
   27.5385   -2.3144    0.1117 C   0  0  0  0  0  0  0  0  0  0  0  0
   28.9438   -2.3533    0.1212 C   0  0  0  0  0  0  0  0  0  0  0  0
   29.5313   -1.1087    0.0061 C   0  0  0  0  0  0  0  0  0  0  0  0
   26.9206   -3.2001    0.2013 H   0  0  0  0  0  0  0  0  0  0  0  0
   29.5136   -3.2682    0.2292 H   0  0  0  0  0  0  0  0  0  0  0  0
   30.9358   -0.7811   -0.0063 C   0  0  0  0  0  0  0  0  0  0  0  0
   31.5252    0.4428    0.1475 C   0  0  0  0  0  0  0  0  0  0  0  0
   32.9554    0.4165    0.0898 C   0  0  0  0  0  0  0  0  0  0  0  0
   33.4531   -0.9040   -0.1046 C   0  0  0  0  0  0  0  0  0  0  0  0
   32.1363   -2.0630   -0.2437 S   0  0  0  0  0  0  0  0  0  0  0  0
   33.8553    1.4919    0.2558 C   0  0  0  0  0  0  0  0  0  0  0  0
   35.2174    1.1786    0.2211 C   0  0  0  0  0  0  0  0  0  0  0  0
   35.7128   -0.1410    0.0249 C   0  0  0  0  0  0  0  0  0  0  0  0
   34.8119   -1.2166   -0.1390 C   0  0  0  0  0  0  0  0  0  0  0  0
   36.5391    2.3362    0.3480 S   0  0  0  0  0  0  0  0  0  0  0  0
   37.7089    1.0559    0.1321 C   0  0  0  0  0  0  0  0  0  0  0  0
   37.1509   -0.1677   -0.0243 C   0  0  0  0  0  0  0  0  0  0  0  0
   35.2660   -2.6041   -0.3408 C   0  0  0  0  0  0  0  0  0  0  0  0
   33.4012    2.8780    0.4592 C   0  0  0  0  0  0  0  0  0  0  0  0
   35.0301   -3.4303   -1.4064 C   0  0  0  0  0  0  0  0  0  0  0  0
   35.5897   -4.7322   -1.2560 C   0  0  0  0  0  0  0  0  0  0  0  0
   36.2507   -4.9152   -0.0745 C   0  0  0  0  0  0  0  0  0  0  0  0
   36.1886   -3.4574    0.8859 S   0  0  0  0  0  0  0  0  0  0  0  0
   33.6592    3.7117    1.5142 C   0  0  0  0  0  0  0  0  0  0  0  0
   33.0929    5.0108    1.3687 C   0  0  0  0  0  0  0  0  0  0  0  0
   32.4049    5.1847    0.2012 C   0  0  0  0  0  0  0  0  0  0  0  0
   32.4488    3.7218   -0.7515 S   0  0  0  0  0  0  0  0  0  0  0  0
   36.9529   -6.1424    0.4210 C   0  0  0  0  0  0  0  0  0  0  0  0
   31.6881    6.4069   -0.2856 C   0  0  0  0  0  0  0  0  0  0  0  0
   30.9602    1.3469    0.3315 H   0  0  0  0  0  0  0  0  0  0  0  0
   37.7263   -1.0698   -0.1813 H   0  0  0  0  0  0  0  0  0  0  0  0
   34.4824   -3.1071   -2.2834 H   0  0  0  0  0  0  0  0  0  0  0  0
   35.5068   -5.5099   -2.0069 H   0  0  0  0  0  0  0  0  0  0  0  0
   34.2267    3.3952    2.3809 H   0  0  0  0  0  0  0  0  0  0  0  0
   33.1901    5.7930    2.1131 H   0  0  0  0  0  0  0  0  0  0  0  0
   36.5143   -6.5190    1.3501 H   0  0  0  0  0  0  0  0  0  0  0  0
   38.0146   -5.9590    0.6125 H   0  0  0  0  0  0  0  0  0  0  0  0
   36.8828   -6.9374   -0.3244 H   0  0  0  0  0  0  0  0  0  0  0  0
   32.1045    6.7792   -1.2265 H   0  0  0  0  0  0  0  0  0  0  0  0
   31.7726    7.2065    0.4535 H   0  0  0  0  0  0  0  0  0  0  0  0
   30.6231    6.2187   -0.4520 H   0  0  0  0  0  0  0  0  0  0  0  0
   38.7611    1.3029    0.1337 H   0  0  0  0  0  0  0  0  0  0  0  0
  1  2  1  0  0  0  0
  1  5  2  0  0  0  0
  1 26  1  0  0  0  0
  2  3  1  0  0  0  0
  3  4  2  0  0  0  0
  3  6  4  0  0  0  0
  4  5  4  0  0  0  0
  4 15  1  0  0  0  0
  5 16  1  0  0  0  0
  6  7  1  0  0  0  0
  6 10  4  0  0  0  0
  7  8  1  0  0  0  0
  8  9  4  0  0  0  0
  8 19  4  0  0  0  0
  9 10  4  0  0  0  0
  9 11  4  0  0  0  0
 10 14  4  0  0  0  0
 11 12  2  0  0  0  0
 12 13  4  0  0  0  0
 12 17  1  0  0  0  0
 13 14  2  0  0  0  0
 13 18  1  0  0  0  0
 19 20  1  0  0  0  0
 19 21  2  0  0  0  0
 20 23  1  0  0  0  0
 21 22  4  0  0  0  0
 21 24  1  0  0  0  0
 22 23  2  0  0  0  0
 22 25  1  0  0  0  0
 23 27  4  0  0  0  0
 27 28  2  0  0  0  0
 27 31  1  0  0  0  0
 28 29  4  0  0  0  0
 28 51  1  0  0  0  0
 29 30  4  0  0  0  0
 29 32  4  0  0  0  0
 30 31  1  0  0  0  0
 30 35  4  0  0  0  0
 32 33  4  0  0  0  0
 32 40  1  0  0  0  0
 33 34  4  0  0  0  0
 33 36  1  0  0  0  0
 34 35  4  0  0  0  0
 34 38  4  0  0  0  0
 35 39  1  0  0  0  0
 36 37  1  0  0  0  0
 37 38  2  0  0  0  0
 37 63  4  0  0  0  0
 38 52  1  0  0  0  0
 39 41  2  0  0  0  0
 39 44  1  0  0  0  0
 40 45  2  0  0  0  0
 40 48  1  0  0  0  0
 41 42  4  0  0  0  0
 41 53  1  0  0  0  0
 42 43  2  0  0  0  0
 42 54  1  0  0  0  0
 43 44  1  0  0  0  0
 43 49  1  0  0  0  0
 45 46  4  0  0  0  0
 45 55  1  0  0  0  0
 46 47  2  0  0  0  0
 46 56  1  0  0  0  0
 47 48  1  0  0  0  0
 47 50  1  0  0  0  0
 49 57  1  0  0  0  0
 49 58  1  0  0  0  0
 49 59  1  0  0  0  0
 50 60  1  0  0  0  0
 50 61  1  0  0  0  0
 50 62  1  0  0  0  0
 63 64  1  0  0  0  0
 63 67  2  0  0  0  0
 64 65  1  0  0  0  0
 65 66  2  0  0  0  0
 65 68  4  0  0  0  0
 66 67  4  0  0  0  0
 66 77  1  0  0  0  0
 67 78  1  0  0  0  0
 68 69  1  0  0  0  0
 68 72  4  0  0  0  0
 69 70  1  0  0  0  0
 70 71  4  0  0  0  0
 70 81  4  0  0  0  0
 71 72  4  0  0  0  0
 71 73  4  0  0  0  0
 72 76  4  0  0  0  0
 73 74  2  0  0  0  0
 74 75  4  0  0  0  0
 74 79  1  0  0  0  0
 75 76  2  0  0  0  0
 75 80  1  0  0  0  0
 81 82  1  0  0  0  0
 81 83  2  0  0  0  0
 82 85  1  0  0  0  0
 83 84  4  0  0  0  0
 83 86  1  0  0  0  0
 84 85  2  0  0  0  0
 84 87  1  0  0  0  0
 85 88  4  0  0  0  0
 88 89  2  0  0  0  0
 88 92  1  0  0  0  0
 89 90  4  0  0  0  0
 89112  1  0  0  0  0
 90 91  4  0  0  0  0
 90 93  4  0  0  0  0
 91 92  1  0  0  0  0
 91 96  4  0  0  0  0
 93 94  4  0  0  0  0
 93101  1  0  0  0  0
 94 95  4  0  0  0  0
 94 97  1  0  0  0  0
 95 96  4  0  0  0  0
 95 99  4  0  0  0  0
 96100  1  0  0  0  0
 97 98  1  0  0  0  0
 98 99  2  0  0  0  0
 98124  4  0  0  0  0
 99113  1  0  0  0  0
100102  2  0  0  0  0
100105  1  0  0  0  0
101106  2  0  0  0  0
101109  1  0  0  0  0
102103  4  0  0  0  0
102114  1  0  0  0  0
103104  2  0  0  0  0
103115  1  0  0  0  0
104105  1  0  0  0  0
104110  1  0  0  0  0
106107  4  0  0  0  0
106116  1  0  0  0  0
107108  2  0  0  0  0
107117  1  0  0  0  0
108109  1  0  0  0  0
108111  1  0  0  0  0
110118  1  0  0  0  0
110119  1  0  0  0  0
110120  1  0  0  0  0
111121  1  0  0  0  0
111122  1  0  0  0  0
111123  1  0  0  0  0
124125  1  0  0  0  0
124128  2  0  0  0  0
125126  1  0  0  0  0
126127  2  0  0  0  0
126129  4  0  0  0  0
127128  4  0  0  0  0
127138  1  0  0  0  0
128139  1  0  0  0  0
129130  1  0  0  0  0
129133  4  0  0  0  0
130131  1  0  0  0  0
131132  4  0  0  0  0
131142  4  0  0  0  0
132133  4  0  0  0  0
132134  4  0  0  0  0
133137  4  0  0  0  0
134135  2  0  0  0  0
135136  4  0  0  0  0
135140  1  0  0  0  0
136137  2  0  0  0  0
136141  1  0  0  0  0
142143  1  0  0  0  0
142144  2  0  0  0  0
143146  1  0  0  0  0
144145  4  0  0  0  0
144147  1  0  0  0  0
145146  2  0  0  0  0
145148  1  0  0  0  0
146149  4  0  0  0  0
149150  2  0  0  0  0
149153  1  0  0  0  0
150151  4  0  0  0  0
150173  1  0  0  0  0
151152  4  0  0  0  0
151154  4  0  0  0  0
152153  1  0  0  0  0
152157  4  0  0  0  0
154155  4  0  0  0  0
154162  1  0  0  0  0
155156  4  0  0  0  0
155158  1  0  0  0  0
156157  4  0  0  0  0
156160  4  0  0  0  0
157161  1  0  0  0  0
158159  1  0  0  0  0
159160  2  0  0  0  0
159185  4  0  0  0  0
160174  1  0  0  0  0
161163  2  0  0  0  0
161166  1  0  0  0  0
162167  2  0  0  0  0
162170  1  0  0  0  0
163164  4  0  0  0  0
163175  1  0  0  0  0
164165  2  0  0  0  0
164176  1  0  0  0  0
165166  1  0  0  0  0
165171  1  0  0  0  0
167168  4  0  0  0  0
167177  1  0  0  0  0
168169  2  0  0  0  0
168178  1  0  0  0  0
169170  1  0  0  0  0
169172  1  0  0  0  0
171179  1  0  0  0  0
171180  1  0  0  0  0
171181  1  0  0  0  0
172182  1  0  0  0  0
172183  1  0  0  0  0
172184  1  0  0  0  0
185186  1  0  0  0  0
185189  2  0  0  0  0
186187  1  0  0  0  0
187188  2  0  0  0  0
187190  4  0  0  0  0
188189  4  0  0  0  0
188199  1  0  0  0  0
189200  1  0  0  0  0
190191  1  0  0  0  0
190194  4  0  0  0  0
191192  1  0  0  0  0
192193  4  0  0  0  0
192203  4  0  0  0  0
193194  4  0  0  0  0
193195  4  0  0  0  0
194198  4  0  0  0  0
195196  2  0  0  0  0
196197  4  0  0  0  0
196201  1  0  0  0  0
197198  2  0  0  0  0
197202  1  0  0  0  0
203204  1  0  0  0  0
203205  2  0  0  0  0
204207  1  0  0  0  0
205206  4  0  0  0  0
205208  1  0  0  0  0
206207  2  0  0  0  0
206209  1  0  0  0  0
207210  4  0  0  0  0
210211  2  0  0  0  0
210214  1  0  0  0  0
211212  4  0  0  0  0
211234  1  0  0  0  0
212213  4  0  0  0  0
212215  4  0  0  0  0
213214  1  0  0  0  0
213218  4  0  0  0  0
215216  4  0  0  0  0
215223  1  0  0  0  0
216217  4  0  0  0  0
216219  1  0  0  0  0
217218  4  0  0  0  0
217221  4  0  0  0  0
218222  1  0  0  0  0
219220  1  0  0  0  0
220221  2  0  0  0  0
220246  1  0  0  0  0
221235  1  0  0  0  0
222224  2  0  0  0  0
222227  1  0  0  0  0
223228  2  0  0  0  0
223231  1  0  0  0  0
224225  4  0  0  0  0
224236  1  0  0  0  0
225226  2  0  0  0  0
225237  1  0  0  0  0
226227  1  0  0  0  0
226232  1  0  0  0  0
228229  4  0  0  0  0
228238  1  0  0  0  0
229230  2  0  0  0  0
229239  1  0  0  0  0
230231  1  0  0  0  0
230233  1  0  0  0  0
232240  1  0  0  0  0
232241  1  0  0  0  0
232242  1  0  0  0  0
233243  1  0  0  0  0
233244  1  0  0  0  0
233245  1  0  0  0  0
M  END
