# Supplementary material for: Design Principles for the Acceptor Units in Donor–Acceptor Conjugated Polymers
Source: ACS Omega. 2022 Oct 18;7(43):38969–78. doi: 10.1021/acsomega.2c04713 (PMC9631416; doi:10.1021/acsomega.2c04713)
Supplement: Supplementary file 2 — ao2c04713_si_002.zip [file ao2c04713_si_002.zip › mol-acceptors/A29.mol]

Title Card Required

Created by GaussView 6.0.16
274309  0  0  0  0  0  0  0  0  0    0
   -7.4144   -0.5816   -0.1138 C   0  0  0  0  0  0  0  0  0  0  0  0
   -7.8486   -1.8967   -0.0426 C   0  0  0  0  0  0  0  0  0  0  0  0
   -9.2445   -2.0400   -0.0469 C   0  0  0  0  0  0  0  0  0  0  0  0
   -9.9169   -0.8338   -0.1201 C   0  0  0  0  0  0  0  0  0  0  0  0
   -8.7954    0.5048   -0.2005 S   0  0  0  0  0  0  0  0  0  0  0  0
   -7.1703   -2.7390    0.0215 H   0  0  0  0  0  0  0  0  0  0  0  0
   -9.7476   -2.9965    0.0235 H   0  0  0  0  0  0  0  0  0  0  0  0
   -2.0961   -0.6086   -0.0919 C   0  0  0  0  0  0  0  0  0  0  0  0
   -1.6759   -1.9280   -0.0158 C   0  0  0  0  0  0  0  0  0  0  0  0
   -0.2815   -2.0854   -0.0091 C   0  0  0  0  0  0  0  0  0  0  0  0
    0.4037   -0.8863   -0.0785 C   0  0  0  0  0  0  0  0  0  0  0  0
   -0.7035    0.4636   -0.1688 S   0  0  0  0  0  0  0  0  0  0  0  0
    1.8311   -0.6741   -0.0789 C   0  0  0  0  0  0  0  0  0  0  0  0
    2.5148    0.4917    0.1310 C   0  0  0  0  0  0  0  0  0  0  0  0
    3.9364    0.3546    0.0676 C   0  0  0  0  0  0  0  0  0  0  0  0
    4.3284   -0.9905   -0.1902 C   0  0  0  0  0  0  0  0  0  0  0  0
    2.9247   -2.0344   -0.3779 S   0  0  0  0  0  0  0  0  0  0  0  0
    4.9185    1.3495    0.2817 C   0  0  0  0  0  0  0  0  0  0  0  0
    6.2482    0.9316    0.2287 C   0  0  0  0  0  0  0  0  0  0  0  0
    6.6401   -0.4135   -0.0290 C   0  0  0  0  0  0  0  0  0  0  0  0
    5.6581   -1.4085   -0.2430 C   0  0  0  0  0  0  0  0  0  0  0  0
    7.6519    1.9755    0.4160 S   0  0  0  0  0  0  0  0  0  0  0  0
    8.7454    0.6154    0.1164 C   0  0  0  0  0  0  0  0  0  0  0  0
    8.0618   -0.5505   -0.0930 C   0  0  0  0  0  0  0  0  0  0  0  0
    6.0042   -2.8143   -0.5116 C   0  0  0  0  0  0  0  0  0  0  0  0
    4.5724    2.7553    0.5503 C   0  0  0  0  0  0  0  0  0  0  0  0
    5.6854   -3.5751   -1.6048 C   0  0  0  0  0  0  0  0  0  0  0  0
    6.1579   -4.9165   -1.5244 C   0  0  0  0  0  0  0  0  0  0  0  0
    6.8341   -5.1947   -0.3700 C   0  0  0  0  0  0  0  0  0  0  0  0
    6.8954   -3.7807    0.6523 S   0  0  0  0  0  0  0  0  0  0  0  0
    4.8914    3.5161    1.6436 C   0  0  0  0  0  0  0  0  0  0  0  0
    4.4189    4.8575    1.5633 C   0  0  0  0  0  0  0  0  0  0  0  0
    3.7426    5.1358    0.4090 C   0  0  0  0  0  0  0  0  0  0  0  0
    3.6810    3.7218   -0.6134 S   0  0  0  0  0  0  0  0  0  0  0  0
    7.4686   -6.4845    0.0523 C   0  0  0  0  0  0  0  0  0  0  0  0
    3.1080    6.4256   -0.0131 C   0  0  0  0  0  0  0  0  0  0  0  0
   -2.3632   -2.7632    0.0441 H   0  0  0  0  0  0  0  0  0  0  0  0
    0.2112   -3.0469    0.0661 H   0  0  0  0  0  0  0  0  0  0  0  0
    2.0225    1.4281    0.3577 H   0  0  0  0  0  0  0  0  0  0  0  0
    8.5541   -1.4868   -0.3201 H   0  0  0  0  0  0  0  0  0  0  0  0
    5.1438   -3.1769   -2.4543 H   0  0  0  0  0  0  0  0  0  0  0  0
    6.0061   -5.6526   -2.3057 H   0  0  0  0  0  0  0  0  0  0  0  0
    5.4331    3.1179    2.4930 H   0  0  0  0  0  0  0  0  0  0  0  0
    4.5710    5.5936    2.3446 H   0  0  0  0  0  0  0  0  0  0  0  0
    7.0356   -6.8701    0.9802 H   0  0  0  0  0  0  0  0  0  0  0  0
    8.5452   -6.3764    0.2141 H   0  0  0  0  0  0  0  0  0  0  0  0
    7.3229   -7.2412   -0.7215 H   0  0  0  0  0  0  0  0  0  0  0  0
    3.5407    6.8112   -0.9412 H   0  0  0  0  0  0  0  0  0  0  0  0
    3.2541    7.1823    0.7606 H   0  0  0  0  0  0  0  0  0  0  0  0
    2.0313    6.3176   -0.1745 H   0  0  0  0  0  0  0  0  0  0  0  0
   12.6726    0.5507    0.1259 C   0  0  0  0  0  0  0  0  0  0  0  0
   12.2520    1.8698    0.0459 C   0  0  0  0  0  0  0  0  0  0  0  0
   10.8576    2.0269    0.0402 C   0  0  0  0  0  0  0  0  0  0  0  0
   10.1728    0.8279    0.1144 C   0  0  0  0  0  0  0  0  0  0  0  0
   11.2803   -0.5214    0.2086 S   0  0  0  0  0  0  0  0  0  0  0  0
   12.9391    2.7049   -0.0176 H   0  0  0  0  0  0  0  0  0  0  0  0
   10.3645    2.9880   -0.0379 H   0  0  0  0  0  0  0  0  0  0  0  0
   -5.4601    1.1154   -0.1668 C   0  0  0  0  0  0  0  0  0  0  0  0
   -6.0473   -0.1376   -0.1283 C   0  0  0  0  0  0  0  0  0  0  0  0
   -4.7591   -1.3455   -0.0925 S   0  0  0  0  0  0  0  0  0  0  0  0
   -3.4584   -0.1507   -0.1177 C   0  0  0  0  0  0  0  0  0  0  0  0
   -4.0325    1.1081   -0.1609 C   0  0  0  0  0  0  0  0  0  0  0  0
   -5.9576    2.5004   -0.2105 C   0  0  0  0  0  0  0  0  0  0  0  0
   -4.7342    3.4396   -0.2229 C   0  0  0  0  0  0  0  0  0  0  0  0
   -3.5206    2.4880   -0.2005 C   0  0  0  0  0  0  0  0  0  0  0  0
   -2.3624    2.8525   -0.2160 O   0  0  0  0  0  0  0  0  0  0  0  0
   -7.1119    2.8767   -0.2353 O   0  0  0  0  0  0  0  0  0  0  0  0
   -4.7247    4.2936   -1.5018 C   0  0  0  0  0  0  0  0  0  0  0  0
   -4.7348    4.3328    1.0299 C   0  0  0  0  0  0  0  0  0  0  0  0
   -4.7241    3.6744   -2.4030 H   0  0  0  0  0  0  0  0  0  0  0  0
   -3.8319    4.9217   -1.5222 H   0  0  0  0  0  0  0  0  0  0  0  0
   -5.6109    4.9306   -1.5294 H   0  0  0  0  0  0  0  0  0  0  0  0
   -4.7415    3.7420    1.9500 H   0  0  0  0  0  0  0  0  0  0  0  0
   -5.6210    4.9706    1.0306 H   0  0  0  0  0  0  0  0  0  0  0  0
   -3.8421    4.9615    1.0378 H   0  0  0  0  0  0  0  0  0  0  0  0
  -27.4903    0.7526   -0.0527 C   0  0  0  0  0  0  0  0  0  0  0  0
  -27.9106    2.0732   -0.0970 C   0  0  0  0  0  0  0  0  0  0  0  0
  -29.3051    2.2302   -0.1181 C   0  0  0  0  0  0  0  0  0  0  0  0
  -29.9900    1.0296   -0.0890 C   0  0  0  0  0  0  0  0  0  0  0  0
  -28.8832   -0.3226   -0.0515 S   0  0  0  0  0  0  0  0  0  0  0  0
  -31.4183    0.8174   -0.0856 C   0  0  0  0  0  0  0  0  0  0  0  0
  -32.1050   -0.3188    0.2376 C   0  0  0  0  0  0  0  0  0  0  0  0
  -33.5276   -0.1899    0.1418 C   0  0  0  0  0  0  0  0  0  0  0  0
  -33.9138    1.1206   -0.2610 C   0  0  0  0  0  0  0  0  0  0  0  0
  -32.5063    2.1387   -0.5417 S   0  0  0  0  0  0  0  0  0  0  0  0
  -34.5129   -1.1549    0.4466 C   0  0  0  0  0  0  0  0  0  0  0  0
  -35.8442   -0.7444    0.3324 C   0  0  0  0  0  0  0  0  0  0  0  0
  -36.2284    0.5654   -0.0721 C   0  0  0  0  0  0  0  0  0  0  0  0
  -35.2425    1.5301   -0.3746 C   0  0  0  0  0  0  0  0  0  0  0  0
  -37.2570   -1.7622    0.5989 S   0  0  0  0  0  0  0  0  0  0  0  0
  -38.3157   -0.4417    0.1649 C   0  0  0  0  0  0  0  0  0  0  0  0
  -37.6589    0.6968   -0.1597 C   0  0  0  0  0  0  0  0  0  0  0  0
  -35.5801    2.9020   -0.7938 C   0  0  0  0  0  0  0  0  0  0  0  0
  -34.1731   -2.5245    0.8666 C   0  0  0  0  0  0  0  0  0  0  0  0
  -35.2650    3.5357   -1.9657 C   0  0  0  0  0  0  0  0  0  0  0  0
  -35.7188    4.8850   -2.0265 C   0  0  0  0  0  0  0  0  0  0  0  0
  -36.3770    5.2966   -0.9023 C   0  0  0  0  0  0  0  0  0  0  0  0
  -36.4451    4.0015    0.2678 S   0  0  0  0  0  0  0  0  0  0  0  0
  -34.5228   -3.1715    2.0220 C   0  0  0  0  0  0  0  0  0  0  0  0
  -34.0479   -4.5124    2.0920 C   0  0  0  0  0  0  0  0  0  0  0  0
  -33.3395   -4.9049    0.9914 C   0  0  0  0  0  0  0  0  0  0  0  0
  -33.2494   -3.6020   -0.1673 S   0  0  0  0  0  0  0  0  0  0  0  0
  -36.9837    6.6360   -0.6144 C   0  0  0  0  0  0  0  0  0  0  0  0
  -32.6943   -6.2294    0.7202 C   0  0  0  0  0  0  0  0  0  0  0  0
  -27.2235    2.9108   -0.1044 H   0  0  0  0  0  0  0  0  0  0  0  0
  -29.7985    3.1943   -0.1324 H   0  0  0  0  0  0  0  0  0  0  0  0
  -31.6163   -1.2252    0.5697 H   0  0  0  0  0  0  0  0  0  0  0  0
  -38.1574    1.6068   -0.4645 H   0  0  0  0  0  0  0  0  0  0  0  0
  -34.7353    3.0410   -2.7709 H   0  0  0  0  0  0  0  0  0  0  0  0
  -35.5643    5.5306   -2.8837 H   0  0  0  0  0  0  0  0  0  0  0  0
  -35.0893   -2.6910    2.8104 H   0  0  0  0  0  0  0  0  0  0  0  0
  -34.2223   -5.1659    2.9394 H   0  0  0  0  0  0  0  0  0  0  0  0
  -36.5283    7.1134    0.2585 H   0  0  0  0  0  0  0  0  0  0  0  0
  -38.0592    6.5673   -0.4246 H   0  0  0  0  0  0  0  0  0  0  0  0
  -36.8394    7.3008   -1.4687 H   0  0  0  0  0  0  0  0  0  0  0  0
  -33.1021   -6.7087   -0.1749 H   0  0  0  0  0  0  0  0  0  0  0  0
  -32.8615   -6.9037    1.5629 H   0  0  0  0  0  0  0  0  0  0  0  0
  -31.6135   -6.1361    0.5775 H   0  0  0  0  0  0  0  0  0  0  0  0
  -22.1720    0.7266   -0.0053 C   0  0  0  0  0  0  0  0  0  0  0  0
  -21.7377    2.0416   -0.0760 C   0  0  0  0  0  0  0  0  0  0  0  0
  -20.3417    2.1849   -0.0707 C   0  0  0  0  0  0  0  0  0  0  0  0
  -19.6694    0.9788    0.0030 C   0  0  0  0  0  0  0  0  0  0  0  0
  -20.7910   -0.3597    0.0837 S   0  0  0  0  0  0  0  0  0  0  0  0
  -18.2443    0.7519    0.0153 C   0  0  0  0  0  0  0  0  0  0  0  0
  -17.5708   -0.4197   -0.1946 C   0  0  0  0  0  0  0  0  0  0  0  0
  -16.1484   -0.2976   -0.1186 C   0  0  0  0  0  0  0  0  0  0  0  0
  -15.7449    1.0422    0.1491 C   0  0  0  0  0  0  0  0  0  0  0  0
  -17.1395    2.0994    0.3305 S   0  0  0  0  0  0  0  0  0  0  0  0
  -15.1748   -1.3014   -0.3298 C   0  0  0  0  0  0  0  0  0  0  0  0
  -13.8414   -0.8973   -0.2641 C   0  0  0  0  0  0  0  0  0  0  0  0
  -13.4378    0.4424    0.0036 C   0  0  0  0  0  0  0  0  0  0  0  0
  -14.4115    1.4462    0.2149 C   0  0  0  0  0  0  0  0  0  0  0  0
  -12.4469   -1.9545   -0.4459 S   0  0  0  0  0  0  0  0  0  0  0  0
  -11.3420   -0.6071   -0.1311 C   0  0  0  0  0  0  0  0  0  0  0  0
  -12.0154    0.5646    0.0792 C   0  0  0  0  0  0  0  0  0  0  0  0
  -14.0532    2.8470    0.4937 C   0  0  0  0  0  0  0  0  0  0  0  0
  -15.5331   -2.7022   -0.6085 C   0  0  0  0  0  0  0  0  0  0  0  0
  -14.3736    3.6055    1.5881 C   0  0  0  0  0  0  0  0  0  0  0  0
  -13.8867    4.9423    1.5188 C   0  0  0  0  0  0  0  0  0  0  0  0
  -13.1978    5.2195    0.3717 C   0  0  0  0  0  0  0  0  0  0  0  0
  -13.1422    3.8102   -0.6575 S   0  0  0  0  0  0  0  0  0  0  0  0
  -15.2131   -3.4606   -1.7032 C   0  0  0  0  0  0  0  0  0  0  0  0
  -15.7001   -4.7974   -1.6337 C   0  0  0  0  0  0  0  0  0  0  0  0
  -16.3887   -5.0746   -0.4865 C   0  0  0  0  0  0  0  0  0  0  0  0
  -16.4439   -3.6653    0.5428 S   0  0  0  0  0  0  0  0  0  0  0  0
  -12.5465    6.5048   -0.0383 C   0  0  0  0  0  0  0  0  0  0  0  0
  -17.0401   -6.3598   -0.0763 C   0  0  0  0  0  0  0  0  0  0  0  0
  -22.4160    2.8840   -0.1394 H   0  0  0  0  0  0  0  0  0  0  0  0
  -19.8386    3.1415   -0.1400 H   0  0  0  0  0  0  0  0  0  0  0  0
  -18.0708   -1.3498   -0.4305 H   0  0  0  0  0  0  0  0  0  0  0  0
  -11.5154    1.4947    0.3149 H   0  0  0  0  0  0  0  0  0  0  0  0
  -14.9266    3.2085    2.4308 H   0  0  0  0  0  0  0  0  0  0  0  0
  -14.0378    5.6758    2.3026 H   0  0  0  0  0  0  0  0  0  0  0  0
  -14.6604   -3.0636   -2.5461 H   0  0  0  0  0  0  0  0  0  0  0  0
  -15.5494   -5.5309   -2.4176 H   0  0  0  0  0  0  0  0  0  0  0  0
  -12.9673    6.8996   -0.9680 H   0  0  0  0  0  0  0  0  0  0  0  0
  -11.4696    6.3866   -0.1913 H   0  0  0  0  0  0  0  0  0  0  0  0
  -12.6913    7.2590    0.7380 H   0  0  0  0  0  0  0  0  0  0  0  0
  -16.6189   -6.7548    0.8531 H   0  0  0  0  0  0  0  0  0  0  0  0
  -16.8958   -7.1140   -0.8528 H   0  0  0  0  0  0  0  0  0  0  0  0
  -18.1168   -6.2413    0.0771 H   0  0  0  0  0  0  0  0  0  0  0  0
  -39.3845   -0.6025    0.1776 H   0  0  0  0  0  0  0  0  0  0  0  0
  -25.5540   -0.9634    0.0392 C   0  0  0  0  0  0  0  0  0  0  0  0
  -26.1281    0.2948   -0.0218 C   0  0  0  0  0  0  0  0  0  0  0  0
  -24.8273    1.4890   -0.0630 S   0  0  0  0  0  0  0  0  0  0  0  0
  -23.5391    0.2823    0.0042 C   0  0  0  0  0  0  0  0  0  0  0  0
  -24.1263   -0.9700    0.0555 C   0  0  0  0  0  0  0  0  0  0  0  0
  -26.0657   -2.3428    0.0928 C   0  0  0  0  0  0  0  0  0  0  0  0
  -24.8521   -3.2929    0.1523 C   0  0  0  0  0  0  0  0  0  0  0  0
  -23.6288   -2.3540    0.1257 C   0  0  0  0  0  0  0  0  0  0  0  0
  -22.4745   -2.7294    0.1603 O   0  0  0  0  0  0  0  0  0  0  0  0
  -27.2236   -2.7083    0.0902 O   0  0  0  0  0  0  0  0  0  0  0  0
  -24.8733   -4.1078    1.4567 C   0  0  0  0  0  0  0  0  0  0  0  0
  -24.8399   -4.2235   -1.0724 C   0  0  0  0  0  0  0  0  0  0  0  0
  -24.8825   -3.4617    2.3388 H   0  0  0  0  0  0  0  0  0  0  0  0
  -23.9872   -4.7434    1.5119 H   0  0  0  0  0  0  0  0  0  0  0  0
  -25.7661   -4.7356    1.4876 H   0  0  0  0  0  0  0  0  0  0  0  0
  -24.8244   -3.6607   -2.0098 H   0  0  0  0  0  0  0  0  0  0  0  0
  -25.7328   -4.8520   -1.0698 H   0  0  0  0  0  0  0  0  0  0  0  0
  -23.9539   -4.8610   -1.0455 H   0  0  0  0  0  0  0  0  0  0  0  0
   32.7479   -0.7802   -0.0497 C   0  0  0  0  0  0  0  0  0  0  0  0
   32.3152   -2.0946    0.0366 C   0  0  0  0  0  0  0  0  0  0  0  0
   30.9192   -2.2388    0.0421 C   0  0  0  0  0  0  0  0  0  0  0  0
   30.2458   -1.0339   -0.0388 C   0  0  0  0  0  0  0  0  0  0  0  0
   31.3659    0.3044   -0.1391 S   0  0  0  0  0  0  0  0  0  0  0  0
   32.9946   -2.9357    0.1044 H   0  0  0  0  0  0  0  0  0  0  0  0
   30.4171   -3.1949    0.1244 H   0  0  0  0  0  0  0  0  0  0  0  0
   38.0699   -0.8052   -0.0528 C   0  0  0  0  0  0  0  0  0  0  0  0
   38.4895   -2.1229    0.0144 C   0  0  0  0  0  0  0  0  0  0  0  0
   39.8935   -2.2762    0.0193 C   0  0  0  0  0  0  0  0  0  0  0  0
   40.5458   -1.0743   -0.0440 C   0  0  0  0  0  0  0  0  0  0  0  0
   39.4639    0.2672   -0.1105 S   0  0  0  0  0  0  0  0  0  0  0  0
   41.6114   -0.8952   -0.0550 H   0  0  0  0  0  0  0  0  0  0  0  0
   37.8026   -2.9595    0.0596 H   0  0  0  0  0  0  0  0  0  0  0  0
   40.3974   -3.2334    0.0679 H   0  0  0  0  0  0  0  0  0  0  0  0
   34.7004    0.9178   -0.1335 C   0  0  0  0  0  0  0  0  0  0  0  0
   34.1150   -0.3346   -0.0750 C   0  0  0  0  0  0  0  0  0  0  0  0
   35.4050   -1.5394   -0.0237 S   0  0  0  0  0  0  0  0  0  0  0  0
   36.7031   -0.3453   -0.0749 C   0  0  0  0  0  0  0  0  0  0  0  0
   36.1291    0.9108   -0.1322 C   0  0  0  0  0  0  0  0  0  0  0  0
   34.2022    2.3016   -0.1971 C   0  0  0  0  0  0  0  0  0  0  0  0
   35.4248    3.2412   -0.2319 C   0  0  0  0  0  0  0  0  0  0  0  0
   36.6396    2.2916   -0.1926 C   0  0  0  0  0  0  0  0  0  0  0  0
   37.7971    2.6568   -0.2099 O   0  0  0  0  0  0  0  0  0  0  0  0
   33.0474    2.6767   -0.2216 O   0  0  0  0  0  0  0  0  0  0  0  0
   35.4307    4.0665   -1.5297 C   0  0  0  0  0  0  0  0  0  0  0  0
   35.4268    4.1622    1.0004 C   0  0  0  0  0  0  0  0  0  0  0  0
   35.4298    3.4274   -2.4170 H   0  0  0  0  0  0  0  0  0  0  0  0
   36.3228    4.6949   -1.5660 H   0  0  0  0  0  0  0  0  0  0  0  0
   34.5438    4.7019   -1.5695 H   0  0  0  0  0  0  0  0  0  0  0  0
   35.4225    3.5921    1.9335 H   0  0  0  0  0  0  0  0  0  0  0  0
   34.5402    4.7993    0.9889 H   0  0  0  0  0  0  0  0  0  0  0  0
   36.3192    4.7913    0.9920 H   0  0  0  0  0  0  0  0  0  0  0  0
   17.9909    0.5246    0.1319 C   0  0  0  0  0  0  0  0  0  0  0  0
   18.4247    1.8394    0.0525 C   0  0  0  0  0  0  0  0  0  0  0  0
   19.8206    1.9828    0.0501 C   0  0  0  0  0  0  0  0  0  0  0  0
   20.4934    0.7771    0.1262 C   0  0  0  0  0  0  0  0  0  0  0  0
   19.3725   -0.5612    0.2180 S   0  0  0  0  0  0  0  0  0  0  0  0
   21.9187    0.5506    0.1318 C   0  0  0  0  0  0  0  0  0  0  0  0
   22.5912   -0.6227   -0.0719 C   0  0  0  0  0  0  0  0  0  0  0  0
   24.0140   -0.4995   -0.0054 C   0  0  0  0  0  0  0  0  0  0  0  0
   24.4187    0.8426    0.2482 C   0  0  0  0  0  0  0  0  0  0  0  0
   23.0250    1.9010    0.4286 S   0  0  0  0  0  0  0  0  0  0  0  0
   24.9866   -1.5049   -0.2136 C   0  0  0  0  0  0  0  0  0  0  0  0
   26.3203   -1.1000   -0.1594 C   0  0  0  0  0  0  0  0  0  0  0  0
   26.7249    0.2422    0.0942 C   0  0  0  0  0  0  0  0  0  0  0  0
   25.7523    1.2475    0.3025 C   0  0  0  0  0  0  0  0  0  0  0  0
   27.7141   -2.1582   -0.3403 S   0  0  0  0  0  0  0  0  0  0  0  0
   28.8203   -0.8077   -0.0436 C   0  0  0  0  0  0  0  0  0  0  0  0
   28.1478    0.3655    0.1604 C   0  0  0  0  0  0  0  0  0  0  0  0
   26.1118    2.6508    0.5667 C   0  0  0  0  0  0  0  0  0  0  0  0
   24.6271   -2.9082   -0.4778 C   0  0  0  0  0  0  0  0  0  0  0  0
   25.7982    3.4189    1.6564 C   0  0  0  0  0  0  0  0  0  0  0  0
   26.2843    4.7551    1.5721 C   0  0  0  0  0  0  0  0  0  0  0  0
   26.9658    5.0223    0.4183 C   0  0  0  0  0  0  0  0  0  0  0  0
   27.0153    3.6040   -0.5987 S   0  0  0  0  0  0  0  0  0  0  0  0
   24.9407   -3.6762   -1.5676 C   0  0  0  0  0  0  0  0  0  0  0  0
   24.4547   -5.0125   -1.4834 C   0  0  0  0  0  0  0  0  0  0  0  0
   23.7732   -5.2797   -0.3295 C   0  0  0  0  0  0  0  0  0  0  0  0
   23.7237   -3.8614    0.6875 S   0  0  0  0  0  0  0  0  0  0  0  0
   27.6143    6.3041   -0.0073 C   0  0  0  0  0  0  0  0  0  0  0  0
   23.1248   -6.5615    0.0959 C   0  0  0  0  0  0  0  0  0  0  0  0
   17.7460    2.6813   -0.0128 H   0  0  0  0  0  0  0  0  0  0  0  0
   20.3232    2.9391   -0.0270 H   0  0  0  0  0  0  0  0  0  0  0  0
   22.0902   -1.5550   -0.2964 H   0  0  0  0  0  0  0  0  0  0  0  0
   28.6488    1.2977    0.3851 H   0  0  0  0  0  0  0  0  0  0  0  0
   25.2508    3.0293    2.5061 H   0  0  0  0  0  0  0  0  0  0  0  0
   26.1381    5.4956    2.3503 H   0  0  0  0  0  0  0  0  0  0  0  0
   25.4882   -3.2865   -2.4173 H   0  0  0  0  0  0  0  0  0  0  0  0
   24.6010   -5.7529   -2.2616 H   0  0  0  0  0  0  0  0  0  0  0  0
   27.1876    6.6904   -0.9378 H   0  0  0  0  0  0  0  0  0  0  0  0
   28.6902    6.1846   -0.1658 H   0  0  0  0  0  0  0  0  0  0  0  0
   27.4741    7.0652    0.7632 H   0  0  0  0  0  0  0  0  0  0  0  0
   23.5514   -6.9479    1.0265 H   0  0  0  0  0  0  0  0  0  0  0  0
   23.2651   -7.3226   -0.6745 H   0  0  0  0  0  0  0  0  0  0  0  0
   22.0489   -6.4422    0.2544 H   0  0  0  0  0  0  0  0  0  0  0  0
   14.6095   -1.1652    0.1999 C   0  0  0  0  0  0  0  0  0  0  0  0
   14.0351    0.0932    0.1505 C   0  0  0  0  0  0  0  0  0  0  0  0
   15.3355    1.2879    0.1133 S   0  0  0  0  0  0  0  0  0  0  0  0
   16.6240    0.0805    0.1534 C   0  0  0  0  0  0  0  0  0  0  0  0
   16.0371   -1.1723    0.2015 C   0  0  0  0  0  0  0  0  0  0  0  0
   14.0980   -2.5450    0.2500 C   0  0  0  0  0  0  0  0  0  0  0  0
   15.3117   -3.4962    0.2763 C   0  0  0  0  0  0  0  0  0  0  0  0
   16.5349   -2.5570    0.2530 C   0  0  0  0  0  0  0  0  0  0  0  0
   17.6894   -2.9329    0.2761 O   0  0  0  0  0  0  0  0  0  0  0  0
   12.9398   -2.9095    0.2702 O   0  0  0  0  0  0  0  0  0  0  0  0
   15.3060   -4.3395    1.5623 C   0  0  0  0  0  0  0  0  0  0  0  0
   15.3088   -4.3997   -0.9690 C   0  0  0  0  0  0  0  0  0  0  0  0
   15.3080   -3.7128    2.4584 H   0  0  0  0  0  0  0  0  0  0  0  0
   16.1924   -4.9763    1.5927 H   0  0  0  0  0  0  0  0  0  0  0  0
   14.4133   -4.9675    1.5905 H   0  0  0  0  0  0  0  0  0  0  0  0
   15.3128   -3.8165   -1.8940 H   0  0  0  0  0  0  0  0  0  0  0  0
   14.4162   -5.0286   -0.9691 H   0  0  0  0  0  0  0  0  0  0  0  0
   16.1952   -5.0373   -0.9669 H   0  0  0  0  0  0  0  0  0  0  0  0
  1  2  4  0  0  0  0
  1  5  1  0  0  0  0
  1 59  4  0  0  0  0
  2  3  4  0  0  0  0
  2  6  1  0  0  0  0
  3  4  2  0  0  0  0
  3  7  1  0  0  0  0
  4  5  1  0  0  0  0
  4134  4  0  0  0  0
  8  9  4  0  0  0  0
  8 12  1  0  0  0  0
  8 61  4  0  0  0  0
  9 10  4  0  0  0  0
  9 37  1  0  0  0  0
 10 11  2  0  0  0  0
 10 38  1  0  0  0  0
 11 12  1  0  0  0  0
 11 13  4  0  0  0  0
 13 14  2  0  0  0  0
 13 17  1  0  0  0  0
 14 15  4  0  0  0  0
 14 39  1  0  0  0  0
 15 16  4  0  0  0  0
 15 18  4  0  0  0  0
 16 17  1  0  0  0  0
 16 21  4  0  0  0  0
 18 19  4  0  0  0  0
 18 26  1  0  0  0  0
 19 20  4  0  0  0  0
 19 22  1  0  0  0  0
 20 21  4  0  0  0  0
 20 24  4  0  0  0  0
 21 25  1  0  0  0  0
 22 23  1  0  0  0  0
 23 24  2  0  0  0  0
 23 54  4  0  0  0  0
 24 40  1  0  0  0  0
 25 27  2  0  0  0  0
 25 30  1  0  0  0  0
 26 31  2  0  0  0  0
 26 34  1  0  0  0  0
 27 28  4  0  0  0  0
 27 41  1  0  0  0  0
 28 29  2  0  0  0  0
 28 42  1  0  0  0  0
 29 30  1  0  0  0  0
 29 35  1  0  0  0  0
 31 32  4  0  0  0  0
 31 43  1  0  0  0  0
 32 33  2  0  0  0  0
 32 44  1  0  0  0  0
 33 34  1  0  0  0  0
 33 36  1  0  0  0  0
 35 45  1  0  0  0  0
 35 46  1  0  0  0  0
 35 47  1  0  0  0  0
 36 48  1  0  0  0  0
 36 49  1  0  0  0  0
 36 50  1  0  0  0  0
 51 52  4  0  0  0  0
 51 55  1  0  0  0  0
 51258  4  0  0  0  0
 52 53  4  0  0  0  0
 52 56  1  0  0  0  0
 53 54  2  0  0  0  0
 53 57  1  0  0  0  0
 54 55  1  0  0  0  0
 58 59  2  0  0  0  0
 58 62  4  0  0  0  0
 58 63  1  0  0  0  0
 59 60  1  0  0  0  0
 60 61  1  0  0  0  0
 61 62  2  0  0  0  0
 62 65  1  0  0  0  0
 63 64  1  0  0  0  0
 63 67  2  0  0  0  0
 64 65  1  0  0  0  0
 64 68  1  0  0  0  0
 64 69  1  0  0  0  0
 65 66  2  0  0  0  0
 68 70  1  0  0  0  0
 68 71  1  0  0  0  0
 68 72  1  0  0  0  0
 69 73  1  0  0  0  0
 69 74  1  0  0  0  0
 69 75  1  0  0  0  0
 76 77  4  0  0  0  0
 76 80  1  0  0  0  0
 76164  4  0  0  0  0
 77 78  4  0  0  0  0
 77105  1  0  0  0  0
 78 79  2  0  0  0  0
 78106  1  0  0  0  0
 79 80  1  0  0  0  0
 79 81  4  0  0  0  0
 81 82  2  0  0  0  0
 81 85  1  0  0  0  0
 82 83  4  0  0  0  0
 82107  1  0  0  0  0
 83 84  4  0  0  0  0
 83 86  4  0  0  0  0
 84 85  1  0  0  0  0
 84 89  4  0  0  0  0
 86 87  4  0  0  0  0
 86 94  1  0  0  0  0
 87 88  4  0  0  0  0
 87 90  1  0  0  0  0
 88 89  4  0  0  0  0
 88 92  4  0  0  0  0
 89 93  1  0  0  0  0
 90 91  1  0  0  0  0
 91 92  2  0  0  0  0
 91162  1  0  0  0  0
 92108  1  0  0  0  0
 93 95  2  0  0  0  0
 93 98  1  0  0  0  0
 94 99  2  0  0  0  0
 94102  1  0  0  0  0
 95 96  4  0  0  0  0
 95109  1  0  0  0  0
 96 97  2  0  0  0  0
 96110  1  0  0  0  0
 97 98  1  0  0  0  0
 97103  1  0  0  0  0
 99100  4  0  0  0  0
 99111  1  0  0  0  0
100101  2  0  0  0  0
100112  1  0  0  0  0
101102  1  0  0  0  0
101104  1  0  0  0  0
103113  1  0  0  0  0
103114  1  0  0  0  0
103115  1  0  0  0  0
104116  1  0  0  0  0
104117  1  0  0  0  0
104118  1  0  0  0  0
119120  4  0  0  0  0
119123  1  0  0  0  0
119166  4  0  0  0  0
120121  4  0  0  0  0
120148  1  0  0  0  0
121122  2  0  0  0  0
121149  1  0  0  0  0
122123  1  0  0  0  0
122124  4  0  0  0  0
124125  2  0  0  0  0
124128  1  0  0  0  0
125126  4  0  0  0  0
125150  1  0  0  0  0
126127  4  0  0  0  0
126129  4  0  0  0  0
127128  1  0  0  0  0
127132  4  0  0  0  0
129130  4  0  0  0  0
129137  1  0  0  0  0
130131  4  0  0  0  0
130133  1  0  0  0  0
131132  4  0  0  0  0
131135  4  0  0  0  0
132136  1  0  0  0  0
133134  1  0  0  0  0
134135  2  0  0  0  0
135151  1  0  0  0  0
136138  2  0  0  0  0
136141  1  0  0  0  0
137142  2  0  0  0  0
137145  1  0  0  0  0
138139  4  0  0  0  0
138152  1  0  0  0  0
139140  2  0  0  0  0
139153  1  0  0  0  0
140141  1  0  0  0  0
140146  1  0  0  0  0
142143  4  0  0  0  0
142154  1  0  0  0  0
143144  2  0  0  0  0
143155  1  0  0  0  0
144145  1  0  0  0  0
144147  1  0  0  0  0
146156  1  0  0  0  0
146157  1  0  0  0  0
146158  1  0  0  0  0
147159  1  0  0  0  0
147160  1  0  0  0  0
147161  1  0  0  0  0
163164  2  0  0  0  0
163167  4  0  0  0  0
163168  1  0  0  0  0
164165  1  0  0  0  0
165166  1  0  0  0  0
166167  2  0  0  0  0
167170  1  0  0  0  0
168169  1  0  0  0  0
168172  2  0  0  0  0
169170  1  0  0  0  0
169173  1  0  0  0  0
169174  1  0  0  0  0
170171  2  0  0  0  0
173175  1  0  0  0  0
173176  1  0  0  0  0
173177  1  0  0  0  0
174178  1  0  0  0  0
174179  1  0  0  0  0
174180  1  0  0  0  0
181182  4  0  0  0  0
181185  1  0  0  0  0
181197  4  0  0  0  0
182183  4  0  0  0  0
182186  1  0  0  0  0
183184  2  0  0  0  0
183187  1  0  0  0  0
184185  1  0  0  0  0
184229  4  0  0  0  0
188189  2  0  0  0  0
188192  1  0  0  0  0
188199  4  0  0  0  0
189190  4  0  0  0  0
189194  1  0  0  0  0
190191  2  0  0  0  0
190195  1  0  0  0  0
191192  1  0  0  0  0
191193  1  0  0  0  0
196197  2  0  0  0  0
196200  4  0  0  0  0
196201  1  0  0  0  0
197198  1  0  0  0  0
198199  1  0  0  0  0
199200  2  0  0  0  0
200203  1  0  0  0  0
201202  1  0  0  0  0
201205  2  0  0  0  0
202203  1  0  0  0  0
202206  1  0  0  0  0
202207  1  0  0  0  0
203204  2  0  0  0  0
206208  1  0  0  0  0
206209  1  0  0  0  0
206210  1  0  0  0  0
207211  1  0  0  0  0
207212  1  0  0  0  0
207213  1  0  0  0  0
214215  4  0  0  0  0
214218  1  0  0  0  0
214260  4  0  0  0  0
215216  4  0  0  0  0
215243  1  0  0  0  0
216217  2  0  0  0  0
216244  1  0  0  0  0
217218  1  0  0  0  0
217219  4  0  0  0  0
219220  2  0  0  0  0
219223  1  0  0  0  0
220221  4  0  0  0  0
220245  1  0  0  0  0
221222  4  0  0  0  0
221224  4  0  0  0  0
222223  1  0  0  0  0
222227  4  0  0  0  0
224225  4  0  0  0  0
224232  1  0  0  0  0
225226  4  0  0  0  0
225228  1  0  0  0  0
226227  4  0  0  0  0
226230  4  0  0  0  0
227231  1  0  0  0  0
228229  1  0  0  0  0
229230  2  0  0  0  0
230246  1  0  0  0  0
231233  2  0  0  0  0
231236  1  0  0  0  0
232237  2  0  0  0  0
232240  1  0  0  0  0
233234  4  0  0  0  0
233247  1  0  0  0  0
234235  2  0  0  0  0
234248  1  0  0  0  0
235236  1  0  0  0  0
235241  1  0  0  0  0
237238  4  0  0  0  0
237249  1  0  0  0  0
238239  2  0  0  0  0
238250  1  0  0  0  0
239240  1  0  0  0  0
239242  1  0  0  0  0
241251  1  0  0  0  0
241252  1  0  0  0  0
241253  1  0  0  0  0
242254  1  0  0  0  0
242255  1  0  0  0  0
242256  1  0  0  0  0
257258  2  0  0  0  0
257261  4  0  0  0  0
257262  1  0  0  0  0
258259  1  0  0  0  0
259260  1  0  0  0  0
260261  2  0  0  0  0
261264  1  0  0  0  0
262263  1  0  0  0  0
262266  2  0  0  0  0
263264  1  0  0  0  0
263267  1  0  0  0  0
263268  1  0  0  0  0
264265  2  0  0  0  0
267269  1  0  0  0  0
267270  1  0  0  0  0
267271  1  0  0  0  0
268272  1  0  0  0  0
268273  1  0  0  0  0
268274  1  0  0  0  0
M  END
