# Supplementary material for: Design Principles for the Acceptor Units in Donor–Acceptor Conjugated Polymers
Source: ACS Omega. 2022 Oct 18;7(43):38969–78. doi: 10.1021/acsomega.2c04713 (PMC9631416; doi:10.1021/acsomega.2c04713)
Supplement: Supplementary file 2 — ao2c04713_si_002.zip [file ao2c04713_si_002.zip › mol-acceptors/A3.mol]

Title Card Required

Created by GaussView 6.0.16
226257  0  0  0  0  0  0  0  0  0    0
   22.4883    0.5291    0.0638 C   0  0  0  0  0  0  0  0  0  0  0  0
   22.7170   -0.7904   -0.1225 N   0  0  0  0  0  0  0  0  0  0  0  0
   23.9531   -1.2047   -0.1665 N   0  0  0  0  0  0  0  0  0  0  0  0
   24.9323   -0.2838   -0.0223 C   0  0  0  0  0  0  0  0  0  0  0  0
   24.7032    1.0360    0.1650 N   0  0  0  0  0  0  0  0  0  0  0  0
   23.4670    1.4499    0.2089 N   0  0  0  0  0  0  0  0  0  0  0  0
   26.3037   -0.7338   -0.0698 C   0  0  0  0  0  0  0  0  0  0  0  0
   26.7619   -2.0208   -0.2512 C   0  0  0  0  0  0  0  0  0  0  0  0
   28.1671   -2.1113   -0.2492 C   0  0  0  0  0  0  0  0  0  0  0  0
   28.7976   -0.8935   -0.0680 C   0  0  0  0  0  0  0  0  0  0  0  0
   27.6257    0.3922    0.1213 S   0  0  0  0  0  0  0  0  0  0  0  0
   26.0897   -2.8575   -0.3868 H   0  0  0  0  0  0  0  0  0  0  0  0
   28.7078   -3.0380   -0.3965 H   0  0  0  0  0  0  0  0  0  0  0  0
   18.6228    1.1401    0.1015 C   0  0  0  0  0  0  0  0  0  0  0  0
   19.2531    2.3577    0.2849 C   0  0  0  0  0  0  0  0  0  0  0  0
   20.6583    2.2668    0.2902 C   0  0  0  0  0  0  0  0  0  0  0  0
   21.1164    0.9798    0.1095 C   0  0  0  0  0  0  0  0  0  0  0  0
   19.7952   -0.1461   -0.0841 S   0  0  0  0  0  0  0  0  0  0  0  0
   18.7127    3.2848    0.4307 H   0  0  0  0  0  0  0  0  0  0  0  0
   21.3305    3.1032    0.4273 H   0  0  0  0  0  0  0  0  0  0  0  0
   37.0465    0.9741   -0.0170 C   0  0  0  0  0  0  0  0  0  0  0  0
   36.4432   -0.2323    0.0987 C   0  0  0  0  0  0  0  0  0  0  0  0
   35.0080   -0.1523    0.0294 C   0  0  0  0  0  0  0  0  0  0  0  0
   34.5636    1.1898   -0.1396 C   0  0  0  0  0  0  0  0  0  0  0  0
   35.9277    2.3013   -0.2162 S   0  0  0  0  0  0  0  0  0  0  0  0
   34.0680   -1.1989    0.1526 C   0  0  0  0  0  0  0  0  0  0  0  0
   32.7217   -0.8360    0.1063 C   0  0  0  0  0  0  0  0  0  0  0  0
   32.2756    0.5061   -0.0611 C   0  0  0  0  0  0  0  0  0  0  0  0
   33.2149    1.5534   -0.1860 C   0  0  0  0  0  0  0  0  0  0  0  0
   31.3629   -1.9503    0.1955 S   0  0  0  0  0  0  0  0  0  0  0  0
   30.2154   -0.6201   -0.0253 C   0  0  0  0  0  0  0  0  0  0  0  0
   30.8484    0.5851   -0.1397 C   0  0  0  0  0  0  0  0  0  0  0  0
   32.8120    2.9590   -0.3589 C   0  0  0  0  0  0  0  0  0  0  0  0
   34.4684   -2.6066    0.3249 C   0  0  0  0  0  0  0  0  0  0  0  0
   33.1245    3.8139   -1.3822 C   0  0  0  0  0  0  0  0  0  0  0  0
   32.5939    5.1250   -1.2140 C   0  0  0  0  0  0  0  0  0  0  0  0
   31.8794    5.2872   -0.0606 C   0  0  0  0  0  0  0  0  0  0  0  0
   31.8530    3.7975    0.8501 S   0  0  0  0  0  0  0  0  0  0  0  0
   34.1860   -3.4501    1.3655 C   0  0  0  0  0  0  0  0  0  0  0  0
   34.6999   -4.7674    1.1895 C   0  0  0  0  0  0  0  0  0  0  0  0
   35.3718   -4.9447    0.0133 C   0  0  0  0  0  0  0  0  0  0  0  0
   35.3780   -3.4618   -0.9099 S   0  0  0  0  0  0  0  0  0  0  0  0
   31.1854    6.5161    0.4421 C   0  0  0  0  0  0  0  0  0  0  0  0
   36.0359   -6.1841   -0.5039 C   0  0  0  0  0  0  0  0  0  0  0  0
   36.9835   -1.1583    0.2404 H   0  0  0  0  0  0  0  0  0  0  0  0
   30.3186    1.5130   -0.3096 H   0  0  0  0  0  0  0  0  0  0  0  0
   33.7047    3.5046   -2.2431 H   0  0  0  0  0  0  0  0  0  0  0  0
   32.7346    5.9244   -1.9325 H   0  0  0  0  0  0  0  0  0  0  0  0
   33.6377   -3.1293    2.2430 H   0  0  0  0  0  0  0  0  0  0  0  0
   34.5771   -5.5602    1.9188 H   0  0  0  0  0  0  0  0  0  0  0  0
   31.5844    6.8470    1.4057 H   0  0  0  0  0  0  0  0  0  0  0  0
   30.1108    6.3559    0.5712 H   0  0  0  0  0  0  0  0  0  0  0  0
   31.3162    7.3340   -0.2695 H   0  0  0  0  0  0  0  0  0  0  0  0
   35.5974   -6.5205   -1.4483 H   0  0  0  0  0  0  0  0  0  0  0  0
   35.9258   -6.9944    0.2198 H   0  0  0  0  0  0  0  0  0  0  0  0
   37.1062   -6.0351   -0.6760 H   0  0  0  0  0  0  0  0  0  0  0  0
    2.6295    0.4225    0.0648 C   0  0  0  0  0  0  0  0  0  0  0  0
    2.8582   -0.8975   -0.1199 N   0  0  0  0  0  0  0  0  0  0  0  0
    4.0942   -1.3123   -0.1596 N   0  0  0  0  0  0  0  0  0  0  0  0
    5.0732   -0.3917   -0.0130 C   0  0  0  0  0  0  0  0  0  0  0  0
    4.8444    0.9282    0.1721 N   0  0  0  0  0  0  0  0  0  0  0  0
    3.6084    1.3430    0.2119 N   0  0  0  0  0  0  0  0  0  0  0  0
    6.4447   -0.8426   -0.0555 C   0  0  0  0  0  0  0  0  0  0  0  0
    6.9029   -2.1301   -0.2341 C   0  0  0  0  0  0  0  0  0  0  0  0
    8.3078   -2.2213   -0.2266 C   0  0  0  0  0  0  0  0  0  0  0  0
    8.9382   -1.0035   -0.0437 C   0  0  0  0  0  0  0  0  0  0  0  0
    7.7660    0.2831    0.1389 S   0  0  0  0  0  0  0  0  0  0  0  0
    6.2307   -2.9665   -0.3713 H   0  0  0  0  0  0  0  0  0  0  0  0
    8.8483   -3.1486   -0.3706 H   0  0  0  0  0  0  0  0  0  0  0  0
   -1.2355    1.0351    0.0919 C   0  0  0  0  0  0  0  0  0  0  0  0
   -0.6051    2.2527    0.2758 C   0  0  0  0  0  0  0  0  0  0  0  0
    0.7999    2.1612    0.2847 C   0  0  0  0  0  0  0  0  0  0  0  0
    1.2579    0.8736    0.1064 C   0  0  0  0  0  0  0  0  0  0  0  0
   -0.0634   -0.2518   -0.0896 S   0  0  0  0  0  0  0  0  0  0  0  0
   -1.1454    3.1801    0.4194 H   0  0  0  0  0  0  0  0  0  0  0  0
    1.4721    2.9974    0.4227 H   0  0  0  0  0  0  0  0  0  0  0  0
   17.2055    0.8673    0.0545 C   0  0  0  0  0  0  0  0  0  0  0  0
   16.5718   -0.3399    0.1555 C   0  0  0  0  0  0  0  0  0  0  0  0
   15.1465   -0.2599    0.0746 C   0  0  0  0  0  0  0  0  0  0  0  0
   14.6999    1.0838   -0.0813 C   0  0  0  0  0  0  0  0  0  0  0  0
   16.0585    2.1988   -0.1551 S   0  0  0  0  0  0  0  0  0  0  0  0
   14.2070   -1.3105    0.1873 C   0  0  0  0  0  0  0  0  0  0  0  0
   12.8609   -0.9473    0.1411 C   0  0  0  0  0  0  0  0  0  0  0  0
   12.4143    0.3964   -0.0148 C   0  0  0  0  0  0  0  0  0  0  0  0
   13.3539    1.4471   -0.1274 C   0  0  0  0  0  0  0  0  0  0  0  0
   11.5024   -2.0624    0.2144 S   0  0  0  0  0  0  0  0  0  0  0  0
   10.3554   -0.7309    0.0045 C   0  0  0  0  0  0  0  0  0  0  0  0
   10.9892    0.4764   -0.0962 C   0  0  0  0  0  0  0  0  0  0  0  0
   12.9506    2.8543   -0.2873 C   0  0  0  0  0  0  0  0  0  0  0  0
   14.6102   -2.7177    0.3473 C   0  0  0  0  0  0  0  0  0  0  0  0
   13.2541    3.7154   -1.3080 C   0  0  0  0  0  0  0  0  0  0  0  0
   12.7261    5.0257   -1.1259 C   0  0  0  0  0  0  0  0  0  0  0  0
   12.0224    5.1805    0.0351 C   0  0  0  0  0  0  0  0  0  0  0  0
   12.0034    3.6847    0.9362 S   0  0  0  0  0  0  0  0  0  0  0  0
   14.3073   -3.5785    1.3685 C   0  0  0  0  0  0  0  0  0  0  0  0
   14.8352   -4.8889    1.1864 C   0  0  0  0  0  0  0  0  0  0  0  0
   15.5382   -5.0441    0.0251 C   0  0  0  0  0  0  0  0  0  0  0  0
   15.5567   -3.5486   -0.8765 S   0  0  0  0  0  0  0  0  0  0  0  0
   11.3335    6.4062    0.5524 C   0  0  0  0  0  0  0  0  0  0  0  0
   16.2271   -6.2698   -0.4921 C   0  0  0  0  0  0  0  0  0  0  0  0
   17.1011   -1.2697    0.3165 H   0  0  0  0  0  0  0  0  0  0  0  0
   10.4600    1.4062   -0.2574 H   0  0  0  0  0  0  0  0  0  0  0  0
   13.8250    3.4114   -2.1770 H   0  0  0  0  0  0  0  0  0  0  0  0
   12.8605    5.8298   -1.8404 H   0  0  0  0  0  0  0  0  0  0  0  0
   13.7370   -3.2742    2.2378 H   0  0  0  0  0  0  0  0  0  0  0  0
   14.7014   -5.6928    1.9014 H   0  0  0  0  0  0  0  0  0  0  0  0
   11.7410    6.7300    1.5148 H   0  0  0  0  0  0  0  0  0  0  0  0
   10.2600    6.2455    0.6897 H   0  0  0  0  0  0  0  0  0  0  0  0
   11.4585    7.2290   -0.1545 H   0  0  0  0  0  0  0  0  0  0  0  0
   15.8193   -6.5940   -1.4543 H   0  0  0  0  0  0  0  0  0  0  0  0
   16.1023   -7.0924    0.2151 H   0  0  0  0  0  0  0  0  0  0  0  0
   17.3005   -6.1091   -0.6297 H   0  0  0  0  0  0  0  0  0  0  0  0
  -17.2289    0.3228    0.0306 C   0  0  0  0  0  0  0  0  0  0  0  0
  -17.0003   -0.9972   -0.1542 N   0  0  0  0  0  0  0  0  0  0  0  0
  -15.7644   -1.4122   -0.1929 N   0  0  0  0  0  0  0  0  0  0  0  0
  -14.7854   -0.4918   -0.0454 C   0  0  0  0  0  0  0  0  0  0  0  0
  -15.0139    0.8281    0.1393 N   0  0  0  0  0  0  0  0  0  0  0  0
  -16.2499    1.2432    0.1781 N   0  0  0  0  0  0  0  0  0  0  0  0
  -13.4139   -0.9432   -0.0864 C   0  0  0  0  0  0  0  0  0  0  0  0
  -12.9559   -2.2308   -0.2645 C   0  0  0  0  0  0  0  0  0  0  0  0
  -11.5509   -2.3224   -0.2551 C   0  0  0  0  0  0  0  0  0  0  0  0
  -10.9205   -1.1048   -0.0712 C   0  0  0  0  0  0  0  0  0  0  0  0
  -12.0925    0.1821    0.1100 S   0  0  0  0  0  0  0  0  0  0  0  0
  -13.6282   -3.0670   -0.4026 H   0  0  0  0  0  0  0  0  0  0  0  0
  -11.0106   -3.2499   -0.3984 H   0  0  0  0  0  0  0  0  0  0  0  0
  -21.0938    0.9358    0.0565 C   0  0  0  0  0  0  0  0  0  0  0  0
  -20.4633    2.1534    0.2403 C   0  0  0  0  0  0  0  0  0  0  0  0
  -19.0584    2.0618    0.2495 C   0  0  0  0  0  0  0  0  0  0  0  0
  -18.6004    0.7742    0.0715 C   0  0  0  0  0  0  0  0  0  0  0  0
  -19.9218   -0.3512   -0.1247 S   0  0  0  0  0  0  0  0  0  0  0  0
  -21.0036    3.0809    0.3837 H   0  0  0  0  0  0  0  0  0  0  0  0
  -18.3861    2.8980    0.3875 H   0  0  0  0  0  0  0  0  0  0  0  0
   -2.6528    0.7629    0.0419 C   0  0  0  0  0  0  0  0  0  0  0  0
   -3.2871   -0.4441    0.1414 C   0  0  0  0  0  0  0  0  0  0  0  0
   -4.7121   -0.3636    0.0577 C   0  0  0  0  0  0  0  0  0  0  0  0
   -5.1579    0.9804   -0.0987 C   0  0  0  0  0  0  0  0  0  0  0  0
   -3.7989    2.0950   -0.1696 S   0  0  0  0  0  0  0  0  0  0  0  0
   -5.6523   -1.4139    0.1684 C   0  0  0  0  0  0  0  0  0  0  0  0
   -6.9981   -1.0502    0.1199 C   0  0  0  0  0  0  0  0  0  0  0  0
   -7.4439    0.2938   -0.0365 C   0  0  0  0  0  0  0  0  0  0  0  0
   -6.5037    1.3441   -0.1472 C   0  0  0  0  0  0  0  0  0  0  0  0
   -8.3571   -2.1648    0.1907 S   0  0  0  0  0  0  0  0  0  0  0  0
   -9.5032   -0.8327   -0.0208 C   0  0  0  0  0  0  0  0  0  0  0  0
   -8.8689    0.3743   -0.1203 C   0  0  0  0  0  0  0  0  0  0  0  0
   -6.9062    2.7515   -0.3075 C   0  0  0  0  0  0  0  0  0  0  0  0
   -5.2498   -2.8213    0.3288 C   0  0  0  0  0  0  0  0  0  0  0  0
   -6.6008    3.6126   -1.3277 C   0  0  0  0  0  0  0  0  0  0  0  0
   -7.1286    4.9231   -1.1463 C   0  0  0  0  0  0  0  0  0  0  0  0
   -7.8340    5.0781    0.0136 C   0  0  0  0  0  0  0  0  0  0  0  0
   -7.8550    3.5822    0.9145 S   0  0  0  0  0  0  0  0  0  0  0  0
   -5.5552   -3.6824    1.3490 C   0  0  0  0  0  0  0  0  0  0  0  0
   -5.0274   -4.9929    1.1676 C   0  0  0  0  0  0  0  0  0  0  0  0
   -4.3220   -5.1479    0.0076 C   0  0  0  0  0  0  0  0  0  0  0  0
   -4.3011   -3.6520   -0.8933 S   0  0  0  0  0  0  0  0  0  0  0  0
   -8.5233    6.3039    0.5299 C   0  0  0  0  0  0  0  0  0  0  0  0
   -3.6327   -6.3737   -0.5087 C   0  0  0  0  0  0  0  0  0  0  0  0
   -2.7585   -1.3741    0.3031 H   0  0  0  0  0  0  0  0  0  0  0  0
   -9.3974    1.3043   -0.2821 H   0  0  0  0  0  0  0  0  0  0  0  0
   -6.0287    3.3084   -2.1960 H   0  0  0  0  0  0  0  0  0  0  0  0
   -6.9928    5.7272   -1.8606 H   0  0  0  0  0  0  0  0  0  0  0  0
   -6.1271   -3.3782    2.2173 H   0  0  0  0  0  0  0  0  0  0  0  0
   -5.1630   -5.7970    1.8819 H   0  0  0  0  0  0  0  0  0  0  0  0
   -8.1172    6.6276    1.4930 H   0  0  0  0  0  0  0  0  0  0  0  0
   -9.5971    6.1436    0.6654 H   0  0  0  0  0  0  0  0  0  0  0  0
   -8.3969    7.1267   -0.1768 H   0  0  0  0  0  0  0  0  0  0  0  0
   -4.0387   -6.6973   -1.4717 H   0  0  0  0  0  0  0  0  0  0  0  0
   -3.7591   -7.1965    0.1980 H   0  0  0  0  0  0  0  0  0  0  0  0
   -2.5589   -6.2134   -0.6442 H   0  0  0  0  0  0  0  0  0  0  0  0
  -37.0884    0.2216    0.0073 C   0  0  0  0  0  0  0  0  0  0  0  0
  -36.8592   -1.0964   -0.1821 N   0  0  0  0  0  0  0  0  0  0  0  0
  -35.6227   -1.5113   -0.2228 N   0  0  0  0  0  0  0  0  0  0  0  0
  -34.6444   -0.5910   -0.0728 C   0  0  0  0  0  0  0  0  0  0  0  0
  -34.8734    0.7270    0.1172 N   0  0  0  0  0  0  0  0  0  0  0  0
  -36.1109    1.1410    0.1587 N   0  0  0  0  0  0  0  0  0  0  0  0
  -33.2722   -1.0421   -0.1169 C   0  0  0  0  0  0  0  0  0  0  0  0
  -32.8146   -2.3288   -0.3005 C   0  0  0  0  0  0  0  0  0  0  0  0
  -31.4094   -2.4204   -0.2929 C   0  0  0  0  0  0  0  0  0  0  0  0
  -30.7791   -1.2037   -0.1050 C   0  0  0  0  0  0  0  0  0  0  0  0
  -31.9509    0.0824    0.0826 S   0  0  0  0  0  0  0  0  0  0  0  0
  -33.4870   -3.1645   -0.4413 H   0  0  0  0  0  0  0  0  0  0  0  0
  -30.8692   -3.3473   -0.4407 H   0  0  0  0  0  0  0  0  0  0  0  0
  -40.9335    0.8299    0.0333 C   0  0  0  0  0  0  0  0  0  0  0  0
  -40.3344    2.0471    0.2216 C   0  0  0  0  0  0  0  0  0  0  0  0
  -38.9206    1.9591    0.2319 C   0  0  0  0  0  0  0  0  0  0  0  0
  -38.4634    0.6732    0.0508 C   0  0  0  0  0  0  0  0  0  0  0  0
  -39.7876   -0.4512   -0.1357 S   0  0  0  0  0  0  0  0  0  0  0  0
  -40.8848    2.9708    0.3480 H   0  0  0  0  0  0  0  0  0  0  0  0
  -38.2483    2.7960    0.3656 H   0  0  0  0  0  0  0  0  0  0  0  0
  -22.5111    0.6637    0.0064 C   0  0  0  0  0  0  0  0  0  0  0  0
  -23.1455   -0.5432    0.1068 C   0  0  0  0  0  0  0  0  0  0  0  0
  -24.5705   -0.4626    0.0230 C   0  0  0  0  0  0  0  0  0  0  0  0
  -25.0162    0.8812   -0.1345 C   0  0  0  0  0  0  0  0  0  0  0  0
  -23.6571    1.9957   -0.2062 S   0  0  0  0  0  0  0  0  0  0  0  0
  -25.5107   -1.5128    0.1345 C   0  0  0  0  0  0  0  0  0  0  0  0
  -26.8565   -1.1489    0.0858 C   0  0  0  0  0  0  0  0  0  0  0  0
  -27.3022    0.1949   -0.0716 C   0  0  0  0  0  0  0  0  0  0  0  0
  -26.3620    1.2451   -0.1832 C   0  0  0  0  0  0  0  0  0  0  0  0
  -28.2157   -2.2634    0.1577 S   0  0  0  0  0  0  0  0  0  0  0  0
  -29.3616   -0.9314   -0.0549 C   0  0  0  0  0  0  0  0  0  0  0  0
  -28.7273    0.2754   -0.1554 C   0  0  0  0  0  0  0  0  0  0  0  0
  -26.7643    2.6523   -0.3448 C   0  0  0  0  0  0  0  0  0  0  0  0
  -25.1084   -2.9201    0.2958 C   0  0  0  0  0  0  0  0  0  0  0  0
  -26.4592    3.5124   -1.3659 C   0  0  0  0  0  0  0  0  0  0  0  0
  -26.9867    4.8232   -1.1855 C   0  0  0  0  0  0  0  0  0  0  0  0
  -27.6917    4.9793   -0.0255 C   0  0  0  0  0  0  0  0  0  0  0  0
  -27.7126    3.4843    0.8769 S   0  0  0  0  0  0  0  0  0  0  0  0
  -25.4143   -3.7806    1.3164 C   0  0  0  0  0  0  0  0  0  0  0  0
  -24.8867   -5.0913    1.1359 C   0  0  0  0  0  0  0  0  0  0  0  0
  -24.1809   -5.2470   -0.0237 C   0  0  0  0  0  0  0  0  0  0  0  0
  -24.1593   -3.7516   -0.9255 S   0  0  0  0  0  0  0  0  0  0  0  0
  -28.3806    6.2058    0.4899 C   0  0  0  0  0  0  0  0  0  0  0  0
  -23.4917   -6.4733   -0.5392 C   0  0  0  0  0  0  0  0  0  0  0  0
  -22.6170   -1.4731    0.2694 H   0  0  0  0  0  0  0  0  0  0  0  0
  -29.2558    1.2053   -0.3181 H   0  0  0  0  0  0  0  0  0  0  0  0
  -25.8875    3.2073   -2.2340 H   0  0  0  0  0  0  0  0  0  0  0  0
  -26.8511    5.6266   -1.9006 H   0  0  0  0  0  0  0  0  0  0  0  0
  -25.9866   -3.4759    2.1843 H   0  0  0  0  0  0  0  0  0  0  0  0
  -25.0228   -5.8950    1.8505 H   0  0  0  0  0  0  0  0  0  0  0  0
  -27.9740    6.5303    1.4525 H   0  0  0  0  0  0  0  0  0  0  0  0
  -29.4543    6.0458    0.6261 H   0  0  0  0  0  0  0  0  0  0  0  0
  -28.2544    7.0279   -0.2176 H   0  0  0  0  0  0  0  0  0  0  0  0
  -23.8976   -6.7973   -1.5022 H   0  0  0  0  0  0  0  0  0  0  0  0
  -23.6185   -7.2957    0.1679 H   0  0  0  0  0  0  0  0  0  0  0  0
  -22.4179   -6.3133   -0.6745 H   0  0  0  0  0  0  0  0  0  0  0  0
   38.1069    1.1828    0.0035 H   0  0  0  0  0  0  0  0  0  0  0  0
  -41.9900    0.6091   -0.0164 H   0  0  0  0  0  0  0  0  0  0  0  0
  1  2  4  0  0  0  0
  1  6  4  0  0  0  0
  1 17  4  0  0  0  0
  2  3  4  0  0  0  0
  3  4  4  0  0  0  0
  4  5  4  0  0  0  0
  4  7  4  0  0  0  0
  5  6  4  0  0  0  0
  7  8  2  0  0  0  0
  7 11  1  0  0  0  0
  8  9  4  0  0  0  0
  8 12  1  0  0  0  0
  9 10  2  0  0  0  0
  9 13  1  0  0  0  0
 10 11  1  0  0  0  0
 10 31  4  0  0  0  0
 14 15  2  0  0  0  0
 14 18  1  0  0  0  0
 14 77  4  0  0  0  0
 15 16  4  0  0  0  0
 15 19  1  0  0  0  0
 16 17  2  0  0  0  0
 16 20  1  0  0  0  0
 17 18  1  0  0  0  0
 21 22  2  0  0  0  0
 21 25  1  0  0  0  0
 21225  1  0  0  0  0
 22 23  4  0  0  0  0
 22 45  1  0  0  0  0
 23 24  4  0  0  0  0
 23 26  4  0  0  0  0
 24 25  1  0  0  0  0
 24 29  4  0  0  0  0
 26 27  4  0  0  0  0
 26 34  1  0  0  0  0
 27 28  4  0  0  0  0
 27 30  1  0  0  0  0
 28 29  4  0  0  0  0
 28 32  4  0  0  0  0
 29 33  1  0  0  0  0
 30 31  1  0  0  0  0
 31 32  2  0  0  0  0
 32 46  1  0  0  0  0
 33 35  2  0  0  0  0
 33 38  1  0  0  0  0
 34 39  2  0  0  0  0
 34 42  1  0  0  0  0
 35 36  4  0  0  0  0
 35 47  1  0  0  0  0
 36 37  2  0  0  0  0
 36 48  1  0  0  0  0
 37 38  1  0  0  0  0
 37 43  1  0  0  0  0
 39 40  4  0  0  0  0
 39 49  1  0  0  0  0
 40 41  2  0  0  0  0
 40 50  1  0  0  0  0
 41 42  1  0  0  0  0
 41 44  1  0  0  0  0
 43 51  1  0  0  0  0
 43 52  1  0  0  0  0
 43 53  1  0  0  0  0
 44 54  1  0  0  0  0
 44 55  1  0  0  0  0
 44 56  1  0  0  0  0
 57 58  4  0  0  0  0
 57 62  4  0  0  0  0
 57 73  4  0  0  0  0
 58 59  4  0  0  0  0
 59 60  4  0  0  0  0
 60 61  4  0  0  0  0
 60 63  4  0  0  0  0
 61 62  4  0  0  0  0
 63 64  2  0  0  0  0
 63 67  1  0  0  0  0
 64 65  4  0  0  0  0
 64 68  1  0  0  0  0
 65 66  2  0  0  0  0
 65 69  1  0  0  0  0
 66 67  1  0  0  0  0
 66 87  4  0  0  0  0
 70 71  2  0  0  0  0
 70 74  1  0  0  0  0
 70133  4  0  0  0  0
 71 72  4  0  0  0  0
 71 75  1  0  0  0  0
 72 73  2  0  0  0  0
 72 76  1  0  0  0  0
 73 74  1  0  0  0  0
 77 78  2  0  0  0  0
 77 81  1  0  0  0  0
 78 79  4  0  0  0  0
 78101  1  0  0  0  0
 79 80  4  0  0  0  0
 79 82  4  0  0  0  0
 80 81  1  0  0  0  0
 80 85  4  0  0  0  0
 82 83  4  0  0  0  0
 82 90  1  0  0  0  0
 83 84  4  0  0  0  0
 83 86  1  0  0  0  0
 84 85  4  0  0  0  0
 84 88  4  0  0  0  0
 85 89  1  0  0  0  0
 86 87  1  0  0  0  0
 87 88  2  0  0  0  0
 88102  1  0  0  0  0
 89 91  2  0  0  0  0
 89 94  1  0  0  0  0
 90 95  2  0  0  0  0
 90 98  1  0  0  0  0
 91 92  4  0  0  0  0
 91103  1  0  0  0  0
 92 93  2  0  0  0  0
 92104  1  0  0  0  0
 93 94  1  0  0  0  0
 93 99  1  0  0  0  0
 95 96  4  0  0  0  0
 95105  1  0  0  0  0
 96 97  2  0  0  0  0
 96106  1  0  0  0  0
 97 98  1  0  0  0  0
 97100  1  0  0  0  0
 99107  1  0  0  0  0
 99108  1  0  0  0  0
 99109  1  0  0  0  0
100110  1  0  0  0  0
100111  1  0  0  0  0
100112  1  0  0  0  0
113114  4  0  0  0  0
113118  4  0  0  0  0
113129  4  0  0  0  0
114115  4  0  0  0  0
115116  4  0  0  0  0
116117  4  0  0  0  0
116119  4  0  0  0  0
117118  4  0  0  0  0
119120  2  0  0  0  0
119123  1  0  0  0  0
120121  4  0  0  0  0
120124  1  0  0  0  0
121122  2  0  0  0  0
121125  1  0  0  0  0
122123  1  0  0  0  0
122143  4  0  0  0  0
126127  2  0  0  0  0
126130  1  0  0  0  0
126189  4  0  0  0  0
127128  4  0  0  0  0
127131  1  0  0  0  0
128129  2  0  0  0  0
128132  1  0  0  0  0
129130  1  0  0  0  0
133134  2  0  0  0  0
133137  1  0  0  0  0
134135  4  0  0  0  0
134157  1  0  0  0  0
135136  4  0  0  0  0
135138  4  0  0  0  0
136137  1  0  0  0  0
136141  4  0  0  0  0
138139  4  0  0  0  0
138146  1  0  0  0  0
139140  4  0  0  0  0
139142  1  0  0  0  0
140141  4  0  0  0  0
140144  4  0  0  0  0
141145  1  0  0  0  0
142143  1  0  0  0  0
143144  2  0  0  0  0
144158  1  0  0  0  0
145147  2  0  0  0  0
145150  1  0  0  0  0
146151  2  0  0  0  0
146154  1  0  0  0  0
147148  4  0  0  0  0
147159  1  0  0  0  0
148149  2  0  0  0  0
148160  1  0  0  0  0
149150  1  0  0  0  0
149155  1  0  0  0  0
151152  4  0  0  0  0
151161  1  0  0  0  0
152153  2  0  0  0  0
152162  1  0  0  0  0
153154  1  0  0  0  0
153156  1  0  0  0  0
155163  1  0  0  0  0
155164  1  0  0  0  0
155165  1  0  0  0  0
156166  1  0  0  0  0
156167  1  0  0  0  0
156168  1  0  0  0  0
169170  4  0  0  0  0
169174  4  0  0  0  0
169185  1  0  0  0  0
170171  4  0  0  0  0
171172  4  0  0  0  0
172173  4  0  0  0  0
172175  4  0  0  0  0
173174  4  0  0  0  0
175176  2  0  0  0  0
175179  1  0  0  0  0
176177  4  0  0  0  0
176180  1  0  0  0  0
177178  2  0  0  0  0
177181  1  0  0  0  0
178179  1  0  0  0  0
178199  4  0  0  0  0
182183  2  0  0  0  0
182186  1  0  0  0  0
182226  1  0  0  0  0
183184  4  0  0  0  0
183187  1  0  0  0  0
184185  2  0  0  0  0
184188  1  0  0  0  0
185186  1  0  0  0  0
189190  2  0  0  0  0
189193  1  0  0  0  0
190191  4  0  0  0  0
190213  1  0  0  0  0
191192  4  0  0  0  0
191194  4  0  0  0  0
192193  1  0  0  0  0
192197  4  0  0  0  0
194195  4  0  0  0  0
194202  1  0  0  0  0
195196  4  0  0  0  0
195198  1  0  0  0  0
196197  4  0  0  0  0
196200  4  0  0  0  0
197201  1  0  0  0  0
198199  1  0  0  0  0
199200  2  0  0  0  0
200214  1  0  0  0  0
201203  2  0  0  0  0
201206  1  0  0  0  0
202207  2  0  0  0  0
202210  1  0  0  0  0
203204  4  0  0  0  0
203215  1  0  0  0  0
204205  2  0  0  0  0
204216  1  0  0  0  0
205206  1  0  0  0  0
205211  1  0  0  0  0
207208  4  0  0  0  0
207217  1  0  0  0  0
208209  2  0  0  0  0
208218  1  0  0  0  0
209210  1  0  0  0  0
209212  1  0  0  0  0
211219  1  0  0  0  0
211220  1  0  0  0  0
211221  1  0  0  0  0
212222  1  0  0  0  0
212223  1  0  0  0  0
212224  1  0  0  0  0
M  END
