# Supplementary material for: Design Principles for the Acceptor Units in Donor–Acceptor Conjugated Polymers
Source: ACS Omega. 2022 Oct 18;7(43):38969–78. doi: 10.1021/acsomega.2c04713 (PMC9631416; doi:10.1021/acsomega.2c04713)
Supplement: Supplementary file 2 — ao2c04713_si_002.zip [file ao2c04713_si_002.zip › mol-acceptors/A30.mol]

Title Card Required

Created by GaussView 6.0.16
258293  0  0  0  0  0  0  0  0  0    0
  -38.1570   -0.6293    0.2135 C   0  0  0  0  0  0  0  0  0  0  0  0
  -37.5276    0.5588    0.0548 C   0  0  0  0  0  0  0  0  0  0  0  0
  -36.0936    0.4460    0.0984 C   0  0  0  0  0  0  0  0  0  0  0  0
  -35.6775   -0.9014    0.2934 C   0  0  0  0  0  0  0  0  0  0  0  0
  -37.0658   -1.9775    0.4251 S   0  0  0  0  0  0  0  0  0  0  0  0
  -35.1315    1.4659   -0.0703 C   0  0  0  0  0  0  0  0  0  0  0  0
  -33.7936    1.0721   -0.0410 C   0  0  0  0  0  0  0  0  0  0  0  0
  -33.3756   -0.2756    0.1526 C   0  0  0  0  0  0  0  0  0  0  0  0
  -34.3369   -1.2961    0.3229 C   0  0  0  0  0  0  0  0  0  0  0  0
  -32.4109    2.1507   -0.1861 S   0  0  0  0  0  0  0  0  0  0  0  0
  -31.2902    0.7994    0.0485 C   0  0  0  0  0  0  0  0  0  0  0  0
  -31.9491   -0.3870    0.2061 C   0  0  0  0  0  0  0  0  0  0  0  0
  -33.9639   -2.7060    0.5247 C   0  0  0  0  0  0  0  0  0  0  0  0
  -35.5024    2.8779   -0.2716 C   0  0  0  0  0  0  0  0  0  0  0  0
  -34.2780   -3.5275    1.5746 C   0  0  0  0  0  0  0  0  0  0  0  0
  -33.7779   -4.8535    1.4320 C   0  0  0  0  0  0  0  0  0  0  0  0
  -33.0855   -5.0600    0.2722 C   0  0  0  0  0  0  0  0  0  0  0  0
  -33.0426   -3.5953   -0.6768 S   0  0  0  0  0  0  0  0  0  0  0  0
  -35.2251    3.6865   -1.3409 C   0  0  0  0  0  0  0  0  0  0  0  0
  -35.7040    5.0199   -1.1892 C   0  0  0  0  0  0  0  0  0  0  0  0
  -36.3439    5.2445   -0.0033 C   0  0  0  0  0  0  0  0  0  0  0  0
  -36.3627    3.7874    0.9599 S   0  0  0  0  0  0  0  0  0  0  0  0
  -32.4226   -6.3147   -0.2081 C   0  0  0  0  0  0  0  0  0  0  0  0
  -36.9672    6.5127    0.4947 C   0  0  0  0  0  0  0  0  0  0  0  0
  -38.0485    1.4938   -0.1002 H   0  0  0  0  0  0  0  0  0  0  0  0
  -31.4374   -1.3225    0.3898 H   0  0  0  0  0  0  0  0  0  0  0  0
  -34.8367   -3.1837    2.4366 H   0  0  0  0  0  0  0  0  0  0  0  0
  -33.9231   -5.6311    2.1734 H   0  0  0  0  0  0  0  0  0  0  0  0
  -34.7048    3.3292   -2.2214 H   0  0  0  0  0  0  0  0  0  0  0  0
  -35.5801    5.7898   -1.9424 H   0  0  0  0  0  0  0  0  0  0  0  0
  -31.3470   -6.1783   -0.3548 H   0  0  0  0  0  0  0  0  0  0  0  0
  -32.8406   -6.6617   -1.1579 H   0  0  0  0  0  0  0  0  0  0  0  0
  -32.5599   -7.1118    0.5256 H   0  0  0  0  0  0  0  0  0  0  0  0
  -38.0364    6.3936    0.6950 H   0  0  0  0  0  0  0  0  0  0  0  0
  -36.8556    7.3004   -0.2533 H   0  0  0  0  0  0  0  0  0  0  0  0
  -36.4993    6.8641    1.4193 H   0  0  0  0  0  0  0  0  0  0  0  0
  -27.3625    0.8150    0.0181 C   0  0  0  0  0  0  0  0  0  0  0  0
  -27.8056    2.1170    0.1799 C   0  0  0  0  0  0  0  0  0  0  0  0
  -29.2046    2.2455    0.2012 C   0  0  0  0  0  0  0  0  0  0  0  0
  -29.8664    1.0410    0.0573 C   0  0  0  0  0  0  0  0  0  0  0  0
  -28.7323   -0.2771   -0.1250 S   0  0  0  0  0  0  0  0  0  0  0  0
  -27.1335    2.9594    0.2913 H   0  0  0  0  0  0  0  0  0  0  0  0
  -29.7164    3.1896    0.3403 H   0  0  0  0  0  0  0  0  0  0  0  0
  -25.9943    0.3755   -0.0395 C   0  0  0  0  0  0  0  0  0  0  0  0
  -24.6970    1.5787    0.0651 S   0  0  0  0  0  0  0  0  0  0  0  0
  -23.4041    0.3721   -0.0563 C   0  0  0  0  0  0  0  0  0  0  0  0
  -23.9908   -0.8660   -0.1767 C   0  0  0  0  0  0  0  0  0  0  0  0
  -25.4116   -0.8643   -0.1675 C   0  0  0  0  0  0  0  0  0  0  0  0
  -25.8794   -2.2606   -0.2994 C   0  0  0  0  0  0  0  0  0  0  0  0
  -24.7051   -3.0312   -0.3791 N   0  0  0  0  0  0  0  0  0  0  0  0
  -23.5306   -2.2647   -0.3145 C   0  0  0  0  0  0  0  0  0  0  0  0
  -22.4113   -2.7268   -0.3690 O   0  0  0  0  0  0  0  0  0  0  0  0
  -27.0034   -2.7122   -0.3389 O   0  0  0  0  0  0  0  0  0  0  0  0
  -24.7005   -4.4753   -0.5213 C   0  0  0  0  0  0  0  0  0  0  0  0
  -24.1904   -4.9412    0.3238 H   0  0  0  0  0  0  0  0  0  0  0  0
  -25.7367   -4.8063   -0.5542 H   0  0  0  0  0  0  0  0  0  0  0  0
  -24.1895   -4.7669   -1.4406 H   0  0  0  0  0  0  0  0  0  0  0  0
  -22.0338    0.8071   -0.0169 C   0  0  0  0  0  0  0  0  0  0  0  0
  -21.5831    2.1073    0.1381 C   0  0  0  0  0  0  0  0  0  0  0  0
  -20.1836    2.2297    0.1403 C   0  0  0  0  0  0  0  0  0  0  0  0
  -19.5287    1.0222   -0.0118 C   0  0  0  0  0  0  0  0  0  0  0  0
  -20.6712   -0.2914   -0.1769 S   0  0  0  0  0  0  0  0  0  0  0  0
  -18.1069    0.7745   -0.0402 C   0  0  0  0  0  0  0  0  0  0  0  0
  -17.4517   -0.4181    0.0941 C   0  0  0  0  0  0  0  0  0  0  0  0
  -16.0274   -0.3130    0.0243 C   0  0  0  0  0  0  0  0  0  0  0  0
  -15.6036    1.0347   -0.1580 C   0  0  0  0  0  0  0  0  0  0  0  0
  -16.9821    2.1222   -0.2707 S   0  0  0  0  0  0  0  0  0  0  0  0
  -15.0691   -1.3428    0.1701 C   0  0  0  0  0  0  0  0  0  0  0  0
  -13.7296   -0.9556    0.1290 C   0  0  0  0  0  0  0  0  0  0  0  0
  -13.3059    0.3921   -0.0532 C   0  0  0  0  0  0  0  0  0  0  0  0
  -14.2642    1.4219   -0.1991 C   0  0  0  0  0  0  0  0  0  0  0  0
  -12.3513   -2.0431    0.2419 S   0  0  0  0  0  0  0  0  0  0  0  0
  -11.2264   -0.6954    0.0119 C   0  0  0  0  0  0  0  0  0  0  0  0
  -11.8815    0.4973   -0.1226 C   0  0  0  0  0  0  0  0  0  0  0  0
  -13.8849    2.8321   -0.3879 C   0  0  0  0  0  0  0  0  0  0  0  0
  -15.4485   -2.7530    0.3588 C   0  0  0  0  0  0  0  0  0  0  0  0
  -14.1936    3.6640   -1.4312 C   0  0  0  0  0  0  0  0  0  0  0  0
  -13.6876    4.9864   -1.2761 C   0  0  0  0  0  0  0  0  0  0  0  0
  -12.9956    5.1793   -0.1137 C   0  0  0  0  0  0  0  0  0  0  0  0
  -12.9609    3.7060    0.8226 S   0  0  0  0  0  0  0  0  0  0  0  0
  -15.1391   -3.5852    1.4016 C   0  0  0  0  0  0  0  0  0  0  0  0
  -15.6462   -4.9073    1.2469 C   0  0  0  0  0  0  0  0  0  0  0  0
  -16.3399   -5.0994    0.0853 C   0  0  0  0  0  0  0  0  0  0  0  0
  -16.3747   -3.6260   -0.8507 S   0  0  0  0  0  0  0  0  0  0  0  0
  -12.3263    6.4261    0.3780 C   0  0  0  0  0  0  0  0  0  0  0  0
  -17.0113   -6.3455   -0.4056 C   0  0  0  0  0  0  0  0  0  0  0  0
  -22.2502    2.9526    0.2575 H   0  0  0  0  0  0  0  0  0  0  0  0
  -19.6661    3.1720    0.2712 H   0  0  0  0  0  0  0  0  0  0  0  0
  -17.9658   -1.3536    0.2713 H   0  0  0  0  0  0  0  0  0  0  0  0
  -11.3675    1.4328   -0.2995 H   0  0  0  0  0  0  0  0  0  0  0  0
  -14.7518    3.3301   -2.2975 H   0  0  0  0  0  0  0  0  0  0  0  0
  -13.8277    5.7710   -2.0109 H   0  0  0  0  0  0  0  0  0  0  0  0
  -14.5798   -3.2519    2.2674 H   0  0  0  0  0  0  0  0  0  0  0  0
  -15.5059   -5.6921    1.9815 H   0  0  0  0  0  0  0  0  0  0  0  0
  -11.2512    6.2829    0.5224 H   0  0  0  0  0  0  0  0  0  0  0  0
  -12.7418    6.7661    1.3315 H   0  0  0  0  0  0  0  0  0  0  0  0
  -12.4601    7.2308   -0.3480 H   0  0  0  0  0  0  0  0  0  0  0  0
  -18.0864   -6.2012   -0.5477 H   0  0  0  0  0  0  0  0  0  0  0  0
  -16.8767   -7.1506    0.3198 H   0  0  0  0  0  0  0  0  0  0  0  0
  -16.5980   -6.6854   -1.3600 H   0  0  0  0  0  0  0  0  0  0  0  0
   -7.2994   -0.7292   -0.0068 C   0  0  0  0  0  0  0  0  0  0  0  0
   -7.7507   -2.0291   -0.1647 C   0  0  0  0  0  0  0  0  0  0  0  0
   -9.1501   -2.1509   -0.1690 C   0  0  0  0  0  0  0  0  0  0  0  0
   -9.8046   -0.9433   -0.0156 C   0  0  0  0  0  0  0  0  0  0  0  0
   -8.6619    0.3695    0.1532 S   0  0  0  0  0  0  0  0  0  0  0  0
   -7.0839   -2.8745   -0.2849 H   0  0  0  0  0  0  0  0  0  0  0  0
   -9.6678   -3.0927   -0.3024 H   0  0  0  0  0  0  0  0  0  0  0  0
   -5.9286   -0.2965    0.0363 C   0  0  0  0  0  0  0  0  0  0  0  0
   -4.6383   -1.5061   -0.0805 S   0  0  0  0  0  0  0  0  0  0  0  0
   -3.3385   -0.3058    0.0272 C   0  0  0  0  0  0  0  0  0  0  0  0
   -3.9179    0.9353    0.1529 C   0  0  0  0  0  0  0  0  0  0  0  0
   -5.3387    0.9405    0.1579 C   0  0  0  0  0  0  0  0  0  0  0  0
   -5.7985    2.3391    0.2938 C   0  0  0  0  0  0  0  0  0  0  0  0
   -4.6200    3.1041    0.3611 N   0  0  0  0  0  0  0  0  0  0  0  0
   -3.4497    2.3319    0.2854 C   0  0  0  0  0  0  0  0  0  0  0  0
   -2.3278    2.7887    0.3287 O   0  0  0  0  0  0  0  0  0  0  0  0
   -6.9199    2.7958    0.3444 O   0  0  0  0  0  0  0  0  0  0  0  0
   -4.6069    4.5483    0.5025 C   0  0  0  0  0  0  0  0  0  0  0  0
   -4.1034    5.0113   -0.3482 H   0  0  0  0  0  0  0  0  0  0  0  0
   -5.6410    4.8844    0.5461 H   0  0  0  0  0  0  0  0  0  0  0  0
   -4.0849    4.8378    1.4163 H   0  0  0  0  0  0  0  0  0  0  0  0
   -1.9708   -0.7474   -0.0250 C   0  0  0  0  0  0  0  0  0  0  0  0
   -1.5279   -2.0497   -0.1860 C   0  0  0  0  0  0  0  0  0  0  0  0
   -0.1292   -2.1792   -0.1993 C   0  0  0  0  0  0  0  0  0  0  0  0
    0.5330   -0.9753   -0.0498 C   0  0  0  0  0  0  0  0  0  0  0  0
   -0.6015    0.3438    0.1263 S   0  0  0  0  0  0  0  0  0  0  0  0
    1.9562   -0.7349   -0.0310 C   0  0  0  0  0  0  0  0  0  0  0  0
    2.6167    0.4543   -0.1693 C   0  0  0  0  0  0  0  0  0  0  0  0
    4.0408    0.3419   -0.1080 C   0  0  0  0  0  0  0  0  0  0  0  0
    4.4587   -1.0080    0.0718 C   0  0  0  0  0  0  0  0  0  0  0  0
    3.0754   -2.0885    0.1925 S   0  0  0  0  0  0  0  0  0  0  0  0
    5.0035    1.3667   -0.2591 C   0  0  0  0  0  0  0  0  0  0  0  0
    6.3412    0.9727   -0.2252 C   0  0  0  0  0  0  0  0  0  0  0  0
    6.7591   -0.3771   -0.0453 C   0  0  0  0  0  0  0  0  0  0  0  0
    5.7964   -1.4020    0.1055 C   0  0  0  0  0  0  0  0  0  0  0  0
    7.7244    2.0533   -0.3448 S   0  0  0  0  0  0  0  0  0  0  0  0
    8.8437    0.7000   -0.1201 C   0  0  0  0  0  0  0  0  0  0  0  0
    8.1832   -0.4894    0.0172 C   0  0  0  0  0  0  0  0  0  0  0  0
    6.1695   -2.8142    0.2920 C   0  0  0  0  0  0  0  0  0  0  0  0
    4.6304    2.7789   -0.4457 C   0  0  0  0  0  0  0  0  0  0  0  0
    5.8624   -3.6447    1.3369 C   0  0  0  0  0  0  0  0  0  0  0  0
    6.3608   -4.9696    1.1787 C   0  0  0  0  0  0  0  0  0  0  0  0
    7.0454   -5.1658    0.0125 C   0  0  0  0  0  0  0  0  0  0  0  0
    7.0824   -3.6925   -0.9237 S   0  0  0  0  0  0  0  0  0  0  0  0
    4.9383    3.6095   -1.4902 C   0  0  0  0  0  0  0  0  0  0  0  0
    4.4391    4.9342   -1.3326 C   0  0  0  0  0  0  0  0  0  0  0  0
    3.7531    5.1300   -0.1672 C   0  0  0  0  0  0  0  0  0  0  0  0
    3.7158    3.6568    0.7690 S   0  0  0  0  0  0  0  0  0  0  0  0
    7.7057   -6.4159   -0.4832 C   0  0  0  0  0  0  0  0  0  0  0  0
    3.0913    6.3797    0.3276 C   0  0  0  0  0  0  0  0  0  0  0  0
   -2.2002   -2.8913   -0.3020 H   0  0  0  0  0  0  0  0  0  0  0  0
    0.3825   -3.1238   -0.3359 H   0  0  0  0  0  0  0  0  0  0  0  0
    2.1064    1.3924   -0.3432 H   0  0  0  0  0  0  0  0  0  0  0  0
    8.6933   -1.4275    0.1917 H   0  0  0  0  0  0  0  0  0  0  0  0
    5.3108   -3.3082    2.2064 H   0  0  0  0  0  0  0  0  0  0  0  0
    6.2209   -5.7537    1.9142 H   0  0  0  0  0  0  0  0  0  0  0  0
    5.4909    3.2732   -2.3592 H   0  0  0  0  0  0  0  0  0  0  0  0
    4.5794    5.7183   -2.0680 H   0  0  0  0  0  0  0  0  0  0  0  0
    8.7806   -6.2781   -0.6335 H   0  0  0  0  0  0  0  0  0  0  0  0
    7.2831   -6.7535   -1.4344 H   0  0  0  0  0  0  0  0  0  0  0  0
    7.5718   -7.2200    0.2434 H   0  0  0  0  0  0  0  0  0  0  0  0
    2.0162    6.2412    0.4761 H   0  0  0  0  0  0  0  0  0  0  0  0
    3.2259    7.1840   -0.3986 H   0  0  0  0  0  0  0  0  0  0  0  0
    3.5120    6.7174    1.2796 H   0  0  0  0  0  0  0  0  0  0  0  0
   12.7708    0.7146   -0.1132 C   0  0  0  0  0  0  0  0  0  0  0  0
   12.3263    2.0171    0.0423 C   0  0  0  0  0  0  0  0  0  0  0  0
   10.9276    2.1457    0.0501 C   0  0  0  0  0  0  0  0  0  0  0  0
   10.2667    0.9410   -0.0981 C   0  0  0  0  0  0  0  0  0  0  0  0
   11.4026   -0.3778   -0.2666 S   0  0  0  0  0  0  0  0  0  0  0  0
   12.9975    2.8596    0.1582 H   0  0  0  0  0  0  0  0  0  0  0  0
   10.4149    3.0905    0.1822 H   0  0  0  0  0  0  0  0  0  0  0  0
   14.1394    0.2749   -0.1573 C   0  0  0  0  0  0  0  0  0  0  0  0
   15.4359    1.4781   -0.0419 S   0  0  0  0  0  0  0  0  0  0  0  0
   16.7296    0.2711   -0.1495 C   0  0  0  0  0  0  0  0  0  0  0  0
   16.1437   -0.9671   -0.2738 C   0  0  0  0  0  0  0  0  0  0  0  0
   14.7230   -0.9651   -0.2782 C   0  0  0  0  0  0  0  0  0  0  0  0
   14.2560   -2.3615   -0.4128 C   0  0  0  0  0  0  0  0  0  0  0  0
   15.4306   -3.1324   -0.4802 N   0  0  0  0  0  0  0  0  0  0  0  0
   16.6048   -2.3662   -0.4054 C   0  0  0  0  0  0  0  0  0  0  0  0
   17.7243   -2.8287   -0.4484 O   0  0  0  0  0  0  0  0  0  0  0  0
   13.1322   -2.8125   -0.4624 O   0  0  0  0  0  0  0  0  0  0  0  0
   15.4363   -4.5768   -0.6204 C   0  0  0  0  0  0  0  0  0  0  0  0
   15.9382   -5.0416    0.2303 H   0  0  0  0  0  0  0  0  0  0  0  0
   14.4004   -4.9077   -0.6628 H   0  0  0  0  0  0  0  0  0  0  0  0
   15.9561   -4.8697   -1.5343 H   0  0  0  0  0  0  0  0  0  0  0  0
   18.0994    0.7059   -0.0977 C   0  0  0  0  0  0  0  0  0  0  0  0
   18.5488    2.0065    0.0588 C   0  0  0  0  0  0  0  0  0  0  0  0
   19.9482    2.1287    0.0747 C   0  0  0  0  0  0  0  0  0  0  0  0
   20.6043    0.9207   -0.0681 C   0  0  0  0  0  0  0  0  0  0  0  0
   19.4634   -0.3931   -0.2418 S   0  0  0  0  0  0  0  0  0  0  0  0
   22.0263    0.6729   -0.0815 C   0  0  0  0  0  0  0  0  0  0  0  0
   22.6801   -0.5192    0.0642 C   0  0  0  0  0  0  0  0  0  0  0  0
   24.1051   -0.4143    0.0085 C   0  0  0  0  0  0  0  0  0  0  0  0
   24.5306    0.9327   -0.1748 C   0  0  0  0  0  0  0  0  0  0  0  0
   23.1534    2.0197   -0.3060 S   0  0  0  0  0  0  0  0  0  0  0  0
   25.0618   -1.4433    0.1685 C   0  0  0  0  0  0  0  0  0  0  0  0
   26.4016   -1.0561    0.1400 C   0  0  0  0  0  0  0  0  0  0  0  0
   26.8271    0.2909   -0.0434 C   0  0  0  0  0  0  0  0  0  0  0  0
   25.8704    1.3199   -0.2036 C   0  0  0  0  0  0  0  0  0  0  0  0
   27.7790   -2.1429    0.2721 S   0  0  0  0  0  0  0  0  0  0  0  0
   28.9060   -0.7959    0.0484 C   0  0  0  0  0  0  0  0  0  0  0  0
   28.2522    0.3960   -0.0981 C   0  0  0  0  0  0  0  0  0  0  0  0
   26.2516    2.7294   -0.3942 C   0  0  0  0  0  0  0  0  0  0  0  0
   24.6805   -2.8527    0.3592 C   0  0  0  0  0  0  0  0  0  0  0  0
   25.9532    3.5571   -1.4438 C   0  0  0  0  0  0  0  0  0  0  0  0
   26.4585    4.8799   -1.2893 C   0  0  0  0  0  0  0  0  0  0  0  0
   27.1398    5.0771   -0.1213 C   0  0  0  0  0  0  0  0  0  0  0  0
   27.1648    3.6077    0.8213 S   0  0  0  0  0  0  0  0  0  0  0  0
   24.9787   -3.6805    1.4089 C   0  0  0  0  0  0  0  0  0  0  0  0
   24.4733   -5.0032    1.2543 C   0  0  0  0  0  0  0  0  0  0  0  0
   23.7923   -5.2005    0.0862 C   0  0  0  0  0  0  0  0  0  0  0  0
   23.7676   -3.7310   -0.8565 S   0  0  0  0  0  0  0  0  0  0  0  0
   27.8058    6.3254    0.3714 C   0  0  0  0  0  0  0  0  0  0  0  0
   23.1264   -6.4487   -0.4066 C   0  0  0  0  0  0  0  0  0  0  0  0
   17.8807    2.8522    0.1696 H   0  0  0  0  0  0  0  0  0  0  0  0
   20.4645    3.0712    0.2087 H   0  0  0  0  0  0  0  0  0  0  0  0
   22.1643   -1.4539    0.2399 H   0  0  0  0  0  0  0  0  0  0  0  0
   28.7680    1.3308   -0.2734 H   0  0  0  0  0  0  0  0  0  0  0  0
   25.4032    3.2200   -2.3140 H   0  0  0  0  0  0  0  0  0  0  0  0
   26.3260    5.6615   -2.0287 H   0  0  0  0  0  0  0  0  0  0  0  0
   25.5285   -3.3433    2.2792 H   0  0  0  0  0  0  0  0  0  0  0  0
   24.6057   -5.7849    1.9938 H   0  0  0  0  0  0  0  0  0  0  0  0
   28.8793    6.1819    0.5258 H   0  0  0  0  0  0  0  0  0  0  0  0
   27.3822    6.6694    1.3198 H   0  0  0  0  0  0  0  0  0  0  0  0
   27.6790    7.1273   -0.3590 H   0  0  0  0  0  0  0  0  0  0  0  0
   22.0529   -6.3052   -0.5612 H   0  0  0  0  0  0  0  0  0  0  0  0
   23.2531   -7.2506    0.3238 H   0  0  0  0  0  0  0  0  0  0  0  0
   23.5502   -6.7928   -1.3549 H   0  0  0  0  0  0  0  0  0  0  0  0
   32.8328   -0.8271    0.0740 C   0  0  0  0  0  0  0  0  0  0  0  0
   32.3848   -2.1276   -0.0848 C   0  0  0  0  0  0  0  0  0  0  0  0
   30.9853   -2.2507   -0.1047 C   0  0  0  0  0  0  0  0  0  0  0  0
   30.3282   -1.0433    0.0375 C   0  0  0  0  0  0  0  0  0  0  0  0
   31.4681    0.2709    0.2151 S   0  0  0  0  0  0  0  0  0  0  0  0
   33.0538   -2.9728   -0.1943 H   0  0  0  0  0  0  0  0  0  0  0  0
   30.4699   -3.1934   -0.2407 H   0  0  0  0  0  0  0  0  0  0  0  0
   34.2026   -0.3909    0.1309 C   0  0  0  0  0  0  0  0  0  0  0  0
   35.4982   -1.5960    0.0275 S   0  0  0  0  0  0  0  0  0  0  0  0
   36.7920   -0.3931    0.1511 C   0  0  0  0  0  0  0  0  0  0  0  0
   36.2084    0.8453    0.2674 C   0  0  0  0  0  0  0  0  0  0  0  0
   34.7867    0.8474    0.2571 C   0  0  0  0  0  0  0  0  0  0  0  0
   34.3252    2.2461    0.3881 C   0  0  0  0  0  0  0  0  0  0  0  0
   35.4991    3.0126    0.4682 N   0  0  0  0  0  0  0  0  0  0  0  0
   36.6743    2.2426    0.4039 C   0  0  0  0  0  0  0  0  0  0  0  0
   37.7975    2.6940    0.4557 O   0  0  0  0  0  0  0  0  0  0  0  0
   33.2055    2.7085    0.4273 O   0  0  0  0  0  0  0  0  0  0  0  0
   35.4925    4.4571    0.6080 C   0  0  0  0  0  0  0  0  0  0  0  0
   36.5281    4.7887    0.6517 H   0  0  0  0  0  0  0  0  0  0  0  0
   34.9915    4.9213   -0.2435 H   0  0  0  0  0  0  0  0  0  0  0  0
   34.9714    4.7501    1.5212 H   0  0  0  0  0  0  0  0  0  0  0  0
   38.1650   -0.8350    0.1174 C   0  0  0  0  0  0  0  0  0  0  0  0
   38.6090   -2.1382   -0.0133 C   0  0  0  0  0  0  0  0  0  0  0  0
   39.5345    0.2600    0.2435 S   0  0  0  0  0  0  0  0  0  0  0  0
   40.0171   -2.2632   -0.0127 C   0  0  0  0  0  0  0  0  0  0  0  0
   37.9383   -2.9838   -0.1079 H   0  0  0  0  0  0  0  0  0  0  0  0
   40.6452   -1.0546    0.1185 C   0  0  0  0  0  0  0  0  0  0  0  0
   40.5407   -3.2064   -0.1056 H   0  0  0  0  0  0  0  0  0  0  0  0
   41.7067   -0.8550    0.1490 H   0  0  0  0  0  0  0  0  0  0  0  0
  -39.2222   -0.8127    0.2190 H   0  0  0  0  0  0  0  0  0  0  0  0
  1  2  2  0  0  0  0
  1  5  1  0  0  0  0
  1258  1  0  0  0  0
  2  3  4  0  0  0  0
  2 25  1  0  0  0  0
  3  4  4  0  0  0  0
  3  6  4  0  0  0  0
  4  5  1  0  0  0  0
  4  9  4  0  0  0  0
  6  7  4  0  0  0  0
  6 14  1  0  0  0  0
  7  8  4  0  0  0  0
  7 10  1  0  0  0  0
  8  9  4  0  0  0  0
  8 12  4  0  0  0  0
  9 13  1  0  0  0  0
 10 11  1  0  0  0  0
 11 12  2  0  0  0  0
 11 40  4  0  0  0  0
 12 26  1  0  0  0  0
 13 15  2  0  0  0  0
 13 18  1  0  0  0  0
 14 19  2  0  0  0  0
 14 22  1  0  0  0  0
 15 16  4  0  0  0  0
 15 27  1  0  0  0  0
 16 17  2  0  0  0  0
 16 28  1  0  0  0  0
 17 18  1  0  0  0  0
 17 23  1  0  0  0  0
 19 20  4  0  0  0  0
 19 29  1  0  0  0  0
 20 21  2  0  0  0  0
 20 30  1  0  0  0  0
 21 22  1  0  0  0  0
 21 24  1  0  0  0  0
 23 31  1  0  0  0  0
 23 32  1  0  0  0  0
 23 33  1  0  0  0  0
 24 34  1  0  0  0  0
 24 35  1  0  0  0  0
 24 36  1  0  0  0  0
 37 38  2  0  0  0  0
 37 41  1  0  0  0  0
 37 44  4  0  0  0  0
 38 39  4  0  0  0  0
 38 42  1  0  0  0  0
 39 40  2  0  0  0  0
 39 43  1  0  0  0  0
 40 41  1  0  0  0  0
 44 45  1  0  0  0  0
 44 48  2  0  0  0  0
 45 46  1  0  0  0  0
 46 47  2  0  0  0  0
 46 58  4  0  0  0  0
 47 48  4  0  0  0  0
 47 51  1  0  0  0  0
 48 49  1  0  0  0  0
 49 50  1  0  0  0  0
 49 53  2  0  0  0  0
 50 51  1  0  0  0  0
 50 54  1  0  0  0  0
 51 52  2  0  0  0  0
 54 55  1  0  0  0  0
 54 56  1  0  0  0  0
 54 57  1  0  0  0  0
 58 59  2  0  0  0  0
 58 62  1  0  0  0  0
 59 60  4  0  0  0  0
 59 87  1  0  0  0  0
 60 61  2  0  0  0  0
 60 88  1  0  0  0  0
 61 62  1  0  0  0  0
 61 63  4  0  0  0  0
 63 64  2  0  0  0  0
 63 67  1  0  0  0  0
 64 65  4  0  0  0  0
 64 89  1  0  0  0  0
 65 66  4  0  0  0  0
 65 68  4  0  0  0  0
 66 67  1  0  0  0  0
 66 71  4  0  0  0  0
 68 69  4  0  0  0  0
 68 76  1  0  0  0  0
 69 70  4  0  0  0  0
 69 72  1  0  0  0  0
 70 71  4  0  0  0  0
 70 74  4  0  0  0  0
 71 75  1  0  0  0  0
 72 73  1  0  0  0  0
 73 74  2  0  0  0  0
 73104  4  0  0  0  0
 74 90  1  0  0  0  0
 75 77  2  0  0  0  0
 75 80  1  0  0  0  0
 76 81  2  0  0  0  0
 76 84  1  0  0  0  0
 77 78  4  0  0  0  0
 77 91  1  0  0  0  0
 78 79  2  0  0  0  0
 78 92  1  0  0  0  0
 79 80  1  0  0  0  0
 79 85  1  0  0  0  0
 81 82  4  0  0  0  0
 81 93  1  0  0  0  0
 82 83  2  0  0  0  0
 82 94  1  0  0  0  0
 83 84  1  0  0  0  0
 83 86  1  0  0  0  0
 85 95  1  0  0  0  0
 85 96  1  0  0  0  0
 85 97  1  0  0  0  0
 86 98  1  0  0  0  0
 86 99  1  0  0  0  0
 86100  1  0  0  0  0
101102  2  0  0  0  0
101105  1  0  0  0  0
101108  4  0  0  0  0
102103  4  0  0  0  0
102106  1  0  0  0  0
103104  2  0  0  0  0
103107  1  0  0  0  0
104105  1  0  0  0  0
108109  1  0  0  0  0
108112  2  0  0  0  0
109110  1  0  0  0  0
110111  2  0  0  0  0
110122  4  0  0  0  0
111112  4  0  0  0  0
111115  1  0  0  0  0
112113  1  0  0  0  0
113114  1  0  0  0  0
113117  2  0  0  0  0
114115  1  0  0  0  0
114118  1  0  0  0  0
115116  2  0  0  0  0
118119  1  0  0  0  0
118120  1  0  0  0  0
118121  1  0  0  0  0
122123  2  0  0  0  0
122126  1  0  0  0  0
123124  4  0  0  0  0
123151  1  0  0  0  0
124125  2  0  0  0  0
124152  1  0  0  0  0
125126  1  0  0  0  0
125127  4  0  0  0  0
127128  2  0  0  0  0
127131  1  0  0  0  0
128129  4  0  0  0  0
128153  1  0  0  0  0
129130  4  0  0  0  0
129132  4  0  0  0  0
130131  1  0  0  0  0
130135  4  0  0  0  0
132133  4  0  0  0  0
132140  1  0  0  0  0
133134  4  0  0  0  0
133136  1  0  0  0  0
134135  4  0  0  0  0
134138  4  0  0  0  0
135139  1  0  0  0  0
136137  1  0  0  0  0
137138  2  0  0  0  0
137168  4  0  0  0  0
138154  1  0  0  0  0
139141  2  0  0  0  0
139144  1  0  0  0  0
140145  2  0  0  0  0
140148  1  0  0  0  0
141142  4  0  0  0  0
141155  1  0  0  0  0
142143  2  0  0  0  0
142156  1  0  0  0  0
143144  1  0  0  0  0
143149  1  0  0  0  0
145146  4  0  0  0  0
145157  1  0  0  0  0
146147  2  0  0  0  0
146158  1  0  0  0  0
147148  1  0  0  0  0
147150  1  0  0  0  0
149159  1  0  0  0  0
149160  1  0  0  0  0
149161  1  0  0  0  0
150162  1  0  0  0  0
150163  1  0  0  0  0
150164  1  0  0  0  0
165166  2  0  0  0  0
165169  1  0  0  0  0
165172  4  0  0  0  0
166167  4  0  0  0  0
166170  1  0  0  0  0
167168  2  0  0  0  0
167171  1  0  0  0  0
168169  1  0  0  0  0
172173  1  0  0  0  0
172176  2  0  0  0  0
173174  1  0  0  0  0
174175  2  0  0  0  0
174186  4  0  0  0  0
175176  4  0  0  0  0
175179  1  0  0  0  0
176177  1  0  0  0  0
177178  1  0  0  0  0
177181  2  0  0  0  0
178179  1  0  0  0  0
178182  1  0  0  0  0
179180  2  0  0  0  0
182183  1  0  0  0  0
182184  1  0  0  0  0
182185  1  0  0  0  0
186187  2  0  0  0  0
186190  1  0  0  0  0
187188  4  0  0  0  0
187215  1  0  0  0  0
188189  2  0  0  0  0
188216  1  0  0  0  0
189190  1  0  0  0  0
189191  4  0  0  0  0
191192  2  0  0  0  0
191195  1  0  0  0  0
192193  4  0  0  0  0
192217  1  0  0  0  0
193194  4  0  0  0  0
193196  4  0  0  0  0
194195  1  0  0  0  0
194199  4  0  0  0  0
196197  4  0  0  0  0
196204  1  0  0  0  0
197198  4  0  0  0  0
197200  1  0  0  0  0
198199  4  0  0  0  0
198202  4  0  0  0  0
199203  1  0  0  0  0
200201  1  0  0  0  0
201202  2  0  0  0  0
201232  4  0  0  0  0
202218  1  0  0  0  0
203205  2  0  0  0  0
203208  1  0  0  0  0
204209  2  0  0  0  0
204212  1  0  0  0  0
205206  4  0  0  0  0
205219  1  0  0  0  0
206207  2  0  0  0  0
206220  1  0  0  0  0
207208  1  0  0  0  0
207213  1  0  0  0  0
209210  4  0  0  0  0
209221  1  0  0  0  0
210211  2  0  0  0  0
210222  1  0  0  0  0
211212  1  0  0  0  0
211214  1  0  0  0  0
213223  1  0  0  0  0
213224  1  0  0  0  0
213225  1  0  0  0  0
214226  1  0  0  0  0
214227  1  0  0  0  0
214228  1  0  0  0  0
229230  2  0  0  0  0
229233  1  0  0  0  0
229236  4  0  0  0  0
230231  4  0  0  0  0
230234  1  0  0  0  0
231232  2  0  0  0  0
231235  1  0  0  0  0
232233  1  0  0  0  0
236237  1  0  0  0  0
236240  2  0  0  0  0
237238  1  0  0  0  0
238239  2  0  0  0  0
238250  4  0  0  0  0
239240  4  0  0  0  0
239243  1  0  0  0  0
240241  1  0  0  0  0
241242  1  0  0  0  0
241245  2  0  0  0  0
242243  1  0  0  0  0
242246  1  0  0  0  0
243244  2  0  0  0  0
246247  1  0  0  0  0
246248  1  0  0  0  0
246249  1  0  0  0  0
250251  2  0  0  0  0
250252  1  0  0  0  0
251253  4  0  0  0  0
251254  1  0  0  0  0
252255  1  0  0  0  0
253255  2  0  0  0  0
253256  1  0  0  0  0
255257  1  0  0  0  0
M  END
