# Supplementary material for: Design Principles for the Acceptor Units in Donor–Acceptor Conjugated Polymers
Source: ACS Omega. 2022 Oct 18;7(43):38969–78. doi: 10.1021/acsomega.2c04713 (PMC9631416; doi:10.1021/acsomega.2c04713)
Supplement: Supplementary file 2 — ao2c04713_si_002.zip [file ao2c04713_si_002.zip › mol-acceptors/A31.mol]

Title Card Required

Created by GaussView 6.0.16
258293  0  0  0  0  0  0  0  0  0    0
  -30.5382   -4.3774   -0.5678 C   0  0  0  0  0  0  0  0  0  0  0  0
  -30.7891   -3.0493   -0.4884 C   0  0  0  0  0  0  0  0  0  0  0  0
  -29.6006   -2.2449   -0.5959 C   0  0  0  0  0  0  0  0  0  0  0  0
  -28.4366   -3.0466   -0.7670 C   0  0  0  0  0  0  0  0  0  0  0  0
  -28.8465   -4.7594   -0.7811 S   0  0  0  0  0  0  0  0  0  0  0  0
  -29.4959   -0.8367   -0.5959 C   0  0  0  0  0  0  0  0  0  0  0  0
  -28.2180   -0.3065   -0.7746 C   0  0  0  0  0  0  0  0  0  0  0  0
  -27.0519   -1.1070   -0.9416 C   0  0  0  0  0  0  0  0  0  0  0  0
  -27.1563   -2.5153   -0.9465 C   0  0  0  0  0  0  0  0  0  0  0  0
  -27.8160    1.4064   -0.7573 S   0  0  0  0  0  0  0  0  0  0  0  0
  -26.0974    1.0387   -0.9750 C   0  0  0  0  0  0  0  0  0  0  0  0
  -25.8700   -0.3069   -1.0485 C   0  0  0  0  0  0  0  0  0  0  0  0
  -25.9884   -3.3941   -1.1274 C   0  0  0  0  0  0  0  0  0  0  0  0
  -30.6647    0.0440   -0.4219 C   0  0  0  0  0  0  0  0  0  0  0  0
  -25.5096   -4.3585   -0.2816 C   0  0  0  0  0  0  0  0  0  0  0  0
  -24.3770   -5.0557   -0.7919 C   0  0  0  0  0  0  0  0  0  0  0  0
  -23.9845   -4.6377   -2.0321 C   0  0  0  0  0  0  0  0  0  0  0  0
  -25.0274   -3.3559   -2.5972 S   0  0  0  0  0  0  0  0  0  0  0  0
  -31.1570    0.9847   -1.2861 C   0  0  0  0  0  0  0  0  0  0  0  0
  -32.2873    1.6898   -0.7806 C   0  0  0  0  0  0  0  0  0  0  0  0
  -32.6641    1.3008    0.4736 C   0  0  0  0  0  0  0  0  0  0  0  0
  -31.6092    0.0374    1.0584 S   0  0  0  0  0  0  0  0  0  0  0  0
  -22.8491   -5.1404   -2.8704 C   0  0  0  0  0  0  0  0  0  0  0  0
  -33.7929    1.8192    1.3114 C   0  0  0  0  0  0  0  0  0  0  0  0
  -31.7811   -2.6359   -0.3685 H   0  0  0  0  0  0  0  0  0  0  0  0
  -24.8831   -0.7305   -1.1802 H   0  0  0  0  0  0  0  0  0  0  0  0
  -25.9491   -4.5517    0.6895 H   0  0  0  0  0  0  0  0  0  0  0  0
  -23.8659   -5.8442   -0.2511 H   0  0  0  0  0  0  0  0  0  0  0  0
  -30.7290    1.1555   -2.2665 H   0  0  0  0  0  0  0  0  0  0  0  0
  -32.8082    2.4621   -1.3351 H   0  0  0  0  0  0  0  0  0  0  0  0
  -22.1265   -4.3511   -3.0989 H   0  0  0  0  0  0  0  0  0  0  0  0
  -23.1943   -5.5522   -3.8236 H   0  0  0  0  0  0  0  0  0  0  0  0
  -22.3183   -5.9338   -2.3400 H   0  0  0  0  0  0  0  0  0  0  0  0
  -34.5091    1.0326    1.5675 H   0  0  0  0  0  0  0  0  0  0  0  0
  -34.3337    2.5959    0.7667 H   0  0  0  0  0  0  0  0  0  0  0  0
  -33.4393    2.2568    2.2498 H   0  0  0  0  0  0  0  0  0  0  0  0
  -23.0409    3.5118   -1.1276 C   0  0  0  0  0  0  0  0  0  0  0  0
  -24.2029    4.2518   -1.2496 C   0  0  0  0  0  0  0  0  0  0  0  0
  -25.3715    3.4678   -1.2042 C   0  0  0  0  0  0  0  0  0  0  0  0
  -25.1396    2.1151   -1.0500 C   0  0  0  0  0  0  0  0  0  0  0  0
  -23.4199    1.8051   -0.9442 S   0  0  0  0  0  0  0  0  0  0  0  0
  -24.1888    5.3265   -1.3729 H   0  0  0  0  0  0  0  0  0  0  0  0
  -26.3672    3.8836   -1.2977 H   0  0  0  0  0  0  0  0  0  0  0  0
  -21.6828    3.9827   -1.1326 C   0  0  0  0  0  0  0  0  0  0  0  0
  -20.3371    2.8538   -0.9397 S   0  0  0  0  0  0  0  0  0  0  0  0
  -19.1041    4.1151   -1.0469 C   0  0  0  0  0  0  0  0  0  0  0  0
  -19.7427    5.3247   -1.2212 C   0  0  0  0  0  0  0  0  0  0  0  0
  -21.1601    5.2524   -1.2676 C   0  0  0  0  0  0  0  0  0  0  0  0
  -21.6900    6.6213   -1.4567 C   0  0  0  0  0  0  0  0  0  0  0  0
  -20.5524    7.4455   -1.5147 N   0  0  0  0  0  0  0  0  0  0  0  0
  -19.3461    6.7421   -1.3810 C   0  0  0  0  0  0  0  0  0  0  0  0
  -18.2529    7.2687   -1.4039 O   0  0  0  0  0  0  0  0  0  0  0  0
  -22.8299    7.0265   -1.5500 O   0  0  0  0  0  0  0  0  0  0  0  0
  -20.6114    8.8848   -1.6940 C   0  0  0  0  0  0  0  0  0  0  0  0
  -20.0848    9.1783   -2.6038 H   0  0  0  0  0  0  0  0  0  0  0  0
  -21.6601    9.1651   -1.7682 H   0  0  0  0  0  0  0  0  0  0  0  0
  -20.1514    9.3945   -0.8455 H   0  0  0  0  0  0  0  0  0  0  0  0
  -17.7074    3.7874   -0.9516 C   0  0  0  0  0  0  0  0  0  0  0  0
  -16.6230    4.6436   -1.0180 C   0  0  0  0  0  0  0  0  0  0  0  0
  -15.3848    3.9876   -0.8822 C   0  0  0  0  0  0  0  0  0  0  0  0
  -15.4853    2.6212   -0.7070 C   0  0  0  0  0  0  0  0  0  0  0  0
  -17.1657    2.1306   -0.7285 S   0  0  0  0  0  0  0  0  0  0  0  0
  -14.4302    1.6550   -0.5254 C   0  0  0  0  0  0  0  0  0  0  0  0
  -14.5262    0.3660   -0.0784 C   0  0  0  0  0  0  0  0  0  0  0  0
  -13.2753   -0.3226   -0.0082 C   0  0  0  0  0  0  0  0  0  0  0  0
  -12.1907    0.5073   -0.4134 C   0  0  0  0  0  0  0  0  0  0  0  0
  -12.7581    2.1002   -0.8989 S   0  0  0  0  0  0  0  0  0  0  0  0
  -13.0277   -1.6370    0.4505 C   0  0  0  0  0  0  0  0  0  0  0  0
  -11.6938   -2.0442    0.4805 C   0  0  0  0  0  0  0  0  0  0  0  0
  -10.6092   -1.2140    0.0765 C   0  0  0  0  0  0  0  0  0  0  0  0
  -10.8570    0.1002   -0.3831 C   0  0  0  0  0  0  0  0  0  0  0  0
  -11.1263   -3.6374    0.9657 S   0  0  0  0  0  0  0  0  0  0  0  0
   -9.4543   -3.1912    0.5938 C   0  0  0  0  0  0  0  0  0  0  0  0
   -9.3580   -1.9020    0.1478 C   0  0  0  0  0  0  0  0  0  0  0  0
   -9.7769    1.0033   -0.8152 C   0  0  0  0  0  0  0  0  0  0  0  0
  -14.1078   -2.5403    0.8818 C   0  0  0  0  0  0  0  0  0  0  0  0
   -9.6028    1.5965   -2.0370 C   0  0  0  0  0  0  0  0  0  0  0  0
   -8.4623    2.4475   -2.1020 C   0  0  0  0  0  0  0  0  0  0  0  0
   -7.7598    2.5184   -0.9324 C   0  0  0  0  0  0  0  0  0  0  0  0
   -8.5110    1.5193    0.2874 S   0  0  0  0  0  0  0  0  0  0  0  0
  -14.2817   -3.1352    2.1029 C   0  0  0  0  0  0  0  0  0  0  0  0
  -15.4227   -3.9856    2.1672 C   0  0  0  0  0  0  0  0  0  0  0  0
  -16.1257   -4.0545    0.9978 C   0  0  0  0  0  0  0  0  0  0  0  0
  -15.3745   -3.0541   -0.2209 S   0  0  0  0  0  0  0  0  0  0  0  0
   -6.5211    3.3069   -0.6349 C   0  0  0  0  0  0  0  0  0  0  0  0
  -17.3652   -4.8415    0.6998 C   0  0  0  0  0  0  0  0  0  0  0  0
  -16.7416    5.7105   -1.1537 H   0  0  0  0  0  0  0  0  0  0  0  0
  -14.4347    4.5076   -0.8923 H   0  0  0  0  0  0  0  0  0  0  0  0
  -15.4623   -0.0813    0.2287 H   0  0  0  0  0  0  0  0  0  0  0  0
   -8.4218   -1.4549   -0.1594 H   0  0  0  0  0  0  0  0  0  0  0  0
  -10.2657    1.4128   -2.8738 H   0  0  0  0  0  0  0  0  0  0  0  0
   -8.1692    2.9883   -2.9947 H   0  0  0  0  0  0  0  0  0  0  0  0
  -13.6185   -2.9528    2.9398 H   0  0  0  0  0  0  0  0  0  0  0  0
  -15.7158   -4.5273    3.0593 H   0  0  0  0  0  0  0  0  0  0  0  0
   -5.6881    2.6640   -0.3348 H   0  0  0  0  0  0  0  0  0  0  0  0
   -6.6804    4.0324    0.1685 H   0  0  0  0  0  0  0  0  0  0  0  0
   -6.2102    3.8596   -1.5239 H   0  0  0  0  0  0  0  0  0  0  0  0
  -18.1980   -4.1973    0.4017 H   0  0  0  0  0  0  0  0  0  0  0  0
  -17.6757   -5.3958    1.5879 H   0  0  0  0  0  0  0  0  0  0  0  0
  -17.2072   -5.5654   -0.1054 H   0  0  0  0  0  0  0  0  0  0  0  0
   -6.1756   -5.3169    1.0417 C   0  0  0  0  0  0  0  0  0  0  0  0
   -7.2566   -6.1799    1.0648 C   0  0  0  0  0  0  0  0  0  0  0  0
   -8.4954   -5.5272    0.9181 C   0  0  0  0  0  0  0  0  0  0  0  0
   -8.3985   -4.1568    0.7762 C   0  0  0  0  0  0  0  0  0  0  0  0
   -6.7221   -3.6580    0.8457 S   0  0  0  0  0  0  0  0  0  0  0  0
   -7.1351   -7.2490    1.1769 H   0  0  0  0  0  0  0  0  0  0  0  0
   -9.4427   -6.0518    0.8945 H   0  0  0  0  0  0  0  0  0  0  0  0
   -4.7794   -5.6380    1.1609 C   0  0  0  0  0  0  0  0  0  0  0  0
   -3.5559   -4.3635    1.1259 S   0  0  0  0  0  0  0  0  0  0  0  0
   -2.2052   -5.4866    1.3169 C   0  0  0  0  0  0  0  0  0  0  0  0
   -2.7184   -6.7642    1.3967 C   0  0  0  0  0  0  0  0  0  0  0  0
   -4.1333   -6.8475    1.3124 C   0  0  0  0  0  0  0  0  0  0  0  0
   -4.5228   -8.2718    1.4168 C   0  0  0  0  0  0  0  0  0  0  0  0
   -3.3106   -8.9696    1.5574 N   0  0  0  0  0  0  0  0  0  0  0  0
   -2.1826   -8.1353    1.5541 C   0  0  0  0  0  0  0  0  0  0  0  0
   -1.0441   -8.5411    1.6619 O   0  0  0  0  0  0  0  0  0  0  0  0
   -5.6147   -8.8004    1.3958 O   0  0  0  0  0  0  0  0  0  0  0  0
   -3.2249  -10.4124    1.6926 C   0  0  0  0  0  0  0  0  0  0  0  0
   -2.7539  -10.6799    2.6401 H   0  0  0  0  0  0  0  0  0  0  0  0
   -4.2383  -10.8074    1.6601 H   0  0  0  0  0  0  0  0  0  0  0  0
   -2.6357  -10.8377    0.8783 H   0  0  0  0  0  0  0  0  0  0  0  0
   -0.8512   -5.0061    1.3647 C   0  0  0  0  0  0  0  0  0  0  0  0
    0.3128   -5.7433    1.4871 C   0  0  0  0  0  0  0  0  0  0  0  0
    1.4759   -4.9507    1.5040 C   0  0  0  0  0  0  0  0  0  0  0  0
    1.2380   -3.5940    1.3987 C   0  0  0  0  0  0  0  0  0  0  0  0
   -0.4812   -3.2912    1.2620 S   0  0  0  0  0  0  0  0  0  0  0  0
    2.1886   -2.5099    1.3937 C   0  0  0  0  0  0  0  0  0  0  0  0
    1.9471   -1.1672    1.4937 C   0  0  0  0  0  0  0  0  0  0  0  0
    3.1244   -0.3575    1.4610 C   0  0  0  0  0  0  0  0  0  0  0  0
    4.3041   -1.1440    1.3240 C   0  0  0  0  0  0  0  0  0  0  0  0
    3.9178   -2.8581    1.2416 S   0  0  0  0  0  0  0  0  0  0  0  0
    3.2159    1.0528    1.5092 C   0  0  0  0  0  0  0  0  0  0  0  0
    4.4956    1.5968    1.4025 C   0  0  0  0  0  0  0  0  0  0  0  0
    5.6751    0.8105    1.2622 C   0  0  0  0  0  0  0  0  0  0  0  0
    5.5838   -0.5998    1.2173 C   0  0  0  0  0  0  0  0  0  0  0  0
    4.8813    3.3113    1.4767 S   0  0  0  0  0  0  0  0  0  0  0  0
    6.6123    2.9623    1.3411 C   0  0  0  0  0  0  0  0  0  0  0  0
    6.8530    1.6195    1.2375 C   0  0  0  0  0  0  0  0  0  0  0  0
    6.7670   -1.4642    1.0676 C   0  0  0  0  0  0  0  0  0  0  0  0
    2.0331    1.9175    1.6612 C   0  0  0  0  0  0  0  0  0  0  0  0
    7.2263   -2.4333    1.9188 C   0  0  0  0  0  0  0  0  0  0  0  0
    8.3837   -3.1122    1.4403 C   0  0  0  0  0  0  0  0  0  0  0  0
    8.8143   -2.6748    0.2196 C   0  0  0  0  0  0  0  0  0  0  0  0
    7.7782   -1.3971   -0.3666 S   0  0  0  0  0  0  0  0  0  0  0  0
    1.5761    2.8910    0.8136 C   0  0  0  0  0  0  0  0  0  0  0  0
    0.4185    3.5688    1.2934 C   0  0  0  0  0  0  0  0  0  0  0  0
   -0.0148    3.1263    2.5112 C   0  0  0  0  0  0  0  0  0  0  0  0
    1.0195    1.8451    3.0934 S   0  0  0  0  0  0  0  0  0  0  0  0
    9.9832   -3.1559   -0.5846 C   0  0  0  0  0  0  0  0  0  0  0  0
   -1.1853    3.6039    3.3153 C   0  0  0  0  0  0  0  0  0  0  0  0
    0.3032   -6.8223    1.5669 H   0  0  0  0  0  0  0  0  0  0  0  0
    2.4719   -5.3640    1.6059 H   0  0  0  0  0  0  0  0  0  0  0  0
    0.9520   -0.7540    1.5923 H   0  0  0  0  0  0  0  0  0  0  0  0
    7.8493    1.2036    1.1649 H   0  0  0  0  0  0  0  0  0  0  0  0
    6.7556   -2.6426    2.8718 H   0  0  0  0  0  0  0  0  0  0  0  0
    8.8844   -3.9015    1.9895 H   0  0  0  0  0  0  0  0  0  0  0  0
    2.0484    3.1042   -0.1377 H   0  0  0  0  0  0  0  0  0  0  0  0
   -0.0803    4.3613    0.7471 H   0  0  0  0  0  0  0  0  0  0  0  0
   10.7032   -2.3557   -0.7811 H   0  0  0  0  0  0  0  0  0  0  0  0
    9.6751   -3.5621   -1.5527 H   0  0  0  0  0  0  0  0  0  0  0  0
   10.5052   -3.9483   -0.0440 H   0  0  0  0  0  0  0  0  0  0  0  0
   -1.9078    2.8041    3.5034 H   0  0  0  0  0  0  0  0  0  0  0  0
   -1.7039    4.4014    2.7791 H   0  0  0  0  0  0  0  0  0  0  0  0
   -0.8793    4.0022    4.2874 H   0  0  0  0  0  0  0  0  0  0  0  0
    9.6443    5.4682    1.2623 C   0  0  0  0  0  0  0  0  0  0  0  0
    8.4899    6.1913    1.5031 C   0  0  0  0  0  0  0  0  0  0  0  0
    7.3318    5.3932    1.5531 C   0  0  0  0  0  0  0  0  0  0  0  0
    7.5628    4.0459    1.3523 C   0  0  0  0  0  0  0  0  0  0  0  0
    9.2700    3.7598    1.0860 S   0  0  0  0  0  0  0  0  0  0  0  0
    8.5023    7.2646    1.6373 H   0  0  0  0  0  0  0  0  0  0  0  0
    6.3442    5.7966    1.7405 H   0  0  0  0  0  0  0  0  0  0  0  0
   10.9914    5.9573    1.1518 C   0  0  0  0  0  0  0  0  0  0  0  0
   12.3376    4.8425    0.8918 S   0  0  0  0  0  0  0  0  0  0  0  0
   13.5532    6.1248    0.8637 C   0  0  0  0  0  0  0  0  0  0  0  0
   12.9092    7.3298    1.0524 C   0  0  0  0  0  0  0  0  0  0  0  0
   11.5014    7.2378    1.2124 C   0  0  0  0  0  0  0  0  0  0  0  0
   10.9644    8.6039    1.4039 C   0  0  0  0  0  0  0  0  0  0  0  0
   12.0878    9.4466    1.3441 N   0  0  0  0  0  0  0  0  0  0  0  0
   13.2921    8.7575    1.1362 C   0  0  0  0  0  0  0  0  0  0  0  0
   14.3738    9.3014    1.0549 O   0  0  0  0  0  0  0  0  0  0  0  0
    9.8291    8.9937    1.5807 O   0  0  0  0  0  0  0  0  0  0  0  0
   12.0184   10.8896    1.4867 C   0  0  0  0  0  0  0  0  0  0  0  0
   12.3959   11.3808    0.5881 H   0  0  0  0  0  0  0  0  0  0  0  0
   10.9749   11.1558    1.6418 H   0  0  0  0  0  0  0  0  0  0  0  0
   12.6148   11.2179    2.3398 H   0  0  0  0  0  0  0  0  0  0  0  0
   14.9436    5.8161    0.6681 C   0  0  0  0  0  0  0  0  0  0  0  0
   16.0123    6.6927    0.6122 C   0  0  0  0  0  0  0  0  0  0  0  0
   17.2496    6.0522    0.4108 C   0  0  0  0  0  0  0  0  0  0  0  0
   17.1644    4.6773    0.3106 C   0  0  0  0  0  0  0  0  0  0  0  0
   15.4973    4.1623    0.4512 S   0  0  0  0  0  0  0  0  0  0  0  0
   18.2260    3.7201    0.1180 C   0  0  0  0  0  0  0  0  0  0  0  0
   18.1986    2.3679    0.3209 C   0  0  0  0  0  0  0  0  0  0  0  0
   19.4369    1.7104    0.0407 C   0  0  0  0  0  0  0  0  0  0  0  0
   20.4404    2.6289   -0.3817 C   0  0  0  0  0  0  0  0  0  0  0  0
   19.8102    4.2700   -0.4489 S   0  0  0  0  0  0  0  0  0  0  0  0
   19.7510    0.3401    0.1931 C   0  0  0  0  0  0  0  0  0  0  0  0
   21.0656   -0.0316   -0.0880 C   0  0  0  0  0  0  0  0  0  0  0  0
   22.0685    0.8865   -0.5126 C   0  0  0  0  0  0  0  0  0  0  0  0
   21.7553    2.2572   -0.6625 C   0  0  0  0  0  0  0  0  0  0  0  0
   21.6962   -1.6726   -0.0196 S   0  0  0  0  0  0  0  0  0  0  0  0
   23.2802   -1.1231   -0.5883 C   0  0  0  0  0  0  0  0  0  0  0  0
   23.3062    0.2288   -0.7937 C   0  0  0  0  0  0  0  0  0  0  0  0
   22.7509    3.2531   -1.0934 C   0  0  0  0  0  0  0  0  0  0  0  0
   18.7570   -0.6553    0.6290 C   0  0  0  0  0  0  0  0  0  0  0  0
   22.7142    4.0736   -2.1892 C   0  0  0  0  0  0  0  0  0  0  0  0
   23.8329    4.9503   -2.2845 C   0  0  0  0  0  0  0  0  0  0  0  0
   24.7291    4.8140   -1.2622 C   0  0  0  0  0  0  0  0  0  0  0  0
   24.1939    3.5808   -0.1474 S   0  0  0  0  0  0  0  0  0  0  0  0
   18.7954   -1.4690    1.7296 C   0  0  0  0  0  0  0  0  0  0  0  0
   17.6788   -2.3479    1.8300 C   0  0  0  0  0  0  0  0  0  0  0  0
   16.7828   -2.2199    0.8067 C   0  0  0  0  0  0  0  0  0  0  0  0
   17.3152   -0.9921   -0.3155 S   0  0  0  0  0  0  0  0  0  0  0  0
   26.0066    5.5631   -1.0355 C   0  0  0  0  0  0  0  0  0  0  0  0
   15.5070   -2.9734    0.5848 C   0  0  0  0  0  0  0  0  0  0  0  0
   15.8847    7.7612    0.7237 H   0  0  0  0  0  0  0  0  0  0  0  0
   18.1915    6.5847    0.3611 H   0  0  0  0  0  0  0  0  0  0  0  0
   17.3274    1.8476    0.6963 H   0  0  0  0  0  0  0  0  0  0  0  0
   24.1775    0.7502   -1.1675 H   0  0  0  0  0  0  0  0  0  0  0  0
   21.9140    4.0366   -2.9185 H   0  0  0  0  0  0  0  0  0  0  0  0
   23.9703    5.6595   -3.0927 H   0  0  0  0  0  0  0  0  0  0  0  0
   19.5955   -1.4258    2.4587 H   0  0  0  0  0  0  0  0  0  0  0  0
   17.5430   -3.0526    2.6425 H   0  0  0  0  0  0  0  0  0  0  0  0
   26.8738    4.8965   -1.0092 H   0  0  0  0  0  0  0  0  0  0  0  0
   25.9937    6.1194   -0.0934 H   0  0  0  0  0  0  0  0  0  0  0  0
   26.1643    6.2815   -1.8426 H   0  0  0  0  0  0  0  0  0  0  0  0
   14.6380   -2.3089    0.5591 H   0  0  0  0  0  0  0  0  0  0  0  0
   15.3534   -3.6899    1.3944 H   0  0  0  0  0  0  0  0  0  0  0  0
   15.5195   -3.5323   -0.3558 H   0  0  0  0  0  0  0  0  0  0  0  0
   26.5612   -3.2129   -1.1683 C   0  0  0  0  0  0  0  0  0  0  0  0
   25.5056   -4.0957   -1.0301 C   0  0  0  0  0  0  0  0  0  0  0  0
   24.2695   -3.4576   -0.8124 C   0  0  0  0  0  0  0  0  0  0  0  0
   24.3431   -2.0788   -0.7790 C   0  0  0  0  0  0  0  0  0  0  0  0
   25.9982   -1.5561   -1.0090 S   0  0  0  0  0  0  0  0  0  0  0  0
   25.6414   -5.1673   -1.0931 H   0  0  0  0  0  0  0  0  0  0  0  0
   23.3369   -3.9967   -0.6991 H   0  0  0  0  0  0  0  0  0  0  0  0
   27.9473   -3.5166   -1.4029 C   0  0  0  0  0  0  0  0  0  0  0  0
   29.1394   -2.2233   -1.5697 S   0  0  0  0  0  0  0  0  0  0  0  0
   30.4909   -3.3337   -1.8132 C   0  0  0  0  0  0  0  0  0  0  0  0
   30.0018   -4.6204   -1.7630 C   0  0  0  0  0  0  0  0  0  0  0  0
   28.6023   -4.7219   -1.5376 C   0  0  0  0  0  0  0  0  0  0  0  0
   28.2404   -6.1565   -1.5112 C   0  0  0  0  0  0  0  0  0  0  0  0
   29.4472   -6.8412   -1.7216 N   0  0  0  0  0  0  0  0  0  0  0  0
   30.5536   -5.9895   -1.8828 C   0  0  0  0  0  0  0  0  0  0  0  0
   31.6875   -6.3751   -2.0759 O   0  0  0  0  0  0  0  0  0  0  0  0
   27.1717   -6.7091   -1.3518 O   0  0  0  0  0  0  0  0  0  0  0  0
   29.5346   -8.2894   -1.7692 C   0  0  0  0  0  0  0  0  0  0  0  0
   30.5764   -8.5514   -1.9425 H   0  0  0  0  0  0  0  0  0  0  0  0
   29.1956   -8.7235   -0.8270 H   0  0  0  0  0  0  0  0  0  0  0  0
   28.9149   -8.6830   -2.5769 H   0  0  0  0  0  0  0  0  0  0  0  0
  -31.2542   -5.1854   -0.5161 H   0  0  0  0  0  0  0  0  0  0  0  0
   31.8270   -2.8307   -2.0189 C   0  0  0  0  0  0  0  0  0  0  0  0
   32.9870   -3.5507   -2.2257 C   0  0  0  0  0  0  0  0  0  0  0  0
   32.1692   -1.1065   -2.0324 S   0  0  0  0  0  0  0  0  0  0  0  0
   34.1307   -2.7306   -2.3923 C   0  0  0  0  0  0  0  0  0  0  0  0
   32.9947   -4.6321   -2.2532 H   0  0  0  0  0  0  0  0  0  0  0  0
   33.8496   -1.3950   -2.3139 C   0  0  0  0  0  0  0  0  0  0  0  0
   35.1269   -3.1185   -2.5643 H   0  0  0  0  0  0  0  0  0  0  0  0
   34.5260   -0.5578   -2.4038 H   0  0  0  0  0  0  0  0  0  0  0  0
  1  2  2  0  0  0  0
  1  5  1  0  0  0  0
  1250  1  0  0  0  0
  2  3  4  0  0  0  0
  2 25  1  0  0  0  0
  3  4  4  0  0  0  0
  3  6  4  0  0  0  0
  4  5  1  0  0  0  0
  4  9  4  0  0  0  0
  6  7  4  0  0  0  0
  6 14  1  0  0  0  0
  7  8  4  0  0  0  0
  7 10  1  0  0  0  0
  8  9  4  0  0  0  0
  8 12  4  0  0  0  0
  9 13  1  0  0  0  0
 10 11  1  0  0  0  0
 11 12  2  0  0  0  0
 11 40  4  0  0  0  0
 12 26  1  0  0  0  0
 13 15  2  0  0  0  0
 13 18  1  0  0  0  0
 14 19  2  0  0  0  0
 14 22  1  0  0  0  0
 15 16  4  0  0  0  0
 15 27  1  0  0  0  0
 16 17  2  0  0  0  0
 16 28  1  0  0  0  0
 17 18  1  0  0  0  0
 17 23  1  0  0  0  0
 19 20  4  0  0  0  0
 19 29  1  0  0  0  0
 20 21  2  0  0  0  0
 20 30  1  0  0  0  0
 21 22  1  0  0  0  0
 21 24  1  0  0  0  0
 23 31  1  0  0  0  0
 23 32  1  0  0  0  0
 23 33  1  0  0  0  0
 24 34  1  0  0  0  0
 24 35  1  0  0  0  0
 24 36  1  0  0  0  0
 37 38  2  0  0  0  0
 37 41  1  0  0  0  0
 37 44  4  0  0  0  0
 38 39  4  0  0  0  0
 38 42  1  0  0  0  0
 39 40  2  0  0  0  0
 39 43  1  0  0  0  0
 40 41  1  0  0  0  0
 44 45  1  0  0  0  0
 44 48  2  0  0  0  0
 45 46  1  0  0  0  0
 46 47  2  0  0  0  0
 46 58  4  0  0  0  0
 47 48  4  0  0  0  0
 47 51  1  0  0  0  0
 48 49  1  0  0  0  0
 49 50  1  0  0  0  0
 49 53  2  0  0  0  0
 50 51  1  0  0  0  0
 50 54  1  0  0  0  0
 51 52  2  0  0  0  0
 54 55  1  0  0  0  0
 54 56  1  0  0  0  0
 54 57  1  0  0  0  0
 58 59  2  0  0  0  0
 58 62  1  0  0  0  0
 59 60  4  0  0  0  0
 59 87  1  0  0  0  0
 60 61  2  0  0  0  0
 60 88  1  0  0  0  0
 61 62  1  0  0  0  0
 61 63  4  0  0  0  0
 63 64  2  0  0  0  0
 63 67  1  0  0  0  0
 64 65  4  0  0  0  0
 64 89  1  0  0  0  0
 65 66  4  0  0  0  0
 65 68  4  0  0  0  0
 66 67  1  0  0  0  0
 66 71  4  0  0  0  0
 68 69  4  0  0  0  0
 68 76  1  0  0  0  0
 69 70  4  0  0  0  0
 69 72  1  0  0  0  0
 70 71  4  0  0  0  0
 70 74  4  0  0  0  0
 71 75  1  0  0  0  0
 72 73  1  0  0  0  0
 73 74  2  0  0  0  0
 73104  4  0  0  0  0
 74 90  1  0  0  0  0
 75 77  2  0  0  0  0
 75 80  1  0  0  0  0
 76 81  2  0  0  0  0
 76 84  1  0  0  0  0
 77 78  4  0  0  0  0
 77 91  1  0  0  0  0
 78 79  2  0  0  0  0
 78 92  1  0  0  0  0
 79 80  1  0  0  0  0
 79 85  1  0  0  0  0
 81 82  4  0  0  0  0
 81 93  1  0  0  0  0
 82 83  2  0  0  0  0
 82 94  1  0  0  0  0
 83 84  1  0  0  0  0
 83 86  1  0  0  0  0
 85 95  1  0  0  0  0
 85 96  1  0  0  0  0
 85 97  1  0  0  0  0
 86 98  1  0  0  0  0
 86 99  1  0  0  0  0
 86100  1  0  0  0  0
101102  2  0  0  0  0
101105  1  0  0  0  0
101108  4  0  0  0  0
102103  4  0  0  0  0
102106  1  0  0  0  0
103104  2  0  0  0  0
103107  1  0  0  0  0
104105  1  0  0  0  0
108109  1  0  0  0  0
108112  2  0  0  0  0
109110  1  0  0  0  0
110111  2  0  0  0  0
110122  4  0  0  0  0
111112  4  0  0  0  0
111115  1  0  0  0  0
112113  1  0  0  0  0
113114  1  0  0  0  0
113117  2  0  0  0  0
114115  1  0  0  0  0
114118  1  0  0  0  0
115116  2  0  0  0  0
118119  1  0  0  0  0
118120  1  0  0  0  0
118121  1  0  0  0  0
122123  2  0  0  0  0
122126  1  0  0  0  0
123124  4  0  0  0  0
123151  1  0  0  0  0
124125  2  0  0  0  0
124152  1  0  0  0  0
125126  1  0  0  0  0
125127  4  0  0  0  0
127128  2  0  0  0  0
127131  1  0  0  0  0
128129  4  0  0  0  0
128153  1  0  0  0  0
129130  4  0  0  0  0
129132  4  0  0  0  0
130131  1  0  0  0  0
130135  4  0  0  0  0
132133  4  0  0  0  0
132140  1  0  0  0  0
133134  4  0  0  0  0
133136  1  0  0  0  0
134135  4  0  0  0  0
134138  4  0  0  0  0
135139  1  0  0  0  0
136137  1  0  0  0  0
137138  2  0  0  0  0
137168  4  0  0  0  0
138154  1  0  0  0  0
139141  2  0  0  0  0
139144  1  0  0  0  0
140145  2  0  0  0  0
140148  1  0  0  0  0
141142  4  0  0  0  0
141155  1  0  0  0  0
142143  2  0  0  0  0
142156  1  0  0  0  0
143144  1  0  0  0  0
143149  1  0  0  0  0
145146  4  0  0  0  0
145157  1  0  0  0  0
146147  2  0  0  0  0
146158  1  0  0  0  0
147148  1  0  0  0  0
147150  1  0  0  0  0
149159  1  0  0  0  0
149160  1  0  0  0  0
149161  1  0  0  0  0
150162  1  0  0  0  0
150163  1  0  0  0  0
150164  1  0  0  0  0
165166  2  0  0  0  0
165169  1  0  0  0  0
165172  4  0  0  0  0
166167  4  0  0  0  0
166170  1  0  0  0  0
167168  2  0  0  0  0
167171  1  0  0  0  0
168169  1  0  0  0  0
172173  1  0  0  0  0
172176  2  0  0  0  0
173174  1  0  0  0  0
174175  2  0  0  0  0
174186  4  0  0  0  0
175176  4  0  0  0  0
175179  1  0  0  0  0
176177  1  0  0  0  0
177178  1  0  0  0  0
177181  2  0  0  0  0
178179  1  0  0  0  0
178182  1  0  0  0  0
179180  2  0  0  0  0
182183  1  0  0  0  0
182184  1  0  0  0  0
182185  1  0  0  0  0
186187  2  0  0  0  0
186190  1  0  0  0  0
187188  4  0  0  0  0
187215  1  0  0  0  0
188189  2  0  0  0  0
188216  1  0  0  0  0
189190  1  0  0  0  0
189191  4  0  0  0  0
191192  2  0  0  0  0
191195  1  0  0  0  0
192193  4  0  0  0  0
192217  1  0  0  0  0
193194  4  0  0  0  0
193196  4  0  0  0  0
194195  1  0  0  0  0
194199  4  0  0  0  0
196197  4  0  0  0  0
196204  1  0  0  0  0
197198  4  0  0  0  0
197200  1  0  0  0  0
198199  4  0  0  0  0
198202  4  0  0  0  0
199203  1  0  0  0  0
200201  1  0  0  0  0
201202  2  0  0  0  0
201232  4  0  0  0  0
202218  1  0  0  0  0
203205  2  0  0  0  0
203208  1  0  0  0  0
204209  2  0  0  0  0
204212  1  0  0  0  0
205206  4  0  0  0  0
205219  1  0  0  0  0
206207  2  0  0  0  0
206220  1  0  0  0  0
207208  1  0  0  0  0
207213  1  0  0  0  0
209210  4  0  0  0  0
209221  1  0  0  0  0
210211  2  0  0  0  0
210222  1  0  0  0  0
211212  1  0  0  0  0
211214  1  0  0  0  0
213223  1  0  0  0  0
213224  1  0  0  0  0
213225  1  0  0  0  0
214226  1  0  0  0  0
214227  1  0  0  0  0
214228  1  0  0  0  0
229230  2  0  0  0  0
229233  1  0  0  0  0
229236  4  0  0  0  0
230231  4  0  0  0  0
230234  1  0  0  0  0
231232  2  0  0  0  0
231235  1  0  0  0  0
232233  1  0  0  0  0
236237  1  0  0  0  0
236240  2  0  0  0  0
237238  1  0  0  0  0
238239  2  0  0  0  0
238251  4  0  0  0  0
239240  4  0  0  0  0
239243  1  0  0  0  0
240241  1  0  0  0  0
241242  1  0  0  0  0
241245  2  0  0  0  0
242243  1  0  0  0  0
242246  1  0  0  0  0
243244  2  0  0  0  0
246247  1  0  0  0  0
246248  1  0  0  0  0
246249  1  0  0  0  0
251252  2  0  0  0  0
251253  1  0  0  0  0
252254  4  0  0  0  0
252255  1  0  0  0  0
253256  1  0  0  0  0
254256  2  0  0  0  0
254257  1  0  0  0  0
256258  1  0  0  0  0
M  END
