# Supplementary material for: Design Principles for the Acceptor Units in Donor–Acceptor Conjugated Polymers
Source: ACS Omega. 2022 Oct 18;7(43):38969–78. doi: 10.1021/acsomega.2c04713 (PMC9631416; doi:10.1021/acsomega.2c04713)
Supplement: Supplementary file 2 — ao2c04713_si_002.zip [file ao2c04713_si_002.zip › mol-acceptors/A32.mol]

Title Card Required

Created by GaussView 6.0.16
278317  0  0  0  0  0  0  0  0  0    0
  -39.8509    0.2601   -2.5432 C   0  0  0  0  0  0  0  0  0  0  0  0
  -38.9767   -1.0468   -1.8419 S   0  0  0  0  0  0  0  0  0  0  0  0
  -37.5845   -0.0139   -1.5411 C   0  0  0  0  0  0  0  0  0  0  0  0
  -37.8661    1.2782   -1.9631 C   0  0  0  0  0  0  0  0  0  0  0  0
  -39.1491    1.4363   -2.5271 C   0  0  0  0  0  0  0  0  0  0  0  0
  -36.2949   -0.4361   -1.0285 C   0  0  0  0  0  0  0  0  0  0  0  0
  -34.9467    0.6185   -1.4096 S   0  0  0  0  0  0  0  0  0  0  0  0
  -33.7892   -0.3038   -0.4644 C   0  0  0  0  0  0  0  0  0  0  0  0
  -34.4274   -1.4253    0.0579 C   0  0  0  0  0  0  0  0  0  0  0  0
  -35.8344   -1.5004   -0.2622 C   0  0  0  0  0  0  0  0  0  0  0  0
  -36.6671   -2.6053    0.2330 C   0  0  0  0  0  0  0  0  0  0  0  0
  -36.0418   -3.5390    1.2129 C   0  0  0  0  0  0  0  0  0  0  0  0
  -34.6761   -3.4629    1.5278 C   0  0  0  0  0  0  0  0  0  0  0  0
  -33.7875   -2.4441    0.8989 C   0  0  0  0  0  0  0  0  0  0  0  0
  -36.8362   -4.5264    1.8046 C   0  0  0  0  0  0  0  0  0  0  0  0
  -36.2804   -5.4188    2.7115 C   0  0  0  0  0  0  0  0  0  0  0  0
  -34.9201   -5.3428    3.0257 C   0  0  0  0  0  0  0  0  0  0  0  0
  -34.1213   -4.3749    2.4316 C   0  0  0  0  0  0  0  0  0  0  0  0
  -32.5777   -2.4764    1.0935 O   0  0  0  0  0  0  0  0  0  0  0  0
  -37.8246   -2.7751   -0.1305 O   0  0  0  0  0  0  0  0  0  0  0  0
  -37.1679    2.0979   -1.8494 H   0  0  0  0  0  0  0  0  0  0  0  0
  -39.5381    2.3791   -2.8908 H   0  0  0  0  0  0  0  0  0  0  0  0
  -37.8848   -4.5730    1.5361 H   0  0  0  0  0  0  0  0  0  0  0  0
  -36.9028   -6.1778    3.1741 H   0  0  0  0  0  0  0  0  0  0  0  0
  -33.0627   -4.3033    2.6506 H   0  0  0  0  0  0  0  0  0  0  0  0
  -30.9842   -0.6146    0.0443 S   0  0  0  0  0  0  0  0  0  0  0  0
  -32.4544    0.2496   -0.3920 C   0  0  0  0  0  0  0  0  0  0  0  0
  -32.1367    1.5563   -0.7451 C   0  0  0  0  0  0  0  0  0  0  0  0
  -30.7677    1.8536   -0.7028 C   0  0  0  0  0  0  0  0  0  0  0  0
  -29.9925    0.7748   -0.3194 C   0  0  0  0  0  0  0  0  0  0  0  0
  -32.8849    2.2880   -1.0227 H   0  0  0  0  0  0  0  0  0  0  0  0
  -30.3579    2.8237   -0.9562 H   0  0  0  0  0  0  0  0  0  0  0  0
  -34.4864   -6.0426    3.7325 H   0  0  0  0  0  0  0  0  0  0  0  0
  -40.8593    0.0940   -2.8956 H   0  0  0  0  0  0  0  0  0  0  0  0
  -28.5569    0.7207   -0.1692 C   0  0  0  0  0  0  0  0  0  0  0  0
  -27.7524   -0.3832   -0.1120 C   0  0  0  0  0  0  0  0  0  0  0  0
  -26.3608   -0.0855    0.0308 C   0  0  0  0  0  0  0  0  0  0  0  0
  -26.1201    1.3181    0.0670 C   0  0  0  0  0  0  0  0  0  0  0  0
  -27.6257    2.2214   -0.0423 S   0  0  0  0  0  0  0  0  0  0  0  0
  -25.2753   -0.9906    0.0737 C   0  0  0  0  0  0  0  0  0  0  0  0
  -24.0002   -0.4300    0.1491 C   0  0  0  0  0  0  0  0  0  0  0  0
  -23.7594    0.9736    0.1871 C   0  0  0  0  0  0  0  0  0  0  0  0
  -24.8448    1.8787    0.1419 C   0  0  0  0  0  0  0  0  0  0  0  0
  -22.4948   -1.3335    0.2595 S   0  0  0  0  0  0  0  0  0  0  0  0
  -21.5636    0.1670    0.3894 C   0  0  0  0  0  0  0  0  0  0  0  0
  -22.3682    1.2713    0.3320 C   0  0  0  0  0  0  0  0  0  0  0  0
  -24.6568    3.3390    0.1728 C   0  0  0  0  0  0  0  0  0  0  0  0
  -25.4629   -2.4509    0.0386 C   0  0  0  0  0  0  0  0  0  0  0  0
  -25.1418    4.2407    1.0822 C   0  0  0  0  0  0  0  0  0  0  0  0
  -24.7953    5.5908    0.7885 C   0  0  0  0  0  0  0  0  0  0  0  0
  -24.0506    5.7342   -0.3481 C   0  0  0  0  0  0  0  0  0  0  0  0
  -23.7637    4.1776   -1.0852 S   0  0  0  0  0  0  0  0  0  0  0  0
  -24.9771   -3.3490   -0.8740 C   0  0  0  0  0  0  0  0  0  0  0  0
  -25.3242   -4.7003   -0.5862 C   0  0  0  0  0  0  0  0  0  0  0  0
  -26.0700   -4.8481    0.5491 C   0  0  0  0  0  0  0  0  0  0  0  0
  -26.3573   -3.2943    1.2922 S   0  0  0  0  0  0  0  0  0  0  0  0
  -23.5108    6.9920   -0.9575 C   0  0  0  0  0  0  0  0  0  0  0  0
  -26.6114   -6.1082    1.1522 C   0  0  0  0  0  0  0  0  0  0  0  0
  -28.1336   -1.3915   -0.2030 H   0  0  0  0  0  0  0  0  0  0  0  0
  -21.9876    2.2798    0.4244 H   0  0  0  0  0  0  0  0  0  0  0  0
  -25.7163    3.9411    1.9504 H   0  0  0  0  0  0  0  0  0  0  0  0
  -25.0860    6.4318    1.4079 H   0  0  0  0  0  0  0  0  0  0  0  0
  -24.4019   -3.0460   -1.7405 H   0  0  0  0  0  0  0  0  0  0  0  0
  -25.0332   -5.5387   -1.2088 H   0  0  0  0  0  0  0  0  0  0  0  0
  -23.8995    7.1585   -1.9667 H   0  0  0  0  0  0  0  0  0  0  0  0
  -22.4190    6.9773   -1.0265 H   0  0  0  0  0  0  0  0  0  0  0  0
  -23.7940    7.8520   -0.3469 H   0  0  0  0  0  0  0  0  0  0  0  0
  -26.2266   -6.2778    2.1624 H   0  0  0  0  0  0  0  0  0  0  0  0
  -26.3253   -6.9660    0.5399 H   0  0  0  0  0  0  0  0  0  0  0  0
  -27.7035   -6.0946    1.2165 H   0  0  0  0  0  0  0  0  0  0  0  0
  -20.1279    0.1095    0.5342 C   0  0  0  0  0  0  0  0  0  0  0  0
  -19.1437    1.5273    0.2793 S   0  0  0  0  0  0  0  0  0  0  0  0
  -17.6708    0.6449    0.6663 C   0  0  0  0  0  0  0  0  0  0  0  0
  -17.9879   -0.6723    0.9803 C   0  0  0  0  0  0  0  0  0  0  0  0
  -19.3542   -0.9742    0.9084 C   0  0  0  0  0  0  0  0  0  0  0  0
  -16.3190    1.1519    0.5884 C   0  0  0  0  0  0  0  0  0  0  0  0
  -15.0551   -0.0643    0.5044 S   0  0  0  0  0  0  0  0  0  0  0  0
  -13.7460    1.1050    0.5602 C   0  0  0  0  0  0  0  0  0  0  0  0
  -14.2874    2.3880    0.5648 C   0  0  0  0  0  0  0  0  0  0  0  0
  -15.7314    2.4143    0.5801 C   0  0  0  0  0  0  0  0  0  0  0  0
  -16.4654    3.6850    0.6192 C   0  0  0  0  0  0  0  0  0  0  0  0
  -15.6633    4.9275    0.8053 C   0  0  0  0  0  0  0  0  0  0  0  0
  -14.2601    4.9021    0.7910 C   0  0  0  0  0  0  0  0  0  0  0  0
  -13.5074    3.6314    0.5895 C   0  0  0  0  0  0  0  0  0  0  0  0
  -16.3332    6.1442    0.9714 C   0  0  0  0  0  0  0  0  0  0  0  0
  -15.6139    7.3203    1.1359 C   0  0  0  0  0  0  0  0  0  0  0  0
  -14.2160    7.2949    1.1216 C   0  0  0  0  0  0  0  0  0  0  0  0
  -13.5433    6.0936    0.9430 C   0  0  0  0  0  0  0  0  0  0  0  0
  -12.2893    3.6511    0.4522 O   0  0  0  0  0  0  0  0  0  0  0  0
  -17.6843    3.7488    0.5050 O   0  0  0  0  0  0  0  0  0  0  0  0
  -17.2444   -1.3989    1.2825 H   0  0  0  0  0  0  0  0  0  0  0  0
  -19.7660   -1.9448    1.1559 H   0  0  0  0  0  0  0  0  0  0  0  0
  -17.4165    6.1398    0.9676 H   0  0  0  0  0  0  0  0  0  0  0  0
  -16.1383    8.2604    1.2727 H   0  0  0  0  0  0  0  0  0  0  0  0
  -12.4612    6.0500    0.9171 H   0  0  0  0  0  0  0  0  0  0  0  0
  -10.9158    1.3809    0.1977 S   0  0  0  0  0  0  0  0  0  0  0  0
  -12.4121    0.5490    0.6070 C   0  0  0  0  0  0  0  0  0  0  0  0
  -12.1367   -0.7813    0.9047 C   0  0  0  0  0  0  0  0  0  0  0  0
  -10.7839   -1.1316    0.8041 C   0  0  0  0  0  0  0  0  0  0  0  0
   -9.9789   -0.0731    0.4239 C   0  0  0  0  0  0  0  0  0  0  0  0
  -12.9000   -1.4834    1.2157 H   0  0  0  0  0  0  0  0  0  0  0  0
  -10.4025   -2.1184    1.0364 H   0  0  0  0  0  0  0  0  0  0  0  0
  -13.6552    8.2153    1.2473 H   0  0  0  0  0  0  0  0  0  0  0  0
   -8.5449   -0.0655    0.2524 C   0  0  0  0  0  0  0  0  0  0  0  0
   -7.7006    1.0092    0.2061 C   0  0  0  0  0  0  0  0  0  0  0  0
   -6.3246    0.6636    0.0269 C   0  0  0  0  0  0  0  0  0  0  0  0
   -6.1377   -0.7465   -0.0507 C   0  0  0  0  0  0  0  0  0  0  0  0
   -7.6738   -1.5959    0.0672 S   0  0  0  0  0  0  0  0  0  0  0  0
   -5.2067    1.5283   -0.0159 C   0  0  0  0  0  0  0  0  0  0  0  0
   -3.9553    0.9227   -0.1306 C   0  0  0  0  0  0  0  0  0  0  0  0
   -3.7684   -0.4873   -0.2086 C   0  0  0  0  0  0  0  0  0  0  0  0
   -4.8863   -1.3521   -0.1658 C   0  0  0  0  0  0  0  0  0  0  0  0
   -2.4192    1.7722   -0.2468 S   0  0  0  0  0  0  0  0  0  0  0  0
   -1.5477    0.2418   -0.4312 C   0  0  0  0  0  0  0  0  0  0  0  0
   -2.3922   -0.8329   -0.3868 C   0  0  0  0  0  0  0  0  0  0  0  0
   -4.7546   -2.8171   -0.2382 C   0  0  0  0  0  0  0  0  0  0  0  0
   -5.3385    2.9934    0.0565 C   0  0  0  0  0  0  0  0  0  0  0  0
   -5.2902   -3.6753   -1.1612 C   0  0  0  0  0  0  0  0  0  0  0  0
   -4.9903   -5.0449   -0.9094 C   0  0  0  0  0  0  0  0  0  0  0  0
   -4.2311   -5.2466    0.2086 C   0  0  0  0  0  0  0  0  0  0  0  0
   -3.8716   -3.7220    0.9802 S   0  0  0  0  0  0  0  0  0  0  0  0
   -4.8039    3.8515    0.9802 C   0  0  0  0  0  0  0  0  0  0  0  0
   -5.1037    5.2211    0.7281 C   0  0  0  0  0  0  0  0  0  0  0  0
   -5.8618    5.4227   -0.3906 C   0  0  0  0  0  0  0  0  0  0  0  0
   -6.2205    3.8982   -1.1626 S   0  0  0  0  0  0  0  0  0  0  0  0
   -3.7290   -6.5396    0.7747 C   0  0  0  0  0  0  0  0  0  0  0  0
   -6.3635    6.7157   -0.9572 C   0  0  0  0  0  0  0  0  0  0  0  0
   -8.0412    2.0284    0.3317 H   0  0  0  0  0  0  0  0  0  0  0  0
   -2.0515   -1.8521   -0.5115 H   0  0  0  0  0  0  0  0  0  0  0  0
   -5.8685   -3.3311   -2.0102 H   0  0  0  0  0  0  0  0  0  0  0  0
   -5.3242   -5.8574   -1.5447 H   0  0  0  0  0  0  0  0  0  0  0  0
   -4.2263    3.5073    1.8296 H   0  0  0  0  0  0  0  0  0  0  0  0
   -4.7705    6.0336    1.3638 H   0  0  0  0  0  0  0  0  0  0  0  0
   -4.1056   -6.7182    1.7864 H   0  0  0  0  0  0  0  0  0  0  0  0
   -2.6363   -6.5680    0.8234 H   0  0  0  0  0  0  0  0  0  0  0  0
   -4.0557   -7.3717    0.1475 H   0  0  0  0  0  0  0  0  0  0  0  0
   -5.9856    6.8945   -1.9684 H   0  0  0  0  0  0  0  0  0  0  0  0
   -6.0376    7.5478   -0.3295 H   0  0  0  0  0  0  0  0  0  0  0  0
   -7.4561    6.7440   -1.0073 H   0  0  0  0  0  0  0  0  0  0  0  0
   -0.1133    0.2497   -0.5989 C   0  0  0  0  0  0  0  0  0  0  0  0
    0.8217   -1.2082   -0.3892 S   0  0  0  0  0  0  0  0  0  0  0  0
    2.3201   -0.3720   -0.7805 C   0  0  0  0  0  0  0  0  0  0  0  0
    2.0470    0.9622   -1.0624 C   0  0  0  0  0  0  0  0  0  0  0  0
    0.6940    1.3121   -0.9629 C   0  0  0  0  0  0  0  0  0  0  0  0
    3.6534   -0.9291   -0.7317 C   0  0  0  0  0  0  0  0  0  0  0  0
    4.9616    0.2385   -0.6371 S   0  0  0  0  0  0  0  0  0  0  0  0
    6.2265   -0.9758   -0.7341 C   0  0  0  0  0  0  0  0  0  0  0  0
    5.6387   -2.2380   -0.7597 C   0  0  0  0  0  0  0  0  0  0  0  0
    4.1947   -2.2118   -0.7580 C   0  0  0  0  0  0  0  0  0  0  0  0
    3.4146   -3.4540   -0.8164 C   0  0  0  0  0  0  0  0  0  0  0  0
    4.1689   -4.7200   -1.0403 C   0  0  0  0  0  0  0  0  0  0  0  0
    5.5722   -4.7455   -1.0424 C   0  0  0  0  0  0  0  0  0  0  0  0
    6.3728   -3.5079   -0.8207 C   0  0  0  0  0  0  0  0  0  0  0  0
    3.4535   -5.9075   -1.2258 C   0  0  0  0  0  0  0  0  0  0  0  0
    4.1276   -7.1047   -1.4257 C   0  0  0  0  0  0  0  0  0  0  0  0
    5.5256   -7.1301   -1.4278 C   0  0  0  0  0  0  0  0  0  0  0  0
    6.2434   -5.9583   -1.2301 C   0  0  0  0  0  0  0  0  0  0  0  0
    7.5906   -3.5747   -0.6971 O   0  0  0  0  0  0  0  0  0  0  0  0
    2.1956   -3.4763   -0.6886 O   0  0  0  0  0  0  0  0  0  0  0  0
    2.8124    1.6675   -1.3609 H   0  0  0  0  0  0  0  0  0  0  0  0
    0.3144    2.3022   -1.1838 H   0  0  0  0  0  0  0  0  0  0  0  0
    2.3711   -5.8643   -1.2087 H   0  0  0  0  0  0  0  0  0  0  0  0
    3.5679   -8.0218   -1.5775 H   0  0  0  0  0  0  0  0  0  0  0  0
    7.3267   -5.9544   -1.2162 H   0  0  0  0  0  0  0  0  0  0  0  0
    9.0472   -1.3592   -0.4004 S   0  0  0  0  0  0  0  0  0  0  0  0
    7.5791   -0.4676   -0.7846 C   0  0  0  0  0  0  0  0  0  0  0  0
    7.8999    0.8568   -1.0626 C   0  0  0  0  0  0  0  0  0  0  0  0
    9.2650    1.1568   -0.9660 C   0  0  0  0  0  0  0  0  0  0  0  0
   10.0341    0.0641   -0.6085 C   0  0  0  0  0  0  0  0  0  0  0  0
    7.1600    1.5906   -1.3564 H   0  0  0  0  0  0  0  0  0  0  0  0
    9.6800    2.1330   -1.1848 H   0  0  0  0  0  0  0  0  0  0  0  0
    6.0511   -8.0670   -1.5813 H   0  0  0  0  0  0  0  0  0  0  0  0
   11.4678    0.0030   -0.4459 C   0  0  0  0  0  0  0  0  0  0  0  0
   12.2734   -1.1016   -0.4181 C   0  0  0  0  0  0  0  0  0  0  0  0
   13.6617   -0.8077   -0.2414 C   0  0  0  0  0  0  0  0  0  0  0  0
   13.8992    0.5937   -0.1466 C   0  0  0  0  0  0  0  0  0  0  0  0
   12.3940    1.4988   -0.2458 S   0  0  0  0  0  0  0  0  0  0  0  0
   14.7483   -1.7122   -0.2149 C   0  0  0  0  0  0  0  0  0  0  0  0
   16.0210   -1.1532   -0.0982 C   0  0  0  0  0  0  0  0  0  0  0  0
   16.2584    0.2482   -0.0031 C   0  0  0  0  0  0  0  0  0  0  0  0
   15.1719    1.1528   -0.0298 C   0  0  0  0  0  0  0  0  0  0  0  0
   17.5263   -2.0582    0.0008 S   0  0  0  0  0  0  0  0  0  0  0  0
   18.4524   -0.5623    0.2013 C   0  0  0  0  0  0  0  0  0  0  0  0
   17.6467    0.5422    0.1737 C   0  0  0  0  0  0  0  0  0  0  0  0
   15.3562    2.6111    0.0607 C   0  0  0  0  0  0  0  0  0  0  0  0
   14.5640   -3.1706   -0.3055 C   0  0  0  0  0  0  0  0  0  0  0  0
   14.8560    3.4758    0.9975 C   0  0  0  0  0  0  0  0  0  0  0  0
   15.2036    4.8369    0.7617 C   0  0  0  0  0  0  0  0  0  0  0  0
   15.9643    5.0259   -0.3575 C   0  0  0  0  0  0  0  0  0  0  0  0
   16.2654    3.4997   -1.1504 S   0  0  0  0  0  0  0  0  0  0  0  0
   15.0642   -4.0351   -1.2423 C   0  0  0  0  0  0  0  0  0  0  0  0
   14.7166   -5.3963   -1.0066 C   0  0  0  0  0  0  0  0  0  0  0  0
   13.9561   -5.5854    0.1127 C   0  0  0  0  0  0  0  0  0  0  0  0
   13.6550   -4.0592    0.9057 S   0  0  0  0  0  0  0  0  0  0  0  0
   16.5101    6.3074   -0.9093 C   0  0  0  0  0  0  0  0  0  0  0  0
   13.4106   -6.8669    0.6646 C   0  0  0  0  0  0  0  0  0  0  0  0
   11.8960   -2.1063   -0.5546 H   0  0  0  0  0  0  0  0  0  0  0  0
   18.0240    1.5469    0.3102 H   0  0  0  0  0  0  0  0  0  0  0  0
   14.2696    3.1415    1.8448 H   0  0  0  0  0  0  0  0  0  0  0  0
   14.9020    5.6526    1.4091 H   0  0  0  0  0  0  0  0  0  0  0  0
   15.6504   -3.7008   -2.0897 H   0  0  0  0  0  0  0  0  0  0  0  0
   15.0183   -6.2119   -1.6541 H   0  0  0  0  0  0  0  0  0  0  0  0
   16.1356    6.5126   -1.9168 H   0  0  0  0  0  0  0  0  0  0  0  0
   17.6028    6.2971   -0.9630 H   0  0  0  0  0  0  0  0  0  0  0  0
   16.2163    7.1424   -0.2698 H   0  0  0  0  0  0  0  0  0  0  0  0
   13.7853   -7.0722    1.6719 H   0  0  0  0  0  0  0  0  0  0  0  0
   13.7043   -7.7019    0.0249 H   0  0  0  0  0  0  0  0  0  0  0  0
   12.3178   -6.8568    0.7186 H   0  0  0  0  0  0  0  0  0  0  0  0
   19.8862   -0.6233    0.3639 C   0  0  0  0  0  0  0  0  0  0  0  0
   20.8719    0.8025    0.1654 S   0  0  0  0  0  0  0  0  0  0  0  0
   22.3406   -0.0902    0.5444 C   0  0  0  0  0  0  0  0  0  0  0  0
   22.0210   -1.4166    0.8138 C   0  0  0  0  0  0  0  0  0  0  0  0
   20.6562   -1.7173    0.7149 C   0  0  0  0  0  0  0  0  0  0  0  0
   23.6928    0.4200    0.4981 C   0  0  0  0  0  0  0  0  0  0  0  0
   24.9590   -0.7921    0.3924 S   0  0  0  0  0  0  0  0  0  0  0  0
   26.2659    0.3760    0.4975 C   0  0  0  0  0  0  0  0  0  0  0  0
   25.7231    1.6579    0.5336 C   0  0  0  0  0  0  0  0  0  0  0  0
   24.2790    1.6825    0.5340 C   0  0  0  0  0  0  0  0  0  0  0  0
   23.5433    2.9509    0.6038 C   0  0  0  0  0  0  0  0  0  0  0  0
   24.3421    4.1878    0.8362 C   0  0  0  0  0  0  0  0  0  0  0  0
   25.7453    4.1639    0.8358 C   0  0  0  0  0  0  0  0  0  0  0  0
   26.5016    2.9005    0.6031 C   0  0  0  0  0  0  0  0  0  0  0  0
   23.6691    5.3982    1.0324 C   0  0  0  0  0  0  0  0  0  0  0  0
   24.3853    6.5694    1.2402 C   0  0  0  0  0  0  0  0  0  0  0  0
   25.7833    6.5456    1.2396 C   0  0  0  0  0  0  0  0  0  0  0  0
   26.4591    5.3508    1.0314 C   0  0  0  0  0  0  0  0  0  0  0  0
   27.7208    2.9255    0.4776 O   0  0  0  0  0  0  0  0  0  0  0  0
   22.3255    3.0173    0.4788 O   0  0  0  0  0  0  0  0  0  0  0  0
   22.7616   -2.1515    1.1032 H   0  0  0  0  0  0  0  0  0  0  0  0
   20.2422   -2.6953    0.9272 H   0  0  0  0  0  0  0  0  0  0  0  0
   22.5859    5.3932    1.0171 H   0  0  0  0  0  0  0  0  0  0  0  0
   23.8585    7.5044    1.4002 H   0  0  0  0  0  0  0  0  0  0  0  0
   27.5416    5.3089    1.0153 H   0  0  0  0  0  0  0  0  0  0  0  0
   29.0982    0.6611    0.1613 S   0  0  0  0  0  0  0  0  0  0  0  0
   27.5998   -0.1801    0.5431 C   0  0  0  0  0  0  0  0  0  0  0  0
   27.8740   -1.5163    0.8131 C   0  0  0  0  0  0  0  0  0  0  0  0
   29.2279   -1.8637    0.7130 C   0  0  0  0  0  0  0  0  0  0  0  0
   30.0343   -0.7970    0.3607 C   0  0  0  0  0  0  0  0  0  0  0  0
   27.1091   -2.2252    1.1041 H   0  0  0  0  0  0  0  0  0  0  0  0
   29.6088   -2.8549    0.9262 H   0  0  0  0  0  0  0  0  0  0  0  0
   26.3418    7.4622    1.3992 H   0  0  0  0  0  0  0  0  0  0  0  0
   31.4699   -0.7851    0.1968 C   0  0  0  0  0  0  0  0  0  0  0  0
   32.3142    0.2890    0.1840 C   0  0  0  0  0  0  0  0  0  0  0  0
   33.6928   -0.0527    0.0016 C   0  0  0  0  0  0  0  0  0  0  0  0
   33.8782   -1.4603   -0.1125 C   0  0  0  0  0  0  0  0  0  0  0  0
   32.3408   -2.3113   -0.0260 S   0  0  0  0  0  0  0  0  0  0  0  0
   34.8105    0.8103   -0.0135 C   0  0  0  0  0  0  0  0  0  0  0  0
   36.0645    0.2057   -0.1394 C   0  0  0  0  0  0  0  0  0  0  0  0
   36.2479   -1.2012   -0.2549 C   0  0  0  0  0  0  0  0  0  0  0  0
   35.1299   -2.0636   -0.2381 C   0  0  0  0  0  0  0  0  0  0  0  0
   37.6055    1.0532   -0.2391 S   0  0  0  0  0  0  0  0  0  0  0  0
   38.4503   -0.4636   -0.4373 C   0  0  0  0  0  0  0  0  0  0  0  0
   37.6348   -1.5442   -0.4286 C   0  0  0  0  0  0  0  0  0  0  0  0
   35.2585   -3.5275   -0.3496 C   0  0  0  0  0  0  0  0  0  0  0  0
   34.6805    2.2729    0.0973 C   0  0  0  0  0  0  0  0  0  0  0  0
   34.7430   -4.3565   -1.3093 C   0  0  0  0  0  0  0  0  0  0  0  0
   35.0293   -5.7348   -1.0885 C   0  0  0  0  0  0  0  0  0  0  0  0
   35.7582   -5.9725    0.0423 C   0  0  0  0  0  0  0  0  0  0  0  0
   36.1055   -4.4714    0.8652 S   0  0  0  0  0  0  0  0  0  0  0  0
   35.2245    3.1069    1.0374 C   0  0  0  0  0  0  0  0  0  0  0  0
   34.9241    4.4827    0.8231 C   0  0  0  0  0  0  0  0  0  0  0  0
   34.1565    4.7137   -0.2835 C   0  0  0  0  0  0  0  0  0  0  0  0
   33.7892    3.2097   -1.0907 S   0  0  0  0  0  0  0  0  0  0  0  0
   36.2353   -7.2846    0.5859 C   0  0  0  0  0  0  0  0  0  0  0  0
   33.6524    6.0213   -0.8130 C   0  0  0  0  0  0  0  0  0  0  0  0
   31.9735    1.3045    0.3359 H   0  0  0  0  0  0  0  0  0  0  0  0
   37.9881   -2.5590   -0.5513 H   0  0  0  0  0  0  0  0  0  0  0  0
   34.1861   -3.9853   -2.1611 H   0  0  0  0  0  0  0  0  0  0  0  0
   34.7062   -6.5274   -1.7540 H   0  0  0  0  0  0  0  0  0  0  0  0
   35.8098    2.7408    1.8721 H   0  0  0  0  0  0  0  0  0  0  0  0
   35.2642    5.2785    1.4761 H   0  0  0  0  0  0  0  0  0  0  0  0
   35.8278   -7.4889    1.5806 H   0  0  0  0  0  0  0  0  0  0  0  0
   37.3259   -7.3238    0.6658 H   0  0  0  0  0  0  0  0  0  0  0  0
   35.9217   -8.0964   -0.0738 H   0  0  0  0  0  0  0  0  0  0  0  0
   34.0230    6.2255   -1.8221 H   0  0  0  0  0  0  0  0  0  0  0  0
   33.9841    6.8367   -0.1666 H   0  0  0  0  0  0  0  0  0  0  0  0
   32.5595    6.0522   -0.8542 H   0  0  0  0  0  0  0  0  0  0  0  0
   39.5250   -0.4525   -0.5522 H   0  0  0  0  0  0  0  0  0  0  0  0
  1  2  1  0  0  0  0
  1  5  2  0  0  0  0
  1 34  1  0  0  0  0
  2  3  1  0  0  0  0
  3  4  4  0  0  0  0
  3  6  1  0  0  0  0
  4  5  4  0  0  0  0
  4 21  1  0  0  0  0
  5 22  1  0  0  0  0
  6  7  1  0  0  0  0
  6 10  4  0  0  0  0
  7  8  1  0  0  0  0
  8  9  4  0  0  0  0
  8 27  4  0  0  0  0
  9 10  4  0  0  0  0
  9 14  1  0  0  0  0
 10 11  1  0  0  0  0
 11 12  1  0  0  0  0
 11 20  2  0  0  0  0
 12 13  4  0  0  0  0
 12 15  4  0  0  0  0
 13 14  1  0  0  0  0
 13 18  4  0  0  0  0
 14 19  2  0  0  0  0
 15 16  4  0  0  0  0
 15 23  1  0  0  0  0
 16 17  4  0  0  0  0
 16 24  1  0  0  0  0
 17 18  4  0  0  0  0
 17 33  1  0  0  0  0
 18 25  1  0  0  0  0
 26 27  1  0  0  0  0
 26 30  1  0  0  0  0
 27 28  4  0  0  0  0
 28 29  4  0  0  0  0
 28 31  1  0  0  0  0
 29 30  2  0  0  0  0
 29 32  1  0  0  0  0
 30 35  4  0  0  0  0
 35 36  2  0  0  0  0
 35 39  1  0  0  0  0
 36 37  4  0  0  0  0
 36 59  1  0  0  0  0
 37 38  4  0  0  0  0
 37 40  4  0  0  0  0
 38 39  1  0  0  0  0
 38 43  4  0  0  0  0
 40 41  4  0  0  0  0
 40 48  1  0  0  0  0
 41 42  4  0  0  0  0
 41 44  1  0  0  0  0
 42 43  4  0  0  0  0
 42 46  4  0  0  0  0
 43 47  1  0  0  0  0
 44 45  1  0  0  0  0
 45 46  2  0  0  0  0
 45 71  4  0  0  0  0
 46 60  1  0  0  0  0
 47 49  2  0  0  0  0
 47 52  1  0  0  0  0
 48 53  2  0  0  0  0
 48 56  1  0  0  0  0
 49 50  4  0  0  0  0
 49 61  1  0  0  0  0
 50 51  2  0  0  0  0
 50 62  1  0  0  0  0
 51 52  1  0  0  0  0
 51 57  1  0  0  0  0
 53 54  4  0  0  0  0
 53 63  1  0  0  0  0
 54 55  2  0  0  0  0
 54 64  1  0  0  0  0
 55 56  1  0  0  0  0
 55 58  1  0  0  0  0
 57 65  1  0  0  0  0
 57 66  1  0  0  0  0
 57 67  1  0  0  0  0
 58 68  1  0  0  0  0
 58 69  1  0  0  0  0
 58 70  1  0  0  0  0
 71 72  1  0  0  0  0
 71 75  2  0  0  0  0
 72 73  1  0  0  0  0
 73 74  4  0  0  0  0
 73 76  4  0  0  0  0
 74 75  4  0  0  0  0
 74 91  1  0  0  0  0
 75 92  1  0  0  0  0
 76 77  1  0  0  0  0
 76 80  4  0  0  0  0
 77 78  1  0  0  0  0
 78 79  4  0  0  0  0
 78 97  4  0  0  0  0
 79 80  4  0  0  0  0
 79 84  1  0  0  0  0
 80 81  1  0  0  0  0
 81 82  1  0  0  0  0
 81 90  2  0  0  0  0
 82 83  4  0  0  0  0
 82 85  4  0  0  0  0
 83 84  1  0  0  0  0
 83 88  4  0  0  0  0
 84 89  2  0  0  0  0
 85 86  4  0  0  0  0
 85 93  1  0  0  0  0
 86 87  4  0  0  0  0
 86 94  1  0  0  0  0
 87 88  4  0  0  0  0
 87103  1  0  0  0  0
 88 95  1  0  0  0  0
 96 97  1  0  0  0  0
 96100  1  0  0  0  0
 97 98  4  0  0  0  0
 98 99  4  0  0  0  0
 98101  1  0  0  0  0
 99100  2  0  0  0  0
 99102  1  0  0  0  0
100104  4  0  0  0  0
104105  2  0  0  0  0
104108  1  0  0  0  0
105106  4  0  0  0  0
105128  1  0  0  0  0
106107  4  0  0  0  0
106109  4  0  0  0  0
107108  1  0  0  0  0
107112  4  0  0  0  0
109110  4  0  0  0  0
109117  1  0  0  0  0
110111  4  0  0  0  0
110113  1  0  0  0  0
111112  4  0  0  0  0
111115  4  0  0  0  0
112116  1  0  0  0  0
113114  1  0  0  0  0
114115  2  0  0  0  0
114140  4  0  0  0  0
115129  1  0  0  0  0
116118  2  0  0  0  0
116121  1  0  0  0  0
117122  2  0  0  0  0
117125  1  0  0  0  0
118119  4  0  0  0  0
118130  1  0  0  0  0
119120  2  0  0  0  0
119131  1  0  0  0  0
120121  1  0  0  0  0
120126  1  0  0  0  0
122123  4  0  0  0  0
122132  1  0  0  0  0
123124  2  0  0  0  0
123133  1  0  0  0  0
124125  1  0  0  0  0
124127  1  0  0  0  0
126134  1  0  0  0  0
126135  1  0  0  0  0
126136  1  0  0  0  0
127137  1  0  0  0  0
127138  1  0  0  0  0
127139  1  0  0  0  0
140141  1  0  0  0  0
140144  2  0  0  0  0
141142  1  0  0  0  0
142143  4  0  0  0  0
142145  4  0  0  0  0
143144  4  0  0  0  0
143160  1  0  0  0  0
144161  1  0  0  0  0
145146  1  0  0  0  0
145149  4  0  0  0  0
146147  1  0  0  0  0
147148  4  0  0  0  0
147166  4  0  0  0  0
148149  4  0  0  0  0
148153  1  0  0  0  0
149150  1  0  0  0  0
150151  1  0  0  0  0
150159  2  0  0  0  0
151152  4  0  0  0  0
151154  4  0  0  0  0
152153  1  0  0  0  0
152157  4  0  0  0  0
153158  2  0  0  0  0
154155  4  0  0  0  0
154162  1  0  0  0  0
155156  4  0  0  0  0
155163  1  0  0  0  0
156157  4  0  0  0  0
156172  1  0  0  0  0
157164  1  0  0  0  0
165166  1  0  0  0  0
165169  1  0  0  0  0
166167  4  0  0  0  0
167168  4  0  0  0  0
167170  1  0  0  0  0
168169  2  0  0  0  0
168171  1  0  0  0  0
169173  4  0  0  0  0
173174  2  0  0  0  0
173177  1  0  0  0  0
174175  4  0  0  0  0
174197  1  0  0  0  0
175176  4  0  0  0  0
175178  4  0  0  0  0
176177  1  0  0  0  0
176181  4  0  0  0  0
178179  4  0  0  0  0
178186  1  0  0  0  0
179180  4  0  0  0  0
179182  1  0  0  0  0
180181  4  0  0  0  0
180184  4  0  0  0  0
181185  1  0  0  0  0
182183  1  0  0  0  0
183184  2  0  0  0  0
183209  4  0  0  0  0
184198  1  0  0  0  0
185187  2  0  0  0  0
185190  1  0  0  0  0
186191  2  0  0  0  0
186194  1  0  0  0  0
187188  4  0  0  0  0
187199  1  0  0  0  0
188189  2  0  0  0  0
188200  1  0  0  0  0
189190  1  0  0  0  0
189195  1  0  0  0  0
191192  4  0  0  0  0
191201  1  0  0  0  0
192193  2  0  0  0  0
192202  1  0  0  0  0
193194  1  0  0  0  0
193196  1  0  0  0  0
195203  1  0  0  0  0
195204  1  0  0  0  0
195205  1  0  0  0  0
196206  1  0  0  0  0
196207  1  0  0  0  0
196208  1  0  0  0  0
209210  1  0  0  0  0
209213  2  0  0  0  0
210211  1  0  0  0  0
211212  4  0  0  0  0
211214  4  0  0  0  0
212213  4  0  0  0  0
212229  1  0  0  0  0
213230  1  0  0  0  0
214215  1  0  0  0  0
214218  4  0  0  0  0
215216  1  0  0  0  0
216217  4  0  0  0  0
216235  4  0  0  0  0
217218  4  0  0  0  0
217222  1  0  0  0  0
218219  1  0  0  0  0
219220  1  0  0  0  0
219228  2  0  0  0  0
220221  4  0  0  0  0
220223  4  0  0  0  0
221222  1  0  0  0  0
221226  4  0  0  0  0
222227  2  0  0  0  0
223224  4  0  0  0  0
223231  1  0  0  0  0
224225  4  0  0  0  0
224232  1  0  0  0  0
225226  4  0  0  0  0
225241  1  0  0  0  0
226233  1  0  0  0  0
234235  1  0  0  0  0
234238  1  0  0  0  0
235236  4  0  0  0  0
236237  4  0  0  0  0
236239  1  0  0  0  0
237238  2  0  0  0  0
237240  1  0  0  0  0
238242  4  0  0  0  0
242243  2  0  0  0  0
242246  1  0  0  0  0
243244  4  0  0  0  0
243266  1  0  0  0  0
244245  4  0  0  0  0
244247  4  0  0  0  0
245246  1  0  0  0  0
245250  4  0  0  0  0
247248  4  0  0  0  0
247255  1  0  0  0  0
248249  4  0  0  0  0
248251  1  0  0  0  0
249250  4  0  0  0  0
249253  4  0  0  0  0
250254  1  0  0  0  0
251252  1  0  0  0  0
252253  2  0  0  0  0
252278  1  0  0  0  0
253267  1  0  0  0  0
254256  2  0  0  0  0
254259  1  0  0  0  0
255260  2  0  0  0  0
255263  1  0  0  0  0
256257  4  0  0  0  0
256268  1  0  0  0  0
257258  2  0  0  0  0
257269  1  0  0  0  0
258259  1  0  0  0  0
258264  1  0  0  0  0
260261  4  0  0  0  0
260270  1  0  0  0  0
261262  2  0  0  0  0
261271  1  0  0  0  0
262263  1  0  0  0  0
262265  1  0  0  0  0
264272  1  0  0  0  0
264273  1  0  0  0  0
264274  1  0  0  0  0
265275  1  0  0  0  0
265276  1  0  0  0  0
265277  1  0  0  0  0
M  END
