# Supplementary material for: Design Principles for the Acceptor Units in Donor–Acceptor Conjugated Polymers
Source: ACS Omega. 2022 Oct 18;7(43):38969–78. doi: 10.1021/acsomega.2c04713 (PMC9631416; doi:10.1021/acsomega.2c04713)
Supplement: Supplementary file 2 — ao2c04713_si_002.zip [file ao2c04713_si_002.zip › mol-acceptors/A33.mol]

Title Card Required

Created by GaussView 6.0.16
274309  0  0  0  0  0  0  0  0  0    0
   31.5571   -0.6506   -0.0378 C   0  0  0  0  0  0  0  0  0  0  0  0
   32.5962    0.7509   -0.1410 S   0  0  0  0  0  0  0  0  0  0  0  0
   34.0499   -0.2410   -0.0504 C   0  0  0  0  0  0  0  0  0  0  0  0
   33.6999   -1.5822    0.0397 C   0  0  0  0  0  0  0  0  0  0  0  0
   32.3147   -1.8049    0.0459 C   0  0  0  0  0  0  0  0  0  0  0  0
   35.3952    0.2563   -0.0748 C   0  0  0  0  0  0  0  0  0  0  0  0
   35.7785    1.5929   -0.1559 N   0  0  0  0  0  0  0  0  0  0  0  0
   34.9443    2.7789   -0.2267 C   0  0  0  0  0  0  0  0  0  0  0  0
   35.6253    3.6274   -0.2719 H   0  0  0  0  0  0  0  0  0  0  0  0
   37.2063    1.7340   -0.1594 C   0  0  0  0  0  0  0  0  0  0  0  0
   37.7599    2.8217   -0.2236 O   0  0  0  0  0  0  0  0  0  0  0  0
   37.6885    0.3750   -0.0743 C   0  0  0  0  0  0  0  0  0  0  0  0
   36.5690   -0.4958   -0.0238 C   0  0  0  0  0  0  0  0  0  0  0  0
   38.8616   -0.3768   -0.0262 C   0  0  0  0  0  0  0  0  0  0  0  0
   38.4807   -1.7122    0.0544 N   0  0  0  0  0  0  0  0  0  0  0  0
   37.0516   -1.8542    0.0606 C   0  0  0  0  0  0  0  0  0  0  0  0
   36.4993   -2.9424    0.1275 O   0  0  0  0  0  0  0  0  0  0  0  0
   39.3156   -2.8972    0.1304 C   0  0  0  0  0  0  0  0  0  0  0  0
   38.6358   -3.7462    0.1826 H   0  0  0  0  0  0  0  0  0  0  0  0
   34.4451   -2.3661    0.1031 H   0  0  0  0  0  0  0  0  0  0  0  0
   31.8740   -2.7911    0.1258 H   0  0  0  0  0  0  0  0  0  0  0  0
   34.3128    2.8811    0.6582 H   0  0  0  0  0  0  0  0  0  0  0  0
   34.3209    2.7810   -1.1233 H   0  0  0  0  0  0  0  0  0  0  0  0
   39.9420   -2.8923    1.0249 H   0  0  0  0  0  0  0  0  0  0  0  0
   39.9450   -3.0043   -0.7555 H   0  0  0  0  0  0  0  0  0  0  0  0
   41.6669   -0.8722    0.0054 S   0  0  0  0  0  0  0  0  0  0  0  0
   40.2115    0.1211   -0.0543 C   0  0  0  0  0  0  0  0  0  0  0  0
   40.5607    1.4603   -0.1336 C   0  0  0  0  0  0  0  0  0  0  0  0
   41.9564    1.6799   -0.1459 C   0  0  0  0  0  0  0  0  0  0  0  0
   42.6805    0.5207   -0.0768 C   0  0  0  0  0  0  0  0  0  0  0  0
   39.8157    2.2455   -0.1809 H   0  0  0  0  0  0  0  0  0  0  0  0
   42.4091    2.6617   -0.2039 H   0  0  0  0  0  0  0  0  0  0  0  0
   23.1478    0.4098    0.0703 C   0  0  0  0  0  0  0  0  0  0  0  0
   23.8953   -0.7295   -0.0586 C   0  0  0  0  0  0  0  0  0  0  0  0
   25.3062   -0.5120   -0.0079 C   0  0  0  0  0  0  0  0  0  0  0  0
   25.6239    0.8674    0.1550 C   0  0  0  0  0  0  0  0  0  0  0  0
   24.1659    1.8450    0.2691 S   0  0  0  0  0  0  0  0  0  0  0  0
   26.3416   -1.4647   -0.1524 C   0  0  0  0  0  0  0  0  0  0  0  0
   27.6464   -0.9728   -0.1307 C   0  0  0  0  0  0  0  0  0  0  0  0
   27.9640    0.4066    0.0321 C   0  0  0  0  0  0  0  0  0  0  0  0
   26.9286    1.3592    0.1769 C   0  0  0  0  0  0  0  0  0  0  0  0
   29.1045   -1.9500   -0.2458 S   0  0  0  0  0  0  0  0  0  0  0  0
   30.1225   -0.5147   -0.0476 C   0  0  0  0  0  0  0  0  0  0  0  0
   29.3750    0.6244    0.0820 C   0  0  0  0  0  0  0  0  0  0  0  0
   27.1958    2.7978    0.3448 C   0  0  0  0  0  0  0  0  0  0  0  0
   26.0744   -2.9032   -0.3200 C   0  0  0  0  0  0  0  0  0  0  0  0
   26.8391    3.6133    1.3854 C   0  0  0  0  0  0  0  0  0  0  0  0
   27.2247    4.9727    1.2044 C   0  0  0  0  0  0  0  0  0  0  0  0
   27.8713    5.2104    0.0246 C   0  0  0  0  0  0  0  0  0  0  0  0
   28.0143    3.7330   -0.8962 S   0  0  0  0  0  0  0  0  0  0  0  0
   26.4323   -3.7194   -1.3597 C   0  0  0  0  0  0  0  0  0  0  0  0
   26.0463   -5.0786   -1.1786 C   0  0  0  0  0  0  0  0  0  0  0  0
   25.3982   -5.3156    0.0006 C   0  0  0  0  0  0  0  0  0  0  0  0
   25.2542   -3.8378    0.9205 S   0  0  0  0  0  0  0  0  0  0  0  0
   28.4106    6.5063   -0.4990 C   0  0  0  0  0  0  0  0  0  0  0  0
   24.8582   -6.6113    0.5242 C   0  0  0  0  0  0  0  0  0  0  0  0
   23.4570   -1.7062   -0.2159 H   0  0  0  0  0  0  0  0  0  0  0  0
   29.8133    1.6010    0.2392 H   0  0  0  0  0  0  0  0  0  0  0  0
   26.3284    3.2442    2.2665 H   0  0  0  0  0  0  0  0  0  0  0  0
   27.0303    5.7519    1.9326 H   0  0  0  0  0  0  0  0  0  0  0  0
   26.9442   -3.3508   -2.2405 H   0  0  0  0  0  0  0  0  0  0  0  0
   26.2415   -5.8582   -1.9061 H   0  0  0  0  0  0  0  0  0  0  0  0
   27.9349    6.7976   -1.4403 H   0  0  0  0  0  0  0  0  0  0  0  0
   29.4889    6.4595   -0.6790 H   0  0  0  0  0  0  0  0  0  0  0  0
   28.2293    7.3037    0.2246 H   0  0  0  0  0  0  0  0  0  0  0  0
   25.3329   -6.9021    1.4661 H   0  0  0  0  0  0  0  0  0  0  0  0
   25.0402   -7.4090   -0.1989 H   0  0  0  0  0  0  0  0  0  0  0  0
   23.7798   -6.5643    0.7031 H   0  0  0  0  0  0  0  0  0  0  0  0
   10.5695   -0.6207    0.0170 C   0  0  0  0  0  0  0  0  0  0  0  0
   11.6105    0.7804   -0.0752 S   0  0  0  0  0  0  0  0  0  0  0  0
   13.0630   -0.2134    0.0207 C   0  0  0  0  0  0  0  0  0  0  0  0
   12.7108   -1.5549    0.1046 C   0  0  0  0  0  0  0  0  0  0  0  0
   11.3258   -1.7761    0.1018 C   0  0  0  0  0  0  0  0  0  0  0  0
   14.4078    0.2824    0.0061 C   0  0  0  0  0  0  0  0  0  0  0  0
   14.7936    1.6183   -0.0699 N   0  0  0  0  0  0  0  0  0  0  0  0
   13.9616    2.8056   -0.1457 C   0  0  0  0  0  0  0  0  0  0  0  0
   14.6438    3.6534   -0.1857 H   0  0  0  0  0  0  0  0  0  0  0  0
   16.2210    1.7571   -0.0639 C   0  0  0  0  0  0  0  0  0  0  0  0
   16.7774    2.8438   -0.1236 O   0  0  0  0  0  0  0  0  0  0  0  0
   16.7011    0.3970    0.0225 C   0  0  0  0  0  0  0  0  0  0  0  0
   15.5819   -0.4715    0.0637 C   0  0  0  0  0  0  0  0  0  0  0  0
   17.8752   -0.3570    0.0786 C   0  0  0  0  0  0  0  0  0  0  0  0
   17.4895   -1.6929    0.1545 N   0  0  0  0  0  0  0  0  0  0  0  0
   16.0620   -1.8316    0.1494 C   0  0  0  0  0  0  0  0  0  0  0  0
   15.5057   -2.9183    0.2097 O   0  0  0  0  0  0  0  0  0  0  0  0
   18.3216   -2.8801    0.2312 C   0  0  0  0  0  0  0  0  0  0  0  0
   17.6395   -3.7278    0.2737 H   0  0  0  0  0  0  0  0  0  0  0  0
   13.4549   -2.3397    0.1701 H   0  0  0  0  0  0  0  0  0  0  0  0
   10.8837   -2.7621    0.1755 H   0  0  0  0  0  0  0  0  0  0  0  0
   13.3242    2.9080    0.7350 H   0  0  0  0  0  0  0  0  0  0  0  0
   13.3442    2.8088   -1.0464 H   0  0  0  0  0  0  0  0  0  0  0  0
   18.9403   -2.8816    1.1309 H   0  0  0  0  0  0  0  0  0  0  0  0
   18.9576   -2.9841   -0.6503 H   0  0  0  0  0  0  0  0  0  0  0  0
   20.6730   -0.8551    0.1506 S   0  0  0  0  0  0  0  0  0  0  0  0
   19.2201    0.1388    0.0622 C   0  0  0  0  0  0  0  0  0  0  0  0
   19.5719    1.4805   -0.0193 C   0  0  0  0  0  0  0  0  0  0  0  0
   20.9568    1.7018   -0.0207 C   0  0  0  0  0  0  0  0  0  0  0  0
   21.7135    0.5462    0.0582 C   0  0  0  0  0  0  0  0  0  0  0  0
   18.8275    2.2654   -0.0808 H   0  0  0  0  0  0  0  0  0  0  0  0
   21.3986    2.6881   -0.0937 H   0  0  0  0  0  0  0  0  0  0  0  0
    2.1609    0.4471    0.0742 C   0  0  0  0  0  0  0  0  0  0  0  0
    2.9082   -0.6936   -0.0440 C   0  0  0  0  0  0  0  0  0  0  0  0
    4.3190   -0.4768    0.0126 C   0  0  0  0  0  0  0  0  0  0  0  0
    4.6369    0.9034    0.1689 C   0  0  0  0  0  0  0  0  0  0  0  0
    3.1792    1.8827    0.2696 S   0  0  0  0  0  0  0  0  0  0  0  0
    5.3543   -1.4312   -0.1207 C   0  0  0  0  0  0  0  0  0  0  0  0
    6.6593   -0.9403   -0.0950 C   0  0  0  0  0  0  0  0  0  0  0  0
    6.9772    0.4398    0.0614 C   0  0  0  0  0  0  0  0  0  0  0  0
    5.9419    1.3942    0.1948 C   0  0  0  0  0  0  0  0  0  0  0  0
    8.1171   -1.9195   -0.1961 S   0  0  0  0  0  0  0  0  0  0  0  0
    9.1354   -0.4839   -0.0014 C   0  0  0  0  0  0  0  0  0  0  0  0
    8.3880    0.6567    0.1174 C   0  0  0  0  0  0  0  0  0  0  0  0
    6.2094    2.8335    0.3554 C   0  0  0  0  0  0  0  0  0  0  0  0
    5.0868   -2.8705   -0.2814 C   0  0  0  0  0  0  0  0  0  0  0  0
    5.8472    3.6558    1.3887 C   0  0  0  0  0  0  0  0  0  0  0  0
    6.2351    5.0138    1.2016 C   0  0  0  0  0  0  0  0  0  0  0  0
    6.8889    5.2435    0.0242 C   0  0  0  0  0  0  0  0  0  0  0  0
    7.0361    3.7604   -0.8866 S   0  0  0  0  0  0  0  0  0  0  0  0
    5.4490   -3.6928   -1.3146 C   0  0  0  0  0  0  0  0  0  0  0  0
    5.0610   -5.0507   -1.1276 C   0  0  0  0  0  0  0  0  0  0  0  0
    4.4070   -5.2804    0.0498 C   0  0  0  0  0  0  0  0  0  0  0  0
    4.2599   -3.7973    0.9606 S   0  0  0  0  0  0  0  0  0  0  0  0
    7.4324    6.5358   -0.5042 C   0  0  0  0  0  0  0  0  0  0  0  0
    3.8633   -6.5726    0.5782 C   0  0  0  0  0  0  0  0  0  0  0  0
    2.4699   -1.6708   -0.1975 H   0  0  0  0  0  0  0  0  0  0  0  0
    8.8262    1.6340    0.2705 H   0  0  0  0  0  0  0  0  0  0  0  0
    5.3309    3.2927    2.2691 H   0  0  0  0  0  0  0  0  0  0  0  0
    6.0370    5.7976    1.9238 H   0  0  0  0  0  0  0  0  0  0  0  0
    5.9653   -3.3298   -2.1950 H   0  0  0  0  0  0  0  0  0  0  0  0
    5.2590   -5.8346   -1.8497 H   0  0  0  0  0  0  0  0  0  0  0  0
    6.9625    6.8215   -1.4501 H   0  0  0  0  0  0  0  0  0  0  0  0
    8.5117    6.4870   -0.6775 H   0  0  0  0  0  0  0  0  0  0  0  0
    7.2474    7.3378    0.2133 H   0  0  0  0  0  0  0  0  0  0  0  0
    4.3330   -6.8584    1.5242 H   0  0  0  0  0  0  0  0  0  0  0  0
    4.0484   -7.3747   -0.1393 H   0  0  0  0  0  0  0  0  0  0  0  0
    2.7841   -6.5237    0.7514 H   0  0  0  0  0  0  0  0  0  0  0  0
  -10.4178   -0.5757   -0.0198 C   0  0  0  0  0  0  0  0  0  0  0  0
   -9.3758    0.8244   -0.1140 S   0  0  0  0  0  0  0  0  0  0  0  0
   -7.9240   -0.1700   -0.0126 C   0  0  0  0  0  0  0  0  0  0  0  0
   -8.2772   -1.5111    0.0742 C   0  0  0  0  0  0  0  0  0  0  0  0
   -9.6623   -1.7314    0.0694 C   0  0  0  0  0  0  0  0  0  0  0  0
   -6.5788    0.3248   -0.0252 C   0  0  0  0  0  0  0  0  0  0  0  0
   -6.1920    1.6602   -0.1049 N   0  0  0  0  0  0  0  0  0  0  0  0
   -7.0230    2.8477   -0.1884 C   0  0  0  0  0  0  0  0  0  0  0  0
   -6.3402    3.6948   -0.2305 H   0  0  0  0  0  0  0  0  0  0  0  0
   -4.7645    1.7981   -0.0950 C   0  0  0  0  0  0  0  0  0  0  0  0
   -4.2072    2.8842   -0.1571 O   0  0  0  0  0  0  0  0  0  0  0  0
   -4.2855    0.4380   -0.0021 C   0  0  0  0  0  0  0  0  0  0  0  0
   -5.4054   -0.4296    0.0386 C   0  0  0  0  0  0  0  0  0  0  0  0
   -3.1121   -0.3164    0.0614 C   0  0  0  0  0  0  0  0  0  0  0  0
   -3.4989   -1.6518    0.1410 N   0  0  0  0  0  0  0  0  0  0  0  0
   -4.9264   -1.7897    0.1313 C   0  0  0  0  0  0  0  0  0  0  0  0
   -5.4836   -2.8758    0.1935 O   0  0  0  0  0  0  0  0  0  0  0  0
   -2.6678   -2.8392    0.2247 C   0  0  0  0  0  0  0  0  0  0  0  0
   -3.3507   -3.6863    0.2671 H   0  0  0  0  0  0  0  0  0  0  0  0
   -7.5337   -2.2962    0.1435 H   0  0  0  0  0  0  0  0  0  0  0  0
  -10.1051   -2.7170    0.1450 H   0  0  0  0  0  0  0  0  0  0  0  0
   -7.6627    2.9545    0.6901 H   0  0  0  0  0  0  0  0  0  0  0  0
   -7.6379    2.8471   -1.0908 H   0  0  0  0  0  0  0  0  0  0  0  0
   -2.0527   -2.8384    1.1270 H   0  0  0  0  0  0  0  0  0  0  0  0
   -2.0284   -2.9464   -0.6539 H   0  0  0  0  0  0  0  0  0  0  0  0
   -0.3150   -0.8158    0.1484 S   0  0  0  0  0  0  0  0  0  0  0  0
   -1.7668    0.1786    0.0485 C   0  0  0  0  0  0  0  0  0  0  0  0
   -1.4138    1.5197   -0.0378 C   0  0  0  0  0  0  0  0  0  0  0  0
   -0.0287    1.7401   -0.0337 C   0  0  0  0  0  0  0  0  0  0  0  0
    0.7269    0.5844    0.0544 C   0  0  0  0  0  0  0  0  0  0  0  0
   -2.1574    2.3048   -0.1063 H   0  0  0  0  0  0  0  0  0  0  0  0
    0.4140    2.7257   -0.1091 H   0  0  0  0  0  0  0  0  0  0  0  0
  -18.8261    0.4953    0.0260 C   0  0  0  0  0  0  0  0  0  0  0  0
  -18.0790   -0.6458   -0.0892 C   0  0  0  0  0  0  0  0  0  0  0  0
  -16.6682   -0.4293   -0.0322 C   0  0  0  0  0  0  0  0  0  0  0  0
  -16.3499    0.9511    0.1213 C   0  0  0  0  0  0  0  0  0  0  0  0
  -17.8075    1.9310    0.2187 S   0  0  0  0  0  0  0  0  0  0  0  0
  -15.6331   -1.3843   -0.1624 C   0  0  0  0  0  0  0  0  0  0  0  0
  -14.3279   -0.8939   -0.1365 C   0  0  0  0  0  0  0  0  0  0  0  0
  -14.0096    0.4865    0.0170 C   0  0  0  0  0  0  0  0  0  0  0  0
  -15.0448    1.4416    0.1471 C   0  0  0  0  0  0  0  0  0  0  0  0
  -12.8704   -1.8739   -0.2336 S   0  0  0  0  0  0  0  0  0  0  0  0
  -11.8517   -0.4383   -0.0408 C   0  0  0  0  0  0  0  0  0  0  0  0
  -12.5988    0.7029    0.0743 C   0  0  0  0  0  0  0  0  0  0  0  0
  -14.7769    2.8811    0.3047 C   0  0  0  0  0  0  0  0  0  0  0  0
  -15.9009   -2.8239   -0.3200 C   0  0  0  0  0  0  0  0  0  0  0  0
  -15.1401    3.7061    1.3355 C   0  0  0  0  0  0  0  0  0  0  0  0
  -14.7513    5.0634    1.1456 C   0  0  0  0  0  0  0  0  0  0  0  0
  -14.0959    5.2900   -0.0315 C   0  0  0  0  0  0  0  0  0  0  0  0
  -13.9481    3.8046   -0.9385 S   0  0  0  0  0  0  0  0  0  0  0  0
  -15.5385   -3.6486   -1.3514 C   0  0  0  0  0  0  0  0  0  0  0  0
  -15.9270   -5.0059   -1.1616 C   0  0  0  0  0  0  0  0  0  0  0  0
  -16.5816   -5.2329    0.0159 C   0  0  0  0  0  0  0  0  0  0  0  0
  -16.7287   -3.7478    0.9234 S   0  0  0  0  0  0  0  0  0  0  0  0
  -13.5512    6.5808   -0.5624 C   0  0  0  0  0  0  0  0  0  0  0  0
  -17.1262   -6.5238    0.5467 C   0  0  0  0  0  0  0  0  0  0  0  0
  -18.5175   -1.6233   -0.2406 H   0  0  0  0  0  0  0  0  0  0  0  0
  -12.1604    1.6804    0.2257 H   0  0  0  0  0  0  0  0  0  0  0  0
  -15.6577    3.3453    2.2160 H   0  0  0  0  0  0  0  0  0  0  0  0
  -14.9501    5.8491    1.8656 H   0  0  0  0  0  0  0  0  0  0  0  0
  -15.0216   -3.2875   -2.2323 H   0  0  0  0  0  0  0  0  0  0  0  0
  -15.7289   -5.7914   -1.8820 H   0  0  0  0  0  0  0  0  0  0  0  0
  -14.0196    6.8643   -1.5097 H   0  0  0  0  0  0  0  0  0  0  0  0
  -12.4717    6.5312   -0.7340 H   0  0  0  0  0  0  0  0  0  0  0  0
  -13.7369    7.3847    0.1529 H   0  0  0  0  0  0  0  0  0  0  0  0
  -16.6574   -6.8076    1.4937 H   0  0  0  0  0  0  0  0  0  0  0  0
  -16.9408   -7.3275   -0.1689 H   0  0  0  0  0  0  0  0  0  0  0  0
  -18.2056   -6.4741    0.7188 H   0  0  0  0  0  0  0  0  0  0  0  0
  -31.4053   -0.5273   -0.0559 C   0  0  0  0  0  0  0  0  0  0  0  0
  -30.3638    0.8722   -0.1553 S   0  0  0  0  0  0  0  0  0  0  0  0
  -28.9116   -0.1220   -0.0541 C   0  0  0  0  0  0  0  0  0  0  0  0
  -29.2648   -1.4626    0.0348 C   0  0  0  0  0  0  0  0  0  0  0  0
  -30.6504   -1.6829    0.0329 C   0  0  0  0  0  0  0  0  0  0  0  0
  -27.5662    0.3726   -0.0691 C   0  0  0  0  0  0  0  0  0  0  0  0
  -27.1796    1.7078   -0.1514 N   0  0  0  0  0  0  0  0  0  0  0  0
  -28.0109    2.8950   -0.2363 C   0  0  0  0  0  0  0  0  0  0  0  0
  -27.3283    3.7422   -0.2809 H   0  0  0  0  0  0  0  0  0  0  0  0
  -25.7521    1.8459   -0.1433 C   0  0  0  0  0  0  0  0  0  0  0  0
  -25.1950    2.9320   -0.2079 O   0  0  0  0  0  0  0  0  0  0  0  0
  -25.2727    0.4861   -0.0487 C   0  0  0  0  0  0  0  0  0  0  0  0
  -26.3927   -0.3817   -0.0054 C   0  0  0  0  0  0  0  0  0  0  0  0
  -24.0994   -0.2679    0.0153 C   0  0  0  0  0  0  0  0  0  0  0  0
  -24.4860   -1.6032    0.0977 N   0  0  0  0  0  0  0  0  0  0  0  0
  -25.9137   -1.7413    0.0894 C   0  0  0  0  0  0  0  0  0  0  0  0
  -26.4705   -2.8276    0.1541 O   0  0  0  0  0  0  0  0  0  0  0  0
  -23.6549   -2.7904    0.1823 C   0  0  0  0  0  0  0  0  0  0  0  0
  -24.3378   -3.6375    0.2262 H   0  0  0  0  0  0  0  0  0  0  0  0
  -28.5214   -2.2477    0.1044 H   0  0  0  0  0  0  0  0  0  0  0  0
  -31.0938   -2.6679    0.1119 H   0  0  0  0  0  0  0  0  0  0  0  0
  -28.6496    3.0034    0.6427 H   0  0  0  0  0  0  0  0  0  0  0  0
  -28.6270    2.8923   -1.1379 H   0  0  0  0  0  0  0  0  0  0  0  0
  -23.0392   -2.7886    1.0842 H   0  0  0  0  0  0  0  0  0  0  0  0
  -23.0160   -2.8987   -0.6966 H   0  0  0  0  0  0  0  0  0  0  0  0
  -21.3023   -0.7670    0.1030 S   0  0  0  0  0  0  0  0  0  0  0  0
  -22.7540    0.2273    0.0006 C   0  0  0  0  0  0  0  0  0  0  0  0
  -22.4009    1.5681   -0.0890 C   0  0  0  0  0  0  0  0  0  0  0  0
  -21.0156    1.7884   -0.0854 C   0  0  0  0  0  0  0  0  0  0  0  0
  -20.2602    0.6330    0.0056 C   0  0  0  0  0  0  0  0  0  0  0  0
  -23.1444    2.3530   -0.1593 H   0  0  0  0  0  0  0  0  0  0  0  0
  -20.5728    2.7738   -0.1633 H   0  0  0  0  0  0  0  0  0  0  0  0
  -39.7939    0.5382    0.0296 C   0  0  0  0  0  0  0  0  0  0  0  0
  -39.0785   -0.6019   -0.1168 C   0  0  0  0  0  0  0  0  0  0  0  0
  -37.6570   -0.3850   -0.0625 C   0  0  0  0  0  0  0  0  0  0  0  0
  -37.3418    0.9904    0.1276 C   0  0  0  0  0  0  0  0  0  0  0  0
  -38.8054    1.9633    0.2420 S   0  0  0  0  0  0  0  0  0  0  0  0
  -36.6220   -1.3334   -0.2166 C   0  0  0  0  0  0  0  0  0  0  0  0
  -35.3165   -0.8432   -0.1792 C   0  0  0  0  0  0  0  0  0  0  0  0
  -34.9994    0.5327    0.0093 C   0  0  0  0  0  0  0  0  0  0  0  0
  -36.0339    1.4816    0.1654 C   0  0  0  0  0  0  0  0  0  0  0  0
  -33.8585   -1.8199   -0.3044 S   0  0  0  0  0  0  0  0  0  0  0  0
  -32.8404   -0.3890   -0.0736 C   0  0  0  0  0  0  0  0  0  0  0  0
  -33.5864    0.7478    0.0717 C   0  0  0  0  0  0  0  0  0  0  0  0
  -35.7668    2.9164    0.3616 C   0  0  0  0  0  0  0  0  0  0  0  0
  -36.8869   -2.7700   -0.4106 C   0  0  0  0  0  0  0  0  0  0  0  0
  -36.1406    3.7159    1.4085 C   0  0  0  0  0  0  0  0  0  0  0  0
  -35.7484    5.0771    1.2573 C   0  0  0  0  0  0  0  0  0  0  0  0
  -35.0800    5.3327    0.0935 C   0  0  0  0  0  0  0  0  0  0  0  0
  -34.9240    3.8704   -0.8489 S   0  0  0  0  0  0  0  0  0  0  0  0
  -36.5353   -3.5647   -1.4685 C   0  0  0  0  0  0  0  0  0  0  0  0
  -36.9174   -4.9283   -1.3112 C   0  0  0  0  0  0  0  0  0  0  0  0
  -37.5564   -5.1894   -0.1322 C   0  0  0  0  0  0  0  0  0  0  0  0
  -37.6962   -3.7298    0.8171 S   0  0  0  0  0  0  0  0  0  0  0  0
  -34.5280    6.6358   -0.3983 C   0  0  0  0  0  0  0  0  0  0  0  0
  -38.0911   -6.4959    0.3695 C   0  0  0  0  0  0  0  0  0  0  0  0
  -39.5289   -1.5730   -0.2704 H   0  0  0  0  0  0  0  0  0  0  0  0
  -33.1475    1.7204    0.2507 H   0  0  0  0  0  0  0  0  0  0  0  0
  -36.6688    3.3336    2.2735 H   0  0  0  0  0  0  0  0  0  0  0  0
  -35.9540    5.8446    1.9948 H   0  0  0  0  0  0  0  0  0  0  0  0
  -36.0298   -3.1778   -2.3451 H   0  0  0  0  0  0  0  0  0  0  0  0
  -36.7260   -5.6932   -2.0552 H   0  0  0  0  0  0  0  0  0  0  0  0
  -34.9850    6.9439   -1.3435 H   0  0  0  0  0  0  0  0  0  0  0  0
  -33.4466    6.5893   -0.5587 H   0  0  0  0  0  0  0  0  0  0  0  0
  -34.7211    7.4216    0.3349 H   0  0  0  0  0  0  0  0  0  0  0  0
  -37.6103   -6.8043    1.3028 H   0  0  0  0  0  0  0  0  0  0  0  0
  -37.9121   -7.2793   -0.3700 H   0  0  0  0  0  0  0  0  0  0  0  0
  -39.1686   -6.4543    0.5557 H   0  0  0  0  0  0  0  0  0  0  0  0
   43.7538    0.3974   -0.0688 H   0  0  0  0  0  0  0  0  0  0  0  0
  -40.8696    0.6438    0.0255 H   0  0  0  0  0  0  0  0  0  0  0  0
  1  2  1  0  0  0  0
  1  5  2  0  0  0  0
  1 43  4  0  0  0  0
  2  3  1  0  0  0  0
  3  4  4  0  0  0  0
  3  6  4  0  0  0  0
  4  5  4  0  0  0  0
  4 20  1  0  0  0  0
  5 21  1  0  0  0  0
  6  7  1  0  0  0  0
  6 13  4  0  0  0  0
  7  8  1  0  0  0  0
  7 10  1  0  0  0  0
  8  9  1  0  0  0  0
  8 22  1  0  0  0  0
  8 23  1  0  0  0  0
 10 11  2  0  0  0  0
 10 12  4  0  0  0  0
 12 13  4  0  0  0  0
 12 14  4  0  0  0  0
 13 16  4  0  0  0  0
 14 15  1  0  0  0  0
 14 27  4  0  0  0  0
 15 16  1  0  0  0  0
 15 18  1  0  0  0  0
 16 17  2  0  0  0  0
 18 19  1  0  0  0  0
 18 24  1  0  0  0  0
 18 25  1  0  0  0  0
 26 27  1  0  0  0  0
 26 30  1  0  0  0  0
 27 28  4  0  0  0  0
 28 29  4  0  0  0  0
 28 31  1  0  0  0  0
 29 30  2  0  0  0  0
 29 32  1  0  0  0  0
 30273  1  0  0  0  0
 33 34  2  0  0  0  0
 33 37  1  0  0  0  0
 33 98  4  0  0  0  0
 34 35  4  0  0  0  0
 34 57  1  0  0  0  0
 35 36  4  0  0  0  0
 35 38  4  0  0  0  0
 36 37  1  0  0  0  0
 36 41  4  0  0  0  0
 38 39  4  0  0  0  0
 38 46  1  0  0  0  0
 39 40  4  0  0  0  0
 39 42  1  0  0  0  0
 40 41  4  0  0  0  0
 40 44  4  0  0  0  0
 41 45  1  0  0  0  0
 42 43  1  0  0  0  0
 43 44  2  0  0  0  0
 44 58  1  0  0  0  0
 45 47  2  0  0  0  0
 45 50  1  0  0  0  0
 46 51  2  0  0  0  0
 46 54  1  0  0  0  0
 47 48  4  0  0  0  0
 47 59  1  0  0  0  0
 48 49  2  0  0  0  0
 48 60  1  0  0  0  0
 49 50  1  0  0  0  0
 49 55  1  0  0  0  0
 51 52  4  0  0  0  0
 51 61  1  0  0  0  0
 52 53  2  0  0  0  0
 52 62  1  0  0  0  0
 53 54  1  0  0  0  0
 53 56  1  0  0  0  0
 55 63  1  0  0  0  0
 55 64  1  0  0  0  0
 55 65  1  0  0  0  0
 56 66  1  0  0  0  0
 56 67  1  0  0  0  0
 56 68  1  0  0  0  0
 69 70  1  0  0  0  0
 69 73  2  0  0  0  0
 69111  4  0  0  0  0
 70 71  1  0  0  0  0
 71 72  4  0  0  0  0
 71 74  4  0  0  0  0
 72 73  4  0  0  0  0
 72 88  1  0  0  0  0
 73 89  1  0  0  0  0
 74 75  1  0  0  0  0
 74 81  4  0  0  0  0
 75 76  1  0  0  0  0
 75 78  1  0  0  0  0
 76 77  1  0  0  0  0
 76 90  1  0  0  0  0
 76 91  1  0  0  0  0
 78 79  2  0  0  0  0
 78 80  4  0  0  0  0
 80 81  4  0  0  0  0
 80 82  4  0  0  0  0
 81 84  4  0  0  0  0
 82 83  1  0  0  0  0
 82 95  4  0  0  0  0
 83 84  1  0  0  0  0
 83 86  1  0  0  0  0
 84 85  2  0  0  0  0
 86 87  1  0  0  0  0
 86 92  1  0  0  0  0
 86 93  1  0  0  0  0
 94 95  1  0  0  0  0
 94 98  1  0  0  0  0
 95 96  4  0  0  0  0
 96 97  4  0  0  0  0
 96 99  1  0  0  0  0
 97 98  2  0  0  0  0
 97100  1  0  0  0  0
101102  2  0  0  0  0
101105  1  0  0  0  0
101166  4  0  0  0  0
102103  4  0  0  0  0
102125  1  0  0  0  0
103104  4  0  0  0  0
103106  4  0  0  0  0
104105  1  0  0  0  0
104109  4  0  0  0  0
106107  4  0  0  0  0
106114  1  0  0  0  0
107108  4  0  0  0  0
107110  1  0  0  0  0
108109  4  0  0  0  0
108112  4  0  0  0  0
109113  1  0  0  0  0
110111  1  0  0  0  0
111112  2  0  0  0  0
112126  1  0  0  0  0
113115  2  0  0  0  0
113118  1  0  0  0  0
114119  2  0  0  0  0
114122  1  0  0  0  0
115116  4  0  0  0  0
115127  1  0  0  0  0
116117  2  0  0  0  0
116128  1  0  0  0  0
117118  1  0  0  0  0
117123  1  0  0  0  0
119120  4  0  0  0  0
119129  1  0  0  0  0
120121  2  0  0  0  0
120130  1  0  0  0  0
121122  1  0  0  0  0
121124  1  0  0  0  0
123131  1  0  0  0  0
123132  1  0  0  0  0
123133  1  0  0  0  0
124134  1  0  0  0  0
124135  1  0  0  0  0
124136  1  0  0  0  0
137138  1  0  0  0  0
137141  2  0  0  0  0
137179  4  0  0  0  0
138139  1  0  0  0  0
139140  4  0  0  0  0
139142  4  0  0  0  0
140141  4  0  0  0  0
140156  1  0  0  0  0
141157  1  0  0  0  0
142143  1  0  0  0  0
142149  4  0  0  0  0
143144  1  0  0  0  0
143146  1  0  0  0  0
144145  1  0  0  0  0
144158  1  0  0  0  0
144159  1  0  0  0  0
146147  2  0  0  0  0
146148  4  0  0  0  0
148149  4  0  0  0  0
148150  4  0  0  0  0
149152  4  0  0  0  0
150151  1  0  0  0  0
150163  4  0  0  0  0
151152  1  0  0  0  0
151154  1  0  0  0  0
152153  2  0  0  0  0
154155  1  0  0  0  0
154160  1  0  0  0  0
154161  1  0  0  0  0
162163  1  0  0  0  0
162166  1  0  0  0  0
163164  4  0  0  0  0
164165  4  0  0  0  0
164167  1  0  0  0  0
165166  2  0  0  0  0
165168  1  0  0  0  0
169170  2  0  0  0  0
169173  1  0  0  0  0
169234  4  0  0  0  0
170171  4  0  0  0  0
170193  1  0  0  0  0
171172  4  0  0  0  0
171174  4  0  0  0  0
172173  1  0  0  0  0
172177  4  0  0  0  0
174175  4  0  0  0  0
174182  1  0  0  0  0
175176  4  0  0  0  0
175178  1  0  0  0  0
176177  4  0  0  0  0
176180  4  0  0  0  0
177181  1  0  0  0  0
178179  1  0  0  0  0
179180  2  0  0  0  0
180194  1  0  0  0  0
181183  2  0  0  0  0
181186  1  0  0  0  0
182187  2  0  0  0  0
182190  1  0  0  0  0
183184  4  0  0  0  0
183195  1  0  0  0  0
184185  2  0  0  0  0
184196  1  0  0  0  0
185186  1  0  0  0  0
185191  1  0  0  0  0
187188  4  0  0  0  0
187197  1  0  0  0  0
188189  2  0  0  0  0
188198  1  0  0  0  0
189190  1  0  0  0  0
189192  1  0  0  0  0
191199  1  0  0  0  0
191200  1  0  0  0  0
191201  1  0  0  0  0
192202  1  0  0  0  0
192203  1  0  0  0  0
192204  1  0  0  0  0
205206  1  0  0  0  0
205209  2  0  0  0  0
205247  4  0  0  0  0
206207  1  0  0  0  0
207208  4  0  0  0  0
207210  4  0  0  0  0
208209  4  0  0  0  0
208224  1  0  0  0  0
209225  1  0  0  0  0
210211  1  0  0  0  0
210217  4  0  0  0  0
211212  1  0  0  0  0
211214  1  0  0  0  0
212213  1  0  0  0  0
212226  1  0  0  0  0
212227  1  0  0  0  0
214215  2  0  0  0  0
214216  4  0  0  0  0
216217  4  0  0  0  0
216218  4  0  0  0  0
217220  4  0  0  0  0
218219  1  0  0  0  0
218231  4  0  0  0  0
219220  1  0  0  0  0
219222  1  0  0  0  0
220221  2  0  0  0  0
222223  1  0  0  0  0
222228  1  0  0  0  0
222229  1  0  0  0  0
230231  1  0  0  0  0
230234  1  0  0  0  0
231232  4  0  0  0  0
232233  4  0  0  0  0
232235  1  0  0  0  0
233234  2  0  0  0  0
233236  1  0  0  0  0
237238  2  0  0  0  0
237241  1  0  0  0  0
237274  1  0  0  0  0
238239  4  0  0  0  0
238261  1  0  0  0  0
239240  4  0  0  0  0
239242  4  0  0  0  0
240241  1  0  0  0  0
240245  4  0  0  0  0
242243  4  0  0  0  0
242250  1  0  0  0  0
243244  4  0  0  0  0
243246  1  0  0  0  0
244245  4  0  0  0  0
244248  4  0  0  0  0
245249  1  0  0  0  0
246247  1  0  0  0  0
247248  2  0  0  0  0
248262  1  0  0  0  0
249251  2  0  0  0  0
249254  1  0  0  0  0
250255  2  0  0  0  0
250258  1  0  0  0  0
251252  4  0  0  0  0
251263  1  0  0  0  0
252253  2  0  0  0  0
252264  1  0  0  0  0
253254  1  0  0  0  0
253259  1  0  0  0  0
255256  4  0  0  0  0
255265  1  0  0  0  0
256257  2  0  0  0  0
256266  1  0  0  0  0
257258  1  0  0  0  0
257260  1  0  0  0  0
259267  1  0  0  0  0
259268  1  0  0  0  0
259269  1  0  0  0  0
260270  1  0  0  0  0
260271  1  0  0  0  0
260272  1  0  0  0  0
M  END
