# Supplementary material for: Design Principles for the Acceptor Units in Donor–Acceptor Conjugated Polymers
Source: ACS Omega. 2022 Oct 18;7(43):38969–78. doi: 10.1021/acsomega.2c04713 (PMC9631416; doi:10.1021/acsomega.2c04713)
Supplement: Supplementary file 2 — ao2c04713_si_002.zip [file ao2c04713_si_002.zip › mol-acceptors/A34.mol]

Title Card Required

Created by GaussView 6.0.16
338381  0  0  0  0  0  0  0  0  0    0
   51.0035    0.4488   -0.0386 C   0  0  0  0  0  0  0  0  0  0  0  0
   50.5106   -0.4274    0.9411 C   0  0  0  0  0  0  0  0  0  0  0  0
   49.1482   -0.5799    1.1785 C   0  0  0  0  0  0  0  0  0  0  0  0
   50.0797    1.1819   -0.8094 C   0  0  0  0  0  0  0  0  0  0  0  0
   48.7300    1.0110   -0.5727 C   0  0  0  0  0  0  0  0  0  0  0  0
   48.2141    0.1461    0.4284 C   0  0  0  0  0  0  0  0  0  0  0  0
   47.6852    1.6286   -1.2489 N   0  0  0  0  0  0  0  0  0  0  0  0
   47.8207    2.5923   -2.3193 C   0  0  0  0  0  0  0  0  0  0  0  0
   48.3525    2.1586   -3.1713 H   0  0  0  0  0  0  0  0  0  0  0  0
   46.4631    1.1904   -0.7736 C   0  0  0  0  0  0  0  0  0  0  0  0
   45.3998    1.5924   -1.2071 O   0  0  0  0  0  0  0  0  0  0  0  0
   46.7507    0.2095    0.3536 C   0  0  0  0  0  0  0  0  0  0  0  0
   45.7557   -0.3941    1.0913 C   0  0  0  0  0  0  0  0  0  0  0  0
   46.0289   -1.1500    2.3832 C   0  0  0  0  0  0  0  0  0  0  0  0
   47.0793   -1.3554    2.9612 O   0  0  0  0  0  0  0  0  0  0  0  0
   44.8053   -1.5718    2.8707 N   0  0  0  0  0  0  0  0  0  0  0  0
   44.6560   -2.3137    4.1036 C   0  0  0  0  0  0  0  0  0  0  0  0
   44.0249   -1.7699    4.8123 H   0  0  0  0  0  0  0  0  0  0  0  0
   44.3012   -0.4624    0.9199 C   0  0  0  0  0  0  0  0  0  0  0  0
   43.7764   -1.1992    2.0151 C   0  0  0  0  0  0  0  0  0  0  0  0
   43.3866   -0.0427   -0.0547 C   0  0  0  0  0  0  0  0  0  0  0  0
   42.0333   -0.3341    0.0800 C   0  0  0  0  0  0  0  0  0  0  0  0
   41.5283   -1.0460    1.1806 C   0  0  0  0  0  0  0  0  0  0  0  0
   42.4347   -1.4851    2.1676 C   0  0  0  0  0  0  0  0  0  0  0  0
   40.1061   -1.3452    1.3156 C   0  0  0  0  0  0  0  0  0  0  0  0
   38.8874   -0.3775    0.5084 S   0  0  0  0  0  0  0  0  0  0  0  0
   39.5040   -2.3540    2.0360 C   0  0  0  0  0  0  0  0  0  0  0  0
   38.0952   -2.3611    1.9469 C   0  0  0  0  0  0  0  0  0  0  0  0
   37.5841   -1.3532    1.1561 C   0  0  0  0  0  0  0  0  0  0  0  0
   51.2059   -1.0228    1.5225 H   0  0  0  0  0  0  0  0  0  0  0  0
   48.8143   -1.2524    1.9499 H   0  0  0  0  0  0  0  0  0  0  0  0
   50.4255    1.8869   -1.5556 H   0  0  0  0  0  0  0  0  0  0  0  0
   48.3604    3.4805   -1.9788 H   0  0  0  0  0  0  0  0  0  0  0  0
   46.8188    2.8798   -2.6309 H   0  0  0  0  0  0  0  0  0  0  0  0
   45.6479   -2.4408    4.5323 H   0  0  0  0  0  0  0  0  0  0  0  0
   44.2153   -3.2975    3.9175 H   0  0  0  0  0  0  0  0  0  0  0  0
   43.7279    0.5178   -0.9080 H   0  0  0  0  0  0  0  0  0  0  0  0
   41.3572   -0.0138   -0.7050 H   0  0  0  0  0  0  0  0  0  0  0  0
   42.0802   -2.0140    3.0438 H   0  0  0  0  0  0  0  0  0  0  0  0
   40.0649   -3.0933    2.5940 H   0  0  0  0  0  0  0  0  0  0  0  0
   37.4695   -3.0868    2.4524 H   0  0  0  0  0  0  0  0  0  0  0  0
   54.9310    0.6991   -0.0738 C   0  0  0  0  0  0  0  0  0  0  0  0
   53.6163    0.3288    0.9884 S   0  0  0  0  0  0  0  0  0  0  0  0
   52.4382    0.6053   -0.2800 C   0  0  0  0  0  0  0  0  0  0  0  0
   53.0776    0.9716   -1.4421 C   0  0  0  0  0  0  0  0  0  0  0  0
   54.4926    1.0233   -1.3261 C   0  0  0  0  0  0  0  0  0  0  0  0
   52.5481    1.1648   -2.3670 H   0  0  0  0  0  0  0  0  0  0  0  0
   55.1567    1.2816   -2.1418 H   0  0  0  0  0  0  0  0  0  0  0  0
   29.5458    0.6774   -0.6324 C   0  0  0  0  0  0  0  0  0  0  0  0
   30.0596   -0.4149    0.0088 C   0  0  0  0  0  0  0  0  0  0  0  0
   31.4832   -0.3950    0.1482 C   0  0  0  0  0  0  0  0  0  0  0  0
   32.0567    0.7706   -0.4348 C   0  0  0  0  0  0  0  0  0  0  0  0
   30.8127    1.8209   -1.1030 S   0  0  0  0  0  0  0  0  0  0  0  0
   32.3183   -1.3849    0.7155 C   0  0  0  0  0  0  0  0  0  0  0  0
   33.6917   -1.1476    0.6605 C   0  0  0  0  0  0  0  0  0  0  0  0
   34.2652    0.0186    0.0786 C   0  0  0  0  0  0  0  0  0  0  0  0
   33.4304    1.0079   -0.4897 C   0  0  0  0  0  0  0  0  0  0  0  0
   34.9351   -2.1969    1.3310 S   0  0  0  0  0  0  0  0  0  0  0  0
   36.2041   -1.0576    0.8527 C   0  0  0  0  0  0  0  0  0  0  0  0
   35.6890    0.0356    0.2139 C   0  0  0  0  0  0  0  0  0  0  0  0
   33.9657    2.2329   -1.1081 C   0  0  0  0  0  0  0  0  0  0  0  0
   31.7827   -2.6100    1.3335 C   0  0  0  0  0  0  0  0  0  0  0  0
   33.7269    3.5356   -0.7608 C   0  0  0  0  0  0  0  0  0  0  0  0
   34.3828    4.4809   -1.6009 C   0  0  0  0  0  0  0  0  0  0  0  0
   35.1214    3.9121   -2.5997 C   0  0  0  0  0  0  0  0  0  0  0  0
   35.0136    2.1709   -2.5162 S   0  0  0  0  0  0  0  0  0  0  0  0
   32.0213   -3.9129    0.9864 C   0  0  0  0  0  0  0  0  0  0  0  0
   31.3650   -4.8579    1.8265 C   0  0  0  0  0  0  0  0  0  0  0  0
   30.6263   -4.2886    2.8251 C   0  0  0  0  0  0  0  0  0  0  0  0
   30.7344   -2.5475    2.7412 S   0  0  0  0  0  0  0  0  0  0  0  0
   35.9360    4.5894   -3.6591 C   0  0  0  0  0  0  0  0  0  0  0  0
   29.8122   -4.9655    3.8851 C   0  0  0  0  0  0  0  0  0  0  0  0
   29.4458   -1.2390    0.3472 H   0  0  0  0  0  0  0  0  0  0  0  0
   36.3026    0.8551   -0.1363 H   0  0  0  0  0  0  0  0  0  0  0  0
   33.1108    3.8086    0.0875 H   0  0  0  0  0  0  0  0  0  0  0  0
   34.3124    5.5540   -1.4635 H   0  0  0  0  0  0  0  0  0  0  0  0
   32.6378   -4.1861    0.1385 H   0  0  0  0  0  0  0  0  0  0  0  0
   31.4354   -5.9310    1.6896 H   0  0  0  0  0  0  0  0  0  0  0  0
   35.5816    4.3481   -4.6658 H   0  0  0  0  0  0  0  0  0  0  0  0
   36.9917    4.3065   -3.6082 H   0  0  0  0  0  0  0  0  0  0  0  0
   35.8766    5.6730   -3.5375 H   0  0  0  0  0  0  0  0  0  0  0  0
   30.1689   -4.7260    4.8915 H   0  0  0  0  0  0  0  0  0  0  0  0
   29.8692   -6.0491    3.7623 H   0  0  0  0  0  0  0  0  0  0  0  0
   28.7570   -4.6803    3.8366 H   0  0  0  0  0  0  0  0  0  0  0  0
   24.2187    0.7506   -0.8467 C   0  0  0  0  0  0  0  0  0  0  0  0
   23.7477   -0.4717   -0.3391 C   0  0  0  0  0  0  0  0  0  0  0  0
   22.3929   -0.7195   -0.1461 C   0  0  0  0  0  0  0  0  0  0  0  0
   23.2768    1.7458   -1.1801 C   0  0  0  0  0  0  0  0  0  0  0  0
   21.9348    1.4816   -0.9953 C   0  0  0  0  0  0  0  0  0  0  0  0
   21.4425    0.2600   -0.4629 C   0  0  0  0  0  0  0  0  0  0  0  0
   20.8747    2.3294   -1.2907 N   0  0  0  0  0  0  0  0  0  0  0  0
   20.9841    3.6680   -1.8281 C   0  0  0  0  0  0  0  0  0  0  0  0
   21.4816    3.6591   -2.8024 H   0  0  0  0  0  0  0  0  0  0  0  0
   19.6643    1.7188   -1.0168 C   0  0  0  0  0  0  0  0  0  0  0  0
   18.5914    2.2653   -1.1905 O   0  0  0  0  0  0  0  0  0  0  0  0
   19.9794    0.3423   -0.4511 C   0  0  0  0  0  0  0  0  0  0  0  0
   19.0033   -0.5312   -0.0220 C   0  0  0  0  0  0  0  0  0  0  0  0
   19.3113   -1.7754    0.7972 C   0  0  0  0  0  0  0  0  0  0  0  0
   20.3781   -2.2065    1.1923 O   0  0  0  0  0  0  0  0  0  0  0  0
   18.1004   -2.3763    1.0895 N   0  0  0  0  0  0  0  0  0  0  0  0
   17.9842   -3.5850    1.8760 C   0  0  0  0  0  0  0  0  0  0  0  0
   17.3801   -3.4116    2.7710 H   0  0  0  0  0  0  0  0  0  0  0  0
   17.5442   -0.5267   -0.1592 C   0  0  0  0  0  0  0  0  0  0  0  0
   17.0480   -1.6730    0.5174 C   0  0  0  0  0  0  0  0  0  0  0  0
   16.6031    0.2720   -0.8221 C   0  0  0  0  0  0  0  0  0  0  0  0
   15.2527   -0.0584   -0.7872 C   0  0  0  0  0  0  0  0  0  0  0  0
   14.7765   -1.1846   -0.0954 C   0  0  0  0  0  0  0  0  0  0  0  0
   15.7096   -2.0060    0.5704 C   0  0  0  0  0  0  0  0  0  0  0  0
   13.3572   -1.5227   -0.0620 C   0  0  0  0  0  0  0  0  0  0  0  0
   12.1212   -0.3090   -0.3321 S   0  0  0  0  0  0  0  0  0  0  0  0
   12.7701   -2.7487    0.1653 C   0  0  0  0  0  0  0  0  0  0  0  0
   11.3593   -2.7264    0.1230 C   0  0  0  0  0  0  0  0  0  0  0  0
   10.8315   -1.4787   -0.1358 C   0  0  0  0  0  0  0  0  0  0  0  0
   24.4543   -1.2608   -0.1065 H   0  0  0  0  0  0  0  0  0  0  0  0
   22.0772   -1.6656    0.2588 H   0  0  0  0  0  0  0  0  0  0  0  0
   23.6034    2.7101   -1.5496 H   0  0  0  0  0  0  0  0  0  0  0  0
   21.5446    4.3166   -1.1490 H   0  0  0  0  0  0  0  0  0  0  0  0
   19.9753    4.0583   -1.9446 H   0  0  0  0  0  0  0  0  0  0  0  0
   18.9880   -3.8805    2.1736 H   0  0  0  0  0  0  0  0  0  0  0  0
   17.5301   -4.3903    1.2912 H   0  0  0  0  0  0  0  0  0  0  0  0
   16.9220    1.1526   -1.3527 H   0  0  0  0  0  0  0  0  0  0  0  0
   14.5551    0.5692   -1.3308 H   0  0  0  0  0  0  0  0  0  0  0  0
   15.3785   -2.8683    1.1359 H   0  0  0  0  0  0  0  0  0  0  0  0
   13.3423   -3.6531    0.3297 H   0  0  0  0  0  0  0  0  0  0  0  0
   10.7443   -3.6043    0.2801 H   0  0  0  0  0  0  0  0  0  0  0  0
   28.1660    0.9690   -0.9424 C   0  0  0  0  0  0  0  0  0  0  0  0
   26.8592    0.1413   -0.1212 S   0  0  0  0  0  0  0  0  0  0  0  0
   25.6426    1.0029   -1.0432 C   0  0  0  0  0  0  0  0  0  0  0  0
   26.2479    1.8911   -1.9059 C   0  0  0  0  0  0  0  0  0  0  0  0
   27.6587    1.8729   -1.8519 C   0  0  0  0  0  0  0  0  0  0  0  0
   25.6903    2.5131   -2.5950 H   0  0  0  0  0  0  0  0  0  0  0  0
   28.2892    2.4840   -2.4864 H   0  0  0  0  0  0  0  0  0  0  0  0
    2.7575    1.0684   -0.6452 C   0  0  0  0  0  0  0  0  0  0  0  0
    3.2828   -0.1897   -0.5482 C   0  0  0  0  0  0  0  0  0  0  0  0
    4.7100   -0.2220   -0.4550 C   0  0  0  0  0  0  0  0  0  0  0  0
    5.2736    1.0848   -0.4997 C   0  0  0  0  0  0  0  0  0  0  0  0
    4.0175    2.3117   -0.6178 S   0  0  0  0  0  0  0  0  0  0  0  0
    5.5548   -1.3538   -0.3903 C   0  0  0  0  0  0  0  0  0  0  0  0
    6.9276   -1.1066   -0.3789 C   0  0  0  0  0  0  0  0  0  0  0  0
    7.4913    0.2002   -0.4224 C   0  0  0  0  0  0  0  0  0  0  0  0
    6.6466    1.3319   -0.4881 C   0  0  0  0  0  0  0  0  0  0  0  0
    8.1831   -2.3336   -0.2586 S   0  0  0  0  0  0  0  0  0  0  0  0
    9.4451   -1.0909   -0.2414 C   0  0  0  0  0  0  0  0  0  0  0  0
    8.9186    0.1672   -0.3353 C   0  0  0  0  0  0  0  0  0  0  0  0
    7.1715    2.7073   -0.5386 C   0  0  0  0  0  0  0  0  0  0  0  0
    5.0295   -2.7290   -0.3402 C   0  0  0  0  0  0  0  0  0  0  0  0
    6.9522    3.7345    0.3397 C   0  0  0  0  0  0  0  0  0  0  0  0
    7.5889    4.9528   -0.0347 C   0  0  0  0  0  0  0  0  0  0  0  0
    8.2932    4.8709   -1.2026 C   0  0  0  0  0  0  0  0  0  0  0  0
    8.1760    3.2607   -1.8688 S   0  0  0  0  0  0  0  0  0  0  0  0
    5.2486   -3.7565   -1.2185 C   0  0  0  0  0  0  0  0  0  0  0  0
    4.6112   -4.9744   -0.8440 C   0  0  0  0  0  0  0  0  0  0  0  0
    3.9069   -4.8919    0.3238 C   0  0  0  0  0  0  0  0  0  0  0  0
    4.0245   -3.2817    0.9897 S   0  0  0  0  0  0  0  0  0  0  0  0
    9.0801    5.9417   -1.8945 C   0  0  0  0  0  0  0  0  0  0  0  0
    3.1201   -5.9625    1.0162 C   0  0  0  0  0  0  0  0  0  0  0  0
    2.6739   -1.0836   -0.5773 H   0  0  0  0  0  0  0  0  0  0  0  0
    9.5269    1.0618   -0.3199 H   0  0  0  0  0  0  0  0  0  0  0  0
    6.3638    3.6143    1.2413 H   0  0  0  0  0  0  0  0  0  0  0  0
    7.5300    5.8635    0.5506 H   0  0  0  0  0  0  0  0  0  0  0  0
    5.8374   -3.6366   -2.1198 H   0  0  0  0  0  0  0  0  0  0  0  0
    4.6700   -5.8852   -1.4291 H   0  0  0  0  0  0  0  0  0  0  0  0
    8.6941    6.1517   -2.8966 H   0  0  0  0  0  0  0  0  0  0  0  0
   10.1350    5.6713   -2.0010 H   0  0  0  0  0  0  0  0  0  0  0  0
    9.0317    6.8688   -1.3194 H   0  0  0  0  0  0  0  0  0  0  0  0
    3.5081   -6.1741    2.0172 H   0  0  0  0  0  0  0  0  0  0  0  0
    3.1660   -6.8891    0.4401 H   0  0  0  0  0  0  0  0  0  0  0  0
    2.0658   -5.6909    1.1257 H   0  0  0  0  0  0  0  0  0  0  0  0
   -2.5731    1.1892   -0.6623 C   0  0  0  0  0  0  0  0  0  0  0  0
   -3.0368   -0.1355   -0.7248 C   0  0  0  0  0  0  0  0  0  0  0  0
   -4.3872   -0.4517   -0.6235 C   0  0  0  0  0  0  0  0  0  0  0  0
   -3.5181    2.2237   -0.5035 C   0  0  0  0  0  0  0  0  0  0  0  0
   -4.8561    1.8963   -0.4165 C   0  0  0  0  0  0  0  0  0  0  0  0
   -5.3406    0.5614   -0.4573 C   0  0  0  0  0  0  0  0  0  0  0  0
   -5.9190    2.7808   -0.2841 N   0  0  0  0  0  0  0  0  0  0  0  0
   -5.8166    4.2204   -0.1849 C   0  0  0  0  0  0  0  0  0  0  0  0
   -5.3462    4.6419   -1.0781 H   0  0  0  0  0  0  0  0  0  0  0  0
   -7.1249    2.1038   -0.2711 C   0  0  0  0  0  0  0  0  0  0  0  0
   -8.1989    2.6638   -0.1582 O   0  0  0  0  0  0  0  0  0  0  0  0
   -6.8025    0.6205   -0.3731 C   0  0  0  0  0  0  0  0  0  0  0  0
   -7.7719   -0.3589   -0.3472 C   0  0  0  0  0  0  0  0  0  0  0  0
   -7.4497   -1.8347   -0.1663 C   0  0  0  0  0  0  0  0  0  0  0  0
   -6.3758   -2.3881   -0.0240 O   0  0  0  0  0  0  0  0  0  0  0  0
   -8.6557   -2.5113   -0.1431 N   0  0  0  0  0  0  0  0  0  0  0  0
   -8.7583   -3.9435    0.0329 C   0  0  0  0  0  0  0  0  0  0  0  0
   -9.3409   -4.1863    0.9260 H   0  0  0  0  0  0  0  0  0  0  0  0
   -9.2338   -0.3043   -0.4347 C   0  0  0  0  0  0  0  0  0  0  0  0
   -9.7185   -1.6350   -0.3226 C   0  0  0  0  0  0  0  0  0  0  0  0
  -10.1873    0.6985   -0.6547 C   0  0  0  0  0  0  0  0  0  0  0  0
  -11.5377    0.3773   -0.7389 C   0  0  0  0  0  0  0  0  0  0  0  0
  -12.0017   -0.9420   -0.6059 C   0  0  0  0  0  0  0  0  0  0  0  0
  -11.0565   -1.9665   -0.3923 C   0  0  0  0  0  0  0  0  0  0  0  0
  -13.4211   -1.2700   -0.6944 C   0  0  0  0  0  0  0  0  0  0  0  0
  -14.6591   -0.0722   -0.3689 S   0  0  0  0  0  0  0  0  0  0  0  0
  -14.0067   -2.4732   -1.0244 C   0  0  0  0  0  0  0  0  0  0  0  0
  -15.4182   -2.4452   -1.0202 C   0  0  0  0  0  0  0  0  0  0  0  0
  -15.9474   -1.2171   -0.6827 C   0  0  0  0  0  0  0  0  0  0  0  0
   -2.3284   -0.9421   -0.8778 H   0  0  0  0  0  0  0  0  0  0  0  0
   -4.6971   -1.4819   -0.6627 H   0  0  0  0  0  0  0  0  0  0  0  0
   -3.1963    3.2548   -0.4244 H   0  0  0  0  0  0  0  0  0  0  0  0
   -5.2340    4.5106    0.6940 H   0  0  0  0  0  0  0  0  0  0  0  0
   -6.8260    4.6155   -0.0914 H   0  0  0  0  0  0  0  0  0  0  0  0
   -7.7489   -4.3331    0.1473 H   0  0  0  0  0  0  0  0  0  0  0  0
   -9.2287   -4.4121   -0.8366 H   0  0  0  0  0  0  0  0  0  0  0  0
   -9.8775    1.7252   -0.7486 H   0  0  0  0  0  0  0  0  0  0  0  0
  -12.2455    1.1756   -0.9332 H   0  0  0  0  0  0  0  0  0  0  0  0
  -11.3777   -2.9921   -0.2586 H   0  0  0  0  0  0  0  0  0  0  0  0
  -13.4336   -3.3519   -1.2927 H   0  0  0  0  0  0  0  0  0  0  0  0
  -16.0327   -3.3062   -1.2539 H   0  0  0  0  0  0  0  0  0  0  0  0
    1.3713    1.4554   -0.7608 C   0  0  0  0  0  0  0  0  0  0  0  0
    0.0831    0.3449   -0.3425 S   0  0  0  0  0  0  0  0  0  0  0  0
   -1.1538    1.5117   -0.7683 C   0  0  0  0  0  0  0  0  0  0  0  0
   -0.5677    2.6897   -1.1788 C   0  0  0  0  0  0  0  0  0  0  0  0
    0.8439    2.6599   -1.1765 C   0  0  0  0  0  0  0  0  0  0  0  0
   -1.1409    3.5442   -1.5164 H   0  0  0  0  0  0  0  0  0  0  0  0
    1.4599    3.4895   -1.5017 H   0  0  0  0  0  0  0  0  0  0  0  0
  -24.0244    1.2101    0.2164 C   0  0  0  0  0  0  0  0  0  0  0  0
  -23.4992    0.0704   -0.3253 C   0  0  0  0  0  0  0  0  0  0  0  0
  -22.0709    0.0039   -0.2765 C   0  0  0  0  0  0  0  0  0  0  0  0
  -21.5065    1.1663    0.3219 C   0  0  0  0  0  0  0  0  0  0  0  0
  -22.7629    2.2854    0.8381 S   0  0  0  0  0  0  0  0  0  0  0  0
  -21.2266   -1.0086   -0.7871 C   0  0  0  0  0  0  0  0  0  0  0  0
  -19.8534   -0.7920   -0.6707 C   0  0  0  0  0  0  0  0  0  0  0  0
  -19.2889    0.3701   -0.0720 C   0  0  0  0  0  0  0  0  0  0  0  0
  -20.1332    1.3828    0.4382 C   0  0  0  0  0  0  0  0  0  0  0  0
  -18.5975   -1.9120   -1.1855 S   0  0  0  0  0  0  0  0  0  0  0  0
  -17.3347   -0.8335   -0.5702 C   0  0  0  0  0  0  0  0  0  0  0  0
  -17.8606    0.3052   -0.0272 C   0  0  0  0  0  0  0  0  0  0  0  0
  -19.6076    2.6070    1.0664 C   0  0  0  0  0  0  0  0  0  0  0  0
  -21.7524   -2.2327   -1.4153 C   0  0  0  0  0  0  0  0  0  0  0  0
  -19.8185    3.0685    2.3382 C   0  0  0  0  0  0  0  0  0  0  0  0
  -19.1840    4.3155    2.6067 C   0  0  0  0  0  0  0  0  0  0  0  0
  -18.4899    4.8213    1.5441 C   0  0  0  0  0  0  0  0  0  0  0  0
  -18.6142    3.7468    0.1728 S   0  0  0  0  0  0  0  0  0  0  0  0
  -21.5416   -2.6947   -2.6869 C   0  0  0  0  0  0  0  0  0  0  0  0
  -22.1764   -3.9417   -2.9548 C   0  0  0  0  0  0  0  0  0  0  0  0
  -22.8707   -4.4467   -1.8919 C   0  0  0  0  0  0  0  0  0  0  0  0
  -22.7463   -3.3716   -0.5212 S   0  0  0  0  0  0  0  0  0  0  0  0
  -17.7079    6.0965    1.4624 C   0  0  0  0  0  0  0  0  0  0  0  0
  -23.6525   -5.7221   -1.8094 C   0  0  0  0  0  0  0  0  0  0  0  0
  -24.1094   -0.6963   -0.7839 H   0  0  0  0  0  0  0  0  0  0  0  0
  -17.2511    1.0772    0.4236 H   0  0  0  0  0  0  0  0  0  0  0  0
  -20.3991    2.5181    3.0686 H   0  0  0  0  0  0  0  0  0  0  0  0
  -19.2372    4.8201    3.5647 H   0  0  0  0  0  0  0  0  0  0  0  0
  -20.9606   -2.1450   -3.4175 H   0  0  0  0  0  0  0  0  0  0  0  0
  -22.1232   -4.4469   -3.9125 H   0  0  0  0  0  0  0  0  0  0  0  0
  -18.1014    6.7707    0.6957 H   0  0  0  0  0  0  0  0  0  0  0  0
  -16.6540    5.9170    1.2294 H   0  0  0  0  0  0  0  0  0  0  0  0
  -17.7514    6.6211    2.4192 H   0  0  0  0  0  0  0  0  0  0  0  0
  -23.2571   -6.3967   -1.0440 H   0  0  0  0  0  0  0  0  0  0  0  0
  -23.6112   -6.2461   -2.7666 H   0  0  0  0  0  0  0  0  0  0  0  0
  -24.7059   -5.5429   -1.5736 H   0  0  0  0  0  0  0  0  0  0  0  0
  -29.3544    1.2895    0.3362 C   0  0  0  0  0  0  0  0  0  0  0  0
  -29.8214    0.1640   -0.3627 C   0  0  0  0  0  0  0  0  0  0  0  0
  -31.1703   -0.1714   -0.4075 C   0  0  0  0  0  0  0  0  0  0  0  0
  -30.2945    2.1050    0.9991 C   0  0  0  0  0  0  0  0  0  0  0  0
  -31.6312    1.7670    0.9363 C   0  0  0  0  0  0  0  0  0  0  0  0
  -32.1188    0.6213    0.2522 C   0  0  0  0  0  0  0  0  0  0  0  0
  -32.6897    2.4635    1.5054 N   0  0  0  0  0  0  0  0  0  0  0  0
  -32.5828    3.6690    2.2980 C   0  0  0  0  0  0  0  0  0  0  0  0
  -32.1287    4.4788    1.7194 H   0  0  0  0  0  0  0  0  0  0  0  0
  -33.8964    1.8581    1.2051 C   0  0  0  0  0  0  0  0  0  0  0  0
  -34.9668    2.2823    1.5975 O   0  0  0  0  0  0  0  0  0  0  0  0
  -33.5789    0.6192    0.3812 C   0  0  0  0  0  0  0  0  0  0  0  0
  -34.5494   -0.2549   -0.0590 C   0  0  0  0  0  0  0  0  0  0  0  0
  -34.2259   -1.6253   -0.6353 C   0  0  0  0  0  0  0  0  0  0  0  0
  -33.1500   -2.1664   -0.8077 O   0  0  0  0  0  0  0  0  0  0  0  0
  -35.4322   -2.2377   -0.9220 N   0  0  0  0  0  0  0  0  0  0  0  0
  -35.5334   -3.5719   -1.4720 C   0  0  0  0  0  0  0  0  0  0  0  0
  -36.0949   -4.2288   -0.8017 H   0  0  0  0  0  0  0  0  0  0  0  0
  -36.0129   -0.1787   -0.0775 C   0  0  0  0  0  0  0  0  0  0  0  0
  -36.4973   -1.3972   -0.6240 C   0  0  0  0  0  0  0  0  0  0  0  0
  -36.9697    0.7927    0.2454 C   0  0  0  0  0  0  0  0  0  0  0  0
  -38.3224    0.5403    0.0442 C   0  0  0  0  0  0  0  0  0  0  0  0
  -38.7855   -0.6785   -0.4786 C   0  0  0  0  0  0  0  0  0  0  0  0
  -37.8372   -1.6654   -0.8181 C   0  0  0  0  0  0  0  0  0  0  0  0
  -40.2075   -0.9359   -0.6847 C   0  0  0  0  0  0  0  0  0  0  0  0
  -41.4346   -0.0694    0.2189 S   0  0  0  0  0  0  0  0  0  0  0  0
  -40.8033   -1.8257   -1.5520 C   0  0  0  0  0  0  0  0  0  0  0  0
  -42.2144   -1.8201   -1.5007 C   0  0  0  0  0  0  0  0  0  0  0  0
  -42.7322   -0.9259   -0.5878 C   0  0  0  0  0  0  0  0  0  0  0  0
  -29.1173   -0.4575   -0.9049 H   0  0  0  0  0  0  0  0  0  0  0  0
  -31.4826   -1.0510   -0.9437 H   0  0  0  0  0  0  0  0  0  0  0  0
  -29.9693    2.9659    1.5703 H   0  0  0  0  0  0  0  0  0  0  0  0
  -31.9830    3.4940    3.1956 H   0  0  0  0  0  0  0  0  0  0  0  0
  -33.5895    3.9592    2.5913 H   0  0  0  0  0  0  0  0  0  0  0  0
  -34.5224   -3.9572   -1.5865 H   0  0  0  0  0  0  0  0  0  0  0  0
  -36.0257   -3.5563   -2.4488 H   0  0  0  0  0  0  0  0  0  0  0  0
  -36.6605    1.7360    0.6617 H   0  0  0  0  0  0  0  0  0  0  0  0
  -39.0333    1.3235    0.2836 H   0  0  0  0  0  0  0  0  0  0  0  0
  -38.1570   -2.6275   -1.1990 H   0  0  0  0  0  0  0  0  0  0  0  0
  -40.2388   -2.4506   -2.2328 H   0  0  0  0  0  0  0  0  0  0  0  0
  -42.8366   -2.4613   -2.1133 H   0  0  0  0  0  0  0  0  0  0  0  0
  -25.4117    1.5957    0.3236 C   0  0  0  0  0  0  0  0  0  0  0  0
  -26.6947    0.4145    0.1623 S   0  0  0  0  0  0  0  0  0  0  0  0
  -27.9364    1.6322    0.3802 C   0  0  0  0  0  0  0  0  0  0  0  0
  -27.3553    2.8641    0.5911 C   0  0  0  0  0  0  0  0  0  0  0  0
  -25.9438    2.8460    0.5587 C   0  0  0  0  0  0  0  0  0  0  0  0
  -27.9326    3.7706    0.7238 H   0  0  0  0  0  0  0  0  0  0  0  0
  -25.3318    3.7325    0.6729 H   0  0  0  0  0  0  0  0  0  0  0  0
  -50.7594    0.6063    1.6047 C   0  0  0  0  0  0  0  0  0  0  0  0
  -50.2803   -0.0836    0.5430 C   0  0  0  0  0  0  0  0  0  0  0  0
  -48.8425   -0.1437    0.5131 C   0  0  0  0  0  0  0  0  0  0  0  0
  -48.2641    0.5491    1.6136 C   0  0  0  0  0  0  0  0  0  0  0  0
  -49.5099    1.2396    2.6497 S   0  0  0  0  0  0  0  0  0  0  0  0
  -48.0124   -0.7411   -0.4610 C   0  0  0  0  0  0  0  0  0  0  0  0
  -46.6365   -0.6019   -0.2786 C   0  0  0  0  0  0  0  0  0  0  0  0
  -46.0562    0.0922    0.8210 C   0  0  0  0  0  0  0  0  0  0  0  0
  -46.8850    0.6882    1.7962 C   0  0  0  0  0  0  0  0  0  0  0  0
  -45.3952   -1.2843   -1.3234 S   0  0  0  0  0  0  0  0  0  0  0  0
  -44.1161   -0.6654   -0.2655 C   0  0  0  0  0  0  0  0  0  0  0  0
  -44.6256    0.0264    0.7960 C   0  0  0  0  0  0  0  0  0  0  0  0
  -46.3426    1.4191    2.9539 C   0  0  0  0  0  0  0  0  0  0  0  0
  -48.5536   -1.4743   -1.6192 C   0  0  0  0  0  0  0  0  0  0  0  0
  -46.5330    1.1650    4.2859 C   0  0  0  0  0  0  0  0  0  0  0  0
  -45.8870    2.1001    5.1448 C   0  0  0  0  0  0  0  0  0  0  0  0
  -45.2048    3.0796    4.4803 C   0  0  0  0  0  0  0  0  0  0  0  0
  -45.3548    2.8577    2.7544 S   0  0  0  0  0  0  0  0  0  0  0  0
  -48.3845   -1.2061   -2.9509 C   0  0  0  0  0  0  0  0  0  0  0  0
  -49.0209   -2.1484   -3.8097 C   0  0  0  0  0  0  0  0  0  0  0  0
  -49.6747   -3.1468   -3.1448 C   0  0  0  0  0  0  0  0  0  0  0  0
  -49.5089   -2.9342   -1.4189 S   0  0  0  0  0  0  0  0  0  0  0  0
  -44.4173    4.2193    5.0508 C   0  0  0  0  0  0  0  0  0  0  0  0
  -50.4440   -4.2991   -3.7150 C   0  0  0  0  0  0  0  0  0  0  0  0
  -50.9125   -0.5329   -0.2106 H   0  0  0  0  0  0  0  0  0  0  0  0
  -44.0036    0.4598    1.5679 H   0  0  0  0  0  0  0  0  0  0  0  0
  -47.1076    0.3180    4.6406 H   0  0  0  0  0  0  0  0  0  0  0  0
  -45.9240    2.0437    6.2269 H   0  0  0  0  0  0  0  0  0  0  0  0
  -47.8312   -0.3449   -3.3055 H   0  0  0  0  0  0  0  0  0  0  0  0
  -48.9972   -2.0836   -4.8917 H   0  0  0  0  0  0  0  0  0  0  0  0
  -44.8196    5.1897    4.7445 H   0  0  0  0  0  0  0  0  0  0  0  0
  -43.3682    4.1886    4.7415 H   0  0  0  0  0  0  0  0  0  0  0  0
  -44.4429    4.1793    6.1418 H   0  0  0  0  0  0  0  0  0  0  0  0
  -50.0164   -5.2628   -3.4223 H   0  0  0  0  0  0  0  0  0  0  0  0
  -50.4335   -4.2496   -4.8059 H   0  0  0  0  0  0  0  0  0  0  0  0
  -51.4895   -4.2947   -3.3921 H   0  0  0  0  0  0  0  0  0  0  0  0
   55.9458    0.6606    0.2939 H   0  0  0  0  0  0  0  0  0  0  0  0
  -51.7943    0.7946    1.8533 H   0  0  0  0  0  0  0  0  0  0  0  0
  1  2  4  0  0  0  0
  1  4  4  0  0  0  0
  1 44  1  0  0  0  0
  2  3  4  0  0  0  0
  2 30  1  0  0  0  0
  3  6  4  0  0  0  0
  3 31  1  0  0  0  0
  4  5  2  0  0  0  0
  4 32  1  0  0  0  0
  5  6  4  0  0  0  0
  5  7  1  0  0  0  0
  6 12  1  0  0  0  0
  7  8  1  0  0  0  0
  7 10  1  0  0  0  0
  8  9  1  0  0  0  0
  8 33  1  0  0  0  0
  8 34  1  0  0  0  0
 10 11  2  0  0  0  0
 10 12  1  0  0  0  0
 12 13  2  0  0  0  0
 13 14  1  0  0  0  0
 13 19  1  0  0  0  0
 14 15  2  0  0  0  0
 14 16  1  0  0  0  0
 16 17  1  0  0  0  0
 16 20  1  0  0  0  0
 17 18  1  0  0  0  0
 17 35  1  0  0  0  0
 17 36  1  0  0  0  0
 19 20  4  0  0  0  0
 19 21  4  0  0  0  0
 20 24  2  0  0  0  0
 21 22  4  0  0  0  0
 21 37  1  0  0  0  0
 22 23  4  0  0  0  0
 22 38  1  0  0  0  0
 23 24  4  0  0  0  0
 23 25  1  0  0  0  0
 24 39  1  0  0  0  0
 25 26  1  0  0  0  0
 25 27  2  0  0  0  0
 26 29  1  0  0  0  0
 27 28  4  0  0  0  0
 27 40  1  0  0  0  0
 28 29  2  0  0  0  0
 28 41  1  0  0  0  0
 29 59  4  0  0  0  0
 42 43  1  0  0  0  0
 42 46  2  0  0  0  0
 42337  1  0  0  0  0
 43 44  1  0  0  0  0
 44 45  2  0  0  0  0
 45 46  4  0  0  0  0
 45 47  1  0  0  0  0
 46 48  1  0  0  0  0
 49 50  2  0  0  0  0
 49 53  1  0  0  0  0
 49126  4  0  0  0  0
 50 51  4  0  0  0  0
 50 73  1  0  0  0  0
 51 52  4  0  0  0  0
 51 54  4  0  0  0  0
 52 53  1  0  0  0  0
 52 57  4  0  0  0  0
 54 55  4  0  0  0  0
 54 62  1  0  0  0  0
 55 56  4  0  0  0  0
 55 58  1  0  0  0  0
 56 57  4  0  0  0  0
 56 60  4  0  0  0  0
 57 61  1  0  0  0  0
 58 59  1  0  0  0  0
 59 60  2  0  0  0  0
 60 74  1  0  0  0  0
 61 63  2  0  0  0  0
 61 66  1  0  0  0  0
 62 67  2  0  0  0  0
 62 70  1  0  0  0  0
 63 64  4  0  0  0  0
 63 75  1  0  0  0  0
 64 65  2  0  0  0  0
 64 76  1  0  0  0  0
 65 66  1  0  0  0  0
 65 71  1  0  0  0  0
 67 68  4  0  0  0  0
 67 77  1  0  0  0  0
 68 69  2  0  0  0  0
 68 78  1  0  0  0  0
 69 70  1  0  0  0  0
 69 72  1  0  0  0  0
 71 79  1  0  0  0  0
 71 80  1  0  0  0  0
 71 81  1  0  0  0  0
 72 82  1  0  0  0  0
 72 83  1  0  0  0  0
 72 84  1  0  0  0  0
 85 86  4  0  0  0  0
 85 88  4  0  0  0  0
 85128  1  0  0  0  0
 86 87  4  0  0  0  0
 86114  1  0  0  0  0
 87 90  4  0  0  0  0
 87115  1  0  0  0  0
 88 89  2  0  0  0  0
 88116  1  0  0  0  0
 89 90  4  0  0  0  0
 89 91  1  0  0  0  0
 90 96  1  0  0  0  0
 91 92  1  0  0  0  0
 91 94  1  0  0  0  0
 92 93  1  0  0  0  0
 92117  1  0  0  0  0
 92118  1  0  0  0  0
 94 95  2  0  0  0  0
 94 96  1  0  0  0  0
 96 97  2  0  0  0  0
 97 98  1  0  0  0  0
 97103  1  0  0  0  0
 98 99  2  0  0  0  0
 98100  1  0  0  0  0
100101  1  0  0  0  0
100104  1  0  0  0  0
101102  1  0  0  0  0
101119  1  0  0  0  0
101120  1  0  0  0  0
103104  4  0  0  0  0
103105  4  0  0  0  0
104108  2  0  0  0  0
105106  4  0  0  0  0
105121  1  0  0  0  0
106107  4  0  0  0  0
106122  1  0  0  0  0
107108  4  0  0  0  0
107109  1  0  0  0  0
108123  1  0  0  0  0
109110  1  0  0  0  0
109111  2  0  0  0  0
110113  1  0  0  0  0
111112  4  0  0  0  0
111124  1  0  0  0  0
112113  2  0  0  0  0
112125  1  0  0  0  0
113143  4  0  0  0  0
126127  1  0  0  0  0
126130  2  0  0  0  0
127128  1  0  0  0  0
128129  2  0  0  0  0
129130  4  0  0  0  0
129131  1  0  0  0  0
130132  1  0  0  0  0
133134  2  0  0  0  0
133137  1  0  0  0  0
133210  4  0  0  0  0
134135  4  0  0  0  0
134157  1  0  0  0  0
135136  4  0  0  0  0
135138  4  0  0  0  0
136137  1  0  0  0  0
136141  4  0  0  0  0
138139  4  0  0  0  0
138146  1  0  0  0  0
139140  4  0  0  0  0
139142  1  0  0  0  0
140141  4  0  0  0  0
140144  4  0  0  0  0
141145  1  0  0  0  0
142143  1  0  0  0  0
143144  2  0  0  0  0
144158  1  0  0  0  0
145147  2  0  0  0  0
145150  1  0  0  0  0
146151  2  0  0  0  0
146154  1  0  0  0  0
147148  4  0  0  0  0
147159  1  0  0  0  0
148149  2  0  0  0  0
148160  1  0  0  0  0
149150  1  0  0  0  0
149155  1  0  0  0  0
151152  4  0  0  0  0
151161  1  0  0  0  0
152153  2  0  0  0  0
152162  1  0  0  0  0
153154  1  0  0  0  0
153156  1  0  0  0  0
155163  1  0  0  0  0
155164  1  0  0  0  0
155165  1  0  0  0  0
156166  1  0  0  0  0
156167  1  0  0  0  0
156168  1  0  0  0  0
169170  4  0  0  0  0
169172  4  0  0  0  0
169212  1  0  0  0  0
170171  4  0  0  0  0
170198  1  0  0  0  0
171174  4  0  0  0  0
171199  1  0  0  0  0
172173  2  0  0  0  0
172200  1  0  0  0  0
173174  4  0  0  0  0
173175  1  0  0  0  0
174180  1  0  0  0  0
175176  1  0  0  0  0
175178  1  0  0  0  0
176177  1  0  0  0  0
176201  1  0  0  0  0
176202  1  0  0  0  0
178179  2  0  0  0  0
178180  1  0  0  0  0
180181  2  0  0  0  0
181182  1  0  0  0  0
181187  1  0  0  0  0
182183  2  0  0  0  0
182184  1  0  0  0  0
184185  1  0  0  0  0
184188  1  0  0  0  0
185186  1  0  0  0  0
185203  1  0  0  0  0
185204  1  0  0  0  0
187188  4  0  0  0  0
187189  4  0  0  0  0
188192  2  0  0  0  0
189190  4  0  0  0  0
189205  1  0  0  0  0
190191  4  0  0  0  0
190206  1  0  0  0  0
191192  4  0  0  0  0
191193  1  0  0  0  0
192207  1  0  0  0  0
193194  1  0  0  0  0
193195  2  0  0  0  0
194197  1  0  0  0  0
195196  4  0  0  0  0
195208  1  0  0  0  0
196197  2  0  0  0  0
196209  1  0  0  0  0
197227  4  0  0  0  0
210211  1  0  0  0  0
210214  2  0  0  0  0
211212  1  0  0  0  0
212213  2  0  0  0  0
213214  4  0  0  0  0
213215  1  0  0  0  0
214216  1  0  0  0  0
217218  2  0  0  0  0
217221  1  0  0  0  0
217294  4  0  0  0  0
218219  4  0  0  0  0
218241  1  0  0  0  0
219220  4  0  0  0  0
219222  4  0  0  0  0
220221  1  0  0  0  0
220225  4  0  0  0  0
222223  4  0  0  0  0
222230  1  0  0  0  0
223224  4  0  0  0  0
223226  1  0  0  0  0
224225  4  0  0  0  0
224228  4  0  0  0  0
225229  1  0  0  0  0
226227  1  0  0  0  0
227228  2  0  0  0  0
228242  1  0  0  0  0
229231  2  0  0  0  0
229234  1  0  0  0  0
230235  2  0  0  0  0
230238  1  0  0  0  0
231232  4  0  0  0  0
231243  1  0  0  0  0
232233  2  0  0  0  0
232244  1  0  0  0  0
233234  1  0  0  0  0
233239  1  0  0  0  0
235236  4  0  0  0  0
235245  1  0  0  0  0
236237  2  0  0  0  0
236246  1  0  0  0  0
237238  1  0  0  0  0
237240  1  0  0  0  0
239247  1  0  0  0  0
239248  1  0  0  0  0
239249  1  0  0  0  0
240250  1  0  0  0  0
240251  1  0  0  0  0
240252  1  0  0  0  0
253254  4  0  0  0  0
253256  4  0  0  0  0
253296  1  0  0  0  0
254255  4  0  0  0  0
254282  1  0  0  0  0
255258  4  0  0  0  0
255283  1  0  0  0  0
256257  2  0  0  0  0
256284  1  0  0  0  0
257258  4  0  0  0  0
257259  1  0  0  0  0
258264  1  0  0  0  0
259260  1  0  0  0  0
259262  1  0  0  0  0
260261  1  0  0  0  0
260285  1  0  0  0  0
260286  1  0  0  0  0
262263  2  0  0  0  0
262264  1  0  0  0  0
264265  2  0  0  0  0
265266  1  0  0  0  0
265271  1  0  0  0  0
266267  2  0  0  0  0
266268  1  0  0  0  0
268269  1  0  0  0  0
268272  1  0  0  0  0
269270  1  0  0  0  0
269287  1  0  0  0  0
269288  1  0  0  0  0
271272  4  0  0  0  0
271273  4  0  0  0  0
272276  2  0  0  0  0
273274  4  0  0  0  0
273289  1  0  0  0  0
274275  4  0  0  0  0
274290  1  0  0  0  0
275276  4  0  0  0  0
275277  1  0  0  0  0
276291  1  0  0  0  0
277278  1  0  0  0  0
277279  2  0  0  0  0
278281  1  0  0  0  0
279280  4  0  0  0  0
279292  1  0  0  0  0
280281  2  0  0  0  0
280293  1  0  0  0  0
281311  4  0  0  0  0
294295  1  0  0  0  0
294298  2  0  0  0  0
295296  1  0  0  0  0
296297  2  0  0  0  0
297298  4  0  0  0  0
297299  1  0  0  0  0
298300  1  0  0  0  0
301302  2  0  0  0  0
301305  1  0  0  0  0
301338  1  0  0  0  0
302303  4  0  0  0  0
302325  1  0  0  0  0
303304  4  0  0  0  0
303306  4  0  0  0  0
304305  1  0  0  0  0
304309  4  0  0  0  0
306307  4  0  0  0  0
306314  1  0  0  0  0
307308  4  0  0  0  0
307310  1  0  0  0  0
308309  4  0  0  0  0
308312  4  0  0  0  0
309313  1  0  0  0  0
310311  1  0  0  0  0
311312  2  0  0  0  0
312326  1  0  0  0  0
313315  2  0  0  0  0
313318  1  0  0  0  0
314319  2  0  0  0  0
314322  1  0  0  0  0
315316  4  0  0  0  0
315327  1  0  0  0  0
316317  2  0  0  0  0
316328  1  0  0  0  0
317318  1  0  0  0  0
317323  1  0  0  0  0
319320  4  0  0  0  0
319329  1  0  0  0  0
320321  2  0  0  0  0
320330  1  0  0  0  0
321322  1  0  0  0  0
321324  1  0  0  0  0
323331  1  0  0  0  0
323332  1  0  0  0  0
323333  1  0  0  0  0
324334  1  0  0  0  0
324335  1  0  0  0  0
324336  1  0  0  0  0
M  END
