# Supplementary material for: Design Principles for the Acceptor Units in Donor–Acceptor Conjugated Polymers
Source: ACS Omega. 2022 Oct 18;7(43):38969–78. doi: 10.1021/acsomega.2c04713 (PMC9631416; doi:10.1021/acsomega.2c04713)
Supplement: Supplementary file 2 — ao2c04713_si_002.zip [file ao2c04713_si_002.zip › mol-acceptors/A35.mol]

Title Card Required

Created by GaussView 6.0.16
270305  0  0  0  0  0  0  0  0  0    0
   22.1692    1.8786   -0.5764 C   0  0  0  0  0  0  0  0  0  0  0  0
   21.4479    3.0431   -0.2207 C   0  0  0  0  0  0  0  0  0  0  0  0
   22.2466    4.1407    0.1384 C   0  0  0  0  0  0  0  0  0  0  0  0
   23.6532    4.0816    0.1440 C   0  0  0  0  0  0  0  0  0  0  0  0
   24.3602    2.9212   -0.2109 C   0  0  0  0  0  0  0  0  0  0  0  0
   23.5463    1.8210   -0.5720 C   0  0  0  0  0  0  0  0  0  0  0  0
   25.8148    2.7673   -0.2351 C   0  0  0  0  0  0  0  0  0  0  0  0
   26.8126    3.6717   -0.5205 C   0  0  0  0  0  0  0  0  0  0  0  0
   28.1094    3.1143   -0.5103 C   0  0  0  0  0  0  0  0  0  0  0  0
   28.1383    1.7695   -0.2090 C   0  0  0  0  0  0  0  0  0  0  0  0
   26.5177    1.1842    0.0831 S   0  0  0  0  0  0  0  0  0  0  0  0
   29.2804    0.8900   -0.1067 C   0  0  0  0  0  0  0  0  0  0  0  0
   29.3057   -0.4751   -0.1387 C   0  0  0  0  0  0  0  0  0  0  0  0
   30.6170   -1.0390   -0.0201 C   0  0  0  0  0  0  0  0  0  0  0  0
   31.6171   -0.0313    0.0913 C   0  0  0  0  0  0  0  0  0  0  0  0
   30.9010    1.5763    0.0838 S   0  0  0  0  0  0  0  0  0  0  0  0
   30.9881   -2.4004   -0.0634 C   0  0  0  0  0  0  0  0  0  0  0  0
   32.3566   -2.6774    0.0051 C   0  0  0  0  0  0  0  0  0  0  0  0
   33.3549   -1.6693    0.1188 C   0  0  0  0  0  0  0  0  0  0  0  0
   32.9830   -0.3076    0.1593 C   0  0  0  0  0  0  0  0  0  0  0  0
   33.0772   -4.2845    0.0253 S   0  0  0  0  0  0  0  0  0  0  0  0
   34.6722   -3.5898    0.1910 C   0  0  0  0  0  0  0  0  0  0  0  0
   34.6734   -2.2366    0.2276 C   0  0  0  0  0  0  0  0  0  0  0  0
   33.9714    0.7798    0.2710 C   0  0  0  0  0  0  0  0  0  0  0  0
   29.9991   -3.4857   -0.1771 C   0  0  0  0  0  0  0  0  0  0  0  0
   34.0882    1.7258    1.2536 C   0  0  0  0  0  0  0  0  0  0  0  0
   35.1402    2.6596    1.0265 C   0  0  0  0  0  0  0  0  0  0  0  0
   35.8308    2.4414   -0.1318 C   0  0  0  0  0  0  0  0  0  0  0  0
   35.1792    1.0564   -0.9735 S   0  0  0  0  0  0  0  0  0  0  0  0
   29.8919   -4.4408   -1.1524 C   0  0  0  0  0  0  0  0  0  0  0  0
   28.8356   -5.3704   -0.9293 C   0  0  0  0  0  0  0  0  0  0  0  0
   28.1319   -5.1405    0.2190 C   0  0  0  0  0  0  0  0  0  0  0  0
   28.7760   -3.7493    1.0557 S   0  0  0  0  0  0  0  0  0  0  0  0
   36.9850    3.2168   -0.6897 C   0  0  0  0  0  0  0  0  0  0  0  0
   26.9706   -5.9095    0.7710 C   0  0  0  0  0  0  0  0  0  0  0  0
   26.6153    4.7110   -0.7301 H   0  0  0  0  0  0  0  0  0  0  0  0
   29.0019    3.6838   -0.7397 H   0  0  0  0  0  0  0  0  0  0  0  0
   28.4167   -1.0755   -0.2792 H   0  0  0  0  0  0  0  0  0  0  0  0
   35.5711   -1.6439    0.3388 H   0  0  0  0  0  0  0  0  0  0  0  0
   33.4460    1.7418    2.1259 H   0  0  0  0  0  0  0  0  0  0  0  0
   35.3793    3.4689    1.7071 H   0  0  0  0  0  0  0  0  0  0  0  0
   30.5443   -4.4659   -2.0167 H   0  0  0  0  0  0  0  0  0  0  0  0
   28.6027   -6.1853   -1.6053 H   0  0  0  0  0  0  0  0  0  0  0  0
   36.7528    3.6521   -1.6664 H   0  0  0  0  0  0  0  0  0  0  0  0
   37.8764    2.5943   -0.8136 H   0  0  0  0  0  0  0  0  0  0  0  0
   37.2433    4.0358   -0.0151 H   0  0  0  0  0  0  0  0  0  0  0  0
   27.1926   -6.3388    1.7527 H   0  0  0  0  0  0  0  0  0  0  0  0
   26.7168   -6.7323    0.0993 H   0  0  0  0  0  0  0  0  0  0  0  0
   26.0797   -5.2841    0.8825 H   0  0  0  0  0  0  0  0  0  0  0  0
   21.8462    5.4878    0.6627 C   0  0  0  0  0  0  0  0  0  0  0  0
   23.0321    6.1468    0.9781 N   0  0  0  0  0  0  0  0  0  0  0  0
   24.1636    5.3889    0.6732 C   0  0  0  0  0  0  0  0  0  0  0  0
   20.7503    5.9803    0.8105 O   0  0  0  0  0  0  0  0  0  0  0  0
   23.0777    7.4972    1.5086 C   0  0  0  0  0  0  0  0  0  0  0  0
   25.2986    5.7785    0.8304 O   0  0  0  0  0  0  0  0  0  0  0  0
   22.5809    7.5423    2.4791 H   0  0  0  0  0  0  0  0  0  0  0  0
   22.5789    8.1905    0.8292 H   0  0  0  0  0  0  0  0  0  0  0  0
   24.1244    7.7732    1.6175 H   0  0  0  0  0  0  0  0  0  0  0  0
    3.4341   -2.9698    0.5700 C   0  0  0  0  0  0  0  0  0  0  0  0
    2.6206   -4.0733    0.2190 C   0  0  0  0  0  0  0  0  0  0  0  0
    3.3275   -5.2375   -0.1229 C   0  0  0  0  0  0  0  0  0  0  0  0
    4.7340   -5.2973   -0.1147 C   0  0  0  0  0  0  0  0  0  0  0  0
    5.5328   -4.1964    0.2347 C   0  0  0  0  0  0  0  0  0  0  0  0
    4.8112   -3.0280    0.5775 C   0  0  0  0  0  0  0  0  0  0  0  0
    6.9949   -4.1651    0.2688 C   0  0  0  0  0  0  0  0  0  0  0  0
    7.9115   -5.1498    0.5615 C   0  0  0  0  0  0  0  0  0  0  0  0
    9.2505   -4.7037    0.5577 C   0  0  0  0  0  0  0  0  0  0  0  0
    9.3944   -3.3666    0.2539 C   0  0  0  0  0  0  0  0  0  0  0  0
    7.8302   -2.6474   -0.0481 S   0  0  0  0  0  0  0  0  0  0  0  0
   10.6065   -2.5872    0.1564 C   0  0  0  0  0  0  0  0  0  0  0  0
   10.7455   -1.2276    0.1689 C   0  0  0  0  0  0  0  0  0  0  0  0
   12.0991   -0.7772    0.0607 C   0  0  0  0  0  0  0  0  0  0  0  0
   13.0138   -1.8655   -0.0217 C   0  0  0  0  0  0  0  0  0  0  0  0
   12.1669   -3.4077    0.0000 S   0  0  0  0  0  0  0  0  0  0  0  0
   12.5817    0.5512    0.0886 C   0  0  0  0  0  0  0  0  0  0  0  0
   13.9665    0.7123    0.0361 C   0  0  0  0  0  0  0  0  0  0  0  0
   14.8814   -0.3761   -0.0465 C   0  0  0  0  0  0  0  0  0  0  0  0
   14.3988   -1.7045   -0.0743 C   0  0  0  0  0  0  0  0  0  0  0  0
   14.8135    2.2544    0.0151 S   0  0  0  0  0  0  0  0  0  0  0  0
   16.3740    1.4340   -0.1412 C   0  0  0  0  0  0  0  0  0  0  0  0
   16.2349    0.0744   -0.1544 C   0  0  0  0  0  0  0  0  0  0  0  0
   15.2958   -2.8698   -0.1561 C   0  0  0  0  0  0  0  0  0  0  0  0
   11.6846    1.7165    0.1707 C   0  0  0  0  0  0  0  0  0  0  0  0
   15.3392   -3.8444   -1.1169 C   0  0  0  0  0  0  0  0  0  0  0  0
   16.3099   -4.8556   -0.8623 C   0  0  0  0  0  0  0  0  0  0  0  0
   17.0108   -4.6683    0.2954 C   0  0  0  0  0  0  0  0  0  0  0  0
   16.4714   -3.2161    1.1021 S   0  0  0  0  0  0  0  0  0  0  0  0
   11.6412    2.6909    1.1317 C   0  0  0  0  0  0  0  0  0  0  0  0
   10.6705    3.7022    0.8773 C   0  0  0  0  0  0  0  0  0  0  0  0
    9.9697    3.5151   -0.2805 C   0  0  0  0  0  0  0  0  0  0  0  0
   10.5091    2.0632   -1.0875 S   0  0  0  0  0  0  0  0  0  0  0  0
   18.0945   -5.5230    0.8784 C   0  0  0  0  0  0  0  0  0  0  0  0
    8.8862    4.3701   -0.8634 C   0  0  0  0  0  0  0  0  0  0  0  0
    7.6261   -6.1686    0.7703 H   0  0  0  0  0  0  0  0  0  0  0  0
   10.0903   -5.3462    0.7928 H   0  0  0  0  0  0  0  0  0  0  0  0
    9.9078   -0.5531    0.2869 H   0  0  0  0  0  0  0  0  0  0  0  0
   17.0727   -0.6001   -0.2720 H   0  0  0  0  0  0  0  0  0  0  0  0
   14.7025   -3.8275   -1.9931 H   0  0  0  0  0  0  0  0  0  0  0  0
   16.4851   -5.6970   -1.5231 H   0  0  0  0  0  0  0  0  0  0  0  0
   12.2779    2.6737    2.0079 H   0  0  0  0  0  0  0  0  0  0  0  0
   10.4954    4.5434    1.5384 H   0  0  0  0  0  0  0  0  0  0  0  0
   17.8213   -5.9170    1.8620 H   0  0  0  0  0  0  0  0  0  0  0  0
   19.0326   -4.9723    0.9968 H   0  0  0  0  0  0  0  0  0  0  0  0
   18.2895   -6.3743    0.2229 H   0  0  0  0  0  0  0  0  0  0  0  0
    9.1596    4.7646   -1.8467 H   0  0  0  0  0  0  0  0  0  0  0  0
    8.6910    5.2212   -0.2075 H   0  0  0  0  0  0  0  0  0  0  0  0
    7.9481    3.8195   -0.9822 H   0  0  0  0  0  0  0  0  0  0  0  0
   19.9855    3.0120   -0.2526 C   0  0  0  0  0  0  0  0  0  0  0  0
   19.0686    3.9982   -0.5383 C   0  0  0  0  0  0  0  0  0  0  0  0
   17.7296    3.5522   -0.5345 C   0  0  0  0  0  0  0  0  0  0  0  0
   17.5861    2.2135   -0.2374 C   0  0  0  0  0  0  0  0  0  0  0  0
   19.1509    1.4927    0.0577 S   0  0  0  0  0  0  0  0  0  0  0  0
   19.3538    5.0181   -0.7420 H   0  0  0  0  0  0  0  0  0  0  0  0
   16.8894    4.1961   -0.7643 H   0  0  0  0  0  0  0  0  0  0  0  0
    2.8166   -6.5498   -0.6392 C   0  0  0  0  0  0  0  0  0  0  0  0
    3.9478   -7.3114   -0.9351 N   0  0  0  0  0  0  0  0  0  0  0  0
    5.1339   -6.6499   -0.6251 C   0  0  0  0  0  0  0  0  0  0  0  0
    1.6814   -6.9397   -0.7935 O   0  0  0  0  0  0  0  0  0  0  0  0
    3.9020   -8.6671   -1.4520 C   0  0  0  0  0  0  0  0  0  0  0  0
    6.2295   -7.1448   -0.7670 O   0  0  0  0  0  0  0  0  0  0  0  0
    4.3962   -8.7215   -2.4234 H   0  0  0  0  0  0  0  0  0  0  0  0
    2.8552   -8.9450   -1.5554 H   0  0  0  0  0  0  0  0  0  0  0  0
    4.4033   -9.3530   -0.7670 H   0  0  0  0  0  0  0  0  0  0  0  0
  -14.8193    3.4219   -0.7575 C   0  0  0  0  0  0  0  0  0  0  0  0
  -15.5359    4.6001   -0.4395 C   0  0  0  0  0  0  0  0  0  0  0  0
  -14.7328    5.7088   -0.1278 C   0  0  0  0  0  0  0  0  0  0  0  0
  -13.3263    5.6488   -0.1334 C   0  0  0  0  0  0  0  0  0  0  0  0
  -12.6239    4.4747   -0.4505 C   0  0  0  0  0  0  0  0  0  0  0  0
  -13.4422    3.3629   -0.7630 C   0  0  0  0  0  0  0  0  0  0  0  0
  -11.1697    4.3181   -0.4800 C   0  0  0  0  0  0  0  0  0  0  0  0
  -10.1723    5.2141   -0.7928 C   0  0  0  0  0  0  0  0  0  0  0  0
   -8.8762    4.6560   -0.7746 C   0  0  0  0  0  0  0  0  0  0  0  0
   -8.8469    3.3189   -0.4395 C   0  0  0  0  0  0  0  0  0  0  0  0
  -10.4668    2.7427   -0.1252 S   0  0  0  0  0  0  0  0  0  0  0  0
   -7.7056    2.4416   -0.3209 C   0  0  0  0  0  0  0  0  0  0  0  0
   -7.6817    1.0751   -0.3124 C   0  0  0  0  0  0  0  0  0  0  0  0
   -6.3715    0.5142   -0.1878 C   0  0  0  0  0  0  0  0  0  0  0  0
   -5.3688    1.5229   -0.1143 C   0  0  0  0  0  0  0  0  0  0  0  0
   -6.0828    3.1303   -0.1645 S   0  0  0  0  0  0  0  0  0  0  0  0
   -6.0022   -0.8503   -0.1934 C   0  0  0  0  0  0  0  0  0  0  0  0
   -4.6361   -1.1264   -0.1286 C   0  0  0  0  0  0  0  0  0  0  0  0
   -3.6335   -0.1178   -0.0546 C   0  0  0  0  0  0  0  0  0  0  0  0
   -4.0027    1.2467   -0.0492 C   0  0  0  0  0  0  0  0  0  0  0  0
   -3.9221   -2.7338   -0.0793 S   0  0  0  0  0  0  0  0  0  0  0  0
   -2.2992   -2.0452    0.0774 C   0  0  0  0  0  0  0  0  0  0  0  0
   -2.3233   -0.6787    0.0700 C   0  0  0  0  0  0  0  0  0  0  0  0
   -3.0113    2.3336    0.0230 C   0  0  0  0  0  0  0  0  0  0  0  0
   -6.9936   -1.9372   -0.2660 C   0  0  0  0  0  0  0  0  0  0  0  0
   -2.8911    3.3140    0.9713 C   0  0  0  0  0  0  0  0  0  0  0  0
   -1.8374    4.2365    0.7097 C   0  0  0  0  0  0  0  0  0  0  0  0
   -1.1488    3.9753   -0.4411 C   0  0  0  0  0  0  0  0  0  0  0  0
   -1.8043    2.5629   -1.2322 S   0  0  0  0  0  0  0  0  0  0  0  0
   -7.1141   -2.9169   -1.2150 C   0  0  0  0  0  0  0  0  0  0  0  0
   -8.1679   -3.8394   -0.9539 C   0  0  0  0  0  0  0  0  0  0  0  0
   -8.8561   -3.5790    0.1972 C   0  0  0  0  0  0  0  0  0  0  0  0
   -8.2004   -2.1672    0.9892 S   0  0  0  0  0  0  0  0  0  0  0  0
    0.0057    4.7283   -1.0283 C   0  0  0  0  0  0  0  0  0  0  0  0
  -10.0106   -4.3323    0.7841 C   0  0  0  0  0  0  0  0  0  0  0  0
  -10.3697    6.2482   -1.0261 H   0  0  0  0  0  0  0  0  0  0  0  0
   -7.9844    5.2188   -1.0223 H   0  0  0  0  0  0  0  0  0  0  0  0
   -8.5724    0.4718   -0.4273 H   0  0  0  0  0  0  0  0  0  0  0  0
   -1.4327   -0.0752    0.1846 H   0  0  0  0  0  0  0  0  0  0  0  0
   -3.5316    3.3625    1.8435 H   0  0  0  0  0  0  0  0  0  0  0  0
   -1.5955    5.0690    1.3606 H   0  0  0  0  0  0  0  0  0  0  0  0
   -6.4738   -2.9647   -2.0875 H   0  0  0  0  0  0  0  0  0  0  0  0
   -8.4100   -4.6714   -1.6054 H   0  0  0  0  0  0  0  0  0  0  0  0
   -0.2290    5.1317   -2.0180 H   0  0  0  0  0  0  0  0  0  0  0  0
    0.8945    4.0991   -1.1351 H   0  0  0  0  0  0  0  0  0  0  0  0
    0.2689    5.5682   -0.3820 H   0  0  0  0  0  0  0  0  0  0  0  0
   -9.7760   -4.7363    1.7736 H   0  0  0  0  0  0  0  0  0  0  0  0
  -10.2739   -5.1719    0.1373 H   0  0  0  0  0  0  0  0  0  0  0  0
  -10.8995   -3.7031    0.8911 H   0  0  0  0  0  0  0  0  0  0  0  0
    1.1659   -3.9191    0.2390 C   0  0  0  0  0  0  0  0  0  0  0  0
    0.1679   -4.8194    0.5366 C   0  0  0  0  0  0  0  0  0  0  0  0
   -1.1287   -4.2626    0.5165 C   0  0  0  0  0  0  0  0  0  0  0  0
   -1.1576   -2.9222    0.1947 C   0  0  0  0  0  0  0  0  0  0  0  0
    0.4637   -2.3410   -0.1033 S   0  0  0  0  0  0  0  0  0  0  0  0
    0.3652   -5.8555    0.7619 H   0  0  0  0  0  0  0  0  0  0  0  0
   -2.0213   -4.8290    0.7529 H   0  0  0  0  0  0  0  0  0  0  0  0
  -15.1311    7.0732    0.3511 C   0  0  0  0  0  0  0  0  0  0  0  0
  -13.9395    7.7440    0.6296 N   0  0  0  0  0  0  0  0  0  0  0  0
  -12.8136    6.9762    0.3414 C   0  0  0  0  0  0  0  0  0  0  0  0
  -16.2293    7.5619    0.4911 O   0  0  0  0  0  0  0  0  0  0  0  0
  -13.8705    9.1122    1.1097 C   0  0  0  0  0  0  0  0  0  0  0  0
  -11.6801    7.3802    0.4735 O   0  0  0  0  0  0  0  0  0  0  0  0
  -13.3751    9.1508    2.0812 H   0  0  0  0  0  0  0  0  0  0  0  0
  -14.8900    9.4809    1.2015 H   0  0  0  0  0  0  0  0  0  0  0  0
  -13.3115    9.7341    0.4085 H   0  0  0  0  0  0  0  0  0  0  0  0
  -33.5608   -1.3242    0.7661 C   0  0  0  0  0  0  0  0  0  0  0  0
  -34.3746   -2.4397    0.4606 C   0  0  0  0  0  0  0  0  0  0  0  0
  -33.6711   -3.6176    0.1692 C   0  0  0  0  0  0  0  0  0  0  0  0
  -32.2645   -3.6797    0.1778 C   0  0  0  0  0  0  0  0  0  0  0  0
  -31.4644   -2.5664    0.4798 C   0  0  0  0  0  0  0  0  0  0  0  0
  -32.1830   -1.3838    0.7745 C   0  0  0  0  0  0  0  0  0  0  0  0
  -30.0014   -2.5362    0.5109 C   0  0  0  0  0  0  0  0  0  0  0  0
  -29.0873   -3.5036    0.8611 C   0  0  0  0  0  0  0  0  0  0  0  0
  -27.7471   -3.0614    0.8301 C   0  0  0  0  0  0  0  0  0  0  0  0
  -27.6008   -1.7451    0.4472 C   0  0  0  0  0  0  0  0  0  0  0  0
  -29.1638   -1.0420    0.1040 S   0  0  0  0  0  0  0  0  0  0  0  0
  -26.3872   -0.9752    0.3021 C   0  0  0  0  0  0  0  0  0  0  0  0
  -26.2454    0.3824    0.2354 C   0  0  0  0  0  0  0  0  0  0  0  0
  -24.8912    0.8228    0.0974 C   0  0  0  0  0  0  0  0  0  0  0  0
  -23.9788   -0.2705    0.0758 C   0  0  0  0  0  0  0  0  0  0  0  0
  -24.8290   -1.8069    0.1893 S   0  0  0  0  0  0  0  0  0  0  0  0
  -24.4059    2.1495    0.0466 C   0  0  0  0  0  0  0  0  0  0  0  0
  -23.0208    2.3042   -0.0190 C   0  0  0  0  0  0  0  0  0  0  0  0
  -22.1084    1.2110   -0.0411 C   0  0  0  0  0  0  0  0  0  0  0  0
  -22.5937   -0.1158    0.0100 C   0  0  0  0  0  0  0  0  0  0  0  0
  -22.1708    3.8407   -0.1319 S   0  0  0  0  0  0  0  0  0  0  0  0
  -20.6124    3.0093   -0.2448 C   0  0  0  0  0  0  0  0  0  0  0  0
  -20.7543    1.6515   -0.1790 C   0  0  0  0  0  0  0  0  0  0  0  0
  -21.6993   -1.2859   -0.0061 C   0  0  0  0  0  0  0  0  0  0  0  0
  -25.3003    3.3196    0.0631 C   0  0  0  0  0  0  0  0  0  0  0  0
  -21.6618   -2.3160   -0.9074 C   0  0  0  0  0  0  0  0  0  0  0  0
  -20.6926   -3.3129   -0.5965 C   0  0  0  0  0  0  0  0  0  0  0  0
  -19.9872   -3.0590    0.5456 C   0  0  0  0  0  0  0  0  0  0  0  0
  -20.5200   -1.5599    1.2664 S   0  0  0  0  0  0  0  0  0  0  0  0
  -25.3378    4.3494    0.9647 C   0  0  0  0  0  0  0  0  0  0  0  0
  -26.3076    5.3460    0.6546 C   0  0  0  0  0  0  0  0  0  0  0  0
  -27.0135    5.0921   -0.4872 C   0  0  0  0  0  0  0  0  0  0  0  0
  -26.4803    3.5936   -1.2087 S   0  0  0  0  0  0  0  0  0  0  0  0
  -18.9038   -3.8807    1.1748 C   0  0  0  0  0  0  0  0  0  0  0  0
  -28.0979    5.9133   -1.1154 C   0  0  0  0  0  0  0  0  0  0  0  0
  -29.3748   -4.5074    1.1311 H   0  0  0  0  0  0  0  0  0  0  0  0
  -26.9084   -3.6904    1.1025 H   0  0  0  0  0  0  0  0  0  0  0  0
  -27.0813    1.0644    0.3162 H   0  0  0  0  0  0  0  0  0  0  0  0
  -19.9183    0.9693   -0.2595 H   0  0  0  0  0  0  0  0  0  0  0  0
  -22.3017   -2.3496   -1.7808 H   0  0  0  0  0  0  0  0  0  0  0  0
  -20.5221   -4.1926   -1.2067 H   0  0  0  0  0  0  0  0  0  0  0  0
  -24.6976    4.3829    1.8380 H   0  0  0  0  0  0  0  0  0  0  0  0
  -26.4784    6.2253    1.2653 H   0  0  0  0  0  0  0  0  0  0  0  0
  -19.1747   -4.2150    2.1808 H   0  0  0  0  0  0  0  0  0  0  0  0
  -17.9638   -3.3266    1.2574 H   0  0  0  0  0  0  0  0  0  0  0  0
  -18.7132   -4.7699    0.5702 H   0  0  0  0  0  0  0  0  0  0  0  0
  -27.8280    6.2476   -2.1217 H   0  0  0  0  0  0  0  0  0  0  0  0
  -28.2883    6.8025   -0.5107 H   0  0  0  0  0  0  0  0  0  0  0  0
  -29.0377    5.3589   -1.1970 H   0  0  0  0  0  0  0  0  0  0  0  0
  -16.9985    4.5706   -0.4593 C   0  0  0  0  0  0  0  0  0  0  0  0
  -17.9149    5.5429   -0.7902 C   0  0  0  0  0  0  0  0  0  0  0  0
  -19.2547    5.1007   -0.7559 C   0  0  0  0  0  0  0  0  0  0  0  0
  -19.3991    3.7794   -0.3892 C   0  0  0  0  0  0  0  0  0  0  0  0
  -17.8339    3.0711   -0.0670 S   0  0  0  0  0  0  0  0  0  0  0  0
  -17.6290    6.5500   -1.0492 H   0  0  0  0  0  0  0  0  0  0  0  0
  -20.0950    5.7338   -1.0136 H   0  0  0  0  0  0  0  0  0  0  0  0
  -34.1827   -4.9523   -0.2868 C   0  0  0  0  0  0  0  0  0  0  0  0
  -33.0547   -5.7262   -0.5524 N   0  0  0  0  0  0  0  0  0  0  0  0
  -31.8645   -5.0525   -0.2745 C   0  0  0  0  0  0  0  0  0  0  0  0
  -35.3155   -5.3567   -0.4203 O   0  0  0  0  0  0  0  0  0  0  0  0
  -33.1213   -7.1025   -1.0089 C   0  0  0  0  0  0  0  0  0  0  0  0
  -30.7659   -5.5455   -0.3964 O   0  0  0  0  0  0  0  0  0  0  0  0
  -33.6082   -7.1577   -1.9839 H   0  0  0  0  0  0  0  0  0  0  0  0
  -33.6874   -7.7114   -0.3019 H   0  0  0  0  0  0  0  0  0  0  0  0
  -32.1015   -7.4741   -1.0852 H   0  0  0  0  0  0  0  0  0  0  0  0
   35.5260   -4.2495    0.2541 H   0  0  0  0  0  0  0  0  0  0  0  0
  -38.1366   -1.3094    0.3353 C   0  0  0  0  0  0  0  0  0  0  0  0
  -38.1320   -2.6102    0.7514 C   0  0  0  0  0  0  0  0  0  0  0  0
  -36.8270   -3.1645    0.8229 C   0  0  0  0  0  0  0  0  0  0  0  0
  -35.8324   -2.2843    0.4692 C   0  0  0  0  0  0  0  0  0  0  0  0
  -36.5384   -0.7334    0.0250 S   0  0  0  0  0  0  0  0  0  0  0  0
  -39.0318   -3.1604    0.9973 H   0  0  0  0  0  0  0  0  0  0  0  0
  -36.6276   -4.1840    1.1138 H   0  0  0  0  0  0  0  0  0  0  0  0
  -38.9825   -0.6565    0.1770 H   0  0  0  0  0  0  0  0  0  0  0  0
   21.6210    1.0010   -0.8998 H   0  0  0  0  0  0  0  0  0  0  0  0
   24.0215    0.9009   -0.8923 H   0  0  0  0  0  0  0  0  0  0  0  0
    2.9588   -2.0463    0.8802 H   0  0  0  0  0  0  0  0  0  0  0  0
    5.3591   -2.1475    0.8930 H   0  0  0  0  0  0  0  0  0  0  0  0
  -15.3716    2.5340   -1.0431 H   0  0  0  0  0  0  0  0  0  0  0  0
  -12.9712    2.4307   -1.0529 H   0  0  0  0  0  0  0  0  0  0  0  0
  -34.0359   -0.3879    1.0362 H   0  0  0  0  0  0  0  0  0  0  0  0
  -31.6329   -0.4919    1.0519 H   0  0  0  0  0  0  0  0  0  0  0  0
  1  2  4  0  0  0  0
  1  6  2  0  0  0  0
  1263  1  0  0  0  0
  2  3  4  0  0  0  0
  2108  1  0  0  0  0
  3  4  4  0  0  0  0
  3 50  1  0  0  0  0
  4  5  4  0  0  0  0
  4 52  1  0  0  0  0
  5  6  4  0  0  0  0
  5  7  1  0  0  0  0
  6264  1  0  0  0  0
  7  8  2  0  0  0  0
  7 11  1  0  0  0  0
  8  9  4  0  0  0  0
  8 36  1  0  0  0  0
  9 10  2  0  0  0  0
  9 37  1  0  0  0  0
 10 11  1  0  0  0  0
 10 12  4  0  0  0  0
 12 13  2  0  0  0  0
 12 16  1  0  0  0  0
 13 14  4  0  0  0  0
 13 38  1  0  0  0  0
 14 15  4  0  0  0  0
 14 17  4  0  0  0  0
 15 16  1  0  0  0  0
 15 20  4  0  0  0  0
 17 18  4  0  0  0  0
 17 25  1  0  0  0  0
 18 19  4  0  0  0  0
 18 21  1  0  0  0  0
 19 20  4  0  0  0  0
 19 23  4  0  0  0  0
 20 24  1  0  0  0  0
 21 22  1  0  0  0  0
 22 23  2  0  0  0  0
 22254  1  0  0  0  0
 23 39  1  0  0  0  0
 24 26  2  0  0  0  0
 24 29  1  0  0  0  0
 25 30  2  0  0  0  0
 25 33  1  0  0  0  0
 26 27  4  0  0  0  0
 26 40  1  0  0  0  0
 27 28  2  0  0  0  0
 27 41  1  0  0  0  0
 28 29  1  0  0  0  0
 28 34  1  0  0  0  0
 30 31  4  0  0  0  0
 30 42  1  0  0  0  0
 31 32  2  0  0  0  0
 31 43  1  0  0  0  0
 32 33  1  0  0  0  0
 32 35  1  0  0  0  0
 34 44  1  0  0  0  0
 34 45  1  0  0  0  0
 34 46  1  0  0  0  0
 35 47  1  0  0  0  0
 35 48  1  0  0  0  0
 35 49  1  0  0  0  0
 50 51  1  0  0  0  0
 50 53  2  0  0  0  0
 51 52  1  0  0  0  0
 51 54  1  0  0  0  0
 52 55  2  0  0  0  0
 54 56  1  0  0  0  0
 54 57  1  0  0  0  0
 54 58  1  0  0  0  0
 59 60  4  0  0  0  0
 59 64  2  0  0  0  0
 59265  1  0  0  0  0
 60 61  4  0  0  0  0
 60173  1  0  0  0  0
 61 62  4  0  0  0  0
 61115  1  0  0  0  0
 62 63  4  0  0  0  0
 62117  1  0  0  0  0
 63 64  4  0  0  0  0
 63 65  1  0  0  0  0
 64266  1  0  0  0  0
 65 66  2  0  0  0  0
 65 69  1  0  0  0  0
 66 67  4  0  0  0  0
 66 94  1  0  0  0  0
 67 68  2  0  0  0  0
 67 95  1  0  0  0  0
 68 69  1  0  0  0  0
 68 70  4  0  0  0  0
 70 71  2  0  0  0  0
 70 74  1  0  0  0  0
 71 72  4  0  0  0  0
 71 96  1  0  0  0  0
 72 73  4  0  0  0  0
 72 75  4  0  0  0  0
 73 74  1  0  0  0  0
 73 78  4  0  0  0  0
 75 76  4  0  0  0  0
 75 83  1  0  0  0  0
 76 77  4  0  0  0  0
 76 79  1  0  0  0  0
 77 78  4  0  0  0  0
 77 81  4  0  0  0  0
 78 82  1  0  0  0  0
 79 80  1  0  0  0  0
 80 81  2  0  0  0  0
 80111  4  0  0  0  0
 81 97  1  0  0  0  0
 82 84  2  0  0  0  0
 82 87  1  0  0  0  0
 83 88  2  0  0  0  0
 83 91  1  0  0  0  0
 84 85  4  0  0  0  0
 84 98  1  0  0  0  0
 85 86  2  0  0  0  0
 85 99  1  0  0  0  0
 86 87  1  0  0  0  0
 86 92  1  0  0  0  0
 88 89  4  0  0  0  0
 88100  1  0  0  0  0
 89 90  2  0  0  0  0
 89101  1  0  0  0  0
 90 91  1  0  0  0  0
 90 93  1  0  0  0  0
 92102  1  0  0  0  0
 92103  1  0  0  0  0
 92104  1  0  0  0  0
 93105  1  0  0  0  0
 93106  1  0  0  0  0
 93107  1  0  0  0  0
108109  2  0  0  0  0
108112  1  0  0  0  0
109110  4  0  0  0  0
109113  1  0  0  0  0
110111  2  0  0  0  0
110114  1  0  0  0  0
111112  1  0  0  0  0
115116  1  0  0  0  0
115118  2  0  0  0  0
116117  1  0  0  0  0
116119  1  0  0  0  0
117120  2  0  0  0  0
119121  1  0  0  0  0
119122  1  0  0  0  0
119123  1  0  0  0  0
124125  4  0  0  0  0
124129  2  0  0  0  0
124267  1  0  0  0  0
125126  4  0  0  0  0
125238  1  0  0  0  0
126127  4  0  0  0  0
126180  1  0  0  0  0
127128  4  0  0  0  0
127182  1  0  0  0  0
128129  4  0  0  0  0
128130  1  0  0  0  0
129268  1  0  0  0  0
130131  2  0  0  0  0
130134  1  0  0  0  0
131132  4  0  0  0  0
131159  1  0  0  0  0
132133  2  0  0  0  0
132160  1  0  0  0  0
133134  1  0  0  0  0
133135  4  0  0  0  0
135136  2  0  0  0  0
135139  1  0  0  0  0
136137  4  0  0  0  0
136161  1  0  0  0  0
137138  4  0  0  0  0
137140  4  0  0  0  0
138139  1  0  0  0  0
138143  4  0  0  0  0
140141  4  0  0  0  0
140148  1  0  0  0  0
141142  4  0  0  0  0
141144  1  0  0  0  0
142143  4  0  0  0  0
142146  4  0  0  0  0
143147  1  0  0  0  0
144145  1  0  0  0  0
145146  2  0  0  0  0
145176  4  0  0  0  0
146162  1  0  0  0  0
147149  2  0  0  0  0
147152  1  0  0  0  0
148153  2  0  0  0  0
148156  1  0  0  0  0
149150  4  0  0  0  0
149163  1  0  0  0  0
150151  2  0  0  0  0
150164  1  0  0  0  0
151152  1  0  0  0  0
151157  1  0  0  0  0
153154  4  0  0  0  0
153165  1  0  0  0  0
154155  2  0  0  0  0
154166  1  0  0  0  0
155156  1  0  0  0  0
155158  1  0  0  0  0
157167  1  0  0  0  0
157168  1  0  0  0  0
157169  1  0  0  0  0
158170  1  0  0  0  0
158171  1  0  0  0  0
158172  1  0  0  0  0
173174  2  0  0  0  0
173177  1  0  0  0  0
174175  4  0  0  0  0
174178  1  0  0  0  0
175176  2  0  0  0  0
175179  1  0  0  0  0
176177  1  0  0  0  0
180181  1  0  0  0  0
180183  2  0  0  0  0
181182  1  0  0  0  0
181184  1  0  0  0  0
182185  2  0  0  0  0
184186  1  0  0  0  0
184187  1  0  0  0  0
184188  1  0  0  0  0
189190  4  0  0  0  0
189194  2  0  0  0  0
189269  1  0  0  0  0
190191  4  0  0  0  0
190258  1  0  0  0  0
191192  4  0  0  0  0
191245  1  0  0  0  0
192193  4  0  0  0  0
192247  1  0  0  0  0
193194  4  0  0  0  0
193195  1  0  0  0  0
194270  1  0  0  0  0
195196  2  0  0  0  0
195199  1  0  0  0  0
196197  4  0  0  0  0
196224  1  0  0  0  0
197198  2  0  0  0  0
197225  1  0  0  0  0
198199  1  0  0  0  0
198200  4  0  0  0  0
200201  2  0  0  0  0
200204  1  0  0  0  0
201202  4  0  0  0  0
201226  1  0  0  0  0
202203  4  0  0  0  0
202205  4  0  0  0  0
203204  1  0  0  0  0
203208  4  0  0  0  0
205206  4  0  0  0  0
205213  1  0  0  0  0
206207  4  0  0  0  0
206209  1  0  0  0  0
207208  4  0  0  0  0
207211  4  0  0  0  0
208212  1  0  0  0  0
209210  1  0  0  0  0
210211  2  0  0  0  0
210241  4  0  0  0  0
211227  1  0  0  0  0
212214  2  0  0  0  0
212217  1  0  0  0  0
213218  2  0  0  0  0
213221  1  0  0  0  0
214215  4  0  0  0  0
214228  1  0  0  0  0
215216  2  0  0  0  0
215229  1  0  0  0  0
216217  1  0  0  0  0
216222  1  0  0  0  0
218219  4  0  0  0  0
218230  1  0  0  0  0
219220  2  0  0  0  0
219231  1  0  0  0  0
220221  1  0  0  0  0
220223  1  0  0  0  0
222232  1  0  0  0  0
222233  1  0  0  0  0
222234  1  0  0  0  0
223235  1  0  0  0  0
223236  1  0  0  0  0
223237  1  0  0  0  0
238239  2  0  0  0  0
238242  1  0  0  0  0
239240  4  0  0  0  0
239243  1  0  0  0  0
240241  2  0  0  0  0
240244  1  0  0  0  0
241242  1  0  0  0  0
245246  1  0  0  0  0
245248  2  0  0  0  0
246247  1  0  0  0  0
246249  1  0  0  0  0
247250  2  0  0  0  0
249251  1  0  0  0  0
249252  1  0  0  0  0
249253  1  0  0  0  0
255256  2  0  0  0  0
255259  1  0  0  0  0
255262  1  0  0  0  0
256257  4  0  0  0  0
256260  1  0  0  0  0
257258  2  0  0  0  0
257261  1  0  0  0  0
258259  1  0  0  0  0
M  END
