# Supplementary material for: Design Principles for the Acceptor Units in Donor–Acceptor Conjugated Polymers
Source: ACS Omega. 2022 Oct 18;7(43):38969–78. doi: 10.1021/acsomega.2c04713 (PMC9631416; doi:10.1021/acsomega.2c04713)
Supplement: Supplementary file 2 — ao2c04713_si_002.zip [file ao2c04713_si_002.zip › mol-acceptors/A36.mol]

Title Card Required

Created by GaussView 6.0.16
242277  0  0  0  0  0  0  0  0  0    0
   25.5478    2.8705   -0.0439 C   0  0  0  0  0  0  0  0  0  0  0  0
   26.5397    3.8332   -0.0704 C   0  0  0  0  0  0  0  0  0  0  0  0
   27.8392    3.2939   -0.0400 C   0  0  0  0  0  0  0  0  0  0  0  0
   27.8638    1.9115    0.0083 C   0  0  0  0  0  0  0  0  0  0  0  0
   26.2403    1.2609    0.0316 S   0  0  0  0  0  0  0  0  0  0  0  0
   29.0177    1.0449    0.0378 C   0  0  0  0  0  0  0  0  0  0  0  0
   29.0713   -0.3033   -0.1802 C   0  0  0  0  0  0  0  0  0  0  0  0
   30.3859   -0.8608   -0.0825 C   0  0  0  0  0  0  0  0  0  0  0  0
   31.3615    0.1346    0.2116 C   0  0  0  0  0  0  0  0  0  0  0  0
   30.6178    1.7190    0.3889 S   0  0  0  0  0  0  0  0  0  0  0  0
   30.7837   -2.1995   -0.2938 C   0  0  0  0  0  0  0  0  0  0  0  0
   32.1526   -2.4658   -0.2007 C   0  0  0  0  0  0  0  0  0  0  0  0
   33.1261   -1.4702    0.0954 C   0  0  0  0  0  0  0  0  0  0  0  0
   32.7278   -0.1315    0.3044 C   0  0  0  0  0  0  0  0  0  0  0  0
   32.9019   -4.0515   -0.3655 S   0  0  0  0  0  0  0  0  0  0  0  0
   34.4744   -3.3657   -0.0335 C   0  0  0  0  0  0  0  0  0  0  0  0
   34.4487   -2.0301    0.1866 C   0  0  0  0  0  0  0  0  0  0  0  0
   33.6904    0.9420    0.6092 C   0  0  0  0  0  0  0  0  0  0  0  0
   29.8211   -3.2708   -0.6002 C   0  0  0  0  0  0  0  0  0  0  0  0
   33.7504    1.7413    1.7189 C   0  0  0  0  0  0  0  0  0  0  0  0
   34.7933    2.7109    1.6698 C   0  0  0  0  0  0  0  0  0  0  0  0
   35.5339    2.6667    0.5227 C   0  0  0  0  0  0  0  0  0  0  0  0
   34.9420    1.4063   -0.5319 S   0  0  0  0  0  0  0  0  0  0  0  0
   29.7822   -4.0915   -1.6958 C   0  0  0  0  0  0  0  0  0  0  0  0
   28.7300   -5.0508   -1.6545 C   0  0  0  0  0  0  0  0  0  0  0  0
   27.9615   -4.9783   -0.5271 C   0  0  0  0  0  0  0  0  0  0  0  0
   28.5374   -3.7032    0.5177 S   0  0  0  0  0  0  0  0  0  0  0  0
   36.6954    3.5271    0.1285 C   0  0  0  0  0  0  0  0  0  0  0  0
   26.7818   -5.8197   -0.1466 C   0  0  0  0  0  0  0  0  0  0  0  0
   26.3210    4.8901   -0.1167 H   0  0  0  0  0  0  0  0  0  0  0  0
   28.7372    3.8990   -0.0717 H   0  0  0  0  0  0  0  0  0  0  0  0
   28.1999   -0.8906   -0.4371 H   0  0  0  0  0  0  0  0  0  0  0  0
   35.3293   -1.4468    0.4185 H   0  0  0  0  0  0  0  0  0  0  0  0
   33.0734    1.6261    2.5567 H   0  0  0  0  0  0  0  0  0  0  0  0
   34.9904    3.4190    2.4668 H   0  0  0  0  0  0  0  0  0  0  0  0
   30.4796   -3.9972   -2.5192 H   0  0  0  0  0  0  0  0  0  0  0  0
   28.5459   -5.7717   -2.4430 H   0  0  0  0  0  0  0  0  0  0  0  0
   36.4948    4.0928   -0.7864 H   0  0  0  0  0  0  0  0  0  0  0  0
   37.6021    2.9392   -0.0436 H   0  0  0  0  0  0  0  0  0  0  0  0
   36.9116    4.2459    0.9218 H   0  0  0  0  0  0  0  0  0  0  0  0
   26.9522   -6.3675    0.7852 H   0  0  0  0  0  0  0  0  0  0  0  0
   26.5803   -6.5531   -0.9303 H   0  0  0  0  0  0  0  0  0  0  0  0
   25.8769   -5.2196   -0.0118 H   0  0  0  0  0  0  0  0  0  0  0  0
   23.4206    4.2688   -0.1104 C   0  0  0  0  0  0  0  0  0  0  0  0
   24.1104    3.0017   -0.0610 C   0  0  0  0  0  0  0  0  0  0  0  0
   23.3886    1.8914   -0.0270 N   0  0  0  0  0  0  0  0  0  0  0  0
   22.0415    1.9255   -0.0383 C   0  0  0  0  0  0  0  0  0  0  0  0
   21.2366    3.0574   -0.0890 C   0  0  0  0  0  0  0  0  0  0  0  0
   21.9707    4.2928   -0.1251 C   0  0  0  0  0  0  0  0  0  0  0  0
   21.4726    5.5300   -0.1732 N   0  0  0  0  0  0  0  0  0  0  0  0
   22.7452    6.5634   -0.1969 S   0  0  0  0  0  0  0  0  0  0  0  0
   23.9724    5.4805   -0.1472 N   0  0  0  0  0  0  0  0  0  0  0  0
   19.7880    2.9902   -0.1028 C   0  0  0  0  0  0  0  0  0  0  0  0
   18.8678    4.0199   -0.0868 C   0  0  0  0  0  0  0  0  0  0  0  0
   17.5256    3.5863   -0.0979 C   0  0  0  0  0  0  0  0  0  0  0  0
   17.3802    2.2155   -0.1236 C   0  0  0  0  0  0  0  0  0  0  0  0
   18.9518    1.4416   -0.1515 S   0  0  0  0  0  0  0  0  0  0  0  0
   16.1665    1.4366   -0.1307 C   0  0  0  0  0  0  0  0  0  0  0  0
   16.0146    0.0970    0.0991 C   0  0  0  0  0  0  0  0  0  0  0  0
   14.6620   -0.3600    0.0229 C   0  0  0  0  0  0  0  0  0  0  0  0
   13.7591    0.7031   -0.2670 C   0  0  0  0  0  0  0  0  0  0  0  0
   14.6176    2.2259   -0.4677 S   0  0  0  0  0  0  0  0  0  0  0  0
   14.1681   -1.6650    0.2513 C   0  0  0  0  0  0  0  0  0  0  0  0
   12.7845   -1.8285    0.1799 C   0  0  0  0  0  0  0  0  0  0  0  0
   11.8816   -0.7653   -0.1094 C   0  0  0  0  0  0  0  0  0  0  0  0
   12.3759    0.5402   -0.3380 C   0  0  0  0  0  0  0  0  0  0  0  0
   11.9269   -3.3510    0.3804 S   0  0  0  0  0  0  0  0  0  0  0  0
   10.3770   -2.5616    0.0468 C   0  0  0  0  0  0  0  0  0  0  0  0
   10.5294   -1.2218   -0.1837 C   0  0  0  0  0  0  0  0  0  0  0  0
   11.4911    1.6782   -0.6392 C   0  0  0  0  0  0  0  0  0  0  0  0
   15.0532   -2.8029    0.5531 C   0  0  0  0  0  0  0  0  0  0  0  0
   11.4867    2.4821   -1.7478 C   0  0  0  0  0  0  0  0  0  0  0  0
   10.5127    3.5203   -1.6970 C   0  0  0  0  0  0  0  0  0  0  0  0
    9.7705    3.5245   -0.5499 C   0  0  0  0  0  0  0  0  0  0  0  0
   10.2738    2.2249    0.5024 S   0  0  0  0  0  0  0  0  0  0  0  0
   15.0621   -3.6023    1.6647 C   0  0  0  0  0  0  0  0  0  0  0  0
   16.0340   -4.6427    1.6130 C   0  0  0  0  0  0  0  0  0  0  0  0
   16.7701   -4.6530    0.4621 C   0  0  0  0  0  0  0  0  0  0  0  0
   16.2635   -3.3565   -0.5928 S   0  0  0  0  0  0  0  0  0  0  0  0
    8.6687    4.4598   -0.1551 C   0  0  0  0  0  0  0  0  0  0  0  0
   17.8670   -5.5930    0.0648 C   0  0  0  0  0  0  0  0  0  0  0  0
   19.1658    5.0573   -0.0611 H   0  0  0  0  0  0  0  0  0  0  0  0
   16.6821    4.2654   -0.0687 H   0  0  0  0  0  0  0  0  0  0  0  0
   16.8421   -0.5533    0.3499 H   0  0  0  0  0  0  0  0  0  0  0  0
    9.7009   -0.5719   -0.4324 H   0  0  0  0  0  0  0  0  0  0  0  0
   12.1527    2.3211   -2.5869 H   0  0  0  0  0  0  0  0  0  0  0  0
   10.3638    4.2409   -2.4932 H   0  0  0  0  0  0  0  0  0  0  0  0
   14.4002   -3.4372    2.5063 H   0  0  0  0  0  0  0  0  0  0  0  0
   16.1853   -5.3606    2.4111 H   0  0  0  0  0  0  0  0  0  0  0  0
    8.9044    5.0067    0.7629 H   0  0  0  0  0  0  0  0  0  0  0  0
    7.7244    3.9330    0.0120 H   0  0  0  0  0  0  0  0  0  0  0  0
    8.5039    5.1946   -0.9459 H   0  0  0  0  0  0  0  0  0  0  0  0
   17.6237   -6.1443   -0.8485 H   0  0  0  0  0  0  0  0  0  0  0  0
   18.0355   -6.3240    0.8584 H   0  0  0  0  0  0  0  0  0  0  0  0
   18.8117   -5.0698   -0.1117 H   0  0  0  0  0  0  0  0  0  0  0  0
    4.5497   -5.3493   -0.0013 C   0  0  0  0  0  0  0  0  0  0  0  0
    5.3348   -4.1382    0.0204 C   0  0  0  0  0  0  0  0  0  0  0  0
    4.7006   -2.9753    0.0401 N   0  0  0  0  0  0  0  0  0  0  0  0
    3.3549   -2.9059    0.0397 C   0  0  0  0  0  0  0  0  0  0  0  0
    2.4652   -3.9735    0.0156 C   0  0  0  0  0  0  0  0  0  0  0  0
    3.1021   -5.2621   -0.0042 C   0  0  0  0  0  0  0  0  0  0  0  0
    2.5103   -6.4580   -0.0266 N   0  0  0  0  0  0  0  0  0  0  0  0
    3.6996   -7.5863   -0.0419 S   0  0  0  0  0  0  0  0  0  0  0  0
    5.0066   -6.6002   -0.0210 N   0  0  0  0  0  0  0  0  0  0  0  0
    1.0260   -3.7954    0.0121 C   0  0  0  0  0  0  0  0  0  0  0  0
    6.7781   -4.1173    0.0241 C   0  0  0  0  0  0  0  0  0  0  0  0
    0.0297   -4.7510    0.0495 C   0  0  0  0  0  0  0  0  0  0  0  0
   -1.2753   -4.2158    0.0420 C   0  0  0  0  0  0  0  0  0  0  0  0
   -1.3152   -2.8383   -0.0019 C   0  0  0  0  0  0  0  0  0  0  0  0
    0.3107   -2.1878   -0.0522 S   0  0  0  0  0  0  0  0  0  0  0  0
    7.6934   -5.1535    0.0082 C   0  0  0  0  0  0  0  0  0  0  0  0
    9.0302   -4.7149    0.0191 C   0  0  0  0  0  0  0  0  0  0  0  0
    9.1610   -3.3375    0.0417 C   0  0  0  0  0  0  0  0  0  0  0  0
    7.5918   -2.5642    0.0644 S   0  0  0  0  0  0  0  0  0  0  0  0
   -2.4657   -1.9686   -0.0116 C   0  0  0  0  0  0  0  0  0  0  0  0
   -2.5132   -0.6190    0.2049 C   0  0  0  0  0  0  0  0  0  0  0  0
   -3.8270   -0.0604    0.1294 C   0  0  0  0  0  0  0  0  0  0  0  0
   -4.8102   -1.0538   -0.1459 C   0  0  0  0  0  0  0  0  0  0  0  0
   -4.0721   -2.6401   -0.3339 S   0  0  0  0  0  0  0  0  0  0  0  0
   -4.2183    1.2810    0.3460 C   0  0  0  0  0  0  0  0  0  0  0  0
   -5.5854    1.5496    0.2774 C   0  0  0  0  0  0  0  0  0  0  0  0
   -6.5686    0.5563    0.0020 C   0  0  0  0  0  0  0  0  0  0  0  0
   -6.1771   -0.7857   -0.2140 C   0  0  0  0  0  0  0  0  0  0  0  0
   -6.3225    3.1357    0.4644 S   0  0  0  0  0  0  0  0  0  0  0  0
   -7.9299    2.4647    0.1439 C   0  0  0  0  0  0  0  0  0  0  0  0
   -7.8820    1.1148   -0.0731 C   0  0  0  0  0  0  0  0  0  0  0  0
   -7.1480   -1.8555   -0.4998 C   0  0  0  0  0  0  0  0  0  0  0  0
   -3.2472    2.3506    0.6330 C   0  0  0  0  0  0  0  0  0  0  0  0
   -7.2176   -2.6697   -1.5987 C   0  0  0  0  0  0  0  0  0  0  0  0
   -8.2686   -3.6291   -1.5335 C   0  0  0  0  0  0  0  0  0  0  0  0
   -9.0055   -3.5624   -0.3849 C   0  0  0  0  0  0  0  0  0  0  0  0
   -8.4004   -2.2933    0.6507 S   0  0  0  0  0  0  0  0  0  0  0  0
   -3.1735    3.1593    1.7354 C   0  0  0  0  0  0  0  0  0  0  0  0
   -2.1249    4.1214    1.6697 C   0  0  0  0  0  0  0  0  0  0  0  0
   -1.3937    4.0624    0.5171 C   0  0  0  0  0  0  0  0  0  0  0  0
   -2.0016    2.7970   -0.5219 S   0  0  0  0  0  0  0  0  0  0  0  0
  -10.1751   -4.4051    0.0233 C   0  0  0  0  0  0  0  0  0  0  0  0
   -0.2292    4.9110    0.1068 C   0  0  0  0  0  0  0  0  0  0  0  0
    0.2475   -5.8078    0.0879 H   0  0  0  0  0  0  0  0  0  0  0  0
   -2.1682   -4.8275    0.0869 H   0  0  0  0  0  0  0  0  0  0  0  0
    7.3940   -6.1912   -0.0168 H   0  0  0  0  0  0  0  0  0  0  0  0
    9.8788   -5.3877   -0.0076 H   0  0  0  0  0  0  0  0  0  0  0  0
   -1.6369   -0.0318    0.4456 H   0  0  0  0  0  0  0  0  0  0  0  0
   -8.7589    0.5278   -0.3119 H   0  0  0  0  0  0  0  0  0  0  0  0
   -6.5438   -2.5704   -2.4411 H   0  0  0  0  0  0  0  0  0  0  0  0
   -8.4749   -4.3453   -2.3207 H   0  0  0  0  0  0  0  0  0  0  0  0
   -3.8435    3.0549    2.5803 H   0  0  0  0  0  0  0  0  0  0  0  0
   -1.9165    4.8345    2.4593 H   0  0  0  0  0  0  0  0  0  0  0  0
  -11.0754   -3.8050    0.1858 H   0  0  0  0  0  0  0  0  0  0  0  0
   -9.9797   -4.9577    0.9473 H   0  0  0  0  0  0  0  0  0  0  0  0
  -10.3984   -5.1343   -0.7584 H   0  0  0  0  0  0  0  0  0  0  0  0
    0.6720    4.3149   -0.0659 H   0  0  0  0  0  0  0  0  0  0  0  0
   -0.0026    5.6356    0.8917 H   0  0  0  0  0  0  0  0  0  0  0  0
   -0.4323    5.4691   -0.8122 H   0  0  0  0  0  0  0  0  0  0  0  0
  -13.5234    5.6956    0.0667 C   0  0  0  0  0  0  0  0  0  0  0  0
  -12.8349    4.4273    0.0925 C   0  0  0  0  0  0  0  0  0  0  0  0
  -13.5575    3.3171    0.1070 N   0  0  0  0  0  0  0  0  0  0  0  0
  -14.9044    3.3523    0.0965 C   0  0  0  0  0  0  0  0  0  0  0  0
  -15.7085    4.4857    0.0659 C   0  0  0  0  0  0  0  0  0  0  0  0
  -14.9734    5.7210    0.0526 C   0  0  0  0  0  0  0  0  0  0  0  0
  -15.4704    6.9593    0.0273 N   0  0  0  0  0  0  0  0  0  0  0  0
  -14.1971    7.9919    0.0227 S   0  0  0  0  0  0  0  0  0  0  0  0
  -12.9707    6.9074    0.0522 N   0  0  0  0  0  0  0  0  0  0  0  0
  -17.1570    4.4198    0.0492 C   0  0  0  0  0  0  0  0  0  0  0  0
  -11.3975    4.2945    0.1049 C   0  0  0  0  0  0  0  0  0  0  0  0
  -18.0766    5.4498    0.0787 C   0  0  0  0  0  0  0  0  0  0  0  0
  -19.4190    5.0173    0.0577 C   0  0  0  0  0  0  0  0  0  0  0  0
  -19.5652    3.6472    0.0111 C   0  0  0  0  0  0  0  0  0  0  0  0
  -17.9942    2.8726   -0.0248 S   0  0  0  0  0  0  0  0  0  0  0  0
  -10.4046    5.2566    0.0940 C   0  0  0  0  0  0  0  0  0  0  0  0
   -9.1059    4.7155    0.1110 C   0  0  0  0  0  0  0  0  0  0  0  0
   -9.0824    3.3321    0.1336 C   0  0  0  0  0  0  0  0  0  0  0  0
  -10.7070    2.6829    0.1479 S   0  0  0  0  0  0  0  0  0  0  0  0
  -20.7793    2.8691   -0.0115 C   0  0  0  0  0  0  0  0  0  0  0  0
  -20.9337    1.5279    0.2073 C   0  0  0  0  0  0  0  0  0  0  0  0
  -22.2856    1.0721    0.1155 C   0  0  0  0  0  0  0  0  0  0  0  0
  -23.1855    2.1375   -0.1750 C   0  0  0  0  0  0  0  0  0  0  0  0
  -22.3247    3.6615   -0.3567 S   0  0  0  0  0  0  0  0  0  0  0  0
  -22.7821   -0.2343    0.3302 C   0  0  0  0  0  0  0  0  0  0  0  0
  -24.1649   -0.3969    0.2441 C   0  0  0  0  0  0  0  0  0  0  0  0
  -25.0646    0.6684   -0.0470 C   0  0  0  0  0  0  0  0  0  0  0  0
  -24.5681    1.9755   -0.2607 C   0  0  0  0  0  0  0  0  0  0  0  0
  -25.0247   -1.9207    0.4248 S   0  0  0  0  0  0  0  0  0  0  0  0
  -26.5710   -1.1287    0.0806 C   0  0  0  0  0  0  0  0  0  0  0  0
  -26.4161    0.2125   -0.1388 C   0  0  0  0  0  0  0  0  0  0  0  0
  -25.4499    3.1159   -0.5617 C   0  0  0  0  0  0  0  0  0  0  0  0
  -21.9002   -1.3745    0.6329 C   0  0  0  0  0  0  0  0  0  0  0  0
  -25.4424    3.9294   -1.6633 C   0  0  0  0  0  0  0  0  0  0  0  0
  -26.4175    4.9666   -1.6143 C   0  0  0  0  0  0  0  0  0  0  0  0
  -27.1726    4.9604   -0.4756 C   0  0  0  0  0  0  0  0  0  0  0  0
  -26.6801    3.6520    0.5709 S   0  0  0  0  0  0  0  0  0  0  0  0
  -21.9024   -2.1815    1.7391 C   0  0  0  0  0  0  0  0  0  0  0  0
  -20.9305   -3.2219    1.6898 C   0  0  0  0  0  0  0  0  0  0  0  0
  -20.1831   -3.2247    0.5461 C   0  0  0  0  0  0  0  0  0  0  0  0
  -20.6789   -1.9209   -0.5049 S   0  0  0  0  0  0  0  0  0  0  0  0
  -28.2795    5.8914   -0.0851 C   0  0  0  0  0  0  0  0  0  0  0  0
  -19.0827   -4.1625    0.1532 C   0  0  0  0  0  0  0  0  0  0  0  0
  -17.7780    6.4865    0.1208 H   0  0  0  0  0  0  0  0  0  0  0  0
  -20.2623    5.6963    0.0952 H   0  0  0  0  0  0  0  0  0  0  0  0
  -10.6223    6.3143    0.0682 H   0  0  0  0  0  0  0  0  0  0  0  0
   -8.2076    5.3206    0.0893 H   0  0  0  0  0  0  0  0  0  0  0  0
  -20.1086    0.8757    0.4611 H   0  0  0  0  0  0  0  0  0  0  0  0
  -27.2418    0.8645   -0.3909 H   0  0  0  0  0  0  0  0  0  0  0  0
  -24.7672    3.7760   -2.4964 H   0  0  0  0  0  0  0  0  0  0  0  0
  -26.5581    5.6939   -2.4059 H   0  0  0  0  0  0  0  0  0  0  0  0
  -22.5726   -2.0219    2.5751 H   0  0  0  0  0  0  0  0  0  0  0  0
  -20.7873   -3.9453    2.4845 H   0  0  0  0  0  0  0  0  0  0  0  0
  -28.0550    6.4299    0.8406 H   0  0  0  0  0  0  0  0  0  0  0  0
  -29.2254    5.3626    0.0661 H   0  0  0  0  0  0  0  0  0  0  0  0
  -28.4357    6.6334   -0.8709 H   0  0  0  0  0  0  0  0  0  0  0  0
  -19.3174   -4.7076   -0.7661 H   0  0  0  0  0  0  0  0  0  0  0  0
  -18.9222   -4.8989    0.9435 H   0  0  0  0  0  0  0  0  0  0  0  0
  -18.1362   -3.6386   -0.0106 H   0  0  0  0  0  0  0  0  0  0  0  0
  -32.3995   -3.9129   -0.0615 C   0  0  0  0  0  0  0  0  0  0  0  0
  -31.6139   -2.7025   -0.0303 C   0  0  0  0  0  0  0  0  0  0  0  0
  -32.2466   -1.5401   -0.0284 N   0  0  0  0  0  0  0  0  0  0  0  0
  -33.5938   -1.4702   -0.0548 C   0  0  0  0  0  0  0  0  0  0  0  0
  -34.4827   -2.5355   -0.0867 C   0  0  0  0  0  0  0  0  0  0  0  0
  -33.8468   -3.8238   -0.0902 C   0  0  0  0  0  0  0  0  0  0  0  0
  -34.4393   -5.0201   -0.1177 N   0  0  0  0  0  0  0  0  0  0  0  0
  -33.2510   -6.1487   -0.1074 S   0  0  0  0  0  0  0  0  0  0  0  0
  -31.9433   -5.1643   -0.0678 N   0  0  0  0  0  0  0  0  0  0  0  0
  -35.9263   -2.3566   -0.1142 C   0  0  0  0  0  0  0  0  0  0  0  0
  -30.1697   -2.6831   -0.0001 C   0  0  0  0  0  0  0  0  0  0  0  0
  -36.9206   -3.3108   -0.1503 C   0  0  0  0  0  0  0  0  0  0  0  0
  -38.2327   -2.7681   -0.1694 C   0  0  0  0  0  0  0  0  0  0  0  0
  -38.2443   -1.4036   -0.1480 C   0  0  0  0  0  0  0  0  0  0  0  0
  -36.6440   -0.7480   -0.1037 S   0  0  0  0  0  0  0  0  0  0  0  0
  -29.2555   -3.7196    0.0038 C   0  0  0  0  0  0  0  0  0  0  0  0
  -27.9183   -3.2816    0.0365 C   0  0  0  0  0  0  0  0  0  0  0  0
  -27.7872   -1.9045    0.0568 C   0  0  0  0  0  0  0  0  0  0  0  0
  -29.3563   -1.1305    0.0486 S   0  0  0  0  0  0  0  0  0  0  0  0
  -36.7033   -4.3683   -0.1624 H   0  0  0  0  0  0  0  0  0  0  0  0
  -39.1321   -3.3708   -0.1980 H   0  0  0  0  0  0  0  0  0  0  0  0
  -29.5550   -4.7572   -0.0225 H   0  0  0  0  0  0  0  0  0  0  0  0
  -27.0699   -3.9551    0.0276 H   0  0  0  0  0  0  0  0  0  0  0  0
  -39.0937   -0.7364   -0.1553 H   0  0  0  0  0  0  0  0  0  0  0  0
   35.3370   -4.0169   -0.0215 H   0  0  0  0  0  0  0  0  0  0  0  0
   21.5778    0.9437   -0.0007 H   0  0  0  0  0  0  0  0  0  0  0  0
    2.9683   -1.8909    0.0629 H   0  0  0  0  0  0  0  0  0  0  0  0
  -15.3689    2.3704    0.1162 H   0  0  0  0  0  0  0  0  0  0  0  0
  -33.9790   -0.4545   -0.0497 H   0  0  0  0  0  0  0  0  0  0  0  0
  1  2  2  0  0  0  0
  1  5  1  0  0  0  0
  1 45  4  0  0  0  0
  2  3  4  0  0  0  0
  2 30  1  0  0  0  0
  3  4  2  0  0  0  0
  3 31  1  0  0  0  0
  4  5  1  0  0  0  0
  4  6  4  0  0  0  0
  6  7  2  0  0  0  0
  6 10  1  0  0  0  0
  7  8  4  0  0  0  0
  7 32  1  0  0  0  0
  8  9  4  0  0  0  0
  8 11  4  0  0  0  0
  9 10  1  0  0  0  0
  9 14  4  0  0  0  0
 11 12  4  0  0  0  0
 11 19  1  0  0  0  0
 12 13  4  0  0  0  0
 12 15  1  0  0  0  0
 13 14  4  0  0  0  0
 13 17  4  0  0  0  0
 14 18  1  0  0  0  0
 15 16  1  0  0  0  0
 16 17  2  0  0  0  0
 16238  1  0  0  0  0
 17 33  1  0  0  0  0
 18 20  2  0  0  0  0
 18 23  1  0  0  0  0
 19 24  2  0  0  0  0
 19 27  1  0  0  0  0
 20 21  4  0  0  0  0
 20 34  1  0  0  0  0
 21 22  2  0  0  0  0
 21 35  1  0  0  0  0
 22 23  1  0  0  0  0
 22 28  1  0  0  0  0
 24 25  4  0  0  0  0
 24 36  1  0  0  0  0
 25 26  2  0  0  0  0
 25 37  1  0  0  0  0
 26 27  1  0  0  0  0
 26 29  1  0  0  0  0
 28 38  1  0  0  0  0
 28 39  1  0  0  0  0
 28 40  1  0  0  0  0
 29 41  1  0  0  0  0
 29 42  1  0  0  0  0
 29 43  1  0  0  0  0
 44 45  4  0  0  0  0
 44 49  1  0  0  0  0
 44 52  4  0  0  0  0
 45 46  4  0  0  0  0
 46 47  4  0  0  0  0
 47 48  4  0  0  0  0
 47239  1  0  0  0  0
 48 49  4  0  0  0  0
 48 53  1  0  0  0  0
 49 50  4  0  0  0  0
 50 51  1  0  0  0  0
 51 52  1  0  0  0  0
 53 54  2  0  0  0  0
 53 57  1  0  0  0  0
 54 55  4  0  0  0  0
 54 82  1  0  0  0  0
 55 56  2  0  0  0  0
 55 83  1  0  0  0  0
 56 57  1  0  0  0  0
 56 58  4  0  0  0  0
 58 59  2  0  0  0  0
 58 62  1  0  0  0  0
 59 60  4  0  0  0  0
 59 84  1  0  0  0  0
 60 61  4  0  0  0  0
 60 63  4  0  0  0  0
 61 62  1  0  0  0  0
 61 66  4  0  0  0  0
 63 64  4  0  0  0  0
 63 71  1  0  0  0  0
 64 65  4  0  0  0  0
 64 67  1  0  0  0  0
 65 66  4  0  0  0  0
 65 69  4  0  0  0  0
 66 70  1  0  0  0  0
 67 68  1  0  0  0  0
 68 69  2  0  0  0  0
 68113  4  0  0  0  0
 69 85  1  0  0  0  0
 70 72  2  0  0  0  0
 70 75  1  0  0  0  0
 71 76  2  0  0  0  0
 71 79  1  0  0  0  0
 72 73  4  0  0  0  0
 72 86  1  0  0  0  0
 73 74  2  0  0  0  0
 73 87  1  0  0  0  0
 74 75  1  0  0  0  0
 74 80  1  0  0  0  0
 76 77  4  0  0  0  0
 76 88  1  0  0  0  0
 77 78  2  0  0  0  0
 77 89  1  0  0  0  0
 78 79  1  0  0  0  0
 78 81  1  0  0  0  0
 80 90  1  0  0  0  0
 80 91  1  0  0  0  0
 80 92  1  0  0  0  0
 81 93  1  0  0  0  0
 81 94  1  0  0  0  0
 81 95  1  0  0  0  0
 96 97  4  0  0  0  0
 96101  1  0  0  0  0
 96104  4  0  0  0  0
 97 98  4  0  0  0  0
 97106  4  0  0  0  0
 98 99  4  0  0  0  0
 99100  4  0  0  0  0
 99240  1  0  0  0  0
100101  4  0  0  0  0
100105  1  0  0  0  0
101102  4  0  0  0  0
102103  1  0  0  0  0
103104  1  0  0  0  0
105107  2  0  0  0  0
105110  1  0  0  0  0
106111  2  0  0  0  0
106114  1  0  0  0  0
107108  4  0  0  0  0
107139  1  0  0  0  0
108109  2  0  0  0  0
108140  1  0  0  0  0
109110  1  0  0  0  0
109115  4  0  0  0  0
111112  4  0  0  0  0
111141  1  0  0  0  0
112113  2  0  0  0  0
112142  1  0  0  0  0
113114  1  0  0  0  0
115116  2  0  0  0  0
115119  1  0  0  0  0
116117  4  0  0  0  0
116143  1  0  0  0  0
117118  4  0  0  0  0
117120  4  0  0  0  0
118119  1  0  0  0  0
118123  4  0  0  0  0
120121  4  0  0  0  0
120128  1  0  0  0  0
121122  4  0  0  0  0
121124  1  0  0  0  0
122123  4  0  0  0  0
122126  4  0  0  0  0
123127  1  0  0  0  0
124125  1  0  0  0  0
125126  2  0  0  0  0
125172  4  0  0  0  0
126144  1  0  0  0  0
127129  2  0  0  0  0
127132  1  0  0  0  0
128133  2  0  0  0  0
128136  1  0  0  0  0
129130  4  0  0  0  0
129145  1  0  0  0  0
130131  2  0  0  0  0
130146  1  0  0  0  0
131132  1  0  0  0  0
131137  1  0  0  0  0
133134  4  0  0  0  0
133147  1  0  0  0  0
134135  2  0  0  0  0
134148  1  0  0  0  0
135136  1  0  0  0  0
135138  1  0  0  0  0
137149  1  0  0  0  0
137150  1  0  0  0  0
137151  1  0  0  0  0
138152  1  0  0  0  0
138153  1  0  0  0  0
138154  1  0  0  0  0
155156  4  0  0  0  0
155160  1  0  0  0  0
155163  4  0  0  0  0
156157  4  0  0  0  0
156165  4  0  0  0  0
157158  4  0  0  0  0
158159  4  0  0  0  0
158241  1  0  0  0  0
159160  4  0  0  0  0
159164  1  0  0  0  0
160161  4  0  0  0  0
161162  1  0  0  0  0
162163  1  0  0  0  0
164166  2  0  0  0  0
164169  1  0  0  0  0
165170  2  0  0  0  0
165173  1  0  0  0  0
166167  4  0  0  0  0
166198  1  0  0  0  0
167168  2  0  0  0  0
167199  1  0  0  0  0
168169  1  0  0  0  0
168174  4  0  0  0  0
170171  4  0  0  0  0
170200  1  0  0  0  0
171172  2  0  0  0  0
171201  1  0  0  0  0
172173  1  0  0  0  0
174175  2  0  0  0  0
174178  1  0  0  0  0
175176  4  0  0  0  0
175202  1  0  0  0  0
176177  4  0  0  0  0
176179  4  0  0  0  0
177178  1  0  0  0  0
177182  4  0  0  0  0
179180  4  0  0  0  0
179187  1  0  0  0  0
180181  4  0  0  0  0
180183  1  0  0  0  0
181182  4  0  0  0  0
181185  4  0  0  0  0
182186  1  0  0  0  0
183184  1  0  0  0  0
184185  2  0  0  0  0
184231  4  0  0  0  0
185203  1  0  0  0  0
186188  2  0  0  0  0
186191  1  0  0  0  0
187192  2  0  0  0  0
187195  1  0  0  0  0
188189  4  0  0  0  0
188204  1  0  0  0  0
189190  2  0  0  0  0
189205  1  0  0  0  0
190191  1  0  0  0  0
190196  1  0  0  0  0
192193  4  0  0  0  0
192206  1  0  0  0  0
193194  2  0  0  0  0
193207  1  0  0  0  0
194195  1  0  0  0  0
194197  1  0  0  0  0
196208  1  0  0  0  0
196209  1  0  0  0  0
196210  1  0  0  0  0
197211  1  0  0  0  0
197212  1  0  0  0  0
197213  1  0  0  0  0
214215  4  0  0  0  0
214219  1  0  0  0  0
214222  4  0  0  0  0
215216  4  0  0  0  0
215224  4  0  0  0  0
216217  4  0  0  0  0
217218  4  0  0  0  0
217242  1  0  0  0  0
218219  4  0  0  0  0
218223  1  0  0  0  0
219220  4  0  0  0  0
220221  1  0  0  0  0
221222  1  0  0  0  0
223225  2  0  0  0  0
223228  1  0  0  0  0
224229  2  0  0  0  0
224232  1  0  0  0  0
225226  4  0  0  0  0
225233  1  0  0  0  0
226227  2  0  0  0  0
226234  1  0  0  0  0
227228  1  0  0  0  0
227237  1  0  0  0  0
229230  4  0  0  0  0
229235  1  0  0  0  0
230231  2  0  0  0  0
230236  1  0  0  0  0
231232  1  0  0  0  0
M  END
