# Supplementary material for: Design Principles for the Acceptor Units in Donor–Acceptor Conjugated Polymers
Source: ACS Omega. 2022 Oct 18;7(43):38969–78. doi: 10.1021/acsomega.2c04713 (PMC9631416; doi:10.1021/acsomega.2c04713)
Supplement: Supplementary file 2 — ao2c04713_si_002.zip [file ao2c04713_si_002.zip › mol-acceptors/A37.mol]

Title Card Required

Created by GaussView 6.0.16
258297  0  0  0  0  0  0  0  0  0    0
  -48.6991    1.2149    0.1399 C   0  0  0  0  0  0  0  0  0  0  0  0
  -47.4336    0.0501   -0.0252 S   0  0  0  0  0  0  0  0  0  0  0  0
  -46.2190    1.2917    0.1776 C   0  0  0  0  0  0  0  0  0  0  0  0
  -46.8021    2.5254    0.3604 C   0  0  0  0  0  0  0  0  0  0  0  0
  -48.2192    2.4807    0.3387 C   0  0  0  0  0  0  0  0  0  0  0  0
  -46.2329    3.4358    0.5056 H   0  0  0  0  0  0  0  0  0  0  0  0
  -48.8537    3.3489    0.4649 H   0  0  0  0  0  0  0  0  0  0  0  0
  -44.8197    0.9350    0.1376 C   0  0  0  0  0  0  0  0  0  0  0  0
  -43.5486    2.1767    0.3418 S   0  0  0  0  0  0  0  0  0  0  0  0
  -42.3477    0.9108    0.1600 C   0  0  0  0  0  0  0  0  0  0  0  0
  -43.0106   -0.3347   -0.0383 C   0  0  0  0  0  0  0  0  0  0  0  0
  -44.3859   -0.2732   -0.0434 N   0  0  0  0  0  0  0  0  0  0  0  0
  -40.9668    1.0192    0.1913 C   0  0  0  0  0  0  0  0  0  0  0  0
  -40.2247   -0.1542    0.0191 C   0  0  0  0  0  0  0  0  0  0  0  0
  -40.8880   -1.3999   -0.1792 C   0  0  0  0  0  0  0  0  0  0  0  0
  -42.2691   -1.5080   -0.2106 C   0  0  0  0  0  0  0  0  0  0  0  0
  -38.8503   -0.2155    0.0242 N   0  0  0  0  0  0  0  0  0  0  0  0
  -38.4164   -1.4252   -0.1569 C   0  0  0  0  0  0  0  0  0  0  0  0
  -39.6882   -2.6666   -0.3604 S   0  0  0  0  0  0  0  0  0  0  0  0
  -40.4528    1.9608    0.3414 H   0  0  0  0  0  0  0  0  0  0  0  0
  -42.7832   -2.4496   -0.3607 H   0  0  0  0  0  0  0  0  0  0  0  0
  -35.8101   -0.5378    0.0310 S   0  0  0  0  0  0  0  0  0  0  0  0
  -37.0200   -1.7797   -0.1946 C   0  0  0  0  0  0  0  0  0  0  0  0
  -36.4339   -3.0127   -0.3831 C   0  0  0  0  0  0  0  0  0  0  0  0
  -35.0251   -2.9705   -0.3597 C   0  0  0  0  0  0  0  0  0  0  0  0
  -34.5166   -1.7025   -0.1540 C   0  0  0  0  0  0  0  0  0  0  0  0
  -37.0014   -3.9218   -0.5420 H   0  0  0  0  0  0  0  0  0  0  0  0
  -34.3982   -3.8405   -0.5105 H   0  0  0  0  0  0  0  0  0  0  0  0
  -26.4636    0.9409    0.0597 C   0  0  0  0  0  0  0  0  0  0  0  0
  -26.9825   -0.3190    0.1665 C   0  0  0  0  0  0  0  0  0  0  0  0
  -28.4077   -0.3748    0.0596 C   0  0  0  0  0  0  0  0  0  0  0  0
  -28.9759    0.9184   -0.1228 C   0  0  0  0  0  0  0  0  0  0  0  0
  -27.7267    2.1554   -0.1904 S   0  0  0  0  0  0  0  0  0  0  0  0
  -29.2467   -1.5072    0.1712 C   0  0  0  0  0  0  0  0  0  0  0  0
  -30.6200   -1.2732    0.0970 C   0  0  0  0  0  0  0  0  0  0  0  0
  -31.1882    0.0201   -0.0854 C   0  0  0  0  0  0  0  0  0  0  0  0
  -30.3492    1.1525   -0.1970 C   0  0  0  0  0  0  0  0  0  0  0  0
  -31.8692   -2.5101    0.1647 S   0  0  0  0  0  0  0  0  0  0  0  0
  -33.1324   -1.2956   -0.0854 C   0  0  0  0  0  0  0  0  0  0  0  0
  -32.6134   -0.0357   -0.1922 C   0  0  0  0  0  0  0  0  0  0  0  0
  -30.8795    2.5135   -0.3847 C   0  0  0  0  0  0  0  0  0  0  0  0
  -28.7164   -2.8683    0.3589 C   0  0  0  0  0  0  0  0  0  0  0  0
  -30.6421    3.3843   -1.4146 C   0  0  0  0  0  0  0  0  0  0  0  0
  -31.2922    4.6425   -1.2604 C   0  0  0  0  0  0  0  0  0  0  0  0
  -32.0244    4.7478   -0.1116 C   0  0  0  0  0  0  0  0  0  0  0  0
  -31.9179    3.2698    0.8125 S   0  0  0  0  0  0  0  0  0  0  0  0
  -28.9543   -3.7394    1.3884 C   0  0  0  0  0  0  0  0  0  0  0  0
  -28.3041   -4.9974    1.2341 C   0  0  0  0  0  0  0  0  0  0  0  0
  -27.5714   -5.1025    0.0857 C   0  0  0  0  0  0  0  0  0  0  0  0
  -27.6774   -3.6242   -0.8381 S   0  0  0  0  0  0  0  0  0  0  0  0
  -32.8319    5.9114    0.3767 C   0  0  0  0  0  0  0  0  0  0  0  0
  -26.7637   -6.2660   -0.4026 C   0  0  0  0  0  0  0  0  0  0  0  0
  -26.3711   -1.1922    0.3515 H   0  0  0  0  0  0  0  0  0  0  0  0
  -33.2248    0.8376   -0.3772 H   0  0  0  0  0  0  0  0  0  0  0  0
  -30.0322    3.1222   -2.2707 H   0  0  0  0  0  0  0  0  0  0  0  0
  -31.2224    5.4452   -1.9857 H   0  0  0  0  0  0  0  0  0  0  0  0
  -29.5646   -3.4775    2.2442 H   0  0  0  0  0  0  0  0  0  0  0  0
  -28.3743   -5.8003    1.9592 H   0  0  0  0  0  0  0  0  0  0  0  0
  -32.4718    6.2850    1.3400 H   0  0  0  0  0  0  0  0  0  0  0  0
  -33.8881    5.6538    0.5006 H   0  0  0  0  0  0  0  0  0  0  0  0
  -32.7723    6.7324   -0.3408 H   0  0  0  0  0  0  0  0  0  0  0  0
  -27.1235   -6.6394   -1.3661 H   0  0  0  0  0  0  0  0  0  0  0  0
  -26.8236   -7.0872    0.3147 H   0  0  0  0  0  0  0  0  0  0  0  0
  -25.7075   -6.0085   -0.5261 H   0  0  0  0  0  0  0  0  0  0  0  0
  -25.0794    1.3479    0.1285 C   0  0  0  0  0  0  0  0  0  0  0  0
  -23.7858    0.1832   -0.0553 S   0  0  0  0  0  0  0  0  0  0  0  0
  -22.5760    1.4253    0.1701 C   0  0  0  0  0  0  0  0  0  0  0  0
  -23.1623    2.6585    0.3576 C   0  0  0  0  0  0  0  0  0  0  0  0
  -24.5710    2.6161    0.3336 C   0  0  0  0  0  0  0  0  0  0  0  0
  -22.5950    3.5678    0.5162 H   0  0  0  0  0  0  0  0  0  0  0  0
  -25.1981    3.4862    0.4836 H   0  0  0  0  0  0  0  0  0  0  0  0
  -21.1797    1.0712    0.1332 C   0  0  0  0  0  0  0  0  0  0  0  0
  -19.9081    2.3131    0.3366 S   0  0  0  0  0  0  0  0  0  0  0  0
  -18.7079    1.0465    0.1570 C   0  0  0  0  0  0  0  0  0  0  0  0
  -19.3711   -0.1996   -0.0408 C   0  0  0  0  0  0  0  0  0  0  0  0
  -20.7452   -0.1387   -0.0468 N   0  0  0  0  0  0  0  0  0  0  0  0
  -17.3272    1.1550    0.1891 C   0  0  0  0  0  0  0  0  0  0  0  0
  -16.5847   -0.0185    0.0182 C   0  0  0  0  0  0  0  0  0  0  0  0
  -17.2479   -1.2646   -0.1796 C   0  0  0  0  0  0  0  0  0  0  0  0
  -18.6286   -1.3731   -0.2117 C   0  0  0  0  0  0  0  0  0  0  0  0
  -15.2107   -0.0794    0.0241 N   0  0  0  0  0  0  0  0  0  0  0  0
  -14.7761   -1.2892   -0.1560 C   0  0  0  0  0  0  0  0  0  0  0  0
  -16.0477   -2.5312   -0.3592 S   0  0  0  0  0  0  0  0  0  0  0  0
  -16.8134    2.0968    0.3387 H   0  0  0  0  0  0  0  0  0  0  0  0
  -19.1424   -2.3148   -0.3614 H   0  0  0  0  0  0  0  0  0  0  0  0
  -12.1702   -0.4009    0.0324 S   0  0  0  0  0  0  0  0  0  0  0  0
  -13.3798   -1.6433   -0.1928 C   0  0  0  0  0  0  0  0  0  0  0  0
  -12.7933   -2.8764   -0.3803 C   0  0  0  0  0  0  0  0  0  0  0  0
  -11.3846   -2.8337   -0.3564 C   0  0  0  0  0  0  0  0  0  0  0  0
  -10.8764   -1.5654   -0.1514 C   0  0  0  0  0  0  0  0  0  0  0  0
  -13.3604   -3.7857   -0.5388 H   0  0  0  0  0  0  0  0  0  0  0  0
  -10.7573   -3.7037   -0.5064 H   0  0  0  0  0  0  0  0  0  0  0  0
   -2.8243    1.0806    0.0626 C   0  0  0  0  0  0  0  0  0  0  0  0
   -3.3428   -0.1796    0.1694 C   0  0  0  0  0  0  0  0  0  0  0  0
   -4.7680   -0.2358    0.0624 C   0  0  0  0  0  0  0  0  0  0  0  0
   -5.3366    1.0573   -0.1200 C   0  0  0  0  0  0  0  0  0  0  0  0
   -4.0878    2.2946   -0.1876 S   0  0  0  0  0  0  0  0  0  0  0  0
   -5.6067   -1.3685    0.1740 C   0  0  0  0  0  0  0  0  0  0  0  0
   -6.9800   -1.1349    0.0997 C   0  0  0  0  0  0  0  0  0  0  0  0
   -7.5486    0.1582   -0.0826 C   0  0  0  0  0  0  0  0  0  0  0  0
   -6.7100    1.2909   -0.1943 C   0  0  0  0  0  0  0  0  0  0  0  0
   -8.2288   -2.3722    0.1674 S   0  0  0  0  0  0  0  0  0  0  0  0
   -9.4923   -1.1581   -0.0827 C   0  0  0  0  0  0  0  0  0  0  0  0
   -8.9738    0.1020   -0.1895 C   0  0  0  0  0  0  0  0  0  0  0  0
   -7.2407    2.6518   -0.3820 C   0  0  0  0  0  0  0  0  0  0  0  0
   -5.0759   -2.7294    0.3617 C   0  0  0  0  0  0  0  0  0  0  0  0
   -7.0034    3.5227   -1.4117 C   0  0  0  0  0  0  0  0  0  0  0  0
   -7.6539    4.7806   -1.2575 C   0  0  0  0  0  0  0  0  0  0  0  0
   -8.3864    4.8856   -0.1089 C   0  0  0  0  0  0  0  0  0  0  0  0
   -8.2797    3.4076    0.8151 S   0  0  0  0  0  0  0  0  0  0  0  0
   -5.3133   -3.6004    1.3914 C   0  0  0  0  0  0  0  0  0  0  0  0
   -4.6627   -4.8583    1.2372 C   0  0  0  0  0  0  0  0  0  0  0  0
   -3.9302   -4.9632    0.0886 C   0  0  0  0  0  0  0  0  0  0  0  0
   -4.0369   -3.4851   -0.8354 S   0  0  0  0  0  0  0  0  0  0  0  0
   -9.1944    6.0489    0.3794 C   0  0  0  0  0  0  0  0  0  0  0  0
   -3.1221   -6.1265   -0.3996 C   0  0  0  0  0  0  0  0  0  0  0  0
   -2.7312   -1.0526    0.3544 H   0  0  0  0  0  0  0  0  0  0  0  0
   -9.5854    0.9750   -0.3745 H   0  0  0  0  0  0  0  0  0  0  0  0
   -6.3932    3.2609   -2.2677 H   0  0  0  0  0  0  0  0  0  0  0  0
   -7.5842    5.5834   -1.9827 H   0  0  0  0  0  0  0  0  0  0  0  0
   -5.9235   -3.3386    2.2474 H   0  0  0  0  0  0  0  0  0  0  0  0
   -4.7324   -5.6611    1.9624 H   0  0  0  0  0  0  0  0  0  0  0  0
   -8.8345    6.4225    1.3428 H   0  0  0  0  0  0  0  0  0  0  0  0
  -10.2505    5.7910    0.5031 H   0  0  0  0  0  0  0  0  0  0  0  0
   -9.1349    6.8700   -0.3380 H   0  0  0  0  0  0  0  0  0  0  0  0
   -3.4819   -6.5001   -1.3630 H   0  0  0  0  0  0  0  0  0  0  0  0
   -3.1816   -6.9476    0.3177 H   0  0  0  0  0  0  0  0  0  0  0  0
   -2.0660   -5.8686   -0.5233 H   0  0  0  0  0  0  0  0  0  0  0  0
   -1.4403    1.4879    0.1315 C   0  0  0  0  0  0  0  0  0  0  0  0
   -0.1463    0.3236   -0.0521 S   0  0  0  0  0  0  0  0  0  0  0  0
    1.0631    1.5660    0.1734 C   0  0  0  0  0  0  0  0  0  0  0  0
    0.4764    2.7991    0.3607 C   0  0  0  0  0  0  0  0  0  0  0  0
   -0.9323    2.7563    0.3365 C   0  0  0  0  0  0  0  0  0  0  0  0
    1.0434    3.7085    0.5193 H   0  0  0  0  0  0  0  0  0  0  0  0
   -1.5597    3.6262    0.4865 H   0  0  0  0  0  0  0  0  0  0  0  0
    2.4595    1.2122    0.1368 C   0  0  0  0  0  0  0  0  0  0  0  0
    3.7307    2.4543    0.3406 S   0  0  0  0  0  0  0  0  0  0  0  0
    4.9312    1.1880    0.1612 C   0  0  0  0  0  0  0  0  0  0  0  0
    4.2684   -0.0582   -0.0369 C   0  0  0  0  0  0  0  0  0  0  0  0
    2.8943    0.0025   -0.0432 N   0  0  0  0  0  0  0  0  0  0  0  0
    6.3119    1.2967    0.1938 C   0  0  0  0  0  0  0  0  0  0  0  0
    7.0547    0.1234    0.0231 C   0  0  0  0  0  0  0  0  0  0  0  0
    6.3918   -1.1228   -0.1751 C   0  0  0  0  0  0  0  0  0  0  0  0
    5.0111   -1.2316   -0.2076 C   0  0  0  0  0  0  0  0  0  0  0  0
    8.4287    0.0627    0.0295 N   0  0  0  0  0  0  0  0  0  0  0  0
    8.8636   -1.1471   -0.1504 C   0  0  0  0  0  0  0  0  0  0  0  0
    7.5923   -2.3892   -0.3543 S   0  0  0  0  0  0  0  0  0  0  0  0
    6.8255    2.2385    0.3437 H   0  0  0  0  0  0  0  0  0  0  0  0
    4.4975   -2.1734   -0.3575 H   0  0  0  0  0  0  0  0  0  0  0  0
   11.4693   -0.2585    0.0395 S   0  0  0  0  0  0  0  0  0  0  0  0
   10.2599   -1.5009   -0.1866 C   0  0  0  0  0  0  0  0  0  0  0  0
   10.8467   -2.7340   -0.3740 C   0  0  0  0  0  0  0  0  0  0  0  0
   12.2553   -2.6912   -0.3493 C   0  0  0  0  0  0  0  0  0  0  0  0
   12.7633   -1.4229   -0.1438 C   0  0  0  0  0  0  0  0  0  0  0  0
   10.2797   -3.6433   -0.5331 H   0  0  0  0  0  0  0  0  0  0  0  0
   12.8827   -3.5611   -0.4991 H   0  0  0  0  0  0  0  0  0  0  0  0
   20.8153    1.2231    0.0767 C   0  0  0  0  0  0  0  0  0  0  0  0
   20.2967   -0.0370    0.1831 C   0  0  0  0  0  0  0  0  0  0  0  0
   18.8716   -0.0932    0.0748 C   0  0  0  0  0  0  0  0  0  0  0  0
   18.3031    1.1998   -0.1080 C   0  0  0  0  0  0  0  0  0  0  0  0
   19.5520    2.4372   -0.1746 S   0  0  0  0  0  0  0  0  0  0  0  0
   18.0328   -1.2260    0.1858 C   0  0  0  0  0  0  0  0  0  0  0  0
   16.6595   -0.9923    0.1103 C   0  0  0  0  0  0  0  0  0  0  0  0
   16.0910    0.3007   -0.0725 C   0  0  0  0  0  0  0  0  0  0  0  0
   16.9298    1.4334   -0.1835 C   0  0  0  0  0  0  0  0  0  0  0  0
   15.4107   -2.2297    0.1770 S   0  0  0  0  0  0  0  0  0  0  0  0
   14.1473   -1.0156   -0.0741 C   0  0  0  0  0  0  0  0  0  0  0  0
   14.6660    0.2445   -0.1805 C   0  0  0  0  0  0  0  0  0  0  0  0
   16.3992    2.7943   -0.3717 C   0  0  0  0  0  0  0  0  0  0  0  0
   18.5634   -2.5868    0.3740 C   0  0  0  0  0  0  0  0  0  0  0  0
   16.6375    3.6653   -1.4011 C   0  0  0  0  0  0  0  0  0  0  0  0
   15.9869    4.9232   -1.2475 C   0  0  0  0  0  0  0  0  0  0  0  0
   15.2533    5.0281   -0.0996 C   0  0  0  0  0  0  0  0  0  0  0  0
   15.3591    3.5500    0.8245 S   0  0  0  0  0  0  0  0  0  0  0  0
   18.3254   -3.4577    1.4036 C   0  0  0  0  0  0  0  0  0  0  0  0
   18.9761   -4.7156    1.2499 C   0  0  0  0  0  0  0  0  0  0  0  0
   19.7095   -4.8206    0.1019 C   0  0  0  0  0  0  0  0  0  0  0  0
   19.6034   -3.3426   -0.8223 S   0  0  0  0  0  0  0  0  0  0  0  0
   14.4448    6.1914    0.3880 C   0  0  0  0  0  0  0  0  0  0  0  0
   20.5181   -5.9838   -0.3856 C   0  0  0  0  0  0  0  0  0  0  0  0
   20.9081   -0.9101    0.3686 H   0  0  0  0  0  0  0  0  0  0  0  0
   14.0544    1.1175   -0.3660 H   0  0  0  0  0  0  0  0  0  0  0  0
   17.2486    3.4035   -2.2565 H   0  0  0  0  0  0  0  0  0  0  0  0
   16.0573    5.7260   -1.9726 H   0  0  0  0  0  0  0  0  0  0  0  0
   17.7146   -3.1959    2.2591 H   0  0  0  0  0  0  0  0  0  0  0  0
   18.9060   -5.5183    1.9752 H   0  0  0  0  0  0  0  0  0  0  0  0
   14.8038    6.5650    1.3517 H   0  0  0  0  0  0  0  0  0  0  0  0
   13.3886    5.9336    0.5107 H   0  0  0  0  0  0  0  0  0  0  0  0
   14.5050    7.0125   -0.3294 H   0  0  0  0  0  0  0  0  0  0  0  0
   20.1591   -6.3575   -1.3493 H   0  0  0  0  0  0  0  0  0  0  0  0
   20.4580   -6.8049    0.3318 H   0  0  0  0  0  0  0  0  0  0  0  0
   21.5742   -5.7258   -0.5084 H   0  0  0  0  0  0  0  0  0  0  0  0
   22.1993    1.6305    0.1468 C   0  0  0  0  0  0  0  0  0  0  0  0
   23.4934    0.4659   -0.0348 S   0  0  0  0  0  0  0  0  0  0  0  0
   24.7026    1.7085    0.1913 C   0  0  0  0  0  0  0  0  0  0  0  0
   24.1158    2.9416    0.3774 C   0  0  0  0  0  0  0  0  0  0  0  0
   22.7071    2.8989    0.3518 C   0  0  0  0  0  0  0  0  0  0  0  0
   24.6828    3.8511    0.5362 H   0  0  0  0  0  0  0  0  0  0  0  0
   22.0797    3.7689    0.5006 H   0  0  0  0  0  0  0  0  0  0  0  0
   26.0991    1.3544    0.1564 C   0  0  0  0  0  0  0  0  0  0  0  0
   27.3703    2.5964    0.3608 S   0  0  0  0  0  0  0  0  0  0  0  0
   28.5708    1.3297    0.1834 C   0  0  0  0  0  0  0  0  0  0  0  0
   27.9080    0.0836   -0.0147 C   0  0  0  0  0  0  0  0  0  0  0  0
   26.5338    0.1446   -0.0225 N   0  0  0  0  0  0  0  0  0  0  0  0
   29.9516    1.4383    0.2175 C   0  0  0  0  0  0  0  0  0  0  0  0
   30.6943    0.2648    0.0482 C   0  0  0  0  0  0  0  0  0  0  0  0
   30.0314   -0.9815   -0.1501 C   0  0  0  0  0  0  0  0  0  0  0  0
   28.6508   -1.0900   -0.1841 C   0  0  0  0  0  0  0  0  0  0  0  0
   32.0684    0.2040    0.0562 N   0  0  0  0  0  0  0  0  0  0  0  0
   32.5035   -1.0059   -0.1226 C   0  0  0  0  0  0  0  0  0  0  0  0
   31.2320   -2.2481   -0.3273 S   0  0  0  0  0  0  0  0  0  0  0  0
   30.4652    2.3801    0.3675 H   0  0  0  0  0  0  0  0  0  0  0  0
   28.1372   -2.0318   -0.3340 H   0  0  0  0  0  0  0  0  0  0  0  0
   35.1100   -0.1188    0.0698 S   0  0  0  0  0  0  0  0  0  0  0  0
   33.8996   -1.3604   -0.1572 C   0  0  0  0  0  0  0  0  0  0  0  0
   34.4858   -2.5938   -0.3434 C   0  0  0  0  0  0  0  0  0  0  0  0
   35.8947   -2.5519   -0.3176 C   0  0  0  0  0  0  0  0  0  0  0  0
   36.4032   -1.2839   -0.1126 C   0  0  0  0  0  0  0  0  0  0  0  0
   33.9184   -3.5029   -0.5026 H   0  0  0  0  0  0  0  0  0  0  0  0
   36.5220   -3.4219   -0.4668 H   0  0  0  0  0  0  0  0  0  0  0  0
   44.4393    1.3493    0.0947 C   0  0  0  0  0  0  0  0  0  0  0  0
   43.9485    0.0936    0.2169 C   0  0  0  0  0  0  0  0  0  0  0  0
   42.5140    0.0377    0.1137 C   0  0  0  0  0  0  0  0  0  0  0  0
   41.9505    1.3295   -0.0874 C   0  0  0  0  0  0  0  0  0  0  0  0
   43.2064    2.5627   -0.1518 S   0  0  0  0  0  0  0  0  0  0  0  0
   41.6728   -1.0903    0.2325 C   0  0  0  0  0  0  0  0  0  0  0  0
   40.3000   -0.8557    0.1499 C   0  0  0  0  0  0  0  0  0  0  0  0
   39.7347    0.4361   -0.0492 C   0  0  0  0  0  0  0  0  0  0  0  0
   40.5751    1.5644   -0.1703 C   0  0  0  0  0  0  0  0  0  0  0  0
   39.0487   -2.0906    0.2276 S   0  0  0  0  0  0  0  0  0  0  0  0
   37.7879   -0.8771   -0.0422 C   0  0  0  0  0  0  0  0  0  0  0  0
   38.3081    0.3801   -0.1614 C   0  0  0  0  0  0  0  0  0  0  0  0
   40.0477    2.9237   -0.3763 C   0  0  0  0  0  0  0  0  0  0  0  0
   42.1985   -2.4517    0.4370 C   0  0  0  0  0  0  0  0  0  0  0  0
   40.3017    3.7874   -1.4082 C   0  0  0  0  0  0  0  0  0  0  0  0
   39.6495    5.0465   -1.2737 C   0  0  0  0  0  0  0  0  0  0  0  0
   38.8992    5.1605   -0.1375 C   0  0  0  0  0  0  0  0  0  0  0  0
   38.9905    3.6892    0.7988 S   0  0  0  0  0  0  0  0  0  0  0  0
   41.9688   -3.3041    1.4834 C   0  0  0  0  0  0  0  0  0  0  0  0
   42.6082   -4.5695    1.3413 C   0  0  0  0  0  0  0  0  0  0  0  0
   43.3248   -4.6986    0.1854 C   0  0  0  0  0  0  0  0  0  0  0  0
   43.2165   -3.2343   -0.7609 S   0  0  0  0  0  0  0  0  0  0  0  0
   38.0850    6.3281    0.3297 C   0  0  0  0  0  0  0  0  0  0  0  0
   44.1161   -5.8767   -0.2950 C   0  0  0  0  0  0  0  0  0  0  0  0
   44.5693   -0.7756    0.3862 H   0  0  0  0  0  0  0  0  0  0  0  0
   37.6982    1.2514   -0.3599 H   0  0  0  0  0  0  0  0  0  0  0  0
   40.9262    3.5193   -2.2518 H   0  0  0  0  0  0  0  0  0  0  0  0
   39.7314    5.8441   -2.0034 H   0  0  0  0  0  0  0  0  0  0  0  0
   41.3697   -3.0244    2.3416 H   0  0  0  0  0  0  0  0  0  0  0  0
   42.5411   -5.3604    2.0798 H   0  0  0  0  0  0  0  0  0  0  0  0
   38.4311    6.7091    1.2953 H   0  0  0  0  0  0  0  0  0  0  0  0
   37.0269    6.0721    0.4399 H   0  0  0  0  0  0  0  0  0  0  0  0
   38.1558    7.1436   -0.3932 H   0  0  0  0  0  0  0  0  0  0  0  0
   43.7383   -6.2642   -1.2460 H   0  0  0  0  0  0  0  0  0  0  0  0
   44.0613   -6.6848    0.4374 H   0  0  0  0  0  0  0  0  0  0  0  0
   45.1724   -5.6302   -0.4397 H   0  0  0  0  0  0  0  0  0  0  0  0
  -49.7295    0.8957    0.0802 H   0  0  0  0  0  0  0  0  0  0  0  0
   45.4747    1.6567    0.1357 H   0  0  0  0  0  0  0  0  0  0  0  0
  1  2  1  0  0  0  0
  1  5  2  0  0  0  0
  1257  1  0  0  0  0
  2  3  1  0  0  0  0
  3  4  2  0  0  0  0
  3  8  4  0  0  0  0
  4  5  4  0  0  0  0
  4  6  1  0  0  0  0
  5  7  1  0  0  0  0
  8  9  1  0  0  0  0
  8 12  2  0  0  0  0
  9 10  1  0  0  0  0
 10 11  4  0  0  0  0
 10 13  2  0  0  0  0
 11 12  4  0  0  0  0
 11 16  4  0  0  0  0
 13 14  4  0  0  0  0
 13 20  1  0  0  0  0
 14 15  4  0  0  0  0
 14 17  4  0  0  0  0
 15 16  2  0  0  0  0
 15 19  1  0  0  0  0
 16 21  1  0  0  0  0
 17 18  2  0  0  0  0
 18 19  1  0  0  0  0
 18 23  4  0  0  0  0
 22 23  1  0  0  0  0
 22 26  1  0  0  0  0
 23 24  2  0  0  0  0
 24 25  4  0  0  0  0
 24 27  1  0  0  0  0
 25 26  2  0  0  0  0
 25 28  1  0  0  0  0
 26 39  4  0  0  0  0
 29 30  2  0  0  0  0
 29 33  1  0  0  0  0
 29 65  4  0  0  0  0
 30 31  4  0  0  0  0
 30 53  1  0  0  0  0
 31 32  4  0  0  0  0
 31 34  4  0  0  0  0
 32 33  1  0  0  0  0
 32 37  4  0  0  0  0
 34 35  4  0  0  0  0
 34 42  1  0  0  0  0
 35 36  4  0  0  0  0
 35 38  1  0  0  0  0
 36 37  4  0  0  0  0
 36 40  4  0  0  0  0
 37 41  1  0  0  0  0
 38 39  1  0  0  0  0
 39 40  2  0  0  0  0
 40 54  1  0  0  0  0
 41 43  2  0  0  0  0
 41 46  1  0  0  0  0
 42 47  2  0  0  0  0
 42 50  1  0  0  0  0
 43 44  4  0  0  0  0
 43 55  1  0  0  0  0
 44 45  2  0  0  0  0
 44 56  1  0  0  0  0
 45 46  1  0  0  0  0
 45 51  1  0  0  0  0
 47 48  4  0  0  0  0
 47 57  1  0  0  0  0
 48 49  2  0  0  0  0
 48 58  1  0  0  0  0
 49 50  1  0  0  0  0
 49 52  1  0  0  0  0
 51 59  1  0  0  0  0
 51 60  1  0  0  0  0
 51 61  1  0  0  0  0
 52 62  1  0  0  0  0
 52 63  1  0  0  0  0
 52 64  1  0  0  0  0
 65 66  1  0  0  0  0
 65 69  2  0  0  0  0
 66 67  1  0  0  0  0
 67 68  2  0  0  0  0
 67 72  4  0  0  0  0
 68 69  4  0  0  0  0
 68 70  1  0  0  0  0
 69 71  1  0  0  0  0
 72 73  1  0  0  0  0
 72 76  2  0  0  0  0
 73 74  1  0  0  0  0
 74 75  4  0  0  0  0
 74 77  2  0  0  0  0
 75 76  4  0  0  0  0
 75 80  4  0  0  0  0
 77 78  4  0  0  0  0
 77 84  1  0  0  0  0
 78 79  4  0  0  0  0
 78 81  4  0  0  0  0
 79 80  2  0  0  0  0
 79 83  1  0  0  0  0
 80 85  1  0  0  0  0
 81 82  2  0  0  0  0
 82 83  1  0  0  0  0
 82 87  4  0  0  0  0
 86 87  1  0  0  0  0
 86 90  1  0  0  0  0
 87 88  2  0  0  0  0
 88 89  4  0  0  0  0
 88 91  1  0  0  0  0
 89 90  2  0  0  0  0
 89 92  1  0  0  0  0
 90103  4  0  0  0  0
 93 94  2  0  0  0  0
 93 97  1  0  0  0  0
 93129  4  0  0  0  0
 94 95  4  0  0  0  0
 94117  1  0  0  0  0
 95 96  4  0  0  0  0
 95 98  4  0  0  0  0
 96 97  1  0  0  0  0
 96101  4  0  0  0  0
 98 99  4  0  0  0  0
 98106  1  0  0  0  0
 99100  4  0  0  0  0
 99102  1  0  0  0  0
100101  4  0  0  0  0
100104  4  0  0  0  0
101105  1  0  0  0  0
102103  1  0  0  0  0
103104  2  0  0  0  0
104118  1  0  0  0  0
105107  2  0  0  0  0
105110  1  0  0  0  0
106111  2  0  0  0  0
106114  1  0  0  0  0
107108  4  0  0  0  0
107119  1  0  0  0  0
108109  2  0  0  0  0
108120  1  0  0  0  0
109110  1  0  0  0  0
109115  1  0  0  0  0
111112  4  0  0  0  0
111121  1  0  0  0  0
112113  2  0  0  0  0
112122  1  0  0  0  0
113114  1  0  0  0  0
113116  1  0  0  0  0
115123  1  0  0  0  0
115124  1  0  0  0  0
115125  1  0  0  0  0
116126  1  0  0  0  0
116127  1  0  0  0  0
116128  1  0  0  0  0
129130  1  0  0  0  0
129133  2  0  0  0  0
130131  1  0  0  0  0
131132  2  0  0  0  0
131136  4  0  0  0  0
132133  4  0  0  0  0
132134  1  0  0  0  0
133135  1  0  0  0  0
136137  1  0  0  0  0
136140  2  0  0  0  0
137138  1  0  0  0  0
138139  4  0  0  0  0
138141  2  0  0  0  0
139140  4  0  0  0  0
139144  4  0  0  0  0
141142  4  0  0  0  0
141148  1  0  0  0  0
142143  4  0  0  0  0
142145  4  0  0  0  0
143144  2  0  0  0  0
143147  1  0  0  0  0
144149  1  0  0  0  0
145146  2  0  0  0  0
146147  1  0  0  0  0
146151  4  0  0  0  0
150151  1  0  0  0  0
150154  1  0  0  0  0
151152  2  0  0  0  0
152153  4  0  0  0  0
152155  1  0  0  0  0
153154  2  0  0  0  0
153156  1  0  0  0  0
154167  4  0  0  0  0
157158  2  0  0  0  0
157161  1  0  0  0  0
157193  4  0  0  0  0
158159  4  0  0  0  0
158181  1  0  0  0  0
159160  4  0  0  0  0
159162  4  0  0  0  0
160161  1  0  0  0  0
160165  4  0  0  0  0
162163  4  0  0  0  0
162170  1  0  0  0  0
163164  4  0  0  0  0
163166  1  0  0  0  0
164165  4  0  0  0  0
164168  4  0  0  0  0
165169  1  0  0  0  0
166167  1  0  0  0  0
167168  2  0  0  0  0
168182  1  0  0  0  0
169171  2  0  0  0  0
169174  1  0  0  0  0
170175  2  0  0  0  0
170178  1  0  0  0  0
171172  4  0  0  0  0
171183  1  0  0  0  0
172173  2  0  0  0  0
172184  1  0  0  0  0
173174  1  0  0  0  0
173179  1  0  0  0  0
175176  4  0  0  0  0
175185  1  0  0  0  0
176177  2  0  0  0  0
176186  1  0  0  0  0
177178  1  0  0  0  0
177180  1  0  0  0  0
179187  1  0  0  0  0
179188  1  0  0  0  0
179189  1  0  0  0  0
180190  1  0  0  0  0
180191  1  0  0  0  0
180192  1  0  0  0  0
193194  1  0  0  0  0
193197  2  0  0  0  0
194195  1  0  0  0  0
195196  2  0  0  0  0
195200  4  0  0  0  0
196197  4  0  0  0  0
196198  1  0  0  0  0
197199  1  0  0  0  0
200201  1  0  0  0  0
200204  2  0  0  0  0
201202  1  0  0  0  0
202203  4  0  0  0  0
202205  2  0  0  0  0
203204  4  0  0  0  0
203208  4  0  0  0  0
205206  4  0  0  0  0
205212  1  0  0  0  0
206207  4  0  0  0  0
206209  4  0  0  0  0
207208  2  0  0  0  0
207211  1  0  0  0  0
208213  1  0  0  0  0
209210  2  0  0  0  0
210211  1  0  0  0  0
210215  4  0  0  0  0
214215  1  0  0  0  0
214218  1  0  0  0  0
215216  2  0  0  0  0
216217  4  0  0  0  0
216219  1  0  0  0  0
217218  2  0  0  0  0
217220  1  0  0  0  0
218231  4  0  0  0  0
221222  2  0  0  0  0
221225  1  0  0  0  0
221258  1  0  0  0  0
222223  4  0  0  0  0
222245  1  0  0  0  0
223224  4  0  0  0  0
223226  4  0  0  0  0
224225  1  0  0  0  0
224229  4  0  0  0  0
226227  4  0  0  0  0
226234  1  0  0  0  0
227228  4  0  0  0  0
227230  1  0  0  0  0
228229  4  0  0  0  0
228232  4  0  0  0  0
229233  1  0  0  0  0
230231  1  0  0  0  0
231232  2  0  0  0  0
232246  1  0  0  0  0
233235  2  0  0  0  0
233238  1  0  0  0  0
234239  2  0  0  0  0
234242  1  0  0  0  0
235236  4  0  0  0  0
235247  1  0  0  0  0
236237  2  0  0  0  0
236248  1  0  0  0  0
237238  1  0  0  0  0
237243  1  0  0  0  0
239240  4  0  0  0  0
239249  1  0  0  0  0
240241  2  0  0  0  0
240250  1  0  0  0  0
241242  1  0  0  0  0
241244  1  0  0  0  0
243251  1  0  0  0  0
243252  1  0  0  0  0
243253  1  0  0  0  0
244254  1  0  0  0  0
244255  1  0  0  0  0
244256  1  0  0  0  0
M  END
