# Supplementary material for: Design Principles for the Acceptor Units in Donor–Acceptor Conjugated Polymers
Source: ACS Omega. 2022 Oct 18;7(43):38969–78. doi: 10.1021/acsomega.2c04713 (PMC9631416; doi:10.1021/acsomega.2c04713)
Supplement: Supplementary file 2 — ao2c04713_si_002.zip [file ao2c04713_si_002.zip › mol-acceptors/A38.mol]

Title Card Required

Created by GaussView 6.0.16
266305  0  0  0  0  0  0  0  0  0    0
  -27.0201    2.2820   -0.1131 C   0  0  0  0  0  0  0  0  0  0  0  0
  -27.9039    3.3569   -0.1390 C   0  0  0  0  0  0  0  0  0  0  0  0
  -29.2541    2.9820   -0.1569 C   0  0  0  0  0  0  0  0  0  0  0  0
  -29.4537    1.6118   -0.1440 C   0  0  0  0  0  0  0  0  0  0  0  0
  -27.9224    0.7671   -0.1219 S   0  0  0  0  0  0  0  0  0  0  0  0
  -30.7008    0.8920   -0.1463 C   0  0  0  0  0  0  0  0  0  0  0  0
  -30.9108   -0.4440    0.0615 C   0  0  0  0  0  0  0  0  0  0  0  0
  -32.2836   -0.8393   -0.0044 C   0  0  0  0  0  0  0  0  0  0  0  0
  -33.1417    0.2686   -0.2625 C   0  0  0  0  0  0  0  0  0  0  0  0
  -32.2196    1.7561   -0.4448 S   0  0  0  0  0  0  0  0  0  0  0  0
  -32.8324   -2.1245    0.2044 C   0  0  0  0  0  0  0  0  0  0  0  0
  -34.2254   -2.2248    0.1473 C   0  0  0  0  0  0  0  0  0  0  0  0
  -35.0809   -1.1169   -0.1116 C   0  0  0  0  0  0  0  0  0  0  0  0
  -34.5313    0.1678   -0.3192 C   0  0  0  0  0  0  0  0  0  0  0  0
  -35.1538   -3.7123    0.3168 S   0  0  0  0  0  0  0  0  0  0  0  0
  -36.6416   -2.8403    0.0359 C   0  0  0  0  0  0  0  0  0  0  0  0
  -36.4625   -1.5142   -0.1713 C   0  0  0  0  0  0  0  0  0  0  0  0
  -35.3678    1.3513   -0.5874 C   0  0  0  0  0  0  0  0  0  0  0  0
  -31.9958   -3.3058    0.4726 C   0  0  0  0  0  0  0  0  0  0  0  0
  -35.3671    2.1617   -1.6906 C   0  0  0  0  0  0  0  0  0  0  0  0
  -36.2854    3.2478   -1.6032 C   0  0  0  0  0  0  0  0  0  0  0  0
  -36.9896    3.2818   -0.4331 C   0  0  0  0  0  0  0  0  0  0  0  0
  -36.5189    1.9509    0.5956 S   0  0  0  0  0  0  0  0  0  0  0  0
  -32.0291   -4.1437    1.5554 C   0  0  0  0  0  0  0  0  0  0  0  0
  -31.0954   -5.2165    1.4771 C   0  0  0  0  0  0  0  0  0  0  0  0
  -30.3468   -5.2138    0.3340 C   0  0  0  0  0  0  0  0  0  0  0  0
  -30.7937   -3.8642   -0.6796 S   0  0  0  0  0  0  0  0  0  0  0  0
  -38.0282    4.2702    0.0020 C   0  0  0  0  0  0  0  0  0  0  0  0
  -29.2773   -6.1764   -0.0832 C   0  0  0  0  0  0  0  0  0  0  0  0
  -27.5608    4.3806   -0.1394 H   0  0  0  0  0  0  0  0  0  0  0  0
  -30.0693    3.6953   -0.1640 H   0  0  0  0  0  0  0  0  0  0  0  0
  -30.1091   -1.1352    0.2852 H   0  0  0  0  0  0  0  0  0  0  0  0
  -37.2732   -0.8272   -0.3726 H   0  0  0  0  0  0  0  0  0  0  0  0
  -34.7349    1.9741   -2.5501 H   0  0  0  0  0  0  0  0  0  0  0  0
  -36.4219    3.9811   -2.3901 H   0  0  0  0  0  0  0  0  0  0  0  0
  -32.6930   -3.9830    2.3961 H   0  0  0  0  0  0  0  0  0  0  0  0
  -30.9785   -5.9661    2.2515 H   0  0  0  0  0  0  0  0  0  0  0  0
  -37.7341    4.7999    0.9132 H   0  0  0  0  0  0  0  0  0  0  0  0
  -38.9926    3.7924    0.1995 H   0  0  0  0  0  0  0  0  0  0  0  0
  -38.1819    5.0166   -0.7802 H   0  0  0  0  0  0  0  0  0  0  0  0
  -29.5243   -6.6825   -1.0214 H   0  0  0  0  0  0  0  0  0  0  0  0
  -29.1480   -6.9432    0.6834 H   0  0  0  0  0  0  0  0  0  0  0  0
  -28.3124   -5.6802   -0.2239 H   0  0  0  0  0  0  0  0  0  0  0  0
  -24.8141    3.5098   -0.0873 C   0  0  0  0  0  0  0  0  0  0  0  0
  -25.5864    2.3250   -0.0889 C   0  0  0  0  0  0  0  0  0  0  0  0
  -24.7464    1.1699   -0.0637 C   0  0  0  0  0  0  0  0  0  0  0  0
  -23.2967    1.2127   -0.0390 C   0  0  0  0  0  0  0  0  0  0  0  0
  -22.5260    2.4154   -0.0369 C   0  0  0  0  0  0  0  0  0  0  0  0
  -23.3665    3.5527   -0.0624 C   0  0  0  0  0  0  0  0  0  0  0  0
  -23.0011    4.8606   -0.0647 N   0  0  0  0  0  0  0  0  0  0  0  0
  -24.1486    5.5050   -0.0850 N   0  0  0  0  0  0  0  0  0  0  0  0
  -25.2559    4.7940   -0.1035 N   0  0  0  0  0  0  0  0  0  0  0  0
  -21.0925    2.4571   -0.0143 C   0  0  0  0  0  0  0  0  0  0  0  0
  -24.1903    6.9585   -0.1548 C   0  0  0  0  0  0  0  0  0  0  0  0
  -20.2734    3.5828   -0.0176 C   0  0  0  0  0  0  0  0  0  0  0  0
  -18.9041    3.2889    0.0071 C   0  0  0  0  0  0  0  0  0  0  0  0
  -18.6234    1.9324    0.0289 C   0  0  0  0  0  0  0  0  0  0  0  0
  -20.1030    0.9986    0.0291 S   0  0  0  0  0  0  0  0  0  0  0  0
  -25.1153   -0.1006   -0.0587 N   0  0  0  0  0  0  0  0  0  0  0  0
  -22.8537   -0.0338   -0.0192 N   0  0  0  0  0  0  0  0  0  0  0  0
  -17.3371    1.2893    0.0473 C   0  0  0  0  0  0  0  0  0  0  0  0
  -17.0505   -0.0434   -0.0924 C   0  0  0  0  0  0  0  0  0  0  0  0
  -15.6587   -0.3527   -0.0306 C   0  0  0  0  0  0  0  0  0  0  0  0
  -14.8625    0.8153    0.1532 C   0  0  0  0  0  0  0  0  0  0  0  0
  -15.8676    2.2546    0.2701 S   0  0  0  0  0  0  0  0  0  0  0  0
  -15.0380   -1.6159   -0.1809 C   0  0  0  0  0  0  0  0  0  0  0  0
  -13.6446   -1.6324   -0.1444 C   0  0  0  0  0  0  0  0  0  0  0  0
  -12.8484   -0.4644    0.0396 C   0  0  0  0  0  0  0  0  0  0  0  0
  -13.4692    0.7988    0.1899 C   0  0  0  0  0  0  0  0  0  0  0  0
  -12.6396   -3.0716   -0.2619 S   0  0  0  0  0  0  0  0  0  0  0  0
  -11.1700   -2.1064   -0.0400 C   0  0  0  0  0  0  0  0  0  0  0  0
  -11.4566   -0.7737    0.1006 C   0  0  0  0  0  0  0  0  0  0  0  0
  -12.6977    2.0386    0.3799 C   0  0  0  0  0  0  0  0  0  0  0  0
  -15.8095   -2.8557   -0.3710 C   0  0  0  0  0  0  0  0  0  0  0  0
  -12.7476    2.9195    1.4273 C   0  0  0  0  0  0  0  0  0  0  0  0
  -11.8828    4.0408    1.2725 C   0  0  0  0  0  0  0  0  0  0  0  0
  -11.1710    4.0315    0.1063 C   0  0  0  0  0  0  0  0  0  0  0  0
  -11.5675    2.6148   -0.8344 S   0  0  0  0  0  0  0  0  0  0  0  0
  -15.7600   -3.7362   -1.4187 C   0  0  0  0  0  0  0  0  0  0  0  0
  -16.6248   -4.8575   -1.2640 C   0  0  0  0  0  0  0  0  0  0  0  0
  -17.3363   -4.8485   -0.0975 C   0  0  0  0  0  0  0  0  0  0  0  0
  -16.9394   -3.4322    0.8434 S   0  0  0  0  0  0  0  0  0  0  0  0
  -10.1733    5.0349   -0.3860 C   0  0  0  0  0  0  0  0  0  0  0  0
  -18.3339   -5.8520    0.3948 C   0  0  0  0  0  0  0  0  0  0  0  0
  -24.1811    7.2753   -1.1991 H   0  0  0  0  0  0  0  0  0  0  0  0
  -23.3147    7.3491    0.3573 H   0  0  0  0  0  0  0  0  0  0  0  0
  -25.1049    7.2963    0.3256 H   0  0  0  0  0  0  0  0  0  0  0  0
  -20.6764    4.5841   -0.0429 H   0  0  0  0  0  0  0  0  0  0  0  0
  -18.1326    4.0494   -0.0040 H   0  0  0  0  0  0  0  0  0  0  0  0
  -17.8130   -0.7920   -0.2620 H   0  0  0  0  0  0  0  0  0  0  0  0
  -10.6940   -0.0251    0.2692 H   0  0  0  0  0  0  0  0  0  0  0  0
  -13.3741    2.7569    2.2960 H   0  0  0  0  0  0  0  0  0  0  0  0
  -11.7866    4.8290    2.0107 H   0  0  0  0  0  0  0  0  0  0  0  0
  -15.1338   -3.5734   -2.2875 H   0  0  0  0  0  0  0  0  0  0  0  0
  -16.7214   -5.6454   -2.0023 H   0  0  0  0  0  0  0  0  0  0  0  0
  -10.4773    5.4833   -1.3367 H   0  0  0  0  0  0  0  0  0  0  0  0
   -9.1852    4.5897   -0.5359 H   0  0  0  0  0  0  0  0  0  0  0  0
  -10.0672    5.8415    0.3425 H   0  0  0  0  0  0  0  0  0  0  0  0
  -18.0295   -6.3008    1.3452 H   0  0  0  0  0  0  0  0  0  0  0  0
  -18.4404   -6.6583   -0.3340 H   0  0  0  0  0  0  0  0  0  0  0  0
  -19.3219   -5.4067    0.5452 H   0  0  0  0  0  0  0  0  0  0  0  0
   -5.1411   -4.3714    0.0535 C   0  0  0  0  0  0  0  0  0  0  0  0
   -5.9815   -3.2335    0.0412 C   0  0  0  0  0  0  0  0  0  0  0  0
   -5.2105   -2.0309    0.0572 C   0  0  0  0  0  0  0  0  0  0  0  0
   -3.7608   -1.9886    0.0816 C   0  0  0  0  0  0  0  0  0  0  0  0
   -2.9210   -3.1443    0.0925 C   0  0  0  0  0  0  0  0  0  0  0  0
   -3.6936   -4.3292    0.0778 C   0  0  0  0  0  0  0  0  0  0  0  0
   -3.2521   -5.6133    0.0789 N   0  0  0  0  0  0  0  0  0  0  0  0
   -4.3596   -6.3241    0.0529 N   0  0  0  0  0  0  0  0  0  0  0  0
   -5.5069   -5.6791    0.0409 N   0  0  0  0  0  0  0  0  0  0  0  0
   -1.4879   -3.1018    0.1150 C   0  0  0  0  0  0  0  0  0  0  0  0
   -7.4146   -3.2746    0.0176 C   0  0  0  0  0  0  0  0  0  0  0  0
   -4.3181   -7.7783    0.1061 C   0  0  0  0  0  0  0  0  0  0  0  0
   -0.6041   -4.1777    0.1262 C   0  0  0  0  0  0  0  0  0  0  0  0
    0.7454   -3.8039    0.1463 C   0  0  0  0  0  0  0  0  0  0  0  0
    0.9465   -2.4330    0.1506 C   0  0  0  0  0  0  0  0  0  0  0  0
   -0.5853   -1.5874    0.1386 S   0  0  0  0  0  0  0  0  0  0  0  0
   -8.2340   -4.4003    0.0096 C   0  0  0  0  0  0  0  0  0  0  0  0
   -9.6030   -4.1061   -0.0141 C   0  0  0  0  0  0  0  0  0  0  0  0
   -9.8837   -2.7493   -0.0242 C   0  0  0  0  0  0  0  0  0  0  0  0
   -8.4040   -1.8156   -0.0131 S   0  0  0  0  0  0  0  0  0  0  0  0
   -5.6533   -0.7843    0.0523 N   0  0  0  0  0  0  0  0  0  0  0  0
   -3.3915   -0.7183    0.0913 N   0  0  0  0  0  0  0  0  0  0  0  0
    2.1930   -1.7159    0.1617 C   0  0  0  0  0  0  0  0  0  0  0  0
    2.4000   -0.3680    0.0264 C   0  0  0  0  0  0  0  0  0  0  0  0
    3.7716    0.0221    0.0795 C   0  0  0  0  0  0  0  0  0  0  0  0
    4.6363   -1.0981    0.2518 C   0  0  0  0  0  0  0  0  0  0  0  0
    3.7183   -2.5945    0.3679 S   0  0  0  0  0  0  0  0  0  0  0  0
    4.3162    1.3203   -0.0682 C   0  0  0  0  0  0  0  0  0  0  0  0
    5.7064    1.4183   -0.0416 C   0  0  0  0  0  0  0  0  0  0  0  0
    6.5710    0.2980    0.1302 C   0  0  0  0  0  0  0  0  0  0  0  0
    6.0264   -1.0001    0.2784 C   0  0  0  0  0  0  0  0  0  0  0  0
    6.6246    2.9145   -0.1584 S   0  0  0  0  0  0  0  0  0  0  0  0
    8.1498    2.0358    0.0474 C   0  0  0  0  0  0  0  0  0  0  0  0
    7.9427    0.6879    0.1826 C   0  0  0  0  0  0  0  0  0  0  0  0
    6.8707   -2.1934    0.4565 C   0  0  0  0  0  0  0  0  0  0  0  0
    3.4719    2.5136   -0.2462 C   0  0  0  0  0  0  0  0  0  0  0  0
    6.8812   -3.0800    1.5002 C   0  0  0  0  0  0  0  0  0  0  0  0
    7.8092   -4.1477    1.3336 C   0  0  0  0  0  0  0  0  0  0  0  0
    8.5098   -4.0918    0.1618 C   0  0  0  0  0  0  0  0  0  0  0  0
    8.0230   -2.6970   -0.7692 S   0  0  0  0  0  0  0  0  0  0  0  0
    3.4618    3.4007   -1.2895 C   0  0  0  0  0  0  0  0  0  0  0  0
    2.5336    4.4683   -1.1227 C   0  0  0  0  0  0  0  0  0  0  0  0
    1.8325    4.4117    0.0487 C   0  0  0  0  0  0  0  0  0  0  0  0
    2.3189    3.0165    0.9792 S   0  0  0  0  0  0  0  0  0  0  0  0
    9.5608   -5.0327   -0.3429 C   0  0  0  0  0  0  0  0  0  0  0  0
    0.7811    5.3522    0.5533 C   0  0  0  0  0  0  0  0  0  0  0  0
   -4.3236   -8.1071    1.1467 H   0  0  0  0  0  0  0  0  0  0  0  0
   -3.4053   -8.1109   -0.3815 H   0  0  0  0  0  0  0  0  0  0  0  0
   -5.1956   -8.1628   -0.4074 H   0  0  0  0  0  0  0  0  0  0  0  0
   -0.9479   -5.2010    0.1158 H   0  0  0  0  0  0  0  0  0  0  0  0
    1.5599   -4.5181    0.1463 H   0  0  0  0  0  0  0  0  0  0  0  0
   -7.8310   -5.4018    0.0259 H   0  0  0  0  0  0  0  0  0  0  0  0
  -10.3745   -4.8666   -0.0116 H   0  0  0  0  0  0  0  0  0  0  0  0
    1.5937    0.3356   -0.1321 H   0  0  0  0  0  0  0  0  0  0  0  0
    8.7490   -0.0156    0.3415 H   0  0  0  0  0  0  0  0  0  0  0  0
    6.2533   -2.9581    2.3745 H   0  0  0  0  0  0  0  0  0  0  0  0
    7.9576   -4.9320    2.0672 H   0  0  0  0  0  0  0  0  0  0  0  0
    4.0901    3.2793   -2.1635 H   0  0  0  0  0  0  0  0  0  0  0  0
    2.3855    5.2529   -1.8561 H   0  0  0  0  0  0  0  0  0  0  0  0
   10.5199   -4.5295   -0.4979 H   0  0  0  0  0  0  0  0  0  0  0  0
    9.2763   -5.4939   -1.2934 H   0  0  0  0  0  0  0  0  0  0  0  0
    9.7197   -5.8349    0.3809 H   0  0  0  0  0  0  0  0  0  0  0  0
   -0.1781    4.8489    0.7074 H   0  0  0  0  0  0  0  0  0  0  0  0
    0.6227    6.1549   -0.1700 H   0  0  0  0  0  0  0  0  0  0  0  0
    1.0650    5.8128    1.5044 H   0  0  0  0  0  0  0  0  0  0  0  0
   14.0388    4.6441    0.1160 C   0  0  0  0  0  0  0  0  0  0  0  0
   13.2649    3.4602    0.0919 C   0  0  0  0  0  0  0  0  0  0  0  0
   14.1037    2.3038    0.0785 C   0  0  0  0  0  0  0  0  0  0  0  0
   15.5536    2.3446    0.0885 C   0  0  0  0  0  0  0  0  0  0  0  0
   16.3258    3.5462    0.1131 C   0  0  0  0  0  0  0  0  0  0  0  0
   15.4865    4.6848    0.1262 C   0  0  0  0  0  0  0  0  0  0  0  0
   15.8536    5.9919    0.1538 N   0  0  0  0  0  0  0  0  0  0  0  0
   14.7069    6.6379    0.1628 N   0  0  0  0  0  0  0  0  0  0  0  0
   13.5985    5.9285    0.1378 N   0  0  0  0  0  0  0  0  0  0  0  0
   17.7592    3.5858    0.1208 C   0  0  0  0  0  0  0  0  0  0  0  0
   11.8316    3.4191    0.0815 C   0  0  0  0  0  0  0  0  0  0  0  0
   14.6662    8.0928    0.1312 C   0  0  0  0  0  0  0  0  0  0  0  0
   18.5800    4.7104    0.1364 C   0  0  0  0  0  0  0  0  0  0  0  0
   19.9489    4.4145    0.1382 C   0  0  0  0  0  0  0  0  0  0  0  0
   20.2280    3.0575    0.1230 C   0  0  0  0  0  0  0  0  0  0  0  0
   18.7472    2.1255    0.1163 S   0  0  0  0  0  0  0  0  0  0  0  0
   10.9486    4.4956    0.0913 C   0  0  0  0  0  0  0  0  0  0  0  0
    9.5986    4.1229    0.0774 C   0  0  0  0  0  0  0  0  0  0  0  0
    9.3966    2.7524    0.0574 C   0  0  0  0  0  0  0  0  0  0  0  0
   10.9277    1.9057    0.0453 S   0  0  0  0  0  0  0  0  0  0  0  0
   13.7331    1.0341    0.0549 N   0  0  0  0  0  0  0  0  0  0  0  0
   15.9952    1.0977    0.0716 N   0  0  0  0  0  0  0  0  0  0  0  0
   21.5135    2.4127    0.1108 C   0  0  0  0  0  0  0  0  0  0  0  0
   21.7961    1.0828   -0.0603 C   0  0  0  0  0  0  0  0  0  0  0  0
   23.1881    0.7704   -0.0232 C   0  0  0  0  0  0  0  0  0  0  0  0
   23.9885    1.9334    0.1742 C   0  0  0  0  0  0  0  0  0  0  0  0
   22.9873    3.3712    0.3340 S   0  0  0  0  0  0  0  0  0  0  0  0
   23.8047   -0.4902   -0.2076 C   0  0  0  0  0  0  0  0  0  0  0  0
   25.1985   -0.5092   -0.1898 C   0  0  0  0  0  0  0  0  0  0  0  0
   25.9988    0.6537    0.0074 C   0  0  0  0  0  0  0  0  0  0  0  0
   25.3822    1.9143    0.1920 C   0  0  0  0  0  0  0  0  0  0  0  0
   26.1997   -1.9470   -0.3504 S   0  0  0  0  0  0  0  0  0  0  0  0
   27.6733   -0.9884   -0.1271 C   0  0  0  0  0  0  0  0  0  0  0  0
   27.3910    0.3411    0.0442 C   0  0  0  0  0  0  0  0  0  0  0  0
   26.1582    3.1489    0.3973 C   0  0  0  0  0  0  0  0  0  0  0  0
   23.0289   -1.7248   -0.4127 C   0  0  0  0  0  0  0  0  0  0  0  0
   26.1230    4.0085    1.4628 C   0  0  0  0  0  0  0  0  0  0  0  0
   26.9881    5.1312    1.3199 C   0  0  0  0  0  0  0  0  0  0  0  0
   27.6854    5.1443    0.1449 C   0  0  0  0  0  0  0  0  0  0  0  0
   27.2743    3.7476   -0.8191 S   0  0  0  0  0  0  0  0  0  0  0  0
   23.0636   -2.5842   -1.4784 C   0  0  0  0  0  0  0  0  0  0  0  0
   22.1990   -3.7072   -1.3352 C   0  0  0  0  0  0  0  0  0  0  0  0
   21.5025   -3.7207   -0.1597 C   0  0  0  0  0  0  0  0  0  0  0  0
   21.9137   -2.3241    0.8043 S   0  0  0  0  0  0  0  0  0  0  0  0
   28.6789    6.1556   -0.3394 C   0  0  0  0  0  0  0  0  0  0  0  0
   20.5096   -4.7325    0.3250 C   0  0  0  0  0  0  0  0  0  0  0  0
   14.6598    8.4366   -0.9046 H   0  0  0  0  0  0  0  0  0  0  0  0
   15.5500    8.4690    0.6399 H   0  0  0  0  0  0  0  0  0  0  0  0
   13.7595    8.4191    0.6342 H   0  0  0  0  0  0  0  0  0  0  0  0
   18.1780    5.7124    0.1407 H   0  0  0  0  0  0  0  0  0  0  0  0
   20.7212    5.1741    0.1376 H   0  0  0  0  0  0  0  0  0  0  0  0
   11.2932    5.5185    0.1123 H   0  0  0  0  0  0  0  0  0  0  0  0
    8.7846    4.8376    0.0938 H   0  0  0  0  0  0  0  0  0  0  0  0
   21.0302    0.3389   -0.2349 H   0  0  0  0  0  0  0  0  0  0  0  0
   28.1570    1.0849    0.2194 H   0  0  0  0  0  0  0  0  0  0  0  0
   25.5071    3.8295    2.3358 H   0  0  0  0  0  0  0  0  0  0  0  0
   27.0951    5.9041    2.0725 H   0  0  0  0  0  0  0  0  0  0  0  0
   23.6789   -2.4048   -2.3517 H   0  0  0  0  0  0  0  0  0  0  0  0
   22.0918   -4.4800   -2.0879 H   0  0  0  0  0  0  0  0  0  0  0  0
   28.3640    6.6235   -1.2771 H   0  0  0  0  0  0  0  0  0  0  0  0
   29.6642    5.7118   -0.5104 H   0  0  0  0  0  0  0  0  0  0  0  0
   28.7956    6.9472    0.4037 H   0  0  0  0  0  0  0  0  0  0  0  0
   20.8251   -5.2005    1.2624 H   0  0  0  0  0  0  0  0  0  0  0  0
   20.3927   -5.5240   -0.4182 H   0  0  0  0  0  0  0  0  0  0  0  0
   19.5243   -4.2890    0.4966 H   0  0  0  0  0  0  0  0  0  0  0  0
   33.7009   -3.2594   -0.1593 C   0  0  0  0  0  0  0  0  0  0  0  0
   32.8624   -2.1227   -0.1532 C   0  0  0  0  0  0  0  0  0  0  0  0
   33.6350   -0.9217   -0.1500 C   0  0  0  0  0  0  0  0  0  0  0  0
   35.0853   -0.8814   -0.1527 C   0  0  0  0  0  0  0  0  0  0  0  0
   35.9225   -2.0366   -0.1590 C   0  0  0  0  0  0  0  0  0  0  0  0
   35.1501   -3.2172   -0.1620 C   0  0  0  0  0  0  0  0  0  0  0  0
   35.5903   -4.5041   -0.1714 N   0  0  0  0  0  0  0  0  0  0  0  0
   34.4818   -5.2119   -0.1778 N   0  0  0  0  0  0  0  0  0  0  0  0
   33.3345   -4.5678   -0.1674 N   0  0  0  0  0  0  0  0  0  0  0  0
   37.3639   -1.9979   -0.1610 C   0  0  0  0  0  0  0  0  0  0  0  0
   31.4272   -2.1623   -0.1491 C   0  0  0  0  0  0  0  0  0  0  0  0
   34.5230   -6.6666   -0.1294 C   0  0  0  0  0  0  0  0  0  0  0  0
   38.2424   -3.0722   -0.1615 C   0  0  0  0  0  0  0  0  0  0  0  0
   39.6032   -2.6935   -0.1642 C   0  0  0  0  0  0  0  0  0  0  0  0
   39.7741   -1.3349   -0.1658 C   0  0  0  0  0  0  0  0  0  0  0  0
   38.2724   -0.4857   -0.1637 S   0  0  0  0  0  0  0  0  0  0  0  0
   30.6074   -3.2864   -0.1440 C   0  0  0  0  0  0  0  0  0  0  0  0
   29.2377   -2.9906   -0.1397 C   0  0  0  0  0  0  0  0  0  0  0  0
   28.9591   -1.6340   -0.1400 C   0  0  0  0  0  0  0  0  0  0  0  0
   30.4396   -0.7023   -0.1569 S   0  0  0  0  0  0  0  0  0  0  0  0
   33.1935    0.3256   -0.1450 N   0  0  0  0  0  0  0  0  0  0  0  0
   35.4552    0.3902   -0.1487 N   0  0  0  0  0  0  0  0  0  0  0  0
   34.5406   -6.9972    0.9104 H   0  0  0  0  0  0  0  0  0  0  0  0
   35.4245   -6.9987   -0.6379 H   0  0  0  0  0  0  0  0  0  0  0  0
   33.6336   -7.0487   -0.6238 H   0  0  0  0  0  0  0  0  0  0  0  0
   37.8980   -4.0954   -0.1594 H   0  0  0  0  0  0  0  0  0  0  0  0
   40.4249   -3.3992   -0.1647 H   0  0  0  0  0  0  0  0  0  0  0  0
   31.0093   -4.2885   -0.1381 H   0  0  0  0  0  0  0  0  0  0  0  0
   28.4655   -3.7502   -0.1227 H   0  0  0  0  0  0  0  0  0  0  0  0
   40.7000   -0.7780   -0.1678 H   0  0  0  0  0  0  0  0  0  0  0  0
  -37.5757   -3.3840    0.0415 H   0  0  0  0  0  0  0  0  0  0  0  0
   -4.5443   -0.0025    0.0731 O   0  0  0  0  0  0  0  0  0  0  0  0
  -23.9627   -0.8158   -0.0314 O   0  0  0  0  0  0  0  0  0  0  0  0
   34.3030    1.1051   -0.1442 O   0  0  0  0  0  0  0  0  0  0  0  0
   14.8853    0.3171    0.0514 O   0  0  0  0  0  0  0  0  0  0  0  0
  1  2  4  0  0  0  0
  1  5  1  0  0  0  0
  1 45  4  0  0  0  0
  2  3  4  0  0  0  0
  2 30  1  0  0  0  0
  3  4  2  0  0  0  0
  3 31  1  0  0  0  0
  4  5  1  0  0  0  0
  4  6  4  0  0  0  0
  6  7  2  0  0  0  0
  6 10  1  0  0  0  0
  7  8  4  0  0  0  0
  7 32  1  0  0  0  0
  8  9  4  0  0  0  0
  8 11  4  0  0  0  0
  9 10  1  0  0  0  0
  9 14  4  0  0  0  0
 11 12  4  0  0  0  0
 11 19  1  0  0  0  0
 12 13  4  0  0  0  0
 12 15  1  0  0  0  0
 13 14  4  0  0  0  0
 13 17  4  0  0  0  0
 14 18  1  0  0  0  0
 15 16  1  0  0  0  0
 16 17  2  0  0  0  0
 16262  1  0  0  0  0
 17 33  1  0  0  0  0
 18 20  2  0  0  0  0
 18 23  1  0  0  0  0
 19 24  2  0  0  0  0
 19 27  1  0  0  0  0
 20 21  4  0  0  0  0
 20 34  1  0  0  0  0
 21 22  2  0  0  0  0
 21 35  1  0  0  0  0
 22 23  1  0  0  0  0
 22 28  1  0  0  0  0
 24 25  4  0  0  0  0
 24 36  1  0  0  0  0
 25 26  2  0  0  0  0
 25 37  1  0  0  0  0
 26 27  1  0  0  0  0
 26 29  1  0  0  0  0
 28 38  1  0  0  0  0
 28 39  1  0  0  0  0
 28 40  1  0  0  0  0
 29 41  1  0  0  0  0
 29 42  1  0  0  0  0
 29 43  1  0  0  0  0
 44 45  4  0  0  0  0
 44 49  1  0  0  0  0
 44 52  4  0  0  0  0
 45 46  4  0  0  0  0
 46 47  1  0  0  0  0
 46 59  4  0  0  0  0
 47 48  4  0  0  0  0
 47 60  2  0  0  0  0
 48 49  4  0  0  0  0
 48 53  4  0  0  0  0
 49 50  4  0  0  0  0
 50 51  1  0  0  0  0
 51 52  1  0  0  0  0
 51 54  1  0  0  0  0
 53 55  4  0  0  0  0
 53 58  1  0  0  0  0
 54 85  1  0  0  0  0
 54 86  1  0  0  0  0
 54 87  1  0  0  0  0
 55 56  4  0  0  0  0
 55 88  1  0  0  0  0
 56 57  2  0  0  0  0
 56 89  1  0  0  0  0
 57 58  1  0  0  0  0
 57 61  4  0  0  0  0
 59264  1  0  0  0  0
 60264  1  0  0  0  0
 61 62  2  0  0  0  0
 61 65  1  0  0  0  0
 62 63  4  0  0  0  0
 62 90  1  0  0  0  0
 63 64  4  0  0  0  0
 63 66  4  0  0  0  0
 64 65  1  0  0  0  0
 64 69  4  0  0  0  0
 66 67  4  0  0  0  0
 66 74  1  0  0  0  0
 67 68  4  0  0  0  0
 67 70  1  0  0  0  0
 68 69  4  0  0  0  0
 68 72  4  0  0  0  0
 69 73  1  0  0  0  0
 70 71  1  0  0  0  0
 71 72  2  0  0  0  0
 71120  4  0  0  0  0
 72 91  1  0  0  0  0
 73 75  2  0  0  0  0
 73 78  1  0  0  0  0
 74 79  2  0  0  0  0
 74 82  1  0  0  0  0
 75 76  4  0  0  0  0
 75 92  1  0  0  0  0
 76 77  2  0  0  0  0
 76 93  1  0  0  0  0
 77 78  1  0  0  0  0
 77 83  1  0  0  0  0
 79 80  4  0  0  0  0
 79 94  1  0  0  0  0
 80 81  2  0  0  0  0
 80 95  1  0  0  0  0
 81 82  1  0  0  0  0
 81 84  1  0  0  0  0
 83 96  1  0  0  0  0
 83 97  1  0  0  0  0
 83 98  1  0  0  0  0
 84 99  1  0  0  0  0
 84100  1  0  0  0  0
 84101  1  0  0  0  0
102103  4  0  0  0  0
102107  1  0  0  0  0
102110  4  0  0  0  0
103104  4  0  0  0  0
103112  4  0  0  0  0
104105  1  0  0  0  0
104122  2  0  0  0  0
105106  4  0  0  0  0
105123  2  0  0  0  0
106107  4  0  0  0  0
106111  4  0  0  0  0
107108  4  0  0  0  0
108109  1  0  0  0  0
109110  1  0  0  0  0
109113  1  0  0  0  0
111114  4  0  0  0  0
111117  1  0  0  0  0
112118  4  0  0  0  0
112121  1  0  0  0  0
113148  1  0  0  0  0
113149  1  0  0  0  0
113150  1  0  0  0  0
114115  4  0  0  0  0
114151  1  0  0  0  0
115116  2  0  0  0  0
115152  1  0  0  0  0
116117  1  0  0  0  0
116124  4  0  0  0  0
118119  4  0  0  0  0
118153  1  0  0  0  0
119120  2  0  0  0  0
119154  1  0  0  0  0
120121  1  0  0  0  0
122263  1  0  0  0  0
123263  1  0  0  0  0
124125  2  0  0  0  0
124128  1  0  0  0  0
125126  4  0  0  0  0
125155  1  0  0  0  0
126127  4  0  0  0  0
126129  4  0  0  0  0
127128  1  0  0  0  0
127132  4  0  0  0  0
129130  4  0  0  0  0
129137  1  0  0  0  0
130131  4  0  0  0  0
130133  1  0  0  0  0
131132  4  0  0  0  0
131135  4  0  0  0  0
132136  1  0  0  0  0
133134  1  0  0  0  0
134135  2  0  0  0  0
134185  4  0  0  0  0
135156  1  0  0  0  0
136138  2  0  0  0  0
136141  1  0  0  0  0
137142  2  0  0  0  0
137145  1  0  0  0  0
138139  4  0  0  0  0
138157  1  0  0  0  0
139140  2  0  0  0  0
139158  1  0  0  0  0
140141  1  0  0  0  0
140146  1  0  0  0  0
142143  4  0  0  0  0
142159  1  0  0  0  0
143144  2  0  0  0  0
143160  1  0  0  0  0
144145  1  0  0  0  0
144147  1  0  0  0  0
146161  1  0  0  0  0
146162  1  0  0  0  0
146163  1  0  0  0  0
147164  1  0  0  0  0
147165  1  0  0  0  0
147166  1  0  0  0  0
167168  4  0  0  0  0
167172  1  0  0  0  0
167175  4  0  0  0  0
168169  4  0  0  0  0
168177  4  0  0  0  0
169170  1  0  0  0  0
169187  2  0  0  0  0
170171  4  0  0  0  0
170188  2  0  0  0  0
171172  4  0  0  0  0
171176  4  0  0  0  0
172173  4  0  0  0  0
173174  1  0  0  0  0
174175  1  0  0  0  0
174178  1  0  0  0  0
176179  4  0  0  0  0
176182  1  0  0  0  0
177183  4  0  0  0  0
177186  1  0  0  0  0
178213  1  0  0  0  0
178214  1  0  0  0  0
178215  1  0  0  0  0
179180  4  0  0  0  0
179216  1  0  0  0  0
180181  2  0  0  0  0
180217  1  0  0  0  0
181182  1  0  0  0  0
181189  4  0  0  0  0
183184  4  0  0  0  0
183218  1  0  0  0  0
184185  2  0  0  0  0
184219  1  0  0  0  0
185186  1  0  0  0  0
187266  1  0  0  0  0
188266  1  0  0  0  0
189190  2  0  0  0  0
189193  1  0  0  0  0
190191  4  0  0  0  0
190220  1  0  0  0  0
191192  4  0  0  0  0
191194  4  0  0  0  0
192193  1  0  0  0  0
192197  4  0  0  0  0
194195  4  0  0  0  0
194202  1  0  0  0  0
195196  4  0  0  0  0
195198  1  0  0  0  0
196197  4  0  0  0  0
196200  4  0  0  0  0
197201  1  0  0  0  0
198199  1  0  0  0  0
199200  2  0  0  0  0
199250  4  0  0  0  0
200221  1  0  0  0  0
201203  2  0  0  0  0
201206  1  0  0  0  0
202207  2  0  0  0  0
202210  1  0  0  0  0
203204  4  0  0  0  0
203222  1  0  0  0  0
204205  2  0  0  0  0
204223  1  0  0  0  0
205206  1  0  0  0  0
205211  1  0  0  0  0
207208  4  0  0  0  0
207224  1  0  0  0  0
208209  2  0  0  0  0
208225  1  0  0  0  0
209210  1  0  0  0  0
209212  1  0  0  0  0
211226  1  0  0  0  0
211227  1  0  0  0  0
211228  1  0  0  0  0
212229  1  0  0  0  0
212230  1  0  0  0  0
212231  1  0  0  0  0
232233  4  0  0  0  0
232237  1  0  0  0  0
232240  4  0  0  0  0
233234  4  0  0  0  0
233242  4  0  0  0  0
234235  1  0  0  0  0
234252  4  0  0  0  0
235236  4  0  0  0  0
235253  4  0  0  0  0
236237  4  0  0  0  0
236241  4  0  0  0  0
237238  4  0  0  0  0
238239  4  0  0  0  0
239240  4  0  0  0  0
239243  1  0  0  0  0
241244  4  0  0  0  0
241247  1  0  0  0  0
242248  4  0  0  0  0
242251  1  0  0  0  0
243254  1  0  0  0  0
243255  1  0  0  0  0
243256  1  0  0  0  0
244245  4  0  0  0  0
244257  1  0  0  0  0
245246  2  0  0  0  0
245258  1  0  0  0  0
246247  1  0  0  0  0
246261  1  0  0  0  0
248249  4  0  0  0  0
248259  1  0  0  0  0
249250  2  0  0  0  0
249260  1  0  0  0  0
250251  1  0  0  0  0
252265  1  0  0  0  0
253265  1  0  0  0  0
M  END
