# Supplementary material for: Design Principles for the Acceptor Units in Donor–Acceptor Conjugated Polymers
Source: ACS Omega. 2022 Oct 18;7(43):38969–78. doi: 10.1021/acsomega.2c04713 (PMC9631416; doi:10.1021/acsomega.2c04713)
Supplement: Supplementary file 2 — ao2c04713_si_002.zip [file ao2c04713_si_002.zip › mol-acceptors/A39.mol]

Title Card Required

Created by GaussView 6.0.16
282321  0  0  0  0  0  0  0  0  0    0
   28.1169   -0.7862   -0.0856 C   0  0  0  0  0  0  0  0  0  0  0  0
   28.6036   -2.0862   -0.0610 C   0  0  0  0  0  0  0  0  0  0  0  0
   30.0056   -2.1702   -0.0482 C   0  0  0  0  0  0  0  0  0  0  0  0
   30.6379   -0.9415   -0.0614 C   0  0  0  0  0  0  0  0  0  0  0  0
   29.4618    0.3541   -0.1042 S   0  0  0  0  0  0  0  0  0  0  0  0
   32.0527   -0.6650   -0.0419 C   0  0  0  0  0  0  0  0  0  0  0  0
   32.6863    0.5287    0.1678 C   0  0  0  0  0  0  0  0  0  0  0  0
   34.1149    0.4501    0.1295 C   0  0  0  0  0  0  0  0  0  0  0  0
   34.5660   -0.8799   -0.1108 C   0  0  0  0  0  0  0  0  0  0  0  0
   33.2089   -1.9817   -0.3115 S   0  0  0  0  0  0  0  0  0  0  0  0
   35.0525    1.4825    0.3497 C   0  0  0  0  0  0  0  0  0  0  0  0
   36.4023    1.1198    0.3204 C   0  0  0  0  0  0  0  0  0  0  0  0
   36.8510   -0.2086    0.0783 C   0  0  0  0  0  0  0  0  0  0  0  0
   35.9126   -1.2417   -0.1398 C   0  0  0  0  0  0  0  0  0  0  0  0
   37.7641    2.2208    0.5116 S   0  0  0  0  0  0  0  0  0  0  0  0
   38.8890    0.9067    0.2599 C   0  0  0  0  0  0  0  0  0  0  0  0
   38.2878   -0.2875    0.0472 C   0  0  0  0  0  0  0  0  0  0  0  0
   36.3178   -2.6364   -0.3906 C   0  0  0  0  0  0  0  0  0  0  0  0
   34.6489    2.8765    0.6017 C   0  0  0  0  0  0  0  0  0  0  0  0
   36.0663   -3.4113   -1.4906 C   0  0  0  0  0  0  0  0  0  0  0  0
   36.5754   -4.7381   -1.3846 C   0  0  0  0  0  0  0  0  0  0  0  0
   37.2129   -4.9914   -0.2033 C   0  0  0  0  0  0  0  0  0  0  0  0
   37.1914   -3.5708    0.8129 S   0  0  0  0  0  0  0  0  0  0  0  0
   34.9126    3.6538    1.6975 C   0  0  0  0  0  0  0  0  0  0  0  0
   34.4065    4.9815    1.5928 C   0  0  0  0  0  0  0  0  0  0  0  0
   33.7594    5.2335    0.4163 C   0  0  0  0  0  0  0  0  0  0  0  0
   33.7668    3.8105   -0.5961 S   0  0  0  0  0  0  0  0  0  0  0  0
   37.8621   -6.2626    0.2523 C   0  0  0  0  0  0  0  0  0  0  0  0
   33.1119    6.5063   -0.0371 C   0  0  0  0  0  0  0  0  0  0  0  0
   27.9466   -2.9429   -0.0470 H   0  0  0  0  0  0  0  0  0  0  0  0
   30.5440   -3.1097   -0.0132 H   0  0  0  0  0  0  0  0  0  0  0  0
   32.1526    1.4464    0.3764 H   0  0  0  0  0  0  0  0  0  0  0  0
   38.8315   -1.2039   -0.1381 H   0  0  0  0  0  0  0  0  0  0  0  0
   35.5423   -3.0342   -2.3605 H   0  0  0  0  0  0  0  0  0  0  0  0
   36.4739   -5.4824   -2.1664 H   0  0  0  0  0  0  0  0  0  0  0  0
   35.4431    3.2772    2.5636 H   0  0  0  0  0  0  0  0  0  0  0  0
   34.5171    5.7275    2.3718 H   0  0  0  0  0  0  0  0  0  0  0  0
   37.3961   -6.6588    1.1596 H   0  0  0  0  0  0  0  0  0  0  0  0
   38.9268   -6.1267    0.4652 H   0  0  0  0  0  0  0  0  0  0  0  0
   37.7739   -7.0244   -0.5252 H   0  0  0  0  0  0  0  0  0  0  0  0
   33.5746    6.9005   -0.9470 H   0  0  0  0  0  0  0  0  0  0  0  0
   33.2062    7.2686    0.7393 H   0  0  0  0  0  0  0  0  0  0  0  0
   32.0457    6.3733   -0.2450 H   0  0  0  0  0  0  0  0  0  0  0  0
   25.6343   -1.2526   -0.0861 C   0  0  0  0  0  0  0  0  0  0  0  0
   26.7397   -0.3637   -0.0999 C   0  0  0  0  0  0  0  0  0  0  0  0
   26.3094    0.9845   -0.1279 C   0  0  0  0  0  0  0  0  0  0  0  0
   24.9332    1.4143   -0.1397 C   0  0  0  0  0  0  0  0  0  0  0  0
   23.8276    0.5255   -0.1244 C   0  0  0  0  0  0  0  0  0  0  0  0
   24.2581   -0.8229   -0.0980 C   0  0  0  0  0  0  0  0  0  0  0  0
   23.4826   -1.9326   -0.0741 N   0  0  0  0  0  0  0  0  0  0  0  0
   24.3533   -2.9203   -0.0452 N   0  0  0  0  0  0  0  0  0  0  0  0
   25.6350   -2.6083   -0.0548 N   0  0  0  0  0  0  0  0  0  0  0  0
   22.4510    0.9480   -0.1329 C   0  0  0  0  0  0  0  0  0  0  0  0
   23.9173   -4.3078   -0.0763 C   0  0  0  0  0  0  0  0  0  0  0  0
   21.9644    2.2485   -0.1471 C   0  0  0  0  0  0  0  0  0  0  0  0
   20.5631    2.3333   -0.1502 C   0  0  0  0  0  0  0  0  0  0  0  0
   19.9293    1.1046   -0.1383 C   0  0  0  0  0  0  0  0  0  0  0  0
   21.1057   -0.1922   -0.1320 S   0  0  0  0  0  0  0  0  0  0  0  0
   27.0849    2.0942   -0.1530 N   0  0  0  0  0  0  0  0  0  0  0  0
   26.2143    3.0820   -0.1817 N   0  0  0  0  0  0  0  0  0  0  0  0
   24.9326    2.7700   -0.1715 N   0  0  0  0  0  0  0  0  0  0  0  0
   18.5153    0.8307   -0.1279 C   0  0  0  0  0  0  0  0  0  0  0  0
   17.8783   -0.3684    0.0484 C   0  0  0  0  0  0  0  0  0  0  0  0
   16.4523   -0.2869    0.0092 C   0  0  0  0  0  0  0  0  0  0  0  0
   16.0022    1.0489   -0.1966 C   0  0  0  0  0  0  0  0  0  0  0  0
   17.3603    2.1550   -0.3620 S   0  0  0  0  0  0  0  0  0  0  0  0
   15.5110   -1.3258    0.1974 C   0  0  0  0  0  0  0  0  0  0  0  0
   14.1649   -0.9622    0.1745 C   0  0  0  0  0  0  0  0  0  0  0  0
   13.7148    0.3737   -0.0313 C   0  0  0  0  0  0  0  0  0  0  0  0
   14.6561    1.4125   -0.2196 C   0  0  0  0  0  0  0  0  0  0  0  0
   12.8067   -2.0680    0.3404 S   0  0  0  0  0  0  0  0  0  0  0  0
   11.6517   -0.7435    0.1070 C   0  0  0  0  0  0  0  0  0  0  0  0
   12.2889    0.4554   -0.0698 C   0  0  0  0  0  0  0  0  0  0  0  0
   14.2531    2.8135   -0.4328 C   0  0  0  0  0  0  0  0  0  0  0  0
   15.9141   -2.7268    0.4104 C   0  0  0  0  0  0  0  0  0  0  0  0
   14.5057    3.6173   -1.5117 C   0  0  0  0  0  0  0  0  0  0  0  0
   14.0030    4.9428   -1.3681 C   0  0  0  0  0  0  0  0  0  0  0  0
   13.3694    5.1660   -0.1785 C   0  0  0  0  0  0  0  0  0  0  0  0
   13.3856    3.7180    0.7978 S   0  0  0  0  0  0  0  0  0  0  0  0
   15.6609   -3.5309    1.4889 C   0  0  0  0  0  0  0  0  0  0  0  0
   16.1639   -4.8563    1.3452 C   0  0  0  0  0  0  0  0  0  0  0  0
   16.7983   -5.0791    0.1559 C   0  0  0  0  0  0  0  0  0  0  0  0
   16.7826   -3.6307   -0.8199 S   0  0  0  0  0  0  0  0  0  0  0  0
   12.7294    6.4280    0.3142 C   0  0  0  0  0  0  0  0  0  0  0  0
   17.4389   -6.3408   -0.3367 C   0  0  0  0  0  0  0  0  0  0  0  0
   23.8642   -4.6547   -1.1099 H   0  0  0  0  0  0  0  0  0  0  0  0
   22.9339   -4.3638    0.3831 H   0  0  0  0  0  0  0  0  0  0  0  0
   24.6383   -4.9057    0.4760 H   0  0  0  0  0  0  0  0  0  0  0  0
   22.6218    3.1051   -0.1499 H   0  0  0  0  0  0  0  0  0  0  0  0
   20.0254    3.2739   -0.1479 H   0  0  0  0  0  0  0  0  0  0  0  0
   18.4100   -1.2932    0.2290 H   0  0  0  0  0  0  0  0  0  0  0  0
   11.7573    1.3803   -0.2501 H   0  0  0  0  0  0  0  0  0  0  0  0
   15.0261    3.2617   -2.3928 H   0  0  0  0  0  0  0  0  0  0  0  0
   14.1064    5.7080   -2.1292 H   0  0  0  0  0  0  0  0  0  0  0  0
   15.1398   -3.1758    2.3697 H   0  0  0  0  0  0  0  0  0  0  0  0
   16.0600   -5.6218    2.1060 H   0  0  0  0  0  0  0  0  0  0  0  0
   13.2056    6.8004    1.2263 H   0  0  0  0  0  0  0  0  0  0  0  0
   11.6664    6.2905    0.5349 H   0  0  0  0  0  0  0  0  0  0  0  0
   12.8128    7.2084   -0.4453 H   0  0  0  0  0  0  0  0  0  0  0  0
   16.9637   -6.7127   -1.2496 H   0  0  0  0  0  0  0  0  0  0  0  0
   17.3545   -7.1216    0.4222 H   0  0  0  0  0  0  0  0  0  0  0  0
   18.5022   -6.2032   -0.5560 H   0  0  0  0  0  0  0  0  0  0  0  0
    5.2333   -1.3210    0.1313 C   0  0  0  0  0  0  0  0  0  0  0  0
    6.3400   -0.4334    0.1152 C   0  0  0  0  0  0  0  0  0  0  0  0
    5.9111    0.9156    0.0935 C   0  0  0  0  0  0  0  0  0  0  0  0
    4.5355    1.3471    0.0874 C   0  0  0  0  0  0  0  0  0  0  0  0
    3.4288    0.4595    0.1027 C   0  0  0  0  0  0  0  0  0  0  0  0
    3.8577   -0.8895    0.1253 C   0  0  0  0  0  0  0  0  0  0  0  0
    3.0809   -1.9982    0.1497 N   0  0  0  0  0  0  0  0  0  0  0  0
    3.9502   -2.9872    0.1726 N   0  0  0  0  0  0  0  0  0  0  0  0
    5.2323   -2.6767    0.1591 N   0  0  0  0  0  0  0  0  0  0  0  0
    2.0527    0.8836    0.0953 C   0  0  0  0  0  0  0  0  0  0  0  0
    7.7161   -0.8575    0.1190 C   0  0  0  0  0  0  0  0  0  0  0  0
    3.5124   -4.3740    0.1393 C   0  0  0  0  0  0  0  0  0  0  0  0
    1.5675    2.1846    0.0746 C   0  0  0  0  0  0  0  0  0  0  0  0
    0.1663    2.2709    0.0693 C   0  0  0  0  0  0  0  0  0  0  0  0
   -0.4688    1.0429    0.0850 C   0  0  0  0  0  0  0  0  0  0  0  0
    0.7061   -0.2548    0.1184 S   0  0  0  0  0  0  0  0  0  0  0  0
    8.2014   -2.1586    0.1286 C   0  0  0  0  0  0  0  0  0  0  0  0
    9.6026   -2.2448    0.1286 C   0  0  0  0  0  0  0  0  0  0  0  0
   10.2376   -1.0166    0.1190 C   0  0  0  0  0  0  0  0  0  0  0  0
    9.0624    0.2813    0.1186 S   0  0  0  0  0  0  0  0  0  0  0  0
    6.6879    2.0243    0.0700 N   0  0  0  0  0  0  0  0  0  0  0  0
    5.8185    3.0133    0.0467 N   0  0  0  0  0  0  0  0  0  0  0  0
    4.5365    2.7028    0.0597 N   0  0  0  0  0  0  0  0  0  0  0  0
   -1.8830    0.7699    0.0748 C   0  0  0  0  0  0  0  0  0  0  0  0
   -2.5206   -0.4297   -0.0946 C   0  0  0  0  0  0  0  0  0  0  0  0
   -3.9466   -0.3469   -0.0573 C   0  0  0  0  0  0  0  0  0  0  0  0
   -4.3961    0.9905    0.1393 C   0  0  0  0  0  0  0  0  0  0  0  0
   -3.0372    2.0965    0.2998 S   0  0  0  0  0  0  0  0  0  0  0  0
   -4.8884   -1.3863   -0.2400 C   0  0  0  0  0  0  0  0  0  0  0  0
   -6.2343   -1.0217   -0.2205 C   0  0  0  0  0  0  0  0  0  0  0  0
   -6.6838    0.3158   -0.0239 C   0  0  0  0  0  0  0  0  0  0  0  0
   -5.7419    1.3551    0.1587 C   0  0  0  0  0  0  0  0  0  0  0  0
   -7.5931   -2.1277   -0.3806 S   0  0  0  0  0  0  0  0  0  0  0  0
   -8.7474   -0.8013   -0.1551 C   0  0  0  0  0  0  0  0  0  0  0  0
   -8.1098    0.3985    0.0139 C   0  0  0  0  0  0  0  0  0  0  0  0
   -6.1441    2.7577    0.3630 C   0  0  0  0  0  0  0  0  0  0  0  0
   -4.4863   -2.7888   -0.4443 C   0  0  0  0  0  0  0  0  0  0  0  0
   -5.8902    3.5682    1.4367 C   0  0  0  0  0  0  0  0  0  0  0  0
   -6.3919    4.8931    1.2849 C   0  0  0  0  0  0  0  0  0  0  0  0
   -7.0261    5.1092    0.0943 C   0  0  0  0  0  0  0  0  0  0  0  0
   -7.0116    3.6550   -0.8728 S   0  0  0  0  0  0  0  0  0  0  0  0
   -4.7403   -3.5993   -1.5179 C   0  0  0  0  0  0  0  0  0  0  0  0
   -4.2387   -4.9243   -1.3661 C   0  0  0  0  0  0  0  0  0  0  0  0
   -3.6045   -5.1405   -0.1755 C   0  0  0  0  0  0  0  0  0  0  0  0
   -3.6189   -3.6862    0.7915 S   0  0  0  0  0  0  0  0  0  0  0  0
   -7.6660    6.3684   -0.4056 C   0  0  0  0  0  0  0  0  0  0  0  0
   -2.9648   -6.3997    0.3245 C   0  0  0  0  0  0  0  0  0  0  0  0
    3.4558   -4.7184   -0.8949 H   0  0  0  0  0  0  0  0  0  0  0  0
    2.5301   -4.4297    0.6012 H   0  0  0  0  0  0  0  0  0  0  0  0
    4.2341   -4.9743    0.6881 H   0  0  0  0  0  0  0  0  0  0  0  0
    2.2259    3.0403    0.0588 H   0  0  0  0  0  0  0  0  0  0  0  0
   -0.3705    3.2116    0.0402 H   0  0  0  0  0  0  0  0  0  0  0  0
    7.5432   -3.0145    0.1303 H   0  0  0  0  0  0  0  0  0  0  0  0
   10.1395   -3.1859    0.1225 H   0  0  0  0  0  0  0  0  0  0  0  0
   -1.9893   -1.3558   -0.2701 H   0  0  0  0  0  0  0  0  0  0  0  0
   -8.6412    1.3244    0.1897 H   0  0  0  0  0  0  0  0  0  0  0  0
   -5.3695    3.2178    2.3197 H   0  0  0  0  0  0  0  0  0  0  0  0
   -6.2876    5.6630    2.0411 H   0  0  0  0  0  0  0  0  0  0  0  0
   -5.2610   -3.2490   -2.4009 H   0  0  0  0  0  0  0  0  0  0  0  0
   -4.3431   -5.6942   -2.1223 H   0  0  0  0  0  0  0  0  0  0  0  0
   -8.7302    6.2309   -0.6208 H   0  0  0  0  0  0  0  0  0  0  0  0
   -7.1929    6.7330   -1.3225 H   0  0  0  0  0  0  0  0  0  0  0  0
   -7.5784    7.1544    0.3475 H   0  0  0  0  0  0  0  0  0  0  0  0
   -1.9006   -6.2624    0.5397 H   0  0  0  0  0  0  0  0  0  0  0  0
   -3.0524   -7.1858   -0.4287 H   0  0  0  0  0  0  0  0  0  0  0  0
   -3.4380   -6.7643    1.2413 H   0  0  0  0  0  0  0  0  0  0  0  0
  -15.1656   -1.3812   -0.1590 C   0  0  0  0  0  0  0  0  0  0  0  0
  -14.0594   -0.4931   -0.1776 C   0  0  0  0  0  0  0  0  0  0  0  0
  -14.4890    0.8557   -0.2012 C   0  0  0  0  0  0  0  0  0  0  0  0
  -15.8649    1.2865   -0.2048 C   0  0  0  0  0  0  0  0  0  0  0  0
  -16.9711    0.3984   -0.1850 C   0  0  0  0  0  0  0  0  0  0  0  0
  -16.5414   -0.9504   -0.1627 C   0  0  0  0  0  0  0  0  0  0  0  0
  -17.3176   -2.0595   -0.1362 N   0  0  0  0  0  0  0  0  0  0  0  0
  -16.4477   -3.0480   -0.1135 N   0  0  0  0  0  0  0  0  0  0  0  0
  -15.1658   -2.7369   -0.1296 N   0  0  0  0  0  0  0  0  0  0  0  0
  -18.3474    0.8217   -0.1857 C   0  0  0  0  0  0  0  0  0  0  0  0
  -12.6831   -0.9165   -0.1719 C   0  0  0  0  0  0  0  0  0  0  0  0
  -16.8849   -4.4351   -0.1443 C   0  0  0  0  0  0  0  0  0  0  0  0
  -18.8337    2.1224   -0.1961 C   0  0  0  0  0  0  0  0  0  0  0  0
  -20.2350    2.2077   -0.1917 C   0  0  0  0  0  0  0  0  0  0  0  0
  -20.8691    0.9791   -0.1776 C   0  0  0  0  0  0  0  0  0  0  0  0
  -19.6931   -0.3180   -0.1790 S   0  0  0  0  0  0  0  0  0  0  0  0
  -12.1973   -2.2173   -0.1508 C   0  0  0  0  0  0  0  0  0  0  0  0
  -10.7960   -2.3030   -0.1470 C   0  0  0  0  0  0  0  0  0  0  0  0
  -10.1615   -1.0747   -0.1642 C   0  0  0  0  0  0  0  0  0  0  0  0
  -11.3370    0.2225   -0.1973 S   0  0  0  0  0  0  0  0  0  0  0  0
  -13.7129    1.9648   -0.2287 N   0  0  0  0  0  0  0  0  0  0  0  0
  -14.5829    2.9533   -0.2510 N   0  0  0  0  0  0  0  0  0  0  0  0
  -15.8647    2.6422   -0.2344 N   0  0  0  0  0  0  0  0  0  0  0  0
  -22.2830    0.7050   -0.1598 C   0  0  0  0  0  0  0  0  0  0  0  0
  -22.9185   -0.4936    0.0245 C   0  0  0  0  0  0  0  0  0  0  0  0
  -24.3448   -0.4132   -0.0092 C   0  0  0  0  0  0  0  0  0  0  0  0
  -24.7967    0.9213   -0.2191 C   0  0  0  0  0  0  0  0  0  0  0  0
  -23.4399    2.0275   -0.3952 S   0  0  0  0  0  0  0  0  0  0  0  0
  -25.2845   -1.4518    0.1874 C   0  0  0  0  0  0  0  0  0  0  0  0
  -26.6310   -1.0894    0.1683 C   0  0  0  0  0  0  0  0  0  0  0  0
  -27.0830    0.2451   -0.0416 C   0  0  0  0  0  0  0  0  0  0  0  0
  -26.1433    1.2837   -0.2383 C   0  0  0  0  0  0  0  0  0  0  0  0
  -27.9877   -2.1954    0.3448 S   0  0  0  0  0  0  0  0  0  0  0  0
  -29.1447   -0.8731    0.1090 C   0  0  0  0  0  0  0  0  0  0  0  0
  -28.5094    0.3254   -0.0753 C   0  0  0  0  0  0  0  0  0  0  0  0
  -26.5482    2.6835   -0.4562 C   0  0  0  0  0  0  0  0  0  0  0  0
  -24.8795   -2.8516    0.4050 C   0  0  0  0  0  0  0  0  0  0  0  0
  -26.3002    3.4826   -1.5398 C   0  0  0  0  0  0  0  0  0  0  0  0
  -26.8033    4.8083   -1.4002 C   0  0  0  0  0  0  0  0  0  0  0  0
  -27.4326    5.0365   -0.2092 C   0  0  0  0  0  0  0  0  0  0  0  0
  -27.4116    3.5929    0.7735 S   0  0  0  0  0  0  0  0  0  0  0  0
  -25.1282   -3.6512    1.4880 C   0  0  0  0  0  0  0  0  0  0  0  0
  -24.6247   -4.9768    1.3482 C   0  0  0  0  0  0  0  0  0  0  0  0
  -23.9946   -5.2043    0.1576 C   0  0  0  0  0  0  0  0  0  0  0  0
  -24.0151   -3.7603   -0.8245 S   0  0  0  0  0  0  0  0  0  0  0  0
  -28.0719    6.3002    0.2801 C   0  0  0  0  0  0  0  0  0  0  0  0
  -23.3550   -6.4678   -0.3319 C   0  0  0  0  0  0  0  0  0  0  0  0
  -16.9439   -4.7805   -1.1781 H   0  0  0  0  0  0  0  0  0  0  0  0
  -17.8660   -4.4909    0.3203 H   0  0  0  0  0  0  0  0  0  0  0  0
  -16.1615   -5.0344    0.4032 H   0  0  0  0  0  0  0  0  0  0  0  0
  -18.1760    2.9787   -0.2014 H   0  0  0  0  0  0  0  0  0  0  0  0
  -20.7725    3.1484   -0.1853 H   0  0  0  0  0  0  0  0  0  0  0  0
  -12.8553   -3.0732   -0.1336 H   0  0  0  0  0  0  0  0  0  0  0  0
  -10.2588   -3.2434   -0.1176 H   0  0  0  0  0  0  0  0  0  0  0  0
  -22.3855   -1.4172    0.2074 H   0  0  0  0  0  0  0  0  0  0  0  0
  -29.0427    1.2488   -0.2586 H   0  0  0  0  0  0  0  0  0  0  0  0
  -25.7829    3.1234   -2.4211 H   0  0  0  0  0  0  0  0  0  0  0  0
  -26.7034    5.5702   -2.1651 H   0  0  0  0  0  0  0  0  0  0  0  0
  -25.6463   -3.2926    2.3691 H   0  0  0  0  0  0  0  0  0  0  0  0
  -24.7252   -5.7390    2.1127 H   0  0  0  0  0  0  0  0  0  0  0  0
  -27.5929    6.6769    1.1890 H   0  0  0  0  0  0  0  0  0  0  0  0
  -29.1341    6.1629    0.5048 H   0  0  0  0  0  0  0  0  0  0  0  0
  -27.9915    7.0773   -0.4831 H   0  0  0  0  0  0  0  0  0  0  0  0
  -23.8337   -6.8443   -1.2410 H   0  0  0  0  0  0  0  0  0  0  0  0
  -23.4354   -7.2451    0.4310 H   0  0  0  0  0  0  0  0  0  0  0  0
  -22.2928   -6.3303   -0.5564 H   0  0  0  0  0  0  0  0  0  0  0  0
  -34.8893    0.7766    0.1339 C   0  0  0  0  0  0  0  0  0  0  0  0
  -34.4585   -0.5708    0.1458 C   0  0  0  0  0  0  0  0  0  0  0  0
  -35.5629   -1.4594    0.1620 C   0  0  0  0  0  0  0  0  0  0  0  0
  -36.9400   -1.0296    0.1652 C   0  0  0  0  0  0  0  0  0  0  0  0
  -37.3703    0.3173    0.1529 C   0  0  0  0  0  0  0  0  0  0  0  0
  -36.2668    1.2050    0.1370 C   0  0  0  0  0  0  0  0  0  0  0  0
  -36.2681    2.5623    0.1174 N   0  0  0  0  0  0  0  0  0  0  0  0
  -34.9873    2.8743    0.1001 N   0  0  0  0  0  0  0  0  0  0  0  0
  -34.1150    1.8875    0.1132 N   0  0  0  0  0  0  0  0  0  0  0  0
  -38.7527    0.7426    0.1562 C   0  0  0  0  0  0  0  0  0  0  0  0
  -33.0803   -0.9935    0.1405 C   0  0  0  0  0  0  0  0  0  0  0  0
  -34.5514    4.2617    0.1394 C   0  0  0  0  0  0  0  0  0  0  0  0
  -39.2386    2.0396    0.1508 C   0  0  0  0  0  0  0  0  0  0  0  0
  -40.6512    2.1208    0.1555 C   0  0  0  0  0  0  0  0  0  0  0  0
  -41.2512    0.8919    0.1643 C   0  0  0  0  0  0  0  0  0  0  0  0
  -40.1003   -0.3964    0.1677 S   0  0  0  0  0  0  0  0  0  0  0  0
  -32.5935   -2.2932    0.1404 C   0  0  0  0  0  0  0  0  0  0  0  0
  -31.1915   -2.3774    0.1329 C   0  0  0  0  0  0  0  0  0  0  0  0
  -30.5587   -1.1487    0.1269 C   0  0  0  0  0  0  0  0  0  0  0  0
  -31.7361    0.1473    0.1403 S   0  0  0  0  0  0  0  0  0  0  0  0
  -35.5618   -2.8157    0.1815 N   0  0  0  0  0  0  0  0  0  0  0  0
  -36.8434   -3.1277    0.1988 N   0  0  0  0  0  0  0  0  0  0  0  0
  -37.7149   -2.1413    0.1862 N   0  0  0  0  0  0  0  0  0  0  0  0
  -34.4806    4.5967    1.1758 H   0  0  0  0  0  0  0  0  0  0  0  0
  -35.2823    4.8650   -0.3935 H   0  0  0  0  0  0  0  0  0  0  0  0
  -33.5759    4.3237   -0.3361 H   0  0  0  0  0  0  0  0  0  0  0  0
  -38.5822    2.8968    0.1437 H   0  0  0  0  0  0  0  0  0  0  0  0
  -41.2001    3.0547    0.1525 H   0  0  0  0  0  0  0  0  0  0  0  0
  -33.2504   -3.1502    0.1405 H   0  0  0  0  0  0  0  0  0  0  0  0
  -30.6533   -3.3177    0.1181 H   0  0  0  0  0  0  0  0  0  0  0  0
  -42.3073    0.6634    0.1696 H   0  0  0  0  0  0  0  0  0  0  0  0
   39.9495    1.1136    0.2855 H   0  0  0  0  0  0  0  0  0  0  0  0
   26.6503    4.4694   -0.1516 C   0  0  0  0  0  0  0  0  0  0  0  0
    6.2564    4.4001    0.0801 C   0  0  0  0  0  0  0  0  0  0  0  0
  -14.1457    4.3404   -0.2204 C   0  0  0  0  0  0  0  0  0  0  0  0
  -37.2783   -4.5154    0.1596 C   0  0  0  0  0  0  0  0  0  0  0  0
   27.6324    4.5255   -0.6139 H   0  0  0  0  0  0  0  0  0  0  0  0
   26.7066    4.8161    0.8819 H   0  0  0  0  0  0  0  0  0  0  0  0
   25.9276    5.0674   -0.7015 H   0  0  0  0  0  0  0  0  0  0  0  0
    7.2376    4.4564   -0.3841 H   0  0  0  0  0  0  0  0  0  0  0  0
    6.3152    4.7437    1.1145 H   0  0  0  0  0  0  0  0  0  0  0  0
    5.5334    5.0007   -0.4666 H   0  0  0  0  0  0  0  0  0  0  0  0
  -14.0850    4.6855    0.8133 H   0  0  0  0  0  0  0  0  0  0  0  0
  -14.8700    4.9398   -0.7667 H   0  0  0  0  0  0  0  0  0  0  0  0
  -13.1653    4.3964   -0.6865 H   0  0  0  0  0  0  0  0  0  0  0  0
  -36.5586   -5.1160    0.7106 H   0  0  0  0  0  0  0  0  0  0  0  0
  -37.3282   -4.8570   -0.8759 H   0  0  0  0  0  0  0  0  0  0  0  0
  -38.2631   -4.5742    0.6158 H   0  0  0  0  0  0  0  0  0  0  0  0
  1  2  4  0  0  0  0
  1  5  1  0  0  0  0
  1 45  4  0  0  0  0
  2  3  4  0  0  0  0
  2 30  1  0  0  0  0
  3  4  2  0  0  0  0
  3 31  1  0  0  0  0
  4  5  1  0  0  0  0
  4  6  4  0  0  0  0
  6  7  2  0  0  0  0
  6 10  1  0  0  0  0
  7  8  4  0  0  0  0
  7 32  1  0  0  0  0
  8  9  4  0  0  0  0
  8 11  4  0  0  0  0
  9 10  1  0  0  0  0
  9 14  4  0  0  0  0
 11 12  4  0  0  0  0
 11 19  1  0  0  0  0
 12 13  4  0  0  0  0
 12 15  1  0  0  0  0
 13 14  4  0  0  0  0
 13 17  4  0  0  0  0
 14 18  1  0  0  0  0
 15 16  1  0  0  0  0
 16 17  2  0  0  0  0
 16266  1  0  0  0  0
 17 33  1  0  0  0  0
 18 20  2  0  0  0  0
 18 23  1  0  0  0  0
 19 24  2  0  0  0  0
 19 27  1  0  0  0  0
 20 21  4  0  0  0  0
 20 34  1  0  0  0  0
 21 22  2  0  0  0  0
 21 35  1  0  0  0  0
 22 23  1  0  0  0  0
 22 28  1  0  0  0  0
 24 25  4  0  0  0  0
 24 36  1  0  0  0  0
 25 26  2  0  0  0  0
 25 37  1  0  0  0  0
 26 27  1  0  0  0  0
 26 29  1  0  0  0  0
 28 38  1  0  0  0  0
 28 39  1  0  0  0  0
 28 40  1  0  0  0  0
 29 41  1  0  0  0  0
 29 42  1  0  0  0  0
 29 43  1  0  0  0  0
 44 45  4  0  0  0  0
 44 49  4  0  0  0  0
 44 52  4  0  0  0  0
 45 46  4  0  0  0  0
 46 47  4  0  0  0  0
 46 59  4  0  0  0  0
 47 48  4  0  0  0  0
 47 61  4  0  0  0  0
 48 49  4  0  0  0  0
 48 53  4  0  0  0  0
 49 50  4  0  0  0  0
 50 51  1  0  0  0  0
 51 52  1  0  0  0  0
 51 54  1  0  0  0  0
 53 55  4  0  0  0  0
 53 58  1  0  0  0  0
 54 86  1  0  0  0  0
 54 87  1  0  0  0  0
 54 88  1  0  0  0  0
 55 56  4  0  0  0  0
 55 89  1  0  0  0  0
 56 57  2  0  0  0  0
 56 90  1  0  0  0  0
 57 58  1  0  0  0  0
 57 62  4  0  0  0  0
 59 60  1  0  0  0  0
 60 61  1  0  0  0  0
 60267  1  0  0  0  0
 62 63  2  0  0  0  0
 62 66  1  0  0  0  0
 63 64  4  0  0  0  0
 63 91  1  0  0  0  0
 64 65  4  0  0  0  0
 64 67  4  0  0  0  0
 65 66  1  0  0  0  0
 65 70  4  0  0  0  0
 67 68  4  0  0  0  0
 67 75  1  0  0  0  0
 68 69  4  0  0  0  0
 68 71  1  0  0  0  0
 69 70  4  0  0  0  0
 69 73  4  0  0  0  0
 70 74  1  0  0  0  0
 71 72  1  0  0  0  0
 72 73  2  0  0  0  0
 72121  4  0  0  0  0
 73 92  1  0  0  0  0
 74 76  2  0  0  0  0
 74 79  1  0  0  0  0
 75 80  2  0  0  0  0
 75 83  1  0  0  0  0
 76 77  4  0  0  0  0
 76 93  1  0  0  0  0
 77 78  2  0  0  0  0
 77 94  1  0  0  0  0
 78 79  1  0  0  0  0
 78 84  1  0  0  0  0
 80 81  4  0  0  0  0
 80 95  1  0  0  0  0
 81 82  2  0  0  0  0
 81 96  1  0  0  0  0
 82 83  1  0  0  0  0
 82 85  1  0  0  0  0
 84 97  1  0  0  0  0
 84 98  1  0  0  0  0
 84 99  1  0  0  0  0
 85100  1  0  0  0  0
 85101  1  0  0  0  0
 85102  1  0  0  0  0
103104  4  0  0  0  0
103108  4  0  0  0  0
103111  4  0  0  0  0
104105  4  0  0  0  0
104113  4  0  0  0  0
105106  4  0  0  0  0
105123  4  0  0  0  0
106107  4  0  0  0  0
106125  4  0  0  0  0
107108  4  0  0  0  0
107112  4  0  0  0  0
108109  4  0  0  0  0
109110  1  0  0  0  0
110111  1  0  0  0  0
110114  1  0  0  0  0
112115  4  0  0  0  0
112118  1  0  0  0  0
113119  4  0  0  0  0
113122  1  0  0  0  0
114150  1  0  0  0  0
114151  1  0  0  0  0
114152  1  0  0  0  0
115116  4  0  0  0  0
115153  1  0  0  0  0
116117  2  0  0  0  0
116154  1  0  0  0  0
117118  1  0  0  0  0
117126  4  0  0  0  0
119120  4  0  0  0  0
119155  1  0  0  0  0
120121  2  0  0  0  0
120156  1  0  0  0  0
121122  1  0  0  0  0
123124  1  0  0  0  0
124125  1  0  0  0  0
124268  1  0  0  0  0
126127  2  0  0  0  0
126130  1  0  0  0  0
127128  4  0  0  0  0
127157  1  0  0  0  0
128129  4  0  0  0  0
128131  4  0  0  0  0
129130  1  0  0  0  0
129134  4  0  0  0  0
131132  4  0  0  0  0
131139  1  0  0  0  0
132133  4  0  0  0  0
132135  1  0  0  0  0
133134  4  0  0  0  0
133137  4  0  0  0  0
134138  1  0  0  0  0
135136  1  0  0  0  0
136137  2  0  0  0  0
136187  4  0  0  0  0
137158  1  0  0  0  0
138140  2  0  0  0  0
138143  1  0  0  0  0
139144  2  0  0  0  0
139147  1  0  0  0  0
140141  4  0  0  0  0
140159  1  0  0  0  0
141142  2  0  0  0  0
141160  1  0  0  0  0
142143  1  0  0  0  0
142148  1  0  0  0  0
144145  4  0  0  0  0
144161  1  0  0  0  0
145146  2  0  0  0  0
145162  1  0  0  0  0
146147  1  0  0  0  0
146149  1  0  0  0  0
148163  1  0  0  0  0
148164  1  0  0  0  0
148165  1  0  0  0  0
149166  1  0  0  0  0
149167  1  0  0  0  0
149168  1  0  0  0  0
169170  4  0  0  0  0
169174  4  0  0  0  0
169177  4  0  0  0  0
170171  4  0  0  0  0
170179  4  0  0  0  0
171172  4  0  0  0  0
171189  4  0  0  0  0
172173  4  0  0  0  0
172191  4  0  0  0  0
173174  4  0  0  0  0
173178  4  0  0  0  0
174175  4  0  0  0  0
175176  1  0  0  0  0
176177  1  0  0  0  0
176180  1  0  0  0  0
178181  4  0  0  0  0
178184  1  0  0  0  0
179185  4  0  0  0  0
179188  1  0  0  0  0
180216  1  0  0  0  0
180217  1  0  0  0  0
180218  1  0  0  0  0
181182  4  0  0  0  0
181219  1  0  0  0  0
182183  2  0  0  0  0
182220  1  0  0  0  0
183184  1  0  0  0  0
183192  4  0  0  0  0
185186  4  0  0  0  0
185221  1  0  0  0  0
186187  2  0  0  0  0
186222  1  0  0  0  0
187188  1  0  0  0  0
189190  1  0  0  0  0
190191  1  0  0  0  0
190269  1  0  0  0  0
192193  2  0  0  0  0
192196  1  0  0  0  0
193194  4  0  0  0  0
193223  1  0  0  0  0
194195  4  0  0  0  0
194197  4  0  0  0  0
195196  1  0  0  0  0
195200  4  0  0  0  0
197198  4  0  0  0  0
197205  1  0  0  0  0
198199  4  0  0  0  0
198201  1  0  0  0  0
199200  4  0  0  0  0
199203  4  0  0  0  0
200204  1  0  0  0  0
201202  1  0  0  0  0
202203  2  0  0  0  0
202253  4  0  0  0  0
203224  1  0  0  0  0
204206  2  0  0  0  0
204209  1  0  0  0  0
205210  2  0  0  0  0
205213  1  0  0  0  0
206207  4  0  0  0  0
206225  1  0  0  0  0
207208  2  0  0  0  0
207226  1  0  0  0  0
208209  1  0  0  0  0
208214  1  0  0  0  0
210211  4  0  0  0  0
210227  1  0  0  0  0
211212  2  0  0  0  0
211228  1  0  0  0  0
212213  1  0  0  0  0
212215  1  0  0  0  0
214229  1  0  0  0  0
214230  1  0  0  0  0
214231  1  0  0  0  0
215232  1  0  0  0  0
215233  1  0  0  0  0
215234  1  0  0  0  0
235236  4  0  0  0  0
235240  4  0  0  0  0
235243  4  0  0  0  0
236237  4  0  0  0  0
236245  4  0  0  0  0
237238  4  0  0  0  0
237255  4  0  0  0  0
238239  4  0  0  0  0
238257  4  0  0  0  0
239240  4  0  0  0  0
239244  4  0  0  0  0
240241  4  0  0  0  0
241242  1  0  0  0  0
242243  1  0  0  0  0
242246  1  0  0  0  0
244247  2  0  0  0  0
244250  1  0  0  0  0
245251  4  0  0  0  0
245254  1  0  0  0  0
246258  1  0  0  0  0
246259  1  0  0  0  0
246260  1  0  0  0  0
247248  4  0  0  0  0
247261  1  0  0  0  0
248249  2  0  0  0  0
248262  1  0  0  0  0
249250  1  0  0  0  0
249265  1  0  0  0  0
251252  4  0  0  0  0
251263  1  0  0  0  0
252253  2  0  0  0  0
252264  1  0  0  0  0
253254  1  0  0  0  0
255256  1  0  0  0  0
256257  1  0  0  0  0
256270  1  0  0  0  0
267271  1  0  0  0  0
267272  1  0  0  0  0
267273  1  0  0  0  0
268274  1  0  0  0  0
268275  1  0  0  0  0
268276  1  0  0  0  0
269277  1  0  0  0  0
269278  1  0  0  0  0
269279  1  0  0  0  0
270280  1  0  0  0  0
270281  1  0  0  0  0
270282  1  0  0  0  0
M  END
