# Supplementary material for: Design Principles for the Acceptor Units in Donor–Acceptor Conjugated Polymers
Source: ACS Omega. 2022 Oct 18;7(43):38969–78. doi: 10.1021/acsomega.2c04713 (PMC9631416; doi:10.1021/acsomega.2c04713)
Supplement: Supplementary file 2 — ao2c04713_si_002.zip [file ao2c04713_si_002.zip › mol-acceptors/A4.mol]

Title Card Required

Created by GaussView 6.0.16
234269  0  0  0  0  0  0  0  0  0    0
   28.3082   -0.5906    0.0548 C   0  0  0  0  0  0  0  0  0  0  0  0
   26.9682   -1.7645    0.2261 S   0  0  0  0  0  0  0  0  0  0  0  0
   25.8621   -0.4268    0.0585 C   0  0  0  0  0  0  0  0  0  0  0  0
   26.5911    0.7405   -0.1064 C   0  0  0  0  0  0  0  0  0  0  0  0
   27.9364    0.6591   -0.1096 N   0  0  0  0  0  0  0  0  0  0  0  0
   24.5169   -0.3449    0.0616 N   0  0  0  0  0  0  0  0  0  0  0  0
   24.1454    0.9048   -0.1028 C   0  0  0  0  0  0  0  0  0  0  0  0
   25.4854    2.0782   -0.2739 S   0  0  0  0  0  0  0  0  0  0  0  0
   33.5916   -0.7177    0.0220 C   0  0  0  0  0  0  0  0  0  0  0  0
   34.1696    0.5134    0.1496 C   0  0  0  0  0  0  0  0  0  0  0  0
   35.5983    0.5019    0.0551 C   0  0  0  0  0  0  0  0  0  0  0  0
   36.1045   -0.8150   -0.1390 C   0  0  0  0  0  0  0  0  0  0  0  0
   34.7972   -1.9894   -0.2343 S   0  0  0  0  0  0  0  0  0  0  0  0
   36.4897    1.5890    0.1882 C   0  0  0  0  0  0  0  0  0  0  0  0
   37.8535    1.2894    0.1221 C   0  0  0  0  0  0  0  0  0  0  0  0
   38.3577   -0.0273   -0.0738 C   0  0  0  0  0  0  0  0  0  0  0  0
   37.4655   -1.1141   -0.2048 C   0  0  0  0  0  0  0  0  0  0  0  0
   39.1654    2.4618    0.2039 S   0  0  0  0  0  0  0  0  0  0  0  0
   40.3425    1.1916   -0.0290 C   0  0  0  0  0  0  0  0  0  0  0  0
   39.7943   -0.0394   -0.1591 C   0  0  0  0  0  0  0  0  0  0  0  0
   37.9288   -2.4987   -0.4049 C   0  0  0  0  0  0  0  0  0  0  0  0
   36.0245    2.9716    0.3895 C   0  0  0  0  0  0  0  0  0  0  0  0
   37.6739   -3.3376   -1.4563 C   0  0  0  0  0  0  0  0  0  0  0  0
   38.2507   -4.6321   -1.3080 C   0  0  0  0  0  0  0  0  0  0  0  0
   38.9440   -4.7967   -0.1424 C   0  0  0  0  0  0  0  0  0  0  0  0
   38.8917   -3.3304    0.8054 S   0  0  0  0  0  0  0  0  0  0  0  0
   36.3060    3.8216    1.4256 C   0  0  0  0  0  0  0  0  0  0  0  0
   35.7153    5.1101    1.2848 C   0  0  0  0  0  0  0  0  0  0  0  0
   34.9851    5.2600    0.1397 C   0  0  0  0  0  0  0  0  0  0  0  0
   35.0189    3.7868   -0.7974 S   0  0  0  0  0  0  0  0  0  0  0  0
   39.6717   -6.0117    0.3465 C   0  0  0  0  0  0  0  0  0  0  0  0
   34.2323    6.4649   -0.3358 C   0  0  0  0  0  0  0  0  0  0  0  0
   33.5995    1.4127    0.3415 H   0  0  0  0  0  0  0  0  0  0  0  0
   40.3754   -0.9368   -0.3218 H   0  0  0  0  0  0  0  0  0  0  0  0
   37.1009   -3.0286   -2.3222 H   0  0  0  0  0  0  0  0  0  0  0  0
   38.1567   -5.4178   -2.0491 H   0  0  0  0  0  0  0  0  0  0  0  0
   36.9068    3.5239    2.2764 H   0  0  0  0  0  0  0  0  0  0  0  0
   35.8256    5.9024    2.0165 H   0  0  0  0  0  0  0  0  0  0  0  0
   39.2616   -6.3832    1.2905 H   0  0  0  0  0  0  0  0  0  0  0  0
   40.7360   -5.8155    0.5080 H   0  0  0  0  0  0  0  0  0  0  0  0
   39.5902   -6.8148   -0.3890 H   0  0  0  0  0  0  0  0  0  0  0  0
   34.6080    6.8304   -1.2963 H   0  0  0  0  0  0  0  0  0  0  0  0
   34.3319    7.2753    0.3893 H   0  0  0  0  0  0  0  0  0  0  0  0
   33.1649    6.2586   -0.4598 H   0  0  0  0  0  0  0  0  0  0  0  0
   32.1891   -1.0584    0.0740 C   0  0  0  0  0  0  0  0  0  0  0  0
   30.9548    0.1713   -0.1023 S   0  0  0  0  0  0  0  0  0  0  0  0
   29.6820   -1.0133    0.0957 C   0  0  0  0  0  0  0  0  0  0  0  0
   30.2076   -2.2767    0.2689 C   0  0  0  0  0  0  0  0  0  0  0  0
   31.6166   -2.3022    0.2559 C   0  0  0  0  0  0  0  0  0  0  0  0
   29.5967   -3.1603    0.4101 H   0  0  0  0  0  0  0  0  0  0  0  0
   32.1990   -3.2042    0.3974 H   0  0  0  0  0  0  0  0  0  0  0  0
    6.8089   -0.7451    0.0706 C   0  0  0  0  0  0  0  0  0  0  0  0
    5.4680   -1.9166    0.2487 S   0  0  0  0  0  0  0  0  0  0  0  0
    4.3632   -0.5786    0.0762 C   0  0  0  0  0  0  0  0  0  0  0  0
    5.0933    0.5873   -0.0948 C   0  0  0  0  0  0  0  0  0  0  0  0
    6.4383    0.5043   -0.0991 N   0  0  0  0  0  0  0  0  0  0  0  0
    3.0182   -0.4956    0.0806 N   0  0  0  0  0  0  0  0  0  0  0  0
    2.6477    0.7538   -0.0892 C   0  0  0  0  0  0  0  0  0  0  0  0
    3.9885    1.9253   -0.2672 S   0  0  0  0  0  0  0  0  0  0  0  0
   21.4991    0.1437    0.0587 S   0  0  0  0  0  0  0  0  0  0  0  0
   22.7715    1.3276   -0.1433 C   0  0  0  0  0  0  0  0  0  0  0  0
   22.2462    2.5909   -0.3188 C   0  0  0  0  0  0  0  0  0  0  0  0
   20.8374    2.6170   -0.3036 C   0  0  0  0  0  0  0  0  0  0  0  0
   20.2644    1.3737   -0.1175 C   0  0  0  0  0  0  0  0  0  0  0  0
   22.8571    3.4740   -0.4629 H   0  0  0  0  0  0  0  0  0  0  0  0
   20.2555    3.5192   -0.4457 H   0  0  0  0  0  0  0  0  0  0  0  0
   12.0914   -0.8771    0.0293 C   0  0  0  0  0  0  0  0  0  0  0  0
   12.6702    0.3570    0.1346 C   0  0  0  0  0  0  0  0  0  0  0  0
   14.0971    0.3432    0.0415 C   0  0  0  0  0  0  0  0  0  0  0  0
   14.6041   -0.9769   -0.1284 C   0  0  0  0  0  0  0  0  0  0  0  0
   13.2972   -2.1526   -0.2018 S   0  0  0  0  0  0  0  0  0  0  0  0
   14.9889    1.4346    0.1552 C   0  0  0  0  0  0  0  0  0  0  0  0
   16.3498    1.1342    0.0959 C   0  0  0  0  0  0  0  0  0  0  0  0
   16.8569   -0.1859   -0.0741 C   0  0  0  0  0  0  0  0  0  0  0  0
   15.9650   -1.2772   -0.1878 C   0  0  0  0  0  0  0  0  0  0  0  0
   17.6566    2.3099    0.1695 S   0  0  0  0  0  0  0  0  0  0  0  0
   18.8625    1.0345   -0.0616 C   0  0  0  0  0  0  0  0  0  0  0  0
   18.2838   -0.1996   -0.1671 C   0  0  0  0  0  0  0  0  0  0  0  0
   16.4309   -2.6633   -0.3628 C   0  0  0  0  0  0  0  0  0  0  0  0
   14.5230    2.8206    0.3303 C   0  0  0  0  0  0  0  0  0  0  0  0
   16.1622   -3.5277   -1.3903 C   0  0  0  0  0  0  0  0  0  0  0  0
   16.7496   -4.8147   -1.2228 C   0  0  0  0  0  0  0  0  0  0  0  0
   17.4648   -4.9482   -0.0663 C   0  0  0  0  0  0  0  0  0  0  0  0
   17.4203   -3.4614    0.8488 S   0  0  0  0  0  0  0  0  0  0  0  0
   14.7918    3.6851    1.3577 C   0  0  0  0  0  0  0  0  0  0  0  0
   14.2043    4.9721    1.1901 C   0  0  0  0  0  0  0  0  0  0  0  0
   13.4891    5.1056    0.0336 C   0  0  0  0  0  0  0  0  0  0  0  0
   13.5336    3.6187   -0.8814 S   0  0  0  0  0  0  0  0  0  0  0  0
   18.2111   -6.1461    0.4362 C   0  0  0  0  0  0  0  0  0  0  0  0
   12.7430    6.3036   -0.4690 C   0  0  0  0  0  0  0  0  0  0  0  0
   12.1003    1.2602    0.3083 H   0  0  0  0  0  0  0  0  0  0  0  0
   18.8538   -1.1028   -0.3406 H   0  0  0  0  0  0  0  0  0  0  0  0
   15.5740   -3.2417   -2.2539 H   0  0  0  0  0  0  0  0  0  0  0  0
   16.6486   -5.6173   -1.9445 H   0  0  0  0  0  0  0  0  0  0  0  0
   15.3801    3.3992    2.2212 H   0  0  0  0  0  0  0  0  0  0  0  0
   14.3055    5.7748    1.9117 H   0  0  0  0  0  0  0  0  0  0  0  0
   17.8239   -6.4969    1.3975 H   0  0  0  0  0  0  0  0  0  0  0  0
   19.2770   -5.9384    0.5697 H   0  0  0  0  0  0  0  0  0  0  0  0
   18.1198   -6.9673   -0.2778 H   0  0  0  0  0  0  0  0  0  0  0  0
   13.1303    6.6543   -1.4303 H   0  0  0  0  0  0  0  0  0  0  0  0
   12.8344    7.1248    0.2449 H   0  0  0  0  0  0  0  0  0  0  0  0
   11.6771    6.0960   -0.6026 H   0  0  0  0  0  0  0  0  0  0  0  0
   10.6894   -1.2159    0.0858 C   0  0  0  0  0  0  0  0  0  0  0  0
    9.4554    0.0142   -0.0935 S   0  0  0  0  0  0  0  0  0  0  0  0
    8.1824   -1.1686    0.1117 C   0  0  0  0  0  0  0  0  0  0  0  0
    8.7072   -2.4318    0.2902 C   0  0  0  0  0  0  0  0  0  0  0  0
   10.1159   -2.4585    0.2749 C   0  0  0  0  0  0  0  0  0  0  0  0
    8.0959   -3.3142    0.4365 H   0  0  0  0  0  0  0  0  0  0  0  0
   10.6975   -3.3606    0.4192 H   0  0  0  0  0  0  0  0  0  0  0  0
  -14.6898   -0.8830    0.1025 C   0  0  0  0  0  0  0  0  0  0  0  0
  -16.0310   -2.0533    0.2856 S   0  0  0  0  0  0  0  0  0  0  0  0
  -17.1353   -0.7157    0.1072 C   0  0  0  0  0  0  0  0  0  0  0  0
  -16.4049    0.4493   -0.0688 C   0  0  0  0  0  0  0  0  0  0  0  0
  -15.0599    0.3658   -0.0727 N   0  0  0  0  0  0  0  0  0  0  0  0
  -18.4804   -0.6322    0.1110 N   0  0  0  0  0  0  0  0  0  0  0  0
  -18.8505    0.6165   -0.0643 C   0  0  0  0  0  0  0  0  0  0  0  0
  -17.5092    1.7869   -0.2472 S   0  0  0  0  0  0  0  0  0  0  0  0
    0.0009   -0.0043    0.0781 S   0  0  0  0  0  0  0  0  0  0  0  0
    1.2742    1.1776   -0.1301 C   0  0  0  0  0  0  0  0  0  0  0  0
    0.7498    2.4407   -0.3107 C   0  0  0  0  0  0  0  0  0  0  0  0
   -0.6589    2.4680   -0.2943 C   0  0  0  0  0  0  0  0  0  0  0  0
   -1.2328    1.2261   -0.1023 C   0  0  0  0  0  0  0  0  0  0  0  0
    1.3614    3.3226   -0.4591 H   0  0  0  0  0  0  0  0  0  0  0  0
   -1.2401    3.3702   -0.4398 H   0  0  0  0  0  0  0  0  0  0  0  0
   -9.4073   -1.0180    0.0602 C   0  0  0  0  0  0  0  0  0  0  0  0
   -8.8276    0.2162    0.1592 C   0  0  0  0  0  0  0  0  0  0  0  0
   -7.4008    0.2010    0.0654 C   0  0  0  0  0  0  0  0  0  0  0  0
   -6.8948   -1.1203   -0.0984 C   0  0  0  0  0  0  0  0  0  0  0  0
   -8.2025   -2.2955   -0.1654 S   0  0  0  0  0  0  0  0  0  0  0  0
   -6.5081    1.2922    0.1734 C   0  0  0  0  0  0  0  0  0  0  0  0
   -5.1474    0.9905    0.1148 C   0  0  0  0  0  0  0  0  0  0  0  0
   -4.6414   -0.3307   -0.0492 C   0  0  0  0  0  0  0  0  0  0  0  0
   -5.5341   -1.4220   -0.1571 C   0  0  0  0  0  0  0  0  0  0  0  0
   -3.8397    2.1657    0.1818 S   0  0  0  0  0  0  0  0  0  0  0  0
   -2.6349    0.8883   -0.0438 C   0  0  0  0  0  0  0  0  0  0  0  0
   -3.2146   -0.3460   -0.1430 C   0  0  0  0  0  0  0  0  0  0  0  0
   -5.0693   -2.8092   -0.3256 C   0  0  0  0  0  0  0  0  0  0  0  0
   -6.9729    2.6794    0.3420 C   0  0  0  0  0  0  0  0  0  0  0  0
   -5.3394   -3.6786   -1.3486 C   0  0  0  0  0  0  0  0  0  0  0  0
   -4.7528   -4.9651   -1.1751 C   0  0  0  0  0  0  0  0  0  0  0  0
   -4.0369   -5.0934   -0.0184 C   0  0  0  0  0  0  0  0  0  0  0  0
   -4.0797   -3.6021    0.8892 S   0  0  0  0  0  0  0  0  0  0  0  0
   -6.7029    3.5487    1.3651 C   0  0  0  0  0  0  0  0  0  0  0  0
   -7.2895    4.8352    1.1916 C   0  0  0  0  0  0  0  0  0  0  0  0
   -8.0052    4.9637    0.0348 C   0  0  0  0  0  0  0  0  0  0  0  0
   -7.9623    3.4724   -0.8730 S   0  0  0  0  0  0  0  0  0  0  0  0
   -3.2913   -6.2895    0.4895 C   0  0  0  0  0  0  0  0  0  0  0  0
   -8.7508    6.1597   -0.4732 C   0  0  0  0  0  0  0  0  0  0  0  0
   -9.3968    1.1206    0.3289 H   0  0  0  0  0  0  0  0  0  0  0  0
   -2.6454   -1.2503   -0.3125 H   0  0  0  0  0  0  0  0  0  0  0  0
   -5.9281   -3.3964   -2.2131 H   0  0  0  0  0  0  0  0  0  0  0  0
   -4.8550   -5.7713   -1.8927 H   0  0  0  0  0  0  0  0  0  0  0  0
   -6.1144    3.2664    2.2297 H   0  0  0  0  0  0  0  0  0  0  0  0
   -7.1874    5.6413    1.9092 H   0  0  0  0  0  0  0  0  0  0  0  0
   -3.6781   -6.6351    1.4529 H   0  0  0  0  0  0  0  0  0  0  0  0
   -2.2251   -6.0819    0.6213 H   0  0  0  0  0  0  0  0  0  0  0  0
   -3.3838   -7.1141   -0.2203 H   0  0  0  0  0  0  0  0  0  0  0  0
   -8.3638    6.5054   -1.4365 H   0  0  0  0  0  0  0  0  0  0  0  0
   -8.6582    6.9844    0.2367 H   0  0  0  0  0  0  0  0  0  0  0  0
   -9.8169    5.9523   -0.6050 H   0  0  0  0  0  0  0  0  0  0  0  0
  -10.8095   -1.3557    0.1189 C   0  0  0  0  0  0  0  0  0  0  0  0
  -12.0429   -0.1258   -0.0657 S   0  0  0  0  0  0  0  0  0  0  0  0
  -13.3164   -1.3069    0.1454 C   0  0  0  0  0  0  0  0  0  0  0  0
  -12.7922   -2.5695    0.3297 C   0  0  0  0  0  0  0  0  0  0  0  0
  -11.3835   -2.5971    0.3141 C   0  0  0  0  0  0  0  0  0  0  0  0
  -13.4039   -3.4509    0.4804 H   0  0  0  0  0  0  0  0  0  0  0  0
  -10.8024   -3.4988    0.4625 H   0  0  0  0  0  0  0  0  0  0  0  0
  -36.1887   -1.0188    0.1142 C   0  0  0  0  0  0  0  0  0  0  0  0
  -37.5301   -2.1885    0.3009 S   0  0  0  0  0  0  0  0  0  0  0  0
  -38.6349   -0.8521    0.1116 C   0  0  0  0  0  0  0  0  0  0  0  0
  -37.9042    0.3112   -0.0694 C   0  0  0  0  0  0  0  0  0  0  0  0
  -36.5584    0.2282   -0.0693 N   0  0  0  0  0  0  0  0  0  0  0  0
  -39.9806   -0.7712    0.1121 N   0  0  0  0  0  0  0  0  0  0  0  0
  -40.3505    0.4755   -0.0711 C   0  0  0  0  0  0  0  0  0  0  0  0
  -39.0106    1.6441   -0.2585 S   0  0  0  0  0  0  0  0  0  0  0  0
  -21.4975   -0.1404    0.1050 S   0  0  0  0  0  0  0  0  0  0  0  0
  -20.2238    1.0405   -0.1075 C   0  0  0  0  0  0  0  0  0  0  0  0
  -20.7480    2.3028   -0.2933 C   0  0  0  0  0  0  0  0  0  0  0  0
  -22.1566    2.3304   -0.2779 C   0  0  0  0  0  0  0  0  0  0  0  0
  -22.7308    1.0893   -0.0813 C   0  0  0  0  0  0  0  0  0  0  0  0
  -20.1362    3.1840   -0.4450 H   0  0  0  0  0  0  0  0  0  0  0  0
  -22.7377    3.2321   -0.4273 H   0  0  0  0  0  0  0  0  0  0  0  0
  -30.9056   -1.1540    0.0832 C   0  0  0  0  0  0  0  0  0  0  0  0
  -30.3260    0.0805    0.1778 C   0  0  0  0  0  0  0  0  0  0  0  0
  -28.8990    0.0649    0.0855 C   0  0  0  0  0  0  0  0  0  0  0  0
  -28.3929   -1.2570   -0.0723 C   0  0  0  0  0  0  0  0  0  0  0  0
  -29.7006   -2.4324   -0.1358 S   0  0  0  0  0  0  0  0  0  0  0  0
  -28.0065    1.1566    0.1897 C   0  0  0  0  0  0  0  0  0  0  0  0
  -26.6457    0.8547    0.1337 C   0  0  0  0  0  0  0  0  0  0  0  0
  -26.1396   -0.4672   -0.0242 C   0  0  0  0  0  0  0  0  0  0  0  0
  -27.0321   -1.5589   -0.1284 C   0  0  0  0  0  0  0  0  0  0  0  0
  -25.3381    2.0302    0.1969 S   0  0  0  0  0  0  0  0  0  0  0  0
  -24.1330    0.7519   -0.0223 C   0  0  0  0  0  0  0  0  0  0  0  0
  -24.7126   -0.4828   -0.1168 C   0  0  0  0  0  0  0  0  0  0  0  0
  -26.5671   -2.9468   -0.2906 C   0  0  0  0  0  0  0  0  0  0  0  0
  -28.4715    2.5445    0.3520 C   0  0  0  0  0  0  0  0  0  0  0  0
  -26.8365   -3.8206   -1.3100 C   0  0  0  0  0  0  0  0  0  0  0  0
  -26.2500   -5.1064   -1.1305 C   0  0  0  0  0  0  0  0  0  0  0  0
  -25.5350   -5.2297    0.0273 C   0  0  0  0  0  0  0  0  0  0  0  0
  -25.5784   -3.7344    0.9284 S   0  0  0  0  0  0  0  0  0  0  0  0
  -28.2024    3.4181    1.3716 C   0  0  0  0  0  0  0  0  0  0  0  0
  -28.7890    4.7038    1.1923 C   0  0  0  0  0  0  0  0  0  0  0  0
  -29.5039    4.8272    0.0345 C   0  0  0  0  0  0  0  0  0  0  0  0
  -29.4602    3.3321   -0.8670 S   0  0  0  0  0  0  0  0  0  0  0  0
  -24.7897   -6.4235    0.5410 C   0  0  0  0  0  0  0  0  0  0  0  0
  -30.2496    6.0209   -0.4790 C   0  0  0  0  0  0  0  0  0  0  0  0
  -30.8954    0.9855    0.3431 H   0  0  0  0  0  0  0  0  0  0  0  0
  -24.1433   -1.3879   -0.2821 H   0  0  0  0  0  0  0  0  0  0  0  0
  -27.4246   -3.5422   -2.1761 H   0  0  0  0  0  0  0  0  0  0  0  0
  -26.3517   -5.9157   -1.8446 H   0  0  0  0  0  0  0  0  0  0  0  0
  -27.6145    3.1396    2.2379 H   0  0  0  0  0  0  0  0  0  0  0  0
  -28.6876    5.5130    1.9066 H   0  0  0  0  0  0  0  0  0  0  0  0
  -25.1774   -6.7651    1.5055 H   0  0  0  0  0  0  0  0  0  0  0  0
  -23.7236   -6.2154    0.6728 H   0  0  0  0  0  0  0  0  0  0  0  0
  -24.8816   -7.2512   -0.1654 H   0  0  0  0  0  0  0  0  0  0  0  0
  -29.8623    6.3626   -1.4436 H   0  0  0  0  0  0  0  0  0  0  0  0
  -30.1577    6.8486    0.2274 H   0  0  0  0  0  0  0  0  0  0  0  0
  -31.3156    5.8126   -0.6105 H   0  0  0  0  0  0  0  0  0  0  0  0
  -32.3079   -1.4916    0.1416 C   0  0  0  0  0  0  0  0  0  0  0  0
  -33.5411   -0.2630   -0.0534 S   0  0  0  0  0  0  0  0  0  0  0  0
  -34.8148   -1.4427    0.1628 C   0  0  0  0  0  0  0  0  0  0  0  0
  -34.2912   -2.7039    0.3563 C   0  0  0  0  0  0  0  0  0  0  0  0
  -32.8823   -2.7315    0.3436 C   0  0  0  0  0  0  0  0  0  0  0  0
  -34.9034   -3.5842    0.5113 H   0  0  0  0  0  0  0  0  0  0  0  0
  -32.3015   -3.6323    0.4990 H   0  0  0  0  0  0  0  0  0  0  0  0
   41.3918    1.4497   -0.0566 H   0  0  0  0  0  0  0  0  0  0  0  0
  -41.7370    0.8846   -0.1198 C   0  0  0  0  0  0  0  0  0  0  0  0
  -42.2398    2.5427   -0.3640 S   0  0  0  0  0  0  0  0  0  0  0  0
  -43.9088    2.0934   -0.2814 C   0  0  0  0  0  0  0  0  0  0  0  0
  -44.0658    0.7504   -0.0784 C   0  0  0  0  0  0  0  0  0  0  0  0
  -42.8316    0.0593    0.0141 C   0  0  0  0  0  0  0  0  0  0  0  0
  -45.0335    0.2713    0.0024 H   0  0  0  0  0  0  0  0  0  0  0  0
  -42.7281   -1.0056    0.1729 H   0  0  0  0  0  0  0  0  0  0  0  0
  -44.6694    2.8524   -0.3884 H   0  0  0  0  0  0  0  0  0  0  0  0
  1  2  1  0  0  0  0
  1  5  2  0  0  0  0
  1 47  4  0  0  0  0
  2  3  1  0  0  0  0
  3  4  4  0  0  0  0
  3  6  4  0  0  0  0
  4  5  4  0  0  0  0
  4  8  1  0  0  0  0
  6  7  2  0  0  0  0
  7  8  1  0  0  0  0
  7 61  4  0  0  0  0
  9 10  2  0  0  0  0
  9 13  1  0  0  0  0
  9 45  4  0  0  0  0
 10 11  4  0  0  0  0
 10 33  1  0  0  0  0
 11 12  4  0  0  0  0
 11 14  4  0  0  0  0
 12 13  1  0  0  0  0
 12 17  4  0  0  0  0
 14 15  4  0  0  0  0
 14 22  1  0  0  0  0
 15 16  4  0  0  0  0
 15 18  1  0  0  0  0
 16 17  4  0  0  0  0
 16 20  4  0  0  0  0
 17 21  1  0  0  0  0
 18 19  1  0  0  0  0
 19 20  2  0  0  0  0
 19226  1  0  0  0  0
 20 34  1  0  0  0  0
 21 23  2  0  0  0  0
 21 26  1  0  0  0  0
 22 27  2  0  0  0  0
 22 30  1  0  0  0  0
 23 24  4  0  0  0  0
 23 35  1  0  0  0  0
 24 25  2  0  0  0  0
 24 36  1  0  0  0  0
 25 26  1  0  0  0  0
 25 31  1  0  0  0  0
 27 28  4  0  0  0  0
 27 37  1  0  0  0  0
 28 29  2  0  0  0  0
 28 38  1  0  0  0  0
 29 30  1  0  0  0  0
 29 32  1  0  0  0  0
 31 39  1  0  0  0  0
 31 40  1  0  0  0  0
 31 41  1  0  0  0  0
 32 42  1  0  0  0  0
 32 43  1  0  0  0  0
 32 44  1  0  0  0  0
 45 46  1  0  0  0  0
 45 49  2  0  0  0  0
 46 47  1  0  0  0  0
 47 48  2  0  0  0  0
 48 49  4  0  0  0  0
 48 50  1  0  0  0  0
 49 51  1  0  0  0  0
 52 53  1  0  0  0  0
 52 56  2  0  0  0  0
 52105  4  0  0  0  0
 53 54  1  0  0  0  0
 54 55  4  0  0  0  0
 54 57  4  0  0  0  0
 55 56  4  0  0  0  0
 55 59  1  0  0  0  0
 57 58  2  0  0  0  0
 58 59  1  0  0  0  0
 58119  4  0  0  0  0
 60 61  1  0  0  0  0
 60 64  1  0  0  0  0
 61 62  2  0  0  0  0
 62 63  4  0  0  0  0
 62 65  1  0  0  0  0
 63 64  2  0  0  0  0
 63 66  1  0  0  0  0
 64 77  4  0  0  0  0
 67 68  2  0  0  0  0
 67 71  1  0  0  0  0
 67103  4  0  0  0  0
 68 69  4  0  0  0  0
 68 91  1  0  0  0  0
 69 70  4  0  0  0  0
 69 72  4  0  0  0  0
 70 71  1  0  0  0  0
 70 75  4  0  0  0  0
 72 73  4  0  0  0  0
 72 80  1  0  0  0  0
 73 74  4  0  0  0  0
 73 76  1  0  0  0  0
 74 75  4  0  0  0  0
 74 78  4  0  0  0  0
 75 79  1  0  0  0  0
 76 77  1  0  0  0  0
 77 78  2  0  0  0  0
 78 92  1  0  0  0  0
 79 81  2  0  0  0  0
 79 84  1  0  0  0  0
 80 85  2  0  0  0  0
 80 88  1  0  0  0  0
 81 82  4  0  0  0  0
 81 93  1  0  0  0  0
 82 83  2  0  0  0  0
 82 94  1  0  0  0  0
 83 84  1  0  0  0  0
 83 89  1  0  0  0  0
 85 86  4  0  0  0  0
 85 95  1  0  0  0  0
 86 87  2  0  0  0  0
 86 96  1  0  0  0  0
 87 88  1  0  0  0  0
 87 90  1  0  0  0  0
 89 97  1  0  0  0  0
 89 98  1  0  0  0  0
 89 99  1  0  0  0  0
 90100  1  0  0  0  0
 90101  1  0  0  0  0
 90102  1  0  0  0  0
103104  1  0  0  0  0
103107  2  0  0  0  0
104105  1  0  0  0  0
105106  2  0  0  0  0
106107  4  0  0  0  0
106108  1  0  0  0  0
107109  1  0  0  0  0
110111  1  0  0  0  0
110114  2  0  0  0  0
110163  4  0  0  0  0
111112  1  0  0  0  0
112113  4  0  0  0  0
112115  4  0  0  0  0
113114  4  0  0  0  0
113117  1  0  0  0  0
115116  2  0  0  0  0
116117  1  0  0  0  0
116177  4  0  0  0  0
118119  1  0  0  0  0
118122  1  0  0  0  0
119120  2  0  0  0  0
120121  4  0  0  0  0
120123  1  0  0  0  0
121122  2  0  0  0  0
121124  1  0  0  0  0
122135  4  0  0  0  0
125126  2  0  0  0  0
125129  1  0  0  0  0
125161  4  0  0  0  0
126127  4  0  0  0  0
126149  1  0  0  0  0
127128  4  0  0  0  0
127130  4  0  0  0  0
128129  1  0  0  0  0
128133  4  0  0  0  0
130131  4  0  0  0  0
130138  1  0  0  0  0
131132  4  0  0  0  0
131134  1  0  0  0  0
132133  4  0  0  0  0
132136  4  0  0  0  0
133137  1  0  0  0  0
134135  1  0  0  0  0
135136  2  0  0  0  0
136150  1  0  0  0  0
137139  2  0  0  0  0
137142  1  0  0  0  0
138143  2  0  0  0  0
138146  1  0  0  0  0
139140  4  0  0  0  0
139151  1  0  0  0  0
140141  2  0  0  0  0
140152  1  0  0  0  0
141142  1  0  0  0  0
141147  1  0  0  0  0
143144  4  0  0  0  0
143153  1  0  0  0  0
144145  2  0  0  0  0
144154  1  0  0  0  0
145146  1  0  0  0  0
145148  1  0  0  0  0
147155  1  0  0  0  0
147156  1  0  0  0  0
147157  1  0  0  0  0
148158  1  0  0  0  0
148159  1  0  0  0  0
148160  1  0  0  0  0
161162  1  0  0  0  0
161165  2  0  0  0  0
162163  1  0  0  0  0
163164  2  0  0  0  0
164165  4  0  0  0  0
164166  1  0  0  0  0
165167  1  0  0  0  0
168169  1  0  0  0  0
168172  2  0  0  0  0
168221  4  0  0  0  0
169170  1  0  0  0  0
170171  2  0  0  0  0
170173  4  0  0  0  0
171172  4  0  0  0  0
171175  1  0  0  0  0
173174  2  0  0  0  0
174175  1  0  0  0  0
174227  4  0  0  0  0
176177  1  0  0  0  0
176180  1  0  0  0  0
177178  2  0  0  0  0
178179  4  0  0  0  0
178181  1  0  0  0  0
179180  2  0  0  0  0
179182  1  0  0  0  0
180193  4  0  0  0  0
183184  2  0  0  0  0
183187  1  0  0  0  0
183219  4  0  0  0  0
184185  4  0  0  0  0
184207  1  0  0  0  0
185186  4  0  0  0  0
185188  4  0  0  0  0
186187  1  0  0  0  0
186191  4  0  0  0  0
188189  4  0  0  0  0
188196  1  0  0  0  0
189190  4  0  0  0  0
189192  1  0  0  0  0
190191  4  0  0  0  0
190194  4  0  0  0  0
191195  1  0  0  0  0
192193  1  0  0  0  0
193194  2  0  0  0  0
194208  1  0  0  0  0
195197  2  0  0  0  0
195200  1  0  0  0  0
196201  2  0  0  0  0
196204  1  0  0  0  0
197198  4  0  0  0  0
197209  1  0  0  0  0
198199  2  0  0  0  0
198210  1  0  0  0  0
199200  1  0  0  0  0
199205  1  0  0  0  0
201202  4  0  0  0  0
201211  1  0  0  0  0
202203  2  0  0  0  0
202212  1  0  0  0  0
203204  1  0  0  0  0
203206  1  0  0  0  0
205213  1  0  0  0  0
205214  1  0  0  0  0
205215  1  0  0  0  0
206216  1  0  0  0  0
206217  1  0  0  0  0
206218  1  0  0  0  0
219220  1  0  0  0  0
219223  2  0  0  0  0
220221  1  0  0  0  0
221222  2  0  0  0  0
222223  4  0  0  0  0
222224  1  0  0  0  0
223225  1  0  0  0  0
227228  1  0  0  0  0
227231  2  0  0  0  0
228229  1  0  0  0  0
229230  2  0  0  0  0
229234  1  0  0  0  0
230231  4  0  0  0  0
230232  1  0  0  0  0
231233  1  0  0  0  0
M  END
