# Supplementary material for: Design Principles for the Acceptor Units in Donor–Acceptor Conjugated Polymers
Source: ACS Omega. 2022 Oct 18;7(43):38969–78. doi: 10.1021/acsomega.2c04713 (PMC9631416; doi:10.1021/acsomega.2c04713)
Supplement: Supplementary file 2 — ao2c04713_si_002.zip [file ao2c04713_si_002.zip › mol-acceptors/A40.mol]

Title Card Required

Created by GaussView 6.0.16
286325  0  0  0  0  0  0  0  0  0    0
  -23.7790    3.5874    0.1064 C   0  0  0  0  0  0  0  0  0  0  0  0
  -22.9780    2.3999    0.0159 C   0  0  0  0  0  0  0  0  0  0  0  0
  -23.7353    1.2084   -0.0786 C   0  0  0  0  0  0  0  0  0  0  0  0
  -25.1787    1.1749   -0.0799 C   0  0  0  0  0  0  0  0  0  0  0  0
  -25.9907    2.3298    0.0128 C   0  0  0  0  0  0  0  0  0  0  0  0
  -25.2459    3.5532    0.1048 C   0  0  0  0  0  0  0  0  0  0  0  0
  -25.7831    4.7760    0.1987 N   0  0  0  0  0  0  0  0  0  0  0  0
  -24.5659    5.8532    0.2801 S   0  0  0  0  0  0  0  0  0  0  0  0
  -23.2995    4.8338    0.2014 N   0  0  0  0  0  0  0  0  0  0  0  0
  -27.4396    2.2947    0.0161 C   0  0  0  0  0  0  0  0  0  0  0  0
  -28.3080    3.3787    0.0955 C   0  0  0  0  0  0  0  0  0  0  0  0
  -29.6691    3.0385    0.0815 C   0  0  0  0  0  0  0  0  0  0  0  0
  -29.8971    1.6796   -0.0061 C   0  0  0  0  0  0  0  0  0  0  0  0
  -28.3845    0.8008   -0.0902 S   0  0  0  0  0  0  0  0  0  0  0  0
  -31.1631    0.9907   -0.0322 C   0  0  0  0  0  0  0  0  0  0  0  0
  -31.4097   -0.3451    0.1306 C   0  0  0  0  0  0  0  0  0  0  0  0
  -32.7935   -0.7005    0.0549 C   0  0  0  0  0  0  0  0  0  0  0  0
  -33.6214    0.4384   -0.1645 C   0  0  0  0  0  0  0  0  0  0  0  0
  -32.6585    1.9042   -0.3002 S   0  0  0  0  0  0  0  0  0  0  0  0
  -33.3780   -1.9749    0.2236 C   0  0  0  0  0  0  0  0  0  0  0  0
  -34.7733   -2.0364    0.1658 C   0  0  0  0  0  0  0  0  0  0  0  0
  -35.5986   -0.8982   -0.0556 C   0  0  0  0  0  0  0  0  0  0  0  0
  -35.0137    0.3768   -0.2218 C   0  0  0  0  0  0  0  0  0  0  0  0
  -35.7412   -3.5029    0.2913 S   0  0  0  0  0  0  0  0  0  0  0  0
  -37.2058   -2.5825    0.0410 C   0  0  0  0  0  0  0  0  0  0  0  0
  -36.9908   -1.2562   -0.1249 C   0  0  0  0  0  0  0  0  0  0  0  0
  -35.8177    1.5911   -0.4482 C   0  0  0  0  0  0  0  0  0  0  0  0
  -32.5759   -3.1890    0.4517 C   0  0  0  0  0  0  0  0  0  0  0  0
  -35.7905    2.4424   -1.5199 C   0  0  0  0  0  0  0  0  0  0  0  0
  -36.6792    3.5491   -1.3942 C   0  0  0  0  0  0  0  0  0  0  0  0
  -37.3868    3.5583   -0.2256 C   0  0  0  0  0  0  0  0  0  0  0  0
  -36.9567    2.1770    0.7533 S   0  0  0  0  0  0  0  0  0  0  0  0
  -32.6143   -4.0460    1.5187 C   0  0  0  0  0  0  0  0  0  0  0  0
  -31.7288   -5.1552    1.3946 C   0  0  0  0  0  0  0  0  0  0  0  0
  -31.0125   -5.1613    0.2313 C   0  0  0  0  0  0  0  0  0  0  0  0
  -31.4289   -3.7733   -0.7438 S   0  0  0  0  0  0  0  0  0  0  0  0
  -38.3990    4.5582    0.2440 C   0  0  0  0  0  0  0  0  0  0  0  0
  -30.0035   -6.1653   -0.2365 C   0  0  0  0  0  0  0  0  0  0  0  0
  -27.9518    4.3929    0.1686 H   0  0  0  0  0  0  0  0  0  0  0  0
  -30.4629    3.7725    0.1532 H   0  0  0  0  0  0  0  0  0  0  0  0
  -30.6275   -1.0640    0.3338 H   0  0  0  0  0  0  0  0  0  0  0  0
  -37.7829   -0.5416   -0.3025 H   0  0  0  0  0  0  0  0  0  0  0  0
  -35.1597    2.2708   -2.3837 H   0  0  0  0  0  0  0  0  0  0  0  0
  -36.7921    4.3153   -2.1529 H   0  0  0  0  0  0  0  0  0  0  0  0
  -33.2514   -3.8764    2.3782 H   0  0  0  0  0  0  0  0  0  0  0  0
  -31.6250   -5.9257    2.1502 H   0  0  0  0  0  0  0  0  0  0  0  0
  -38.0929    5.0453    1.1748 H   0  0  0  0  0  0  0  0  0  0  0  0
  -39.3769    4.1004    0.4217 H   0  0  0  0  0  0  0  0  0  0  0  0
  -38.5294    5.3372   -0.5101 H   0  0  0  0  0  0  0  0  0  0  0  0
  -30.3089   -6.6496   -1.1690 H   0  0  0  0  0  0  0  0  0  0  0  0
  -29.8792   -6.9461    0.5168 H   0  0  0  0  0  0  0  0  0  0  0  0
  -29.0227   -5.7121   -0.4108 H   0  0  0  0  0  0  0  0  0  0  0  0
  -23.0509    0.0319   -0.1745 N   0  0  0  0  0  0  0  0  0  0  0  0
  -23.6801   -1.1062   -0.2662 C   0  0  0  0  0  0  0  0  0  0  0  0
  -25.1258   -1.1398   -0.2673 C   0  0  0  0  0  0  0  0  0  0  0  0
  -25.8074   -0.0323   -0.1768 N   0  0  0  0  0  0  0  0  0  0  0  0
  -22.8684   -2.3674   -0.3705 C   0  0  0  0  0  0  0  0  0  0  0  0
  -25.8777   -2.4375   -0.3724 C   0  0  0  0  0  0  0  0  0  0  0  0
  -23.0910   -2.9102   -1.2949 H   0  0  0  0  0  0  0  0  0  0  0  0
  -23.0837   -3.0507    0.4574 H   0  0  0  0  0  0  0  0  0  0  0  0
  -21.8074   -2.1250   -0.3556 H   0  0  0  0  0  0  0  0  0  0  0  0
  -25.6302   -3.1107    0.4548 H   0  0  0  0  0  0  0  0  0  0  0  0
  -25.6304   -2.9685   -1.2974 H   0  0  0  0  0  0  0  0  0  0  0  0
  -26.9489   -2.2449   -0.3570 H   0  0  0  0  0  0  0  0  0  0  0  0
   -4.0324   -4.2497   -0.0889 C   0  0  0  0  0  0  0  0  0  0  0  0
   -3.2882   -3.0253   -0.0030 C   0  0  0  0  0  0  0  0  0  0  0  0
   -4.1008   -1.8702    0.0862 C   0  0  0  0  0  0  0  0  0  0  0  0
   -5.5440   -1.9045    0.0869 C   0  0  0  0  0  0  0  0  0  0  0  0
   -6.3008   -3.0970   -0.0017 C   0  0  0  0  0  0  0  0  0  0  0  0
   -5.4992   -4.2846   -0.0883 C   0  0  0  0  0  0  0  0  0  0  0  0
   -5.9783   -5.5315   -0.1771 N   0  0  0  0  0  0  0  0  0  0  0  0
   -4.7115   -6.5508   -0.2532 S   0  0  0  0  0  0  0  0  0  0  0  0
   -3.4947   -5.4724   -0.1782 N   0  0  0  0  0  0  0  0  0  0  0  0
   -7.7492   -3.1297   -0.0065 C   0  0  0  0  0  0  0  0  0  0  0  0
   -8.5662   -4.2536   -0.0851 C   0  0  0  0  0  0  0  0  0  0  0  0
   -9.9411   -3.9777   -0.0732 C   0  0  0  0  0  0  0  0  0  0  0  0
  -10.2333   -2.6303    0.0126 C   0  0  0  0  0  0  0  0  0  0  0  0
   -8.7628   -1.6813    0.0950 S   0  0  0  0  0  0  0  0  0  0  0  0
  -11.5291   -2.0027    0.0370 C   0  0  0  0  0  0  0  0  0  0  0  0
  -11.8355   -0.6732   -0.0846 C   0  0  0  0  0  0  0  0  0  0  0  0
  -13.2327   -0.3845   -0.0235 C   0  0  0  0  0  0  0  0  0  0  0  0
  -14.0122   -1.5662    0.1409 C   0  0  0  0  0  0  0  0  0  0  0  0
  -12.9861   -2.9912    0.2429 S   0  0  0  0  0  0  0  0  0  0  0  0
  -13.8728    0.8699   -0.1576 C   0  0  0  0  0  0  0  0  0  0  0  0
  -15.2668    0.8671   -0.1244 C   0  0  0  0  0  0  0  0  0  0  0  0
  -16.0463   -0.3146    0.0399 C   0  0  0  0  0  0  0  0  0  0  0  0
  -15.4062   -1.5690    0.1741 C   0  0  0  0  0  0  0  0  0  0  0  0
  -16.2928    2.2921   -0.2263 S   0  0  0  0  0  0  0  0  0  0  0  0
  -17.7498    1.3037   -0.0202 C   0  0  0  0  0  0  0  0  0  0  0  0
  -17.4436   -0.0259    0.1013 C   0  0  0  0  0  0  0  0  0  0  0  0
  -16.1576   -2.8249    0.3427 C   0  0  0  0  0  0  0  0  0  0  0  0
  -13.1214    2.1258   -0.3262 C   0  0  0  0  0  0  0  0  0  0  0  0
  -16.1087   -3.7125    1.3838 C   0  0  0  0  0  0  0  0  0  0  0  0
  -16.9388   -4.8559    1.2006 C   0  0  0  0  0  0  0  0  0  0  0  0
  -17.6227   -4.8569    0.0180 C   0  0  0  0  0  0  0  0  0  0  0  0
  -17.2443   -3.4212   -0.9020 S   0  0  0  0  0  0  0  0  0  0  0  0
  -13.1705    3.0135   -1.3672 C   0  0  0  0  0  0  0  0  0  0  0  0
  -12.3403    4.1569   -1.1840 C   0  0  0  0  0  0  0  0  0  0  0  0
  -11.6563    4.1578   -0.0015 C   0  0  0  0  0  0  0  0  0  0  0  0
  -12.0345    2.7220    0.9184 S   0  0  0  0  0  0  0  0  0  0  0  0
  -18.5714   -5.8899   -0.5090 C   0  0  0  0  0  0  0  0  0  0  0  0
  -10.7076    5.1908    0.5256 C   0  0  0  0  0  0  0  0  0  0  0  0
   -8.1625   -5.2502   -0.1553 H   0  0  0  0  0  0  0  0  0  0  0  0
  -10.6992   -4.7488   -0.1426 H   0  0  0  0  0  0  0  0  0  0  0  0
  -11.0838    0.0881   -0.2446 H   0  0  0  0  0  0  0  0  0  0  0  0
  -18.1953   -0.7871    0.2615 H   0  0  0  0  0  0  0  0  0  0  0  0
  -15.5032   -3.5421    2.2657 H   0  0  0  0  0  0  0  0  0  0  0  0
  -17.0272   -5.6542    1.9289 H   0  0  0  0  0  0  0  0  0  0  0  0
  -13.7761    2.8432   -2.2490 H   0  0  0  0  0  0  0  0  0  0  0  0
  -12.2521    4.9553   -1.9122 H   0  0  0  0  0  0  0  0  0  0  0  0
  -18.2182   -6.3307   -1.4462 H   0  0  0  0  0  0  0  0  0  0  0  0
  -19.5665   -5.4758   -0.6986 H   0  0  0  0  0  0  0  0  0  0  0  0
  -18.6811   -6.6986    0.2166 H   0  0  0  0  0  0  0  0  0  0  0  0
  -11.0609    5.6316    1.4628 H   0  0  0  0  0  0  0  0  0  0  0  0
  -10.5979    5.9995   -0.2000 H   0  0  0  0  0  0  0  0  0  0  0  0
   -9.7125    4.7767    0.7152 H   0  0  0  0  0  0  0  0  0  0  0  0
  -21.5293    2.4319    0.0225 C   0  0  0  0  0  0  0  0  0  0  0  0
  -20.7122    3.5552    0.1059 C   0  0  0  0  0  0  0  0  0  0  0  0
  -19.3373    3.2787    0.0947 C   0  0  0  0  0  0  0  0  0  0  0  0
  -19.0455    1.9316    0.0047 C   0  0  0  0  0  0  0  0  0  0  0  0
  -20.5163    0.9835   -0.0829 S   0  0  0  0  0  0  0  0  0  0  0  0
  -21.1155    4.5516    0.1792 H   0  0  0  0  0  0  0  0  0  0  0  0
  -18.5789    4.0493    0.1679 H   0  0  0  0  0  0  0  0  0  0  0  0
   -3.4726   -0.6624    0.1772 N   0  0  0  0  0  0  0  0  0  0  0  0
   -4.1547    0.4453    0.2638 C   0  0  0  0  0  0  0  0  0  0  0  0
   -5.6002    0.4108    0.2649 C   0  0  0  0  0  0  0  0  0  0  0  0
   -6.2288   -0.7281    0.1789 N   0  0  0  0  0  0  0  0  0  0  0  0
   -3.4033    1.7438    0.3622 C   0  0  0  0  0  0  0  0  0  0  0  0
   -6.4125    1.6719    0.3649 C   0  0  0  0  0  0  0  0  0  0  0  0
   -3.6505    2.2793    1.2846 H   0  0  0  0  0  0  0  0  0  0  0  0
   -3.6513    2.4127   -0.4683 H   0  0  0  0  0  0  0  0  0  0  0  0
   -2.3320    1.5517    0.3472 H   0  0  0  0  0  0  0  0  0  0  0  0
   -6.1982    2.3521   -0.4659 H   0  0  0  0  0  0  0  0  0  0  0  0
   -6.1895    2.2185    1.2869 H   0  0  0  0  0  0  0  0  0  0  0  0
   -7.4734    1.4289    0.3517 H   0  0  0  0  0  0  0  0  0  0  0  0
   15.3208    4.5151    0.0963 C   0  0  0  0  0  0  0  0  0  0  0  0
   16.1228    3.3278    0.0094 C   0  0  0  0  0  0  0  0  0  0  0  0
   15.3663    2.1349   -0.0766 C   0  0  0  0  0  0  0  0  0  0  0  0
   13.9230    2.1000   -0.0737 C   0  0  0  0  0  0  0  0  0  0  0  0
   13.1101    3.2549    0.0154 C   0  0  0  0  0  0  0  0  0  0  0  0
   13.8540    4.4796    0.0992 C   0  0  0  0  0  0  0  0  0  0  0  0
   13.3159    5.7022    0.1884 N   0  0  0  0  0  0  0  0  0  0  0  0
   14.5325    6.7812    0.2608 S   0  0  0  0  0  0  0  0  0  0  0  0
   15.7995    5.7623    0.1835 N   0  0  0  0  0  0  0  0  0  0  0  0
   11.6618    3.2182    0.0228 C   0  0  0  0  0  0  0  0  0  0  0  0
   10.7923    4.3018    0.1032 C   0  0  0  0  0  0  0  0  0  0  0  0
    9.4321    3.9606    0.0925 C   0  0  0  0  0  0  0  0  0  0  0  0
    9.2043    2.6009    0.0056 C   0  0  0  0  0  0  0  0  0  0  0  0
   10.7184    1.7232   -0.0784 S   0  0  0  0  0  0  0  0  0  0  0  0
    7.9397    1.9127   -0.0188 C   0  0  0  0  0  0  0  0  0  0  0  0
    7.6969    0.5696    0.0977 C   0  0  0  0  0  0  0  0  0  0  0  0
    6.3148    0.2154    0.0379 C   0  0  0  0  0  0  0  0  0  0  0  0
    5.4799    1.3596   -0.1201 C   0  0  0  0  0  0  0  0  0  0  0  0
    6.4371    2.8320   -0.2176 S   0  0  0  0  0  0  0  0  0  0  0  0
    5.7349   -1.0684    0.1677 C   0  0  0  0  0  0  0  0  0  0  0  0
    4.3423   -1.1314    0.1367 C   0  0  0  0  0  0  0  0  0  0  0  0
    3.5074    0.0128   -0.0213 C   0  0  0  0  0  0  0  0  0  0  0  0
    4.0873    1.2966   -0.1510 C   0  0  0  0  0  0  0  0  0  0  0  0
    3.3850   -2.6038    0.2340 S   0  0  0  0  0  0  0  0  0  0  0  0
    1.8825   -1.6844    0.0350 C   0  0  0  0  0  0  0  0  0  0  0  0
    2.1254   -0.3414   -0.0813 C   0  0  0  0  0  0  0  0  0  0  0  0
    3.2770    2.5162   -0.3131 C   0  0  0  0  0  0  0  0  0  0  0  0
    6.5452   -2.2880    0.3298 C   0  0  0  0  0  0  0  0  0  0  0  0
    3.2805    3.4084   -1.3515 C   0  0  0  0  0  0  0  0  0  0  0  0
    2.3977    4.5106   -1.1621 C   0  0  0  0  0  0  0  0  0  0  0  0
    1.7184    4.4756    0.0227 C   0  0  0  0  0  0  0  0  0  0  0  0
    2.1673    3.0565    0.9368 S   0  0  0  0  0  0  0  0  0  0  0  0
    6.5416   -3.1802    1.3682 C   0  0  0  0  0  0  0  0  0  0  0  0
    7.4244   -4.2824    1.1788 C   0  0  0  0  0  0  0  0  0  0  0  0
    8.1037   -4.2474   -0.0059 C   0  0  0  0  0  0  0  0  0  0  0  0
    7.6549   -2.8283   -0.9201 S   0  0  0  0  0  0  0  0  0  0  0  0
    0.7239    5.4611    0.5562 C   0  0  0  0  0  0  0  0  0  0  0  0
    9.0983   -5.2329   -0.5394 C   0  0  0  0  0  0  0  0  0  0  0  0
   11.1480    5.3164    0.1736 H   0  0  0  0  0  0  0  0  0  0  0  0
    8.6382    4.6947    0.1630 H   0  0  0  0  0  0  0  0  0  0  0  0
    8.4841   -0.1560    0.2525 H   0  0  0  0  0  0  0  0  0  0  0  0
    1.3382    0.3843   -0.2363 H   0  0  0  0  0  0  0  0  0  0  0  0
    3.8906    3.2696   -2.2358 H   0  0  0  0  0  0  0  0  0  0  0  0
    2.2694    5.3061   -1.8874 H   0  0  0  0  0  0  0  0  0  0  0  0
    5.9315   -3.0413    2.2524 H   0  0  0  0  0  0  0  0  0  0  0  0
    7.5527   -5.0779    1.9042 H   0  0  0  0  0  0  0  0  0  0  0  0
    1.0596    5.9158    1.4931 H   0  0  0  0  0  0  0  0  0  0  0  0
   -0.2497    4.9998    0.7485 H   0  0  0  0  0  0  0  0  0  0  0  0
    0.5731    6.2655   -0.1669 H   0  0  0  0  0  0  0  0  0  0  0  0
    8.7627   -5.6876   -1.4763 H   0  0  0  0  0  0  0  0  0  0  0  0
    9.2491   -6.0373    0.1837 H   0  0  0  0  0  0  0  0  0  0  0  0
   10.0719   -4.7716   -0.7317 H   0  0  0  0  0  0  0  0  0  0  0  0
   -1.8398   -2.9891   -0.0090 C   0  0  0  0  0  0  0  0  0  0  0  0
   -0.9706   -4.0730   -0.0891 C   0  0  0  0  0  0  0  0  0  0  0  0
    0.3897   -3.7321   -0.0774 C   0  0  0  0  0  0  0  0  0  0  0  0
    0.6178   -2.3725    0.0099 C   0  0  0  0  0  0  0  0  0  0  0  0
   -0.8961   -1.4944    0.0935 S   0  0  0  0  0  0  0  0  0  0  0  0
   -1.3265   -5.0874   -0.1602 H   0  0  0  0  0  0  0  0  0  0  0  0
    1.1835   -4.4664   -0.1478 H   0  0  0  0  0  0  0  0  0  0  0  0
   16.0514    0.9587   -0.1681 N   0  0  0  0  0  0  0  0  0  0  0  0
   15.4231   -0.1806   -0.2518 C   0  0  0  0  0  0  0  0  0  0  0  0
   13.9777   -0.2156   -0.2488 C   0  0  0  0  0  0  0  0  0  0  0  0
   13.2952    0.8919   -0.1625 N   0  0  0  0  0  0  0  0  0  0  0  0
   16.2358   -1.4416   -0.3514 C   0  0  0  0  0  0  0  0  0  0  0  0
   13.2267   -1.5145   -0.3446 C   0  0  0  0  0  0  0  0  0  0  0  0
   16.0116   -1.9895   -1.2724 H   0  0  0  0  0  0  0  0  0  0  0  0
   16.0232   -2.1207    0.4806 H   0  0  0  0  0  0  0  0  0  0  0  0
   17.2966   -1.1980   -0.3404 H   0  0  0  0  0  0  0  0  0  0  0  0
   13.4763   -2.1825    0.4861 H   0  0  0  0  0  0  0  0  0  0  0  0
   13.4726   -2.0509   -1.2669 H   0  0  0  0  0  0  0  0  0  0  0  0
   12.1553   -1.3229   -0.3281 H   0  0  0  0  0  0  0  0  0  0  0  0
   35.0749   -3.3042   -0.1219 C   0  0  0  0  0  0  0  0  0  0  0  0
   35.8187   -2.0818   -0.0323 C   0  0  0  0  0  0  0  0  0  0  0  0
   35.0065   -0.9293    0.0577 C   0  0  0  0  0  0  0  0  0  0  0  0
   33.5620   -0.9643    0.0596 C   0  0  0  0  0  0  0  0  0  0  0  0
   32.8058   -2.1553   -0.0303 C   0  0  0  0  0  0  0  0  0  0  0  0
   33.6079   -3.3413   -0.1209 C   0  0  0  0  0  0  0  0  0  0  0  0
   33.1296   -4.5887   -0.2136 N   0  0  0  0  0  0  0  0  0  0  0  0
   34.3977   -5.6051   -0.2933 S   0  0  0  0  0  0  0  0  0  0  0  0
   35.6134   -4.5279   -0.2153 N   0  0  0  0  0  0  0  0  0  0  0  0
   31.3559   -2.1893   -0.0330 C   0  0  0  0  0  0  0  0  0  0  0  0
   30.5404   -3.3134   -0.1110 C   0  0  0  0  0  0  0  0  0  0  0  0
   29.1647   -3.0387   -0.0971 C   0  0  0  0  0  0  0  0  0  0  0  0
   28.8717   -1.6920   -0.0103 C   0  0  0  0  0  0  0  0  0  0  0  0
   30.3416   -0.7421    0.0711 S   0  0  0  0  0  0  0  0  0  0  0  0
   27.5752   -1.0647    0.0159 C   0  0  0  0  0  0  0  0  0  0  0  0
   27.2674    0.2633   -0.1150 C   0  0  0  0  0  0  0  0  0  0  0  0
   25.8701    0.5514   -0.0490 C   0  0  0  0  0  0  0  0  0  0  0  0
   25.0924   -0.6294    0.1289 C   0  0  0  0  0  0  0  0  0  0  0  0
   26.1203   -2.0526    0.2378 S   0  0  0  0  0  0  0  0  0  0  0  0
   25.2282    1.8041   -0.1903 C   0  0  0  0  0  0  0  0  0  0  0  0
   23.8344    1.8005   -0.1502 C   0  0  0  0  0  0  0  0  0  0  0  0
   23.0567    0.6196    0.0276 C   0  0  0  0  0  0  0  0  0  0  0  0
   23.6986   -0.6331    0.1690 C   0  0  0  0  0  0  0  0  0  0  0  0
   22.8067    3.2238   -0.2590 S   0  0  0  0  0  0  0  0  0  0  0  0
   21.3516    2.2359   -0.0377 C   0  0  0  0  0  0  0  0  0  0  0  0
   21.6595    0.9077    0.0932 C   0  0  0  0  0  0  0  0  0  0  0  0
   22.9491   -1.8882    0.3516 C   0  0  0  0  0  0  0  0  0  0  0  0
   25.9778    3.0591   -0.3729 C   0  0  0  0  0  0  0  0  0  0  0  0
   23.0043   -2.7674    1.3994 C   0  0  0  0  0  0  0  0  0  0  0  0
   22.1741   -3.9129    1.2298 C   0  0  0  0  0  0  0  0  0  0  0  0
   21.4840   -3.9239    0.0509 C   0  0  0  0  0  0  0  0  0  0  0  0
   21.8563   -2.4953   -0.8826 S   0  0  0  0  0  0  0  0  0  0  0  0
   25.9232    3.9380   -1.4211 C   0  0  0  0  0  0  0  0  0  0  0  0
   26.7534    5.0835   -1.2515 C   0  0  0  0  0  0  0  0  0  0  0  0
   27.4430    5.0948   -0.0723 C   0  0  0  0  0  0  0  0  0  0  0  0
   27.0701    3.6666    0.8615 S   0  0  0  0  0  0  0  0  0  0  0  0
   20.5333   -4.9618   -0.4628 C   0  0  0  0  0  0  0  0  0  0  0  0
   28.3936    6.1328    0.4415 C   0  0  0  0  0  0  0  0  0  0  0  0
   30.9447   -4.3096   -0.1826 H   0  0  0  0  0  0  0  0  0  0  0  0
   28.4071   -3.8104   -0.1664 H   0  0  0  0  0  0  0  0  0  0  0  0
   28.0177    1.0237   -0.2857 H   0  0  0  0  0  0  0  0  0  0  0  0
   20.9091    0.1473    0.2635 H   0  0  0  0  0  0  0  0  0  0  0  0
   23.6143   -2.5895    2.2767 H   0  0  0  0  0  0  0  0  0  0  0  0
   22.0903   -4.7054    1.9649 H   0  0  0  0  0  0  0  0  0  0  0  0
   25.3136    3.7598   -2.2986 H   0  0  0  0  0  0  0  0  0  0  0  0
   26.8377    5.8757   -1.9869 H   0  0  0  0  0  0  0  0  0  0  0  0
   20.8819   -5.4099   -1.3983 H   0  0  0  0  0  0  0  0  0  0  0  0
   19.5369   -4.5500   -0.6504 H   0  0  0  0  0  0  0  0  0  0  0  0
   20.4282   -5.7648    0.2698 H   0  0  0  0  0  0  0  0  0  0  0  0
   28.0448    6.5811    1.3767 H   0  0  0  0  0  0  0  0  0  0  0  0
   28.4992    6.9355   -0.2914 H   0  0  0  0  0  0  0  0  0  0  0  0
   29.3900    5.7209    0.6294 H   0  0  0  0  0  0  0  0  0  0  0  0
   17.5712    3.3612    0.0112 C   0  0  0  0  0  0  0  0  0  0  0  0
   18.3877    4.4857    0.0854 C   0  0  0  0  0  0  0  0  0  0  0  0
   19.7628    4.2103    0.0712 C   0  0  0  0  0  0  0  0  0  0  0  0
   20.0555    2.8629   -0.0120 C   0  0  0  0  0  0  0  0  0  0  0  0
   18.5853    1.9130   -0.0894 S   0  0  0  0  0  0  0  0  0  0  0  0
   17.9838    5.4821    0.1544 H   0  0  0  0  0  0  0  0  0  0  0  0
   20.5207    4.9819    0.1374 H   0  0  0  0  0  0  0  0  0  0  0  0
   35.6332    0.2815    0.1478 N   0  0  0  0  0  0  0  0  0  0  0  0
   34.9497    1.3865    0.2357 C   0  0  0  0  0  0  0  0  0  0  0  0
   33.5025    1.3507    0.2399 C   0  0  0  0  0  0  0  0  0  0  0  0
   32.8755    0.2119    0.1540 N   0  0  0  0  0  0  0  0  0  0  0  0
   35.6985    2.6868    0.3321 C   0  0  0  0  0  0  0  0  0  0  0  0
   32.6896    2.6112    0.3427 C   0  0  0  0  0  0  0  0  0  0  0  0
   35.4556    3.2204    1.2567 H   0  0  0  0  0  0  0  0  0  0  0  0
   35.4444    3.3569   -0.4955 H   0  0  0  0  0  0  0  0  0  0  0  0
   36.7700    2.4965    0.3105 H   0  0  0  0  0  0  0  0  0  0  0  0
   32.9005    3.2915   -0.4888 H   0  0  0  0  0  0  0  0  0  0  0  0
   32.9157    3.1581    1.2638 H   0  0  0  0  0  0  0  0  0  0  0  0
   31.6288    2.3674    0.3334 H   0  0  0  0  0  0  0  0  0  0  0  0
  -38.1542   -3.1008    0.0317 H   0  0  0  0  0  0  0  0  0  0  0  0
   39.7089   -1.4396   -0.0005 C   0  0  0  0  0  0  0  0  0  0  0  0
   39.5098   -2.7879   -0.0985 C   0  0  0  0  0  0  0  0  0  0  0  0
   38.1389   -3.1319   -0.1181 C   0  0  0  0  0  0  0  0  0  0  0  0
   37.2740   -2.0496   -0.0351 C   0  0  0  0  0  0  0  0  0  0  0  0
   38.2254   -0.5581    0.0707 S   0  0  0  0  0  0  0  0  0  0  0  0
   40.3104   -3.5155   -0.1551 H   0  0  0  0  0  0  0  0  0  0  0  0
   37.7826   -4.1460   -0.1911 H   0  0  0  0  0  0  0  0  0  0  0  0
   40.6484   -0.9056    0.0350 H   0  0  0  0  0  0  0  0  0  0  0  0
  1  2  4  0  0  0  0
  1  6  1  0  0  0  0
  1  9  4  0  0  0  0
  2  3  4  0  0  0  0
  2117  1  0  0  0  0
  3  4  4  0  0  0  0
  3 53  4  0  0  0  0
  4  5  4  0  0  0  0
  4 56  4  0  0  0  0
  5  6  4  0  0  0  0
  5 10  1  0  0  0  0
  6  7  4  0  0  0  0
  7  8  1  0  0  0  0
  8  9  1  0  0  0  0
 10 11  4  0  0  0  0
 10 14  1  0  0  0  0
 11 12  4  0  0  0  0
 11 39  1  0  0  0  0
 12 13  2  0  0  0  0
 12 40  1  0  0  0  0
 13 14  1  0  0  0  0
 13 15  4  0  0  0  0
 15 16  2  0  0  0  0
 15 19  1  0  0  0  0
 16 17  4  0  0  0  0
 16 41  1  0  0  0  0
 17 18  4  0  0  0  0
 17 20  4  0  0  0  0
 18 19  1  0  0  0  0
 18 23  4  0  0  0  0
 20 21  4  0  0  0  0
 20 28  1  0  0  0  0
 21 22  4  0  0  0  0
 21 24  1  0  0  0  0
 22 23  4  0  0  0  0
 22 26  4  0  0  0  0
 23 27  1  0  0  0  0
 24 25  1  0  0  0  0
 25 26  2  0  0  0  0
 25278  1  0  0  0  0
 26 42  1  0  0  0  0
 27 29  2  0  0  0  0
 27 32  1  0  0  0  0
 28 33  2  0  0  0  0
 28 36  1  0  0  0  0
 29 30  4  0  0  0  0
 29 43  1  0  0  0  0
 30 31  2  0  0  0  0
 30 44  1  0  0  0  0
 31 32  1  0  0  0  0
 31 37  1  0  0  0  0
 33 34  4  0  0  0  0
 33 45  1  0  0  0  0
 34 35  2  0  0  0  0
 34 46  1  0  0  0  0
 35 36  1  0  0  0  0
 35 38  1  0  0  0  0
 37 47  1  0  0  0  0
 37 48  1  0  0  0  0
 37 49  1  0  0  0  0
 38 50  1  0  0  0  0
 38 51  1  0  0  0  0
 38 52  1  0  0  0  0
 53 54  2  0  0  0  0
 54 55  4  0  0  0  0
 54 57  1  0  0  0  0
 55 56  2  0  0  0  0
 55 58  1  0  0  0  0
 57 59  1  0  0  0  0
 57 60  1  0  0  0  0
 57 61  1  0  0  0  0
 58 62  1  0  0  0  0
 58 63  1  0  0  0  0
 58 64  1  0  0  0  0
 65 66  4  0  0  0  0
 65 70  1  0  0  0  0
 65 73  4  0  0  0  0
 66 67  4  0  0  0  0
 66188  1  0  0  0  0
 67 68  4  0  0  0  0
 67124  4  0  0  0  0
 68 69  4  0  0  0  0
 68127  4  0  0  0  0
 69 70  4  0  0  0  0
 69 74  1  0  0  0  0
 70 71  4  0  0  0  0
 71 72  1  0  0  0  0
 72 73  1  0  0  0  0
 74 75  4  0  0  0  0
 74 78  1  0  0  0  0
 75 76  4  0  0  0  0
 75103  1  0  0  0  0
 76 77  2  0  0  0  0
 76104  1  0  0  0  0
 77 78  1  0  0  0  0
 77 79  4  0  0  0  0
 79 80  2  0  0  0  0
 79 83  1  0  0  0  0
 80 81  4  0  0  0  0
 80105  1  0  0  0  0
 81 82  4  0  0  0  0
 81 84  4  0  0  0  0
 82 83  1  0  0  0  0
 82 87  4  0  0  0  0
 84 85  4  0  0  0  0
 84 92  1  0  0  0  0
 85 86  4  0  0  0  0
 85 88  1  0  0  0  0
 86 87  4  0  0  0  0
 86 90  4  0  0  0  0
 87 91  1  0  0  0  0
 88 89  1  0  0  0  0
 89 90  2  0  0  0  0
 89120  4  0  0  0  0
 90106  1  0  0  0  0
 91 93  2  0  0  0  0
 91 96  1  0  0  0  0
 92 97  2  0  0  0  0
 92100  1  0  0  0  0
 93 94  4  0  0  0  0
 93107  1  0  0  0  0
 94 95  2  0  0  0  0
 94108  1  0  0  0  0
 95 96  1  0  0  0  0
 95101  1  0  0  0  0
 97 98  4  0  0  0  0
 97109  1  0  0  0  0
 98 99  2  0  0  0  0
 98110  1  0  0  0  0
 99100  1  0  0  0  0
 99102  1  0  0  0  0
101111  1  0  0  0  0
101112  1  0  0  0  0
101113  1  0  0  0  0
102114  1  0  0  0  0
102115  1  0  0  0  0
102116  1  0  0  0  0
117118  4  0  0  0  0
117121  1  0  0  0  0
118119  4  0  0  0  0
118122  1  0  0  0  0
119120  2  0  0  0  0
119123  1  0  0  0  0
120121  1  0  0  0  0
124125  2  0  0  0  0
125126  4  0  0  0  0
125128  1  0  0  0  0
126127  2  0  0  0  0
126129  1  0  0  0  0
128130  1  0  0  0  0
128131  1  0  0  0  0
128132  1  0  0  0  0
129133  1  0  0  0  0
129134  1  0  0  0  0
129135  1  0  0  0  0
136137  4  0  0  0  0
136141  1  0  0  0  0
136144  4  0  0  0  0
137138  4  0  0  0  0
137259  1  0  0  0  0
138139  4  0  0  0  0
138195  4  0  0  0  0
139140  4  0  0  0  0
139198  4  0  0  0  0
140141  4  0  0  0  0
140145  1  0  0  0  0
141142  4  0  0  0  0
142143  1  0  0  0  0
143144  1  0  0  0  0
145146  4  0  0  0  0
145149  1  0  0  0  0
146147  4  0  0  0  0
146174  1  0  0  0  0
147148  2  0  0  0  0
147175  1  0  0  0  0
148149  1  0  0  0  0
148150  4  0  0  0  0
150151  2  0  0  0  0
150154  1  0  0  0  0
151152  4  0  0  0  0
151176  1  0  0  0  0
152153  4  0  0  0  0
152155  4  0  0  0  0
153154  1  0  0  0  0
153158  4  0  0  0  0
155156  4  0  0  0  0
155163  1  0  0  0  0
156157  4  0  0  0  0
156159  1  0  0  0  0
157158  4  0  0  0  0
157161  4  0  0  0  0
158162  1  0  0  0  0
159160  1  0  0  0  0
160161  2  0  0  0  0
160191  4  0  0  0  0
161177  1  0  0  0  0
162164  2  0  0  0  0
162167  1  0  0  0  0
163168  2  0  0  0  0
163171  1  0  0  0  0
164165  4  0  0  0  0
164178  1  0  0  0  0
165166  2  0  0  0  0
165179  1  0  0  0  0
166167  1  0  0  0  0
166172  1  0  0  0  0
168169  4  0  0  0  0
168180  1  0  0  0  0
169170  2  0  0  0  0
169181  1  0  0  0  0
170171  1  0  0  0  0
170173  1  0  0  0  0
172182  1  0  0  0  0
172183  1  0  0  0  0
172184  1  0  0  0  0
173185  1  0  0  0  0
173186  1  0  0  0  0
173187  1  0  0  0  0
188189  4  0  0  0  0
188192  1  0  0  0  0
189190  4  0  0  0  0
189193  1  0  0  0  0
190191  2  0  0  0  0
190194  1  0  0  0  0
191192  1  0  0  0  0
195196  2  0  0  0  0
196197  4  0  0  0  0
196199  1  0  0  0  0
197198  2  0  0  0  0
197200  1  0  0  0  0
199201  1  0  0  0  0
199202  1  0  0  0  0
199203  1  0  0  0  0
200204  1  0  0  0  0
200205  1  0  0  0  0
200206  1  0  0  0  0
207208  4  0  0  0  0
207212  1  0  0  0  0
207215  4  0  0  0  0
208209  4  0  0  0  0
208282  1  0  0  0  0
209210  4  0  0  0  0
209266  4  0  0  0  0
210211  4  0  0  0  0
210269  4  0  0  0  0
211212  4  0  0  0  0
211216  1  0  0  0  0
212213  4  0  0  0  0
213214  1  0  0  0  0
214215  1  0  0  0  0
216217  4  0  0  0  0
216220  1  0  0  0  0
217218  4  0  0  0  0
217245  1  0  0  0  0
218219  2  0  0  0  0
218246  1  0  0  0  0
219220  1  0  0  0  0
219221  4  0  0  0  0
221222  2  0  0  0  0
221225  1  0  0  0  0
222223  4  0  0  0  0
222247  1  0  0  0  0
223224  4  0  0  0  0
223226  4  0  0  0  0
224225  1  0  0  0  0
224229  4  0  0  0  0
226227  4  0  0  0  0
226234  1  0  0  0  0
227228  4  0  0  0  0
227230  1  0  0  0  0
228229  4  0  0  0  0
228232  4  0  0  0  0
229233  1  0  0  0  0
230231  1  0  0  0  0
231232  2  0  0  0  0
231262  4  0  0  0  0
232248  1  0  0  0  0
233235  2  0  0  0  0
233238  1  0  0  0  0
234239  2  0  0  0  0
234242  1  0  0  0  0
235236  4  0  0  0  0
235249  1  0  0  0  0
236237  2  0  0  0  0
236250  1  0  0  0  0
237238  1  0  0  0  0
237243  1  0  0  0  0
239240  4  0  0  0  0
239251  1  0  0  0  0
240241  2  0  0  0  0
240252  1  0  0  0  0
241242  1  0  0  0  0
241244  1  0  0  0  0
243253  1  0  0  0  0
243254  1  0  0  0  0
243255  1  0  0  0  0
244256  1  0  0  0  0
244257  1  0  0  0  0
244258  1  0  0  0  0
259260  4  0  0  0  0
259263  1  0  0  0  0
260261  4  0  0  0  0
260264  1  0  0  0  0
261262  2  0  0  0  0
261265  1  0  0  0  0
262263  1  0  0  0  0
266267  2  0  0  0  0
267268  1  0  0  0  0
267270  1  0  0  0  0
268269  2  0  0  0  0
268271  1  0  0  0  0
270272  1  0  0  0  0
270273  1  0  0  0  0
270274  1  0  0  0  0
271275  1  0  0  0  0
271276  1  0  0  0  0
271277  1  0  0  0  0
279280  2  0  0  0  0
279283  1  0  0  0  0
279286  1  0  0  0  0
280281  4  0  0  0  0
280284  1  0  0  0  0
281282  4  0  0  0  0
281285  1  0  0  0  0
282283  1  0  0  0  0
M  END
