# Supplementary material for: Design Principles for the Acceptor Units in Donor–Acceptor Conjugated Polymers
Source: ACS Omega. 2022 Oct 18;7(43):38969–78. doi: 10.1021/acsomega.2c04713 (PMC9631416; doi:10.1021/acsomega.2c04713)
Supplement: Supplementary file 2 — ao2c04713_si_002.zip [file ao2c04713_si_002.zip › mol-acceptors/A41.mol]

Title Card Required

Created by GaussView 6.0.16
266305  0  0  0  0  0  0  0  0  0    0
  -27.2578    2.2174   -0.1389 C   0  0  0  0  0  0  0  0  0  0  0  0
  -28.1224    3.3062   -0.1752 C   0  0  0  0  0  0  0  0  0  0  0  0
  -29.4809    2.9580   -0.1853 C   0  0  0  0  0  0  0  0  0  0  0  0
  -29.7054    1.5936   -0.1559 C   0  0  0  0  0  0  0  0  0  0  0  0
  -28.1902    0.7190   -0.1280 S   0  0  0  0  0  0  0  0  0  0  0  0
  -30.9675    0.8984   -0.1455 C   0  0  0  0  0  0  0  0  0  0  0  0
  -31.2079   -0.4267    0.0950 C   0  0  0  0  0  0  0  0  0  0  0  0
  -32.5894   -0.7933    0.0343 C   0  0  0  0  0  0  0  0  0  0  0  0
  -33.4221    0.3261   -0.2555 C   0  0  0  0  0  0  0  0  0  0  0  0
  -32.4662    1.7872   -0.4728 S   0  0  0  0  0  0  0  0  0  0  0  0
  -33.1679   -2.0592    0.2747 C   0  0  0  0  0  0  0  0  0  0  0  0
  -34.5628   -2.1308    0.2149 C   0  0  0  0  0  0  0  0  0  0  0  0
  -35.3927   -1.0119   -0.0763 C   0  0  0  0  0  0  0  0  0  0  0  0
  -34.8136    0.2543   -0.3149 C   0  0  0  0  0  0  0  0  0  0  0  0
  -35.5241   -3.5926    0.4211 S   0  0  0  0  0  0  0  0  0  0  0  0
  -36.9919   -2.6961    0.1114 C   0  0  0  0  0  0  0  0  0  0  0  0
  -36.7828   -1.3804   -0.1306 C   0  0  0  0  0  0  0  0  0  0  0  0
  -35.6228    1.4486   -0.6167 C   0  0  0  0  0  0  0  0  0  0  0  0
  -32.3598   -3.2526    0.5768 C   0  0  0  0  0  0  0  0  0  0  0  0
  -35.5982    2.2321   -1.7389 C   0  0  0  0  0  0  0  0  0  0  0  0
  -36.4931    3.3397   -1.6832 C   0  0  0  0  0  0  0  0  0  0  0  0
  -37.2030    3.4171   -0.5185 C   0  0  0  0  0  0  0  0  0  0  0  0
  -36.7672    2.1014    0.5445 S   0  0  0  0  0  0  0  0  0  0  0  0
  -32.4066   -4.0532    1.6867 C   0  0  0  0  0  0  0  0  0  0  0  0
  -31.5057   -5.1554    1.6355 C   0  0  0  0  0  0  0  0  0  0  0  0
  -30.7690   -5.2125    0.4862 C   0  0  0  0  0  0  0  0  0  0  0  0
  -31.1858   -3.8834   -0.5671 S   0  0  0  0  0  0  0  0  0  0  0  0
  -38.2221    4.4380   -0.1135 C   0  0  0  0  0  0  0  0  0  0  0  0
  -29.7354   -6.2221    0.0901 C   0  0  0  0  0  0  0  0  0  0  0  0
  -27.7618    4.3234   -0.1882 H   0  0  0  0  0  0  0  0  0  0  0  0
  -30.2813    3.6881   -0.1977 H   0  0  0  0  0  0  0  0  0  0  0  0
  -30.4225   -1.1291    0.3403 H   0  0  0  0  0  0  0  0  0  0  0  0
  -37.5775   -0.6815   -0.3531 H   0  0  0  0  0  0  0  0  0  0  0  0
  -34.9651    2.0106   -2.5895 H   0  0  0  0  0  0  0  0  0  0  0  0
  -36.6090    4.0567   -2.4881 H   0  0  0  0  0  0  0  0  0  0  0  0
  -33.0587   -3.8463    2.5265 H   0  0  0  0  0  0  0  0  0  0  0  0
  -31.4041   -5.8832    2.4326 H   0  0  0  0  0  0  0  0  0  0  0  0
  -37.9212    4.9833    0.7863 H   0  0  0  0  0  0  0  0  0  0  0  0
  -39.1977    3.9862    0.0901 H   0  0  0  0  0  0  0  0  0  0  0  0
  -38.3554    5.1683   -0.9144 H   0  0  0  0  0  0  0  0  0  0  0  0
  -30.0119   -6.7550   -0.8247 H   0  0  0  0  0  0  0  0  0  0  0  0
  -29.6174   -6.9639    0.8829 H   0  0  0  0  0  0  0  0  0  0  0  0
  -28.7579   -5.7619   -0.0831 H   0  0  0  0  0  0  0  0  0  0  0  0
  -25.0487    3.4330   -0.1304 C   0  0  0  0  0  0  0  0  0  0  0  0
  -25.8188    2.2447   -0.1185 C   0  0  0  0  0  0  0  0  0  0  0  0
  -24.9986    1.0793   -0.0841 C   0  0  0  0  0  0  0  0  0  0  0  0
  -23.5300    1.1189   -0.0623 C   0  0  0  0  0  0  0  0  0  0  0  0
  -22.7732    2.3271   -0.0740 C   0  0  0  0  0  0  0  0  0  0  0  0
  -23.6058    3.4721   -0.1090 C   0  0  0  0  0  0  0  0  0  0  0  0
  -23.2350    4.7775   -0.1245 N   0  0  0  0  0  0  0  0  0  0  0  0
  -24.3803    5.4266   -0.1482 N   0  0  0  0  0  0  0  0  0  0  0  0
  -25.4889    4.7165   -0.1580 N   0  0  0  0  0  0  0  0  0  0  0  0
  -21.3354    2.3773   -0.0546 C   0  0  0  0  0  0  0  0  0  0  0  0
  -24.4183    6.8788   -0.2334 C   0  0  0  0  0  0  0  0  0  0  0  0
  -20.5299    3.5117   -0.0699 C   0  0  0  0  0  0  0  0  0  0  0  0
  -19.1555    3.2378   -0.0455 C   0  0  0  0  0  0  0  0  0  0  0  0
  -18.8575    1.8868   -0.0118 C   0  0  0  0  0  0  0  0  0  0  0  0
  -20.3244    0.9319    0.0002 S   0  0  0  0  0  0  0  0  0  0  0  0
  -25.4759   -0.1735   -0.0681 N   0  0  0  0  0  0  0  0  0  0  0  0
  -24.2031   -1.1883   -0.0285 S   0  0  0  0  0  0  0  0  0  0  0  0
  -22.9863   -0.1060   -0.0301 N   0  0  0  0  0  0  0  0  0  0  0  0
  -17.5610    1.2620    0.0094 C   0  0  0  0  0  0  0  0  0  0  0  0
  -17.2518   -0.0651   -0.1312 C   0  0  0  0  0  0  0  0  0  0  0  0
  -15.8546   -0.3517   -0.0667 C   0  0  0  0  0  0  0  0  0  0  0  0
  -15.0781    0.8286    0.1205 C   0  0  0  0  0  0  0  0  0  0  0  0
  -16.1075    2.2505    0.2379 S   0  0  0  0  0  0  0  0  0  0  0  0
  -15.2115   -1.6032   -0.2171 C   0  0  0  0  0  0  0  0  0  0  0  0
  -13.8179   -1.5974   -0.1768 C   0  0  0  0  0  0  0  0  0  0  0  0
  -13.0414   -0.4171    0.0109 C   0  0  0  0  0  0  0  0  0  0  0  0
  -13.6845    0.8344    0.1610 C   0  0  0  0  0  0  0  0  0  0  0  0
  -12.7887   -3.0193   -0.2946 S   0  0  0  0  0  0  0  0  0  0  0  0
  -11.3349   -2.0308   -0.0672 C   0  0  0  0  0  0  0  0  0  0  0  0
  -11.6442   -0.7038    0.0745 C   0  0  0  0  0  0  0  0  0  0  0  0
  -12.9356    2.0879    0.3538 C   0  0  0  0  0  0  0  0  0  0  0  0
  -15.9605   -2.8566   -0.4104 C   0  0  0  0  0  0  0  0  0  0  0  0
  -12.9962    2.9622    1.4058 C   0  0  0  0  0  0  0  0  0  0  0  0
  -12.1584    4.1039    1.2496 C   0  0  0  0  0  0  0  0  0  0  0  0
  -11.4569    4.1167    0.0772 C   0  0  0  0  0  0  0  0  0  0  0  0
  -11.8287    2.6955   -0.8670 S   0  0  0  0  0  0  0  0  0  0  0  0
  -15.9003   -3.7303   -1.4629 C   0  0  0  0  0  0  0  0  0  0  0  0
  -16.7381   -4.8720   -1.3071 C   0  0  0  0  0  0  0  0  0  0  0  0
  -17.4392   -4.8855   -0.1345 C   0  0  0  0  0  0  0  0  0  0  0  0
  -17.0671   -3.4648    0.8104 S   0  0  0  0  0  0  0  0  0  0  0  0
  -10.4903    5.1478   -0.4199 C   0  0  0  0  0  0  0  0  0  0  0  0
  -18.4057   -5.9169    0.3623 C   0  0  0  0  0  0  0  0  0  0  0  0
  -24.4102    7.1861   -1.2808 H   0  0  0  0  0  0  0  0  0  0  0  0
  -23.5410    7.2729    0.2733 H   0  0  0  0  0  0  0  0  0  0  0  0
  -25.3309    7.2244    0.2454 H   0  0  0  0  0  0  0  0  0  0  0  0
  -20.9448    4.5074   -0.1036 H   0  0  0  0  0  0  0  0  0  0  0  0
  -18.3957    4.0099   -0.0661 H   0  0  0  0  0  0  0  0  0  0  0  0
  -18.0015   -0.8257   -0.3041 H   0  0  0  0  0  0  0  0  0  0  0  0
  -10.8945    0.0571    0.2459 H   0  0  0  0  0  0  0  0  0  0  0  0
  -13.6132    2.7820    2.2777 H   0  0  0  0  0  0  0  0  0  0  0  0
  -12.0752    4.8912    1.9903 H   0  0  0  0  0  0  0  0  0  0  0  0
  -15.2834   -3.5497   -2.3348 H   0  0  0  0  0  0  0  0  0  0  0  0
  -16.8216   -5.6589   -2.0482 H   0  0  0  0  0  0  0  0  0  0  0  0
  -10.8194    5.5987   -1.3611 H   0  0  0  0  0  0  0  0  0  0  0  0
   -9.4943    4.7278   -0.5902 H   0  0  0  0  0  0  0  0  0  0  0  0
  -10.3913    5.9495    0.3150 H   0  0  0  0  0  0  0  0  0  0  0  0
  -18.0763   -6.3683    1.3031 H   0  0  0  0  0  0  0  0  0  0  0  0
  -18.5050   -6.7181   -0.3731 H   0  0  0  0  0  0  0  0  0  0  0  0
  -19.4016   -5.4969    0.5332 H   0  0  0  0  0  0  0  0  0  0  0  0
   -5.2906   -4.2429    0.0392 C   0  0  0  0  0  0  0  0  0  0  0  0
   -6.1232   -3.0971    0.0265 C   0  0  0  0  0  0  0  0  0  0  0  0
   -5.3664   -1.8889    0.0458 C   0  0  0  0  0  0  0  0  0  0  0  0
   -3.8979   -1.8498    0.0750 C   0  0  0  0  0  0  0  0  0  0  0  0
   -3.0777   -3.0160    0.0859 C   0  0  0  0  0  0  0  0  0  0  0  0
   -3.8480   -4.2045    0.0673 C   0  0  0  0  0  0  0  0  0  0  0  0
   -3.4079   -5.4881    0.0672 N   0  0  0  0  0  0  0  0  0  0  0  0
   -4.5165   -6.1979    0.0367 N   0  0  0  0  0  0  0  0  0  0  0  0
   -5.6616   -5.5481    0.0232 N   0  0  0  0  0  0  0  0  0  0  0  0
   -1.6397   -2.9891    0.1123 C   0  0  0  0  0  0  0  0  0  0  0  0
   -7.5606   -3.1468   -0.0008 C   0  0  0  0  0  0  0  0  0  0  0  0
   -4.4788   -7.6517    0.0889 C   0  0  0  0  0  0  0  0  0  0  0  0
   -0.7747   -4.0790    0.1236 C   0  0  0  0  0  0  0  0  0  0  0  0
    0.5829   -3.7317    0.1475 C   0  0  0  0  0  0  0  0  0  0  0  0
    0.8086   -2.3662    0.1550 C   0  0  0  0  0  0  0  0  0  0  0  0
   -0.7073   -1.4909    0.1409 S   0  0  0  0  0  0  0  0  0  0  0  0
   -8.3662   -4.2813   -0.0114 C   0  0  0  0  0  0  0  0  0  0  0  0
   -9.7404   -4.0069   -0.0383 C   0  0  0  0  0  0  0  0  0  0  0  0
  -10.0385   -2.6554   -0.0486 C   0  0  0  0  0  0  0  0  0  0  0  0
   -8.5715   -1.7005   -0.0327 S   0  0  0  0  0  0  0  0  0  0  0  0
   -5.9100   -0.6636    0.0392 N   0  0  0  0  0  0  0  0  0  0  0  0
   -4.6932    0.4187    0.0677 S   0  0  0  0  0  0  0  0  0  0  0  0
   -3.4205   -0.5973    0.0898 N   0  0  0  0  0  0  0  0  0  0  0  0
    2.0698   -1.6735    0.1703 C   0  0  0  0  0  0  0  0  0  0  0  0
    2.3070   -0.3309    0.0355 C   0  0  0  0  0  0  0  0  0  0  0  0
    3.6872    0.0297    0.0924 C   0  0  0  0  0  0  0  0  0  0  0  0
    4.5269   -1.1084    0.2677 C   0  0  0  0  0  0  0  0  0  0  0  0
    3.5759   -2.5841    0.3821 S   0  0  0  0  0  0  0  0  0  0  0  0
    4.2616    1.3147   -0.0536 C   0  0  0  0  0  0  0  0  0  0  0  0
    5.6537    1.3831   -0.0221 C   0  0  0  0  0  0  0  0  0  0  0  0
    6.4933    0.2449    0.1526 C   0  0  0  0  0  0  0  0  0  0  0  0
    5.9190   -1.0401    0.2992 C   0  0  0  0  0  0  0  0  0  0  0  0
    6.6048    2.8587   -0.1370 S   0  0  0  0  0  0  0  0  0  0  0  0
    8.1107    1.9479    0.0748 C   0  0  0  0  0  0  0  0  0  0  0  0
    7.8737    0.6053    0.2092 C   0  0  0  0  0  0  0  0  0  0  0  0
    6.7351   -2.2528    0.4798 C   0  0  0  0  0  0  0  0  0  0  0  0
    3.4454    2.5275   -0.2337 C   0  0  0  0  0  0  0  0  0  0  0  0
    6.7295   -3.1340    1.5278 C   0  0  0  0  0  0  0  0  0  0  0  0
    7.6258   -4.2286    1.3594 C   0  0  0  0  0  0  0  0  0  0  0  0
    8.3178   -4.1984    0.1818 C   0  0  0  0  0  0  0  0  0  0  0  0
    7.8633   -2.7946   -0.7523 S   0  0  0  0  0  0  0  0  0  0  0  0
    3.4514    3.4095   -1.2810 C   0  0  0  0  0  0  0  0  0  0  0  0
    2.5549    4.5038   -1.1122 C   0  0  0  0  0  0  0  0  0  0  0  0
    1.8624    4.4727    0.0651 C   0  0  0  0  0  0  0  0  0  0  0  0
    2.3166    3.0683    0.9984 S   0  0  0  0  0  0  0  0  0  0  0  0
    9.3342   -5.1741   -0.3278 C   0  0  0  0  0  0  0  0  0  0  0  0
    0.8458    5.4480    0.5751 C   0  0  0  0  0  0  0  0  0  0  0  0
   -4.4887   -7.9828    1.1289 H   0  0  0  0  0  0  0  0  0  0  0  0
   -3.5654   -7.9865   -0.3961 H   0  0  0  0  0  0  0  0  0  0  0  0
   -5.3553   -8.0339   -0.4283 H   0  0  0  0  0  0  0  0  0  0  0  0
   -1.1357   -5.0960    0.1105 H   0  0  0  0  0  0  0  0  0  0  0  0
    1.3826   -4.4627    0.1477 H   0  0  0  0  0  0  0  0  0  0  0  0
   -7.9515   -5.2775    0.0051 H   0  0  0  0  0  0  0  0  0  0  0  0
  -10.5001   -4.7794   -0.0379 H   0  0  0  0  0  0  0  0  0  0  0  0
    1.5166    0.3901   -0.1256 H   0  0  0  0  0  0  0  0  0  0  0  0
    8.6641   -0.1154    0.3713 H   0  0  0  0  0  0  0  0  0  0  0  0
    6.1104   -2.9912    2.4052 H   0  0  0  0  0  0  0  0  0  0  0  0
    7.7567   -5.0138    2.0954 H   0  0  0  0  0  0  0  0  0  0  0  0
    4.0708    3.2673   -2.1583 H   0  0  0  0  0  0  0  0  0  0  0  0
    2.4242    5.2896   -1.8477 H   0  0  0  0  0  0  0  0  0  0  0  0
   10.3051   -4.7009   -0.5029 H   0  0  0  0  0  0  0  0  0  0  0  0
    9.0225   -5.6371   -1.2691 H   0  0  0  0  0  0  0  0  0  0  0  0
    9.4809   -5.9731    0.4020 H   0  0  0  0  0  0  0  0  0  0  0  0
   -0.1251    4.9746    0.7497 H   0  0  0  0  0  0  0  0  0  0  0  0
    0.6991    6.2474   -0.1544 H   0  0  0  0  0  0  0  0  0  0  0  0
    1.1573    5.9106    1.5166 H   0  0  0  0  0  0  0  0  0  0  0  0
   14.0295    4.4773    0.1650 C   0  0  0  0  0  0  0  0  0  0  0  0
   13.2589    3.2894    0.1286 C   0  0  0  0  0  0  0  0  0  0  0  0
   14.0791    2.1234    0.1032 C   0  0  0  0  0  0  0  0  0  0  0  0
   15.5478    2.1621    0.1143 C   0  0  0  0  0  0  0  0  0  0  0  0
   16.3049    3.3698    0.1510 C   0  0  0  0  0  0  0  0  0  0  0  0
   15.4723    4.5154    0.1758 C   0  0  0  0  0  0  0  0  0  0  0  0
   15.8435    5.8199    0.2171 N   0  0  0  0  0  0  0  0  0  0  0  0
   14.6984    6.4696    0.2331 N   0  0  0  0  0  0  0  0  0  0  0  0
   13.5895    5.7605    0.2002 N   0  0  0  0  0  0  0  0  0  0  0  0
   17.7426    3.4192    0.1594 C   0  0  0  0  0  0  0  0  0  0  0  0
   11.8206    3.2628    0.1181 C   0  0  0  0  0  0  0  0  0  0  0  0
   14.6601    7.9242    0.2153 C   0  0  0  0  0  0  0  0  0  0  0  0
   18.5484    4.5532    0.1863 C   0  0  0  0  0  0  0  0  0  0  0  0
   19.9228    4.2786    0.1857 C   0  0  0  0  0  0  0  0  0  0  0  0
   20.2208    2.9275    0.1573 C   0  0  0  0  0  0  0  0  0  0  0  0
   18.7538    1.9728    0.1405 S   0  0  0  0  0  0  0  0  0  0  0  0
   10.9557    4.3527    0.1380 C   0  0  0  0  0  0  0  0  0  0  0  0
    9.5978    4.0058    0.1217 C   0  0  0  0  0  0  0  0  0  0  0  0
    9.3720    2.6407    0.0897 C   0  0  0  0  0  0  0  0  0  0  0  0
   10.8878    1.7655    0.0688 S   0  0  0  0  0  0  0  0  0  0  0  0
   13.6014    0.8715    0.0663 N   0  0  0  0  0  0  0  0  0  0  0  0
   14.8743   -0.1444    0.0491 S   0  0  0  0  0  0  0  0  0  0  0  0
   16.0913    0.9371    0.0863 N   0  0  0  0  0  0  0  0  0  0  0  0
   21.5173    2.3028    0.1390 C   0  0  0  0  0  0  0  0  0  0  0  0
   21.8244    0.9813   -0.0502 C   0  0  0  0  0  0  0  0  0  0  0  0
   23.2224    0.6931   -0.0152 C   0  0  0  0  0  0  0  0  0  0  0  0
   24.0015    1.8668    0.2004 C   0  0  0  0  0  0  0  0  0  0  0  0
   22.9742    3.2836    0.3794 S   0  0  0  0  0  0  0  0  0  0  0  0
   23.8632   -0.5524   -0.2159 C   0  0  0  0  0  0  0  0  0  0  0  0
   25.2573   -0.5473   -0.1953 C   0  0  0  0  0  0  0  0  0  0  0  0
   26.0364    0.6264    0.0198 C   0  0  0  0  0  0  0  0  0  0  0  0
   25.3956    1.8718    0.2210 C   0  0  0  0  0  0  0  0  0  0  0  0
   26.2850   -1.9639   -0.3754 S   0  0  0  0  0  0  0  0  0  0  0  0
   27.7415   -0.9830   -0.1350 C   0  0  0  0  0  0  0  0  0  0  0  0
   27.4346    0.3383    0.0545 C   0  0  0  0  0  0  0  0  0  0  0  0
   26.1474    3.1185    0.4449 C   0  0  0  0  0  0  0  0  0  0  0  0
   23.1115   -1.7992   -0.4394 C   0  0  0  0  0  0  0  0  0  0  0  0
   26.1014    3.9574    1.5261 C   0  0  0  0  0  0  0  0  0  0  0  0
   26.9373    5.1038    1.3963 C   0  0  0  0  0  0  0  0  0  0  0  0
   27.6227    5.1556    0.2156 C   0  0  0  0  0  0  0  0  0  0  0  0
   27.2376    3.7664   -0.7700 S   0  0  0  0  0  0  0  0  0  0  0  0
   23.1577   -2.6388   -1.5200 C   0  0  0  0  0  0  0  0  0  0  0  0
   22.3219   -3.7851   -1.3897 C   0  0  0  0  0  0  0  0  0  0  0  0
   21.6361   -3.8362   -0.2091 C   0  0  0  0  0  0  0  0  0  0  0  0
   22.0209   -2.4463    0.7757 S   0  0  0  0  0  0  0  0  0  0  0  0
   28.5830    6.2026   -0.2602 C   0  0  0  0  0  0  0  0  0  0  0  0
   20.6758   -4.8830    0.2671 C   0  0  0  0  0  0  0  0  0  0  0  0
   14.6541    8.2794   -0.8168 H   0  0  0  0  0  0  0  0  0  0  0  0
   15.5445    8.2945    0.7277 H   0  0  0  0  0  0  0  0  0  0  0  0
   13.7543    8.2476    0.7218 H   0  0  0  0  0  0  0  0  0  0  0  0
   18.1336    5.5495    0.2006 H   0  0  0  0  0  0  0  0  0  0  0  0
   20.6826    5.0511    0.1925 H   0  0  0  0  0  0  0  0  0  0  0  0
   11.3169    5.3692    0.1680 H   0  0  0  0  0  0  0  0  0  0  0  0
    8.7980    4.7363    0.1459 H   0  0  0  0  0  0  0  0  0  0  0  0
   21.0723    0.2264   -0.2371 H   0  0  0  0  0  0  0  0  0  0  0  0
   28.1868    1.0929    0.2422 H   0  0  0  0  0  0  0  0  0  0  0  0
   25.4963    3.7483    2.3999 H   0  0  0  0  0  0  0  0  0  0  0  0
   27.0309    5.8661    2.1615 H   0  0  0  0  0  0  0  0  0  0  0  0
   23.7631   -2.4302   -2.3937 H   0  0  0  0  0  0  0  0  0  0  0  0
   22.2285   -4.5479   -2.1545 H   0  0  0  0  0  0  0  0  0  0  0  0
   28.2417    6.6840   -1.1817 H   0  0  0  0  0  0  0  0  0  0  0  0
   29.5765    5.7886   -0.4571 H   0  0  0  0  0  0  0  0  0  0  0  0
   28.6918    6.9799    0.4992 H   0  0  0  0  0  0  0  0  0  0  0  0
   21.0172   -5.3641    1.1886 H   0  0  0  0  0  0  0  0  0  0  0  0
   20.5668   -5.6604   -0.4921 H   0  0  0  0  0  0  0  0  0  0  0  0
   19.6824   -4.4688    0.4641 H   0  0  0  0  0  0  0  0  0  0  0  0
   33.7886   -3.1905   -0.1907 C   0  0  0  0  0  0  0  0  0  0  0  0
   32.9559   -2.0469   -0.1775 C   0  0  0  0  0  0  0  0  0  0  0  0
   33.7123   -0.8393   -0.1699 C   0  0  0  0  0  0  0  0  0  0  0  0
   35.1816   -0.7997   -0.1749 C   0  0  0  0  0  0  0  0  0  0  0  0
   36.0014   -1.9637   -0.1883 C   0  0  0  0  0  0  0  0  0  0  0  0
   35.2326   -3.1498   -0.1958 C   0  0  0  0  0  0  0  0  0  0  0  0
   35.6736   -4.4349   -0.2129 N   0  0  0  0  0  0  0  0  0  0  0  0
   34.5654   -5.1440   -0.2213 N   0  0  0  0  0  0  0  0  0  0  0  0
   33.4191   -4.4968   -0.2050 N   0  0  0  0  0  0  0  0  0  0  0  0
   37.4471   -1.9387   -0.1929 C   0  0  0  0  0  0  0  0  0  0  0  0
   31.5165   -2.0977   -0.1708 C   0  0  0  0  0  0  0  0  0  0  0  0
   34.6054   -6.5983   -0.1789 C   0  0  0  0  0  0  0  0  0  0  0  0
   38.3089   -3.0257   -0.1996 C   0  0  0  0  0  0  0  0  0  0  0  0
   39.6772   -2.6722   -0.2036 C   0  0  0  0  0  0  0  0  0  0  0  0
   39.8712   -1.3177   -0.1999 C   0  0  0  0  0  0  0  0  0  0  0  0
   38.3839   -0.4416   -0.1910 S   0  0  0  0  0  0  0  0  0  0  0  0
   30.7124   -3.2322   -0.1706 C   0  0  0  0  0  0  0  0  0  0  0  0
   29.3370   -2.9587   -0.1620 C   0  0  0  0  0  0  0  0  0  0  0  0
   29.0385   -1.6079   -0.1543 C   0  0  0  0  0  0  0  0  0  0  0  0
   30.5047   -0.6523   -0.1684 S   0  0  0  0  0  0  0  0  0  0  0  0
   33.1677    0.3861   -0.1580 N   0  0  0  0  0  0  0  0  0  0  0  0
   34.3842    1.4675   -0.1532 S   0  0  0  0  0  0  0  0  0  0  0  0
   35.6576    0.4554   -0.1659 N   0  0  0  0  0  0  0  0  0  0  0  0
   34.6210   -6.9350    0.8592 H   0  0  0  0  0  0  0  0  0  0  0  0
   35.5072   -6.9292   -0.6878 H   0  0  0  0  0  0  0  0  0  0  0  0
   33.7168   -6.9781   -0.6767 H   0  0  0  0  0  0  0  0  0  0  0  0
   37.9485   -4.0431   -0.2012 H   0  0  0  0  0  0  0  0  0  0  0  0
   40.4850   -3.3939   -0.2087 H   0  0  0  0  0  0  0  0  0  0  0  0
   31.1279   -4.2283   -0.1711 H   0  0  0  0  0  0  0  0  0  0  0  0
   28.5779   -3.7317   -0.1473 H   0  0  0  0  0  0  0  0  0  0  0  0
   40.8072   -0.7776   -0.2016 H   0  0  0  0  0  0  0  0  0  0  0  0
  -37.9377   -3.2189    0.1281 H   0  0  0  0  0  0  0  0  0  0  0  0
  1  2  4  0  0  0  0
  1  5  1  0  0  0  0
  1 45  4  0  0  0  0
  2  3  4  0  0  0  0
  2 30  1  0  0  0  0
  3  4  2  0  0  0  0
  3 31  1  0  0  0  0
  4  5  1  0  0  0  0
  4  6  4  0  0  0  0
  6  7  2  0  0  0  0
  6 10  1  0  0  0  0
  7  8  4  0  0  0  0
  7 32  1  0  0  0  0
  8  9  4  0  0  0  0
  8 11  4  0  0  0  0
  9 10  1  0  0  0  0
  9 14  4  0  0  0  0
 11 12  4  0  0  0  0
 11 19  1  0  0  0  0
 12 13  4  0  0  0  0
 12 15  1  0  0  0  0
 13 14  4  0  0  0  0
 13 17  4  0  0  0  0
 14 18  1  0  0  0  0
 15 16  1  0  0  0  0
 16 17  2  0  0  0  0
 16266  1  0  0  0  0
 17 33  1  0  0  0  0
 18 20  2  0  0  0  0
 18 23  1  0  0  0  0
 19 24  2  0  0  0  0
 19 27  1  0  0  0  0
 20 21  4  0  0  0  0
 20 34  1  0  0  0  0
 21 22  2  0  0  0  0
 21 35  1  0  0  0  0
 22 23  1  0  0  0  0
 22 28  1  0  0  0  0
 24 25  4  0  0  0  0
 24 36  1  0  0  0  0
 25 26  2  0  0  0  0
 25 37  1  0  0  0  0
 26 27  1  0  0  0  0
 26 29  1  0  0  0  0
 28 38  1  0  0  0  0
 28 39  1  0  0  0  0
 28 40  1  0  0  0  0
 29 41  1  0  0  0  0
 29 42  1  0  0  0  0
 29 43  1  0  0  0  0
 44 45  4  0  0  0  0
 44 49  4  0  0  0  0
 44 52  4  0  0  0  0
 45 46  4  0  0  0  0
 46 47  1  0  0  0  0
 46 59  4  0  0  0  0
 47 48  4  0  0  0  0
 47 61  4  0  0  0  0
 48 49  4  0  0  0  0
 48 53  4  0  0  0  0
 49 50  4  0  0  0  0
 50 51  1  0  0  0  0
 51 52  1  0  0  0  0
 51 54  1  0  0  0  0
 53 55  4  0  0  0  0
 53 58  1  0  0  0  0
 54 86  1  0  0  0  0
 54 87  1  0  0  0  0
 54 88  1  0  0  0  0
 55 56  4  0  0  0  0
 55 89  1  0  0  0  0
 56 57  2  0  0  0  0
 56 90  1  0  0  0  0
 57 58  1  0  0  0  0
 57 62  4  0  0  0  0
 59 60  1  0  0  0  0
 60 61  1  0  0  0  0
 62 63  2  0  0  0  0
 62 66  1  0  0  0  0
 63 64  4  0  0  0  0
 63 91  1  0  0  0  0
 64 65  4  0  0  0  0
 64 67  4  0  0  0  0
 65 66  1  0  0  0  0
 65 70  4  0  0  0  0
 67 68  4  0  0  0  0
 67 75  1  0  0  0  0
 68 69  4  0  0  0  0
 68 71  1  0  0  0  0
 69 70  4  0  0  0  0
 69 73  4  0  0  0  0
 70 74  1  0  0  0  0
 71 72  1  0  0  0  0
 72 73  2  0  0  0  0
 72121  4  0  0  0  0
 73 92  1  0  0  0  0
 74 76  2  0  0  0  0
 74 79  1  0  0  0  0
 75 80  2  0  0  0  0
 75 83  1  0  0  0  0
 76 77  4  0  0  0  0
 76 93  1  0  0  0  0
 77 78  2  0  0  0  0
 77 94  1  0  0  0  0
 78 79  1  0  0  0  0
 78 84  1  0  0  0  0
 80 81  4  0  0  0  0
 80 95  1  0  0  0  0
 81 82  2  0  0  0  0
 81 96  1  0  0  0  0
 82 83  1  0  0  0  0
 82 85  1  0  0  0  0
 84 97  1  0  0  0  0
 84 98  1  0  0  0  0
 84 99  1  0  0  0  0
 85100  1  0  0  0  0
 85101  1  0  0  0  0
 85102  1  0  0  0  0
103104  4  0  0  0  0
103108  4  0  0  0  0
103111  4  0  0  0  0
104105  4  0  0  0  0
104113  4  0  0  0  0
105106  1  0  0  0  0
105123  4  0  0  0  0
106107  4  0  0  0  0
106125  4  0  0  0  0
107108  4  0  0  0  0
107112  4  0  0  0  0
108109  4  0  0  0  0
109110  1  0  0  0  0
110111  1  0  0  0  0
110114  1  0  0  0  0
112115  4  0  0  0  0
112118  1  0  0  0  0
113119  4  0  0  0  0
113122  1  0  0  0  0
114150  1  0  0  0  0
114151  1  0  0  0  0
114152  1  0  0  0  0
115116  4  0  0  0  0
115153  1  0  0  0  0
116117  2  0  0  0  0
116154  1  0  0  0  0
117118  1  0  0  0  0
117126  4  0  0  0  0
119120  4  0  0  0  0
119155  1  0  0  0  0
120121  2  0  0  0  0
120156  1  0  0  0  0
121122  1  0  0  0  0
123124  1  0  0  0  0
124125  1  0  0  0  0
126127  2  0  0  0  0
126130  1  0  0  0  0
127128  4  0  0  0  0
127157  1  0  0  0  0
128129  4  0  0  0  0
128131  4  0  0  0  0
129130  1  0  0  0  0
129134  4  0  0  0  0
131132  4  0  0  0  0
131139  1  0  0  0  0
132133  4  0  0  0  0
132135  1  0  0  0  0
133134  4  0  0  0  0
133137  4  0  0  0  0
134138  1  0  0  0  0
135136  1  0  0  0  0
136137  2  0  0  0  0
136187  4  0  0  0  0
137158  1  0  0  0  0
138140  2  0  0  0  0
138143  1  0  0  0  0
139144  2  0  0  0  0
139147  1  0  0  0  0
140141  4  0  0  0  0
140159  1  0  0  0  0
141142  2  0  0  0  0
141160  1  0  0  0  0
142143  1  0  0  0  0
142148  1  0  0  0  0
144145  4  0  0  0  0
144161  1  0  0  0  0
145146  2  0  0  0  0
145162  1  0  0  0  0
146147  1  0  0  0  0
146149  1  0  0  0  0
148163  1  0  0  0  0
148164  1  0  0  0  0
148165  1  0  0  0  0
149166  1  0  0  0  0
149167  1  0  0  0  0
149168  1  0  0  0  0
169170  4  0  0  0  0
169174  4  0  0  0  0
169177  4  0  0  0  0
170171  4  0  0  0  0
170179  4  0  0  0  0
171172  1  0  0  0  0
171189  4  0  0  0  0
172173  4  0  0  0  0
172191  4  0  0  0  0
173174  4  0  0  0  0
173178  4  0  0  0  0
174175  4  0  0  0  0
175176  1  0  0  0  0
176177  1  0  0  0  0
176180  1  0  0  0  0
178181  4  0  0  0  0
178184  1  0  0  0  0
179185  4  0  0  0  0
179188  1  0  0  0  0
180216  1  0  0  0  0
180217  1  0  0  0  0
180218  1  0  0  0  0
181182  4  0  0  0  0
181219  1  0  0  0  0
182183  2  0  0  0  0
182220  1  0  0  0  0
183184  1  0  0  0  0
183192  4  0  0  0  0
185186  4  0  0  0  0
185221  1  0  0  0  0
186187  2  0  0  0  0
186222  1  0  0  0  0
187188  1  0  0  0  0
189190  1  0  0  0  0
190191  1  0  0  0  0
192193  2  0  0  0  0
192196  1  0  0  0  0
193194  4  0  0  0  0
193223  1  0  0  0  0
194195  4  0  0  0  0
194197  4  0  0  0  0
195196  1  0  0  0  0
195200  4  0  0  0  0
197198  4  0  0  0  0
197205  1  0  0  0  0
198199  4  0  0  0  0
198201  1  0  0  0  0
199200  4  0  0  0  0
199203  4  0  0  0  0
200204  1  0  0  0  0
201202  1  0  0  0  0
202203  2  0  0  0  0
202253  4  0  0  0  0
203224  1  0  0  0  0
204206  2  0  0  0  0
204209  1  0  0  0  0
205210  2  0  0  0  0
205213  1  0  0  0  0
206207  4  0  0  0  0
206225  1  0  0  0  0
207208  2  0  0  0  0
207226  1  0  0  0  0
208209  1  0  0  0  0
208214  1  0  0  0  0
210211  4  0  0  0  0
210227  1  0  0  0  0
211212  2  0  0  0  0
211228  1  0  0  0  0
212213  1  0  0  0  0
212215  1  0  0  0  0
214229  1  0  0  0  0
214230  1  0  0  0  0
214231  1  0  0  0  0
215232  1  0  0  0  0
215233  1  0  0  0  0
215234  1  0  0  0  0
235236  4  0  0  0  0
235240  4  0  0  0  0
235243  4  0  0  0  0
236237  4  0  0  0  0
236245  4  0  0  0  0
237238  1  0  0  0  0
237255  4  0  0  0  0
238239  4  0  0  0  0
238257  4  0  0  0  0
239240  4  0  0  0  0
239244  4  0  0  0  0
240241  4  0  0  0  0
241242  4  0  0  0  0
242243  1  0  0  0  0
242246  1  0  0  0  0
244247  4  0  0  0  0
244250  1  0  0  0  0
245251  4  0  0  0  0
245254  1  0  0  0  0
246258  1  0  0  0  0
246259  1  0  0  0  0
246260  1  0  0  0  0
247248  4  0  0  0  0
247261  1  0  0  0  0
248249  2  0  0  0  0
248262  1  0  0  0  0
249250  1  0  0  0  0
249265  1  0  0  0  0
251252  4  0  0  0  0
251263  1  0  0  0  0
252253  2  0  0  0  0
252264  1  0  0  0  0
253254  1  0  0  0  0
255256  1  0  0  0  0
256257  1  0  0  0  0
M  END
