# Supplementary material for: Design Principles for the Acceptor Units in Donor–Acceptor Conjugated Polymers
Source: ACS Omega. 2022 Oct 18;7(43):38969–78. doi: 10.1021/acsomega.2c04713 (PMC9631416; doi:10.1021/acsomega.2c04713)
Supplement: Supplementary file 2 — ao2c04713_si_002.zip [file ao2c04713_si_002.zip › mol-acceptors/A42.mol]

Title Card Required

Created by GaussView 6.0.16
266305  0  0  0  0  0  0  0  0  0    0
  -27.5390    2.2290   -0.0084 C   0  0  0  0  0  0  0  0  0  0  0  0
  -28.3948    3.3272    0.0024 C   0  0  0  0  0  0  0  0  0  0  0  0
  -29.7559    2.9939   -0.0188 C   0  0  0  0  0  0  0  0  0  0  0  0
  -29.9946    1.6314   -0.0457 C   0  0  0  0  0  0  0  0  0  0  0  0
  -28.4878    0.7404   -0.0546 S   0  0  0  0  0  0  0  0  0  0  0  0
  -31.2640    0.9514   -0.0627 C   0  0  0  0  0  0  0  0  0  0  0  0
  -31.5171   -0.3854    0.0851 C   0  0  0  0  0  0  0  0  0  0  0  0
  -32.9036   -0.7313    0.0230 C   0  0  0  0  0  0  0  0  0  0  0  0
  -33.7275    0.4153   -0.1700 C   0  0  0  0  0  0  0  0  0  0  0  0
  -32.7578    1.8779   -0.2964 S   0  0  0  0  0  0  0  0  0  0  0  0
  -33.4937   -2.0050    0.1799 C   0  0  0  0  0  0  0  0  0  0  0  0
  -34.8901   -2.0567    0.1397 C   0  0  0  0  0  0  0  0  0  0  0  0
  -35.7112   -0.9106   -0.0541 C   0  0  0  0  0  0  0  0  0  0  0  0
  -35.1204    0.3632   -0.2099 C   0  0  0  0  0  0  0  0  0  0  0  0
  -35.8656   -3.5191    0.2557 S   0  0  0  0  0  0  0  0  0  0  0  0
  -37.3275   -2.5862    0.0386 C   0  0  0  0  0  0  0  0  0  0  0  0
  -37.1063   -1.2588   -0.1103 C   0  0  0  0  0  0  0  0  0  0  0  0
  -35.9199    1.5853   -0.4094 C   0  0  0  0  0  0  0  0  0  0  0  0
  -32.6958   -3.2265    0.3790 C   0  0  0  0  0  0  0  0  0  0  0  0
  -35.9051    2.4482   -1.4719 C   0  0  0  0  0  0  0  0  0  0  0  0
  -36.7849    3.5588   -1.3194 C   0  0  0  0  0  0  0  0  0  0  0  0
  -37.4733    3.5591   -0.1395 C   0  0  0  0  0  0  0  0  0  0  0  0
  -37.0356    2.1645    0.8170 S   0  0  0  0  0  0  0  0  0  0  0  0
  -32.7315   -4.1044    1.4292 C   0  0  0  0  0  0  0  0  0  0  0  0
  -31.8480   -5.2119    1.2797 C   0  0  0  0  0  0  0  0  0  0  0  0
  -31.1360   -5.1956    0.1137 C   0  0  0  0  0  0  0  0  0  0  0  0
  -31.5546   -3.7886   -0.8321 S   0  0  0  0  0  0  0  0  0  0  0  0
  -38.4721    4.5594    0.3573 C   0  0  0  0  0  0  0  0  0  0  0  0
  -30.1267   -6.1885   -0.3763 C   0  0  0  0  0  0  0  0  0  0  0  0
  -28.0248    4.3404    0.0306 H   0  0  0  0  0  0  0  0  0  0  0  0
  -30.5481    3.7329   -0.0010 H   0  0  0  0  0  0  0  0  0  0  0  0
  -30.7363   -1.1130    0.2620 H   0  0  0  0  0  0  0  0  0  0  0  0
  -37.8960   -0.5367   -0.2668 H   0  0  0  0  0  0  0  0  0  0  0  0
  -35.2895    2.2823   -2.3477 H   0  0  0  0  0  0  0  0  0  0  0  0
  -36.9057    4.3339   -2.0678 H   0  0  0  0  0  0  0  0  0  0  0  0
  -33.3637   -3.9503    2.2953 H   0  0  0  0  0  0  0  0  0  0  0  0
  -31.7411   -5.9966    2.0200 H   0  0  0  0  0  0  0  0  0  0  0  0
  -38.1487    5.0342    1.2885 H   0  0  0  0  0  0  0  0  0  0  0  0
  -39.4497    4.1051    0.5453 H   0  0  0  0  0  0  0  0  0  0  0  0
  -38.6100    5.3475   -0.3860 H   0  0  0  0  0  0  0  0  0  0  0  0
  -30.4316   -6.6519   -1.3195 H   0  0  0  0  0  0  0  0  0  0  0  0
  -30.0020   -6.9858    0.3596 H   0  0  0  0  0  0  0  0  0  0  0  0
  -29.1465   -5.7304   -0.5399 H   0  0  0  0  0  0  0  0  0  0  0  0
  -25.3273    3.4283    0.0354 C   0  0  0  0  0  0  0  0  0  0  0  0
  -26.1003    2.2457    0.0091 C   0  0  0  0  0  0  0  0  0  0  0  0
  -25.2918    1.0604    0.0038 C   0  0  0  0  0  0  0  0  0  0  0  0
  -23.8062    1.0958    0.0252 C   0  0  0  0  0  0  0  0  0  0  0  0
  -23.0553    2.3184    0.0510 C   0  0  0  0  0  0  0  0  0  0  0  0
  -23.8843    3.4629    0.0554 C   0  0  0  0  0  0  0  0  0  0  0  0
  -23.5100    4.7688    0.0736 N   0  0  0  0  0  0  0  0  0  0  0  0
  -24.6532    5.4206    0.0603 N   0  0  0  0  0  0  0  0  0  0  0  0
  -25.7639    4.7149    0.0423 N   0  0  0  0  0  0  0  0  0  0  0  0
  -21.6180    2.3699    0.0700 C   0  0  0  0  0  0  0  0  0  0  0  0
  -24.6891    6.8734    0.1352 C   0  0  0  0  0  0  0  0  0  0  0  0
  -20.8157    3.5081    0.0954 C   0  0  0  0  0  0  0  0  0  0  0  0
  -19.4410    3.2406    0.1073 C   0  0  0  0  0  0  0  0  0  0  0  0
  -19.1360    1.8902    0.0911 C   0  0  0  0  0  0  0  0  0  0  0  0
  -20.5991    0.9278    0.0683 S   0  0  0  0  0  0  0  0  0  0  0  0
  -25.8267   -0.1554   -0.0210 N   0  0  0  0  0  0  0  0  0  0  0  0
  -24.4906   -1.3469   -0.0180 Se  0  0  0  0  0  0  0  0  0  0  0  0
  -23.2133   -0.0929    0.0182 N   0  0  0  0  0  0  0  0  0  0  0  0
  -17.8368    1.2734    0.0899 C   0  0  0  0  0  0  0  0  0  0  0  0
  -17.5220   -0.0533   -0.0487 C   0  0  0  0  0  0  0  0  0  0  0  0
  -16.1228   -0.3318   -0.0091 C   0  0  0  0  0  0  0  0  0  0  0  0
  -15.3493    0.8538    0.1569 C   0  0  0  0  0  0  0  0  0  0  0  0
  -16.3838    2.2710    0.2829 S   0  0  0  0  0  0  0  0  0  0  0  0
  -15.4752   -1.5810   -0.1623 C   0  0  0  0  0  0  0  0  0  0  0  0
  -14.0814   -1.5676   -0.1472 C   0  0  0  0  0  0  0  0  0  0  0  0
  -13.3079   -0.3820    0.0187 C   0  0  0  0  0  0  0  0  0  0  0  0
  -13.9554    0.8671    0.1720 C   0  0  0  0  0  0  0  0  0  0  0  0
  -13.0468   -2.9849   -0.2732 S   0  0  0  0  0  0  0  0  0  0  0  0
  -11.5939   -1.9872   -0.0798 C   0  0  0  0  0  0  0  0  0  0  0  0
  -11.9087   -0.6605    0.0584 C   0  0  0  0  0  0  0  0  0  0  0  0
  -13.2101    2.1261    0.3428 C   0  0  0  0  0  0  0  0  0  0  0  0
  -16.2206   -2.8399   -0.3331 C   0  0  0  0  0  0  0  0  0  0  0  0
  -13.2540    3.0055    1.3912 C   0  0  0  0  0  0  0  0  0  0  0  0
  -12.4278    4.1521    1.2110 C   0  0  0  0  0  0  0  0  0  0  0  0
  -11.7520    4.1635    0.0237 C   0  0  0  0  0  0  0  0  0  0  0  0
  -12.1339    2.7346   -0.9047 S   0  0  0  0  0  0  0  0  0  0  0  0
  -16.1765   -3.7195   -1.3815 C   0  0  0  0  0  0  0  0  0  0  0  0
  -17.0028   -4.8661   -1.2012 C   0  0  0  0  0  0  0  0  0  0  0  0
  -17.6788   -4.8774   -0.0140 C   0  0  0  0  0  0  0  0  0  0  0  0
  -17.2970   -3.4483    0.9143 S   0  0  0  0  0  0  0  0  0  0  0  0
  -10.8048    5.1995   -0.5002 C   0  0  0  0  0  0  0  0  0  0  0  0
  -18.6260   -5.9133    0.5098 C   0  0  0  0  0  0  0  0  0  0  0  0
  -23.7939    7.2613   -0.3442 H   0  0  0  0  0  0  0  0  0  0  0  0
  -24.7151    7.1868    1.1804 H   0  0  0  0  0  0  0  0  0  0  0  0
  -25.5842    7.2190   -0.3759 H   0  0  0  0  0  0  0  0  0  0  0  0
  -21.2344    4.5026    0.1014 H   0  0  0  0  0  0  0  0  0  0  0  0
  -18.6856    4.0174    0.1174 H   0  0  0  0  0  0  0  0  0  0  0  0
  -18.2706   -0.8198   -0.1992 H   0  0  0  0  0  0  0  0  0  0  0  0
  -11.1601    0.1059    0.2095 H   0  0  0  0  0  0  0  0  0  0  0  0
  -13.8513    2.8260    2.2769 H   0  0  0  0  0  0  0  0  0  0  0  0
  -12.3345    4.9442    1.9454 H   0  0  0  0  0  0  0  0  0  0  0  0
  -15.5790   -3.5400   -2.2670 H   0  0  0  0  0  0  0  0  0  0  0  0
  -17.0959   -5.6582   -1.9356 H   0  0  0  0  0  0  0  0  0  0  0  0
  -11.1597    5.6447   -1.4347 H   0  0  0  0  0  0  0  0  0  0  0  0
   -9.8103    4.7859   -0.6933 H   0  0  0  0  0  0  0  0  0  0  0  0
  -10.6938    6.0046    0.2293 H   0  0  0  0  0  0  0  0  0  0  0  0
  -18.2711   -6.3584    1.4443 H   0  0  0  0  0  0  0  0  0  0  0  0
  -18.7368   -6.7185   -0.2197 H   0  0  0  0  0  0  0  0  0  0  0  0
  -19.6205   -5.4998    0.7027 H   0  0  0  0  0  0  0  0  0  0  0  0
   -5.5462   -4.1760   -0.0546 C   0  0  0  0  0  0  0  0  0  0  0  0
   -6.3755   -3.0314   -0.0489 C   0  0  0  0  0  0  0  0  0  0  0  0
   -5.6249   -1.8084   -0.0258 C   0  0  0  0  0  0  0  0  0  0  0  0
   -4.1393   -1.7726   -0.0091 C   0  0  0  0  0  0  0  0  0  0  0  0
   -3.3303   -2.9580   -0.0165 C   0  0  0  0  0  0  0  0  0  0  0  0
   -4.1032   -4.1413   -0.0392 C   0  0  0  0  0  0  0  0  0  0  0  0
   -3.6663   -5.4274   -0.0552 N   0  0  0  0  0  0  0  0  0  0  0  0
   -4.7768   -6.1334   -0.0822 N   0  0  0  0  0  0  0  0  0  0  0  0
   -5.9203   -5.4817   -0.0793 N   0  0  0  0  0  0  0  0  0  0  0  0
   -1.8925   -2.9405   -0.0027 C   0  0  0  0  0  0  0  0  0  0  0  0
   -7.8125   -3.0832   -0.0626 C   0  0  0  0  0  0  0  0  0  0  0  0
   -4.7421   -7.5876   -0.0441 C   0  0  0  0  0  0  0  0  0  0  0  0
   -1.0358   -4.0390   -0.0071 C   0  0  0  0  0  0  0  0  0  0  0  0
    0.3243   -3.7056    0.0074 C   0  0  0  0  0  0  0  0  0  0  0  0
    0.5636   -2.3420    0.0230 C   0  0  0  0  0  0  0  0  0  0  0  0
   -0.9443   -1.4511    0.0278 S   0  0  0  0  0  0  0  0  0  0  0  0
   -8.6150   -4.2218   -0.0773 C   0  0  0  0  0  0  0  0  0  0  0  0
   -9.9896   -3.9545   -0.0876 C   0  0  0  0  0  0  0  0  0  0  0  0
  -10.2947   -2.6040   -0.0805 C   0  0  0  0  0  0  0  0  0  0  0  0
   -8.8317   -1.6412   -0.0681 S   0  0  0  0  0  0  0  0  0  0  0  0
   -6.2180   -0.6200   -0.0178 N   0  0  0  0  0  0  0  0  0  0  0  0
   -4.9409    0.6347    0.0125 Se  0  0  0  0  0  0  0  0  0  0  0  0
   -3.6045   -0.5570    0.0128 N   0  0  0  0  0  0  0  0  0  0  0  0
    1.8314   -1.6632    0.0328 C   0  0  0  0  0  0  0  0  0  0  0  0
    2.0812   -0.3198   -0.0743 C   0  0  0  0  0  0  0  0  0  0  0  0
    3.4654    0.0250   -0.0327 C   0  0  0  0  0  0  0  0  0  0  0  0
    4.2961   -1.1254    0.1020 C   0  0  0  0  0  0  0  0  0  0  0  0
    3.3318   -2.5937    0.1967 S   0  0  0  0  0  0  0  0  0  0  0  0
    4.0512    1.3073   -0.1578 C   0  0  0  0  0  0  0  0  0  0  0  0
    5.4441    1.3611   -0.1476 C   0  0  0  0  0  0  0  0  0  0  0  0
    6.2748    0.2107   -0.0127 C   0  0  0  0  0  0  0  0  0  0  0  0
    5.6890   -1.0716    0.1123 C   0  0  0  0  0  0  0  0  0  0  0  0
    6.4083    2.8295   -0.2423 S   0  0  0  0  0  0  0  0  0  0  0  0
    7.9088    1.8990   -0.0787 C   0  0  0  0  0  0  0  0  0  0  0  0
    7.6590    0.5555    0.0287 C   0  0  0  0  0  0  0  0  0  0  0  0
    6.4950   -2.2968    0.2503 C   0  0  0  0  0  0  0  0  0  0  0  0
    3.2451    2.5324   -0.2960 C   0  0  0  0  0  0  0  0  0  0  0  0
    6.5000   -3.2009    1.2783 C   0  0  0  0  0  0  0  0  0  0  0  0
    7.3795   -4.3018    1.0676 C   0  0  0  0  0  0  0  0  0  0  0  0
    8.0478   -4.2535   -0.1230 C   0  0  0  0  0  0  0  0  0  0  0  0
    7.5917   -2.8239   -1.0163 S   0  0  0  0  0  0  0  0  0  0  0  0
    3.2401    3.4364   -1.3242 C   0  0  0  0  0  0  0  0  0  0  0  0
    2.3607    4.5374   -1.1137 C   0  0  0  0  0  0  0  0  0  0  0  0
    1.6924    4.4892    0.0770 C   0  0  0  0  0  0  0  0  0  0  0  0
    2.1485    3.0598    0.9705 S   0  0  0  0  0  0  0  0  0  0  0  0
    9.0404   -5.2304   -0.6755 C   0  0  0  0  0  0  0  0  0  0  0  0
    0.6998    5.4662    0.6293 C   0  0  0  0  0  0  0  0  0  0  0  0
   -4.7433   -7.9282    0.9929 H   0  0  0  0  0  0  0  0  0  0  0  0
   -3.8339   -7.9199   -0.5404 H   0  0  0  0  0  0  0  0  0  0  0  0
   -5.6243   -7.9629   -0.5566 H   0  0  0  0  0  0  0  0  0  0  0  0
   -1.4060   -5.0524   -0.0240 H   0  0  0  0  0  0  0  0  0  0  0  0
    1.1163   -4.4449   -0.0035 H   0  0  0  0  0  0  0  0  0  0  0  0
   -8.1961   -5.2162   -0.0758 H   0  0  0  0  0  0  0  0  0  0  0  0
  -10.7450   -4.7313   -0.0891 H   0  0  0  0  0  0  0  0  0  0  0  0
    1.2958    0.4130   -0.2034 H   0  0  0  0  0  0  0  0  0  0  0  0
    8.4444   -0.1773    0.1572 H   0  0  0  0  0  0  0  0  0  0  0  0
    5.8999   -3.0707    2.1708 H   0  0  0  0  0  0  0  0  0  0  0  0
    7.5153   -5.1050    1.7831 H   0  0  0  0  0  0  0  0  0  0  0  0
    3.8402    3.3060   -2.2167 H   0  0  0  0  0  0  0  0  0  0  0  0
    2.2249    5.3404   -1.8293 H   0  0  0  0  0  0  0  0  0  0  0  0
   10.0126   -4.7650   -0.8643 H   0  0  0  0  0  0  0  0  0  0  0  0
    8.7014   -5.6710   -1.6180 H   0  0  0  0  0  0  0  0  0  0  0  0
    9.1947   -6.0454    0.0348 H   0  0  0  0  0  0  0  0  0  0  0  0
   -0.2724    5.0010    0.8181 H   0  0  0  0  0  0  0  0  0  0  0  0
    0.5456    6.2812   -0.0811 H   0  0  0  0  0  0  0  0  0  0  0  0
    1.0389    5.9069    1.5717 H   0  0  0  0  0  0  0  0  0  0  0  0
   13.8432    4.3778   -0.0083 C   0  0  0  0  0  0  0  0  0  0  0  0
   13.0704    3.1944   -0.0225 C   0  0  0  0  0  0  0  0  0  0  0  0
   13.8795    2.0090   -0.0164 C   0  0  0  0  0  0  0  0  0  0  0  0
   15.3650    2.0451    0.0048 C   0  0  0  0  0  0  0  0  0  0  0  0
   16.1155    3.2683    0.0190 C   0  0  0  0  0  0  0  0  0  0  0  0
   15.2861    4.4129    0.0113 C   0  0  0  0  0  0  0  0  0  0  0  0
   15.6600    5.7187    0.0250 N   0  0  0  0  0  0  0  0  0  0  0  0
   14.5165    6.3703    0.0182 N   0  0  0  0  0  0  0  0  0  0  0  0
   13.4061    5.6640   -0.0057 N   0  0  0  0  0  0  0  0  0  0  0  0
   17.5525    3.3204    0.0371 C   0  0  0  0  0  0  0  0  0  0  0  0
   11.6326    3.1766   -0.0406 C   0  0  0  0  0  0  0  0  0  0  0  0
   14.4819    7.8241   -0.0336 C   0  0  0  0  0  0  0  0  0  0  0  0
   18.3547    4.4592    0.0429 C   0  0  0  0  0  0  0  0  0  0  0  0
   19.7294    4.1921    0.0608 C   0  0  0  0  0  0  0  0  0  0  0  0
   20.0346    2.8417    0.0690 C   0  0  0  0  0  0  0  0  0  0  0  0
   18.5718    1.8787    0.0608 S   0  0  0  0  0  0  0  0  0  0  0  0
   10.7759    4.2750   -0.0474 C   0  0  0  0  0  0  0  0  0  0  0  0
    9.4159    3.9414   -0.0636 C   0  0  0  0  0  0  0  0  0  0  0  0
    9.1766    2.5777   -0.0696 C   0  0  0  0  0  0  0  0  0  0  0  0
   10.6846    1.6870   -0.0620 S   0  0  0  0  0  0  0  0  0  0  0  0
   13.3448    0.7932   -0.0289 N   0  0  0  0  0  0  0  0  0  0  0  0
   14.6813   -0.3983   -0.0132 Se  0  0  0  0  0  0  0  0  0  0  0  0
   15.9582    0.8567    0.0098 N   0  0  0  0  0  0  0  0  0  0  0  0
   21.3340    2.2253    0.0799 C   0  0  0  0  0  0  0  0  0  0  0  0
   21.6493    0.8966   -0.0359 C   0  0  0  0  0  0  0  0  0  0  0  0
   23.0486    0.6191    0.0104 C   0  0  0  0  0  0  0  0  0  0  0  0
   23.8215    1.8075    0.1576 C   0  0  0  0  0  0  0  0  0  0  0  0
   22.7865    3.2264    0.2583 S   0  0  0  0  0  0  0  0  0  0  0  0
   23.6967   -0.6322   -0.1207 C   0  0  0  0  0  0  0  0  0  0  0  0
   25.0905   -0.6182   -0.1038 C   0  0  0  0  0  0  0  0  0  0  0  0
   25.8634    0.5703    0.0429 C   0  0  0  0  0  0  0  0  0  0  0  0
   25.2154    1.8214    0.1745 C   0  0  0  0  0  0  0  0  0  0  0  0
   26.1260   -2.0369   -0.2050 S   0  0  0  0  0  0  0  0  0  0  0  0
   27.5780   -1.0357   -0.0255 C   0  0  0  0  0  0  0  0  0  0  0  0
   27.2629    0.2928    0.0896 C   0  0  0  0  0  0  0  0  0  0  0  0
   25.9602    3.0833    0.3256 C   0  0  0  0  0  0  0  0  0  0  0  0
   22.9519   -1.8941   -0.2712 C   0  0  0  0  0  0  0  0  0  0  0  0
   25.9149    3.9796    1.3596 C   0  0  0  0  0  0  0  0  0  0  0  0
   26.7411    5.1233    1.1618 C   0  0  0  0  0  0  0  0  0  0  0  0
   27.4183    5.1156   -0.0248 C   0  0  0  0  0  0  0  0  0  0  0  0
   27.0377    3.6717   -0.9304 S   0  0  0  0  0  0  0  0  0  0  0  0
   22.9980   -2.7916   -1.3041 C   0  0  0  0  0  0  0  0  0  0  0  0
   22.1718   -3.9351   -1.1057 C   0  0  0  0  0  0  0  0  0  0  0  0
   21.4938   -3.9262    0.0804 C   0  0  0  0  0  0  0  0  0  0  0  0
   21.8736   -2.4813    0.9847 S   0  0  0  0  0  0  0  0  0  0  0  0
   28.3659    6.1432   -0.5642 C   0  0  0  0  0  0  0  0  0  0  0  0
   20.5459   -4.9533    0.6203 C   0  0  0  0  0  0  0  0  0  0  0  0
   14.4843    8.1549   -1.0738 H   0  0  0  0  0  0  0  0  0  0  0  0
   15.3634    8.2042    0.4765 H   0  0  0  0  0  0  0  0  0  0  0  0
   13.5729    8.1611    0.4584 H   0  0  0  0  0  0  0  0  0  0  0  0
   17.9357    5.4535    0.0299 H   0  0  0  0  0  0  0  0  0  0  0  0
   20.4846    4.9691    0.0575 H   0  0  0  0  0  0  0  0  0  0  0  0
   11.1460    5.2886   -0.0375 H   0  0  0  0  0  0  0  0  0  0  0  0
    8.6238    4.6808   -0.0615 H   0  0  0  0  0  0  0  0  0  0  0  0
   20.9011    0.1275   -0.1746 H   0  0  0  0  0  0  0  0  0  0  0  0
   28.0110    1.0616    0.2303 H   0  0  0  0  0  0  0  0  0  0  0  0
   25.3165    3.8142    2.2473 H   0  0  0  0  0  0  0  0  0  0  0  0
   26.8334    5.9272    1.8834 H   0  0  0  0  0  0  0  0  0  0  0  0
   23.5970   -2.6271   -2.1916 H   0  0  0  0  0  0  0  0  0  0  0  0
   22.0802   -4.7398   -1.8265 H   0  0  0  0  0  0  0  0  0  0  0  0
   28.0123    6.5728   -1.5064 H   0  0  0  0  0  0  0  0  0  0  0  0
   29.3609    5.7268   -0.7489 H   0  0  0  0  0  0  0  0  0  0  0  0
   28.4756    6.9602    0.1521 H   0  0  0  0  0  0  0  0  0  0  0  0
   20.8992   -5.3822    1.5630 H   0  0  0  0  0  0  0  0  0  0  0  0
   20.4366   -5.7709   -0.0954 H   0  0  0  0  0  0  0  0  0  0  0  0
   19.5509   -4.5368    0.8043 H   0  0  0  0  0  0  0  0  0  0  0  0
   33.6281   -3.2185    0.0411 C   0  0  0  0  0  0  0  0  0  0  0  0
   32.7988   -2.0769    0.0106 C   0  0  0  0  0  0  0  0  0  0  0  0
   33.5493   -0.8545   -0.0144 C   0  0  0  0  0  0  0  0  0  0  0  0
   35.0354   -0.8179   -0.0074 C   0  0  0  0  0  0  0  0  0  0  0  0
   35.8439   -2.0008    0.0241 C   0  0  0  0  0  0  0  0  0  0  0  0
   35.0726   -3.1810    0.0475 C   0  0  0  0  0  0  0  0  0  0  0  0
   35.5104   -4.4689    0.0755 N   0  0  0  0  0  0  0  0  0  0  0  0
   34.4005   -5.1742    0.0800 N   0  0  0  0  0  0  0  0  0  0  0  0
   33.2557   -4.5255    0.0653 N   0  0  0  0  0  0  0  0  0  0  0  0
   37.2899   -1.9858    0.0318 C   0  0  0  0  0  0  0  0  0  0  0  0
   31.3599   -2.1299    0.0068 C   0  0  0  0  0  0  0  0  0  0  0  0
   34.4365   -6.6264    0.1690 C   0  0  0  0  0  0  0  0  0  0  0  0
   38.1425   -3.0808    0.0662 C   0  0  0  0  0  0  0  0  0  0  0  0
   39.5140   -2.7417    0.0640 C   0  0  0  0  0  0  0  0  0  0  0  0
   39.7218   -1.3897    0.0280 C   0  0  0  0  0  0  0  0  0  0  0  0
   38.2435   -0.4983   -0.0035 S   0  0  0  0  0  0  0  0  0  0  0  0
   30.5590   -3.2681    0.0362 C   0  0  0  0  0  0  0  0  0  0  0  0
   29.1833   -3.0019    0.0245 C   0  0  0  0  0  0  0  0  0  0  0  0
   28.8778   -1.6527   -0.0132 C   0  0  0  0  0  0  0  0  0  0  0  0
   30.3401   -0.6898   -0.0436 S   0  0  0  0  0  0  0  0  0  0  0  0
   32.9551    0.3334   -0.0462 N   0  0  0  0  0  0  0  0  0  0  0  0
   34.2317    1.5874   -0.0690 Se  0  0  0  0  0  0  0  0  0  0  0  0
   35.5687    0.4004   -0.0333 N   0  0  0  0  0  0  0  0  0  0  0  0
   34.4412   -6.9294    1.2176 H   0  0  0  0  0  0  0  0  0  0  0  0
   35.3425   -6.9753   -0.3199 H   0  0  0  0  0  0  0  0  0  0  0  0
   33.5517   -7.0200   -0.3248 H   0  0  0  0  0  0  0  0  0  0  0  0
   37.7729   -4.0943    0.0924 H   0  0  0  0  0  0  0  0  0  0  0  0
   40.3138   -3.4719    0.0882 H   0  0  0  0  0  0  0  0  0  0  0  0
   30.9785   -4.2617    0.0700 H   0  0  0  0  0  0  0  0  0  0  0  0
   28.4284   -3.7786    0.0555 H   0  0  0  0  0  0  0  0  0  0  0  0
   40.6636   -0.8596    0.0185 H   0  0  0  0  0  0  0  0  0  0  0  0
  -38.2793   -3.0985    0.0340 H   0  0  0  0  0  0  0  0  0  0  0  0
  1  2  4  0  0  0  0
  1  5  1  0  0  0  0
  1 45  4  0  0  0  0
  2  3  4  0  0  0  0
  2 30  1  0  0  0  0
  3  4  2  0  0  0  0
  3 31  1  0  0  0  0
  4  5  1  0  0  0  0
  4  6  4  0  0  0  0
  6  7  2  0  0  0  0
  6 10  1  0  0  0  0
  7  8  4  0  0  0  0
  7 32  1  0  0  0  0
  8  9  4  0  0  0  0
  8 11  4  0  0  0  0
  9 10  1  0  0  0  0
  9 14  4  0  0  0  0
 11 12  4  0  0  0  0
 11 19  1  0  0  0  0
 12 13  4  0  0  0  0
 12 15  1  0  0  0  0
 13 14  4  0  0  0  0
 13 17  4  0  0  0  0
 14 18  1  0  0  0  0
 15 16  1  0  0  0  0
 16 17  2  0  0  0  0
 16266  1  0  0  0  0
 17 33  1  0  0  0  0
 18 20  2  0  0  0  0
 18 23  1  0  0  0  0
 19 24  2  0  0  0  0
 19 27  1  0  0  0  0
 20 21  4  0  0  0  0
 20 34  1  0  0  0  0
 21 22  2  0  0  0  0
 21 35  1  0  0  0  0
 22 23  1  0  0  0  0
 22 28  1  0  0  0  0
 24 25  4  0  0  0  0
 24 36  1  0  0  0  0
 25 26  2  0  0  0  0
 25 37  1  0  0  0  0
 26 27  1  0  0  0  0
 26 29  1  0  0  0  0
 28 38  1  0  0  0  0
 28 39  1  0  0  0  0
 28 40  1  0  0  0  0
 29 41  1  0  0  0  0
 29 42  1  0  0  0  0
 29 43  1  0  0  0  0
 44 45  4  0  0  0  0
 44 49  4  0  0  0  0
 44 52  4  0  0  0  0
 45 46  4  0  0  0  0
 46 47  1  0  0  0  0
 46 59  4  0  0  0  0
 47 48  4  0  0  0  0
 47 61  4  0  0  0  0
 48 49  4  0  0  0  0
 48 53  4  0  0  0  0
 49 50  4  0  0  0  0
 50 51  1  0  0  0  0
 51 52  1  0  0  0  0
 51 54  1  0  0  0  0
 53 55  4  0  0  0  0
 53 58  1  0  0  0  0
 54 86  1  0  0  0  0
 54 87  1  0  0  0  0
 54 88  1  0  0  0  0
 55 56  4  0  0  0  0
 55 89  1  0  0  0  0
 56 57  2  0  0  0  0
 56 90  1  0  0  0  0
 57 58  1  0  0  0  0
 57 62  4  0  0  0  0
 59 60  1  0  0  0  0
 60 61  1  0  0  0  0
 62 63  2  0  0  0  0
 62 66  1  0  0  0  0
 63 64  4  0  0  0  0
 63 91  1  0  0  0  0
 64 65  4  0  0  0  0
 64 67  4  0  0  0  0
 65 66  1  0  0  0  0
 65 70  4  0  0  0  0
 67 68  4  0  0  0  0
 67 75  1  0  0  0  0
 68 69  4  0  0  0  0
 68 71  1  0  0  0  0
 69 70  4  0  0  0  0
 69 73  4  0  0  0  0
 70 74  1  0  0  0  0
 71 72  1  0  0  0  0
 72 73  2  0  0  0  0
 72121  4  0  0  0  0
 73 92  1  0  0  0  0
 74 76  2  0  0  0  0
 74 79  1  0  0  0  0
 75 80  2  0  0  0  0
 75 83  1  0  0  0  0
 76 77  4  0  0  0  0
 76 93  1  0  0  0  0
 77 78  2  0  0  0  0
 77 94  1  0  0  0  0
 78 79  1  0  0  0  0
 78 84  1  0  0  0  0
 80 81  4  0  0  0  0
 80 95  1  0  0  0  0
 81 82  2  0  0  0  0
 81 96  1  0  0  0  0
 82 83  1  0  0  0  0
 82 85  1  0  0  0  0
 84 97  1  0  0  0  0
 84 98  1  0  0  0  0
 84 99  1  0  0  0  0
 85100  1  0  0  0  0
 85101  1  0  0  0  0
 85102  1  0  0  0  0
103104  4  0  0  0  0
103108  4  0  0  0  0
103111  4  0  0  0  0
104105  4  0  0  0  0
104113  4  0  0  0  0
105106  1  0  0  0  0
105123  4  0  0  0  0
106107  4  0  0  0  0
106125  4  0  0  0  0
107108  4  0  0  0  0
107112  4  0  0  0  0
108109  4  0  0  0  0
109110  1  0  0  0  0
110111  1  0  0  0  0
110114  1  0  0  0  0
112115  4  0  0  0  0
112118  1  0  0  0  0
113119  4  0  0  0  0
113122  1  0  0  0  0
114150  1  0  0  0  0
114151  1  0  0  0  0
114152  1  0  0  0  0
115116  4  0  0  0  0
115153  1  0  0  0  0
116117  2  0  0  0  0
116154  1  0  0  0  0
117118  1  0  0  0  0
117126  4  0  0  0  0
119120  4  0  0  0  0
119155  1  0  0  0  0
120121  2  0  0  0  0
120156  1  0  0  0  0
121122  1  0  0  0  0
123124  1  0  0  0  0
124125  1  0  0  0  0
126127  2  0  0  0  0
126130  1  0  0  0  0
127128  4  0  0  0  0
127157  1  0  0  0  0
128129  4  0  0  0  0
128131  4  0  0  0  0
129130  1  0  0  0  0
129134  4  0  0  0  0
131132  4  0  0  0  0
131139  1  0  0  0  0
132133  4  0  0  0  0
132135  1  0  0  0  0
133134  4  0  0  0  0
133137  4  0  0  0  0
134138  1  0  0  0  0
135136  1  0  0  0  0
136137  2  0  0  0  0
136187  4  0  0  0  0
137158  1  0  0  0  0
138140  2  0  0  0  0
138143  1  0  0  0  0
139144  2  0  0  0  0
139147  1  0  0  0  0
140141  4  0  0  0  0
140159  1  0  0  0  0
141142  2  0  0  0  0
141160  1  0  0  0  0
142143  1  0  0  0  0
142148  1  0  0  0  0
144145  4  0  0  0  0
144161  1  0  0  0  0
145146  2  0  0  0  0
145162  1  0  0  0  0
146147  1  0  0  0  0
146149  1  0  0  0  0
148163  1  0  0  0  0
148164  1  0  0  0  0
148165  1  0  0  0  0
149166  1  0  0  0  0
149167  1  0  0  0  0
149168  1  0  0  0  0
169170  4  0  0  0  0
169174  4  0  0  0  0
169177  4  0  0  0  0
170171  4  0  0  0  0
170179  4  0  0  0  0
171172  1  0  0  0  0
171189  4  0  0  0  0
172173  4  0  0  0  0
172191  4  0  0  0  0
173174  4  0  0  0  0
173178  4  0  0  0  0
174175  4  0  0  0  0
175176  1  0  0  0  0
176177  1  0  0  0  0
176180  1  0  0  0  0
178181  4  0  0  0  0
178184  1  0  0  0  0
179185  4  0  0  0  0
179188  1  0  0  0  0
180216  1  0  0  0  0
180217  1  0  0  0  0
180218  1  0  0  0  0
181182  4  0  0  0  0
181219  1  0  0  0  0
182183  2  0  0  0  0
182220  1  0  0  0  0
183184  1  0  0  0  0
183192  4  0  0  0  0
185186  4  0  0  0  0
185221  1  0  0  0  0
186187  2  0  0  0  0
186222  1  0  0  0  0
187188  1  0  0  0  0
189190  1  0  0  0  0
190191  1  0  0  0  0
192193  2  0  0  0  0
192196  1  0  0  0  0
193194  4  0  0  0  0
193223  1  0  0  0  0
194195  4  0  0  0  0
194197  4  0  0  0  0
195196  1  0  0  0  0
195200  4  0  0  0  0
197198  4  0  0  0  0
197205  1  0  0  0  0
198199  4  0  0  0  0
198201  1  0  0  0  0
199200  4  0  0  0  0
199203  4  0  0  0  0
200204  1  0  0  0  0
201202  1  0  0  0  0
202203  2  0  0  0  0
202253  4  0  0  0  0
203224  1  0  0  0  0
204206  2  0  0  0  0
204209  1  0  0  0  0
205210  2  0  0  0  0
205213  1  0  0  0  0
206207  4  0  0  0  0
206225  1  0  0  0  0
207208  2  0  0  0  0
207226  1  0  0  0  0
208209  1  0  0  0  0
208214  1  0  0  0  0
210211  4  0  0  0  0
210227  1  0  0  0  0
211212  2  0  0  0  0
211228  1  0  0  0  0
212213  1  0  0  0  0
212215  1  0  0  0  0
214229  1  0  0  0  0
214230  1  0  0  0  0
214231  1  0  0  0  0
215232  1  0  0  0  0
215233  1  0  0  0  0
215234  1  0  0  0  0
235236  4  0  0  0  0
235240  4  0  0  0  0
235243  4  0  0  0  0
236237  4  0  0  0  0
236245  4  0  0  0  0
237238  1  0  0  0  0
237255  4  0  0  0  0
238239  4  0  0  0  0
238257  4  0  0  0  0
239240  4  0  0  0  0
239244  4  0  0  0  0
240241  4  0  0  0  0
241242  4  0  0  0  0
242243  4  0  0  0  0
242246  1  0  0  0  0
244247  4  0  0  0  0
244250  1  0  0  0  0
245251  4  0  0  0  0
245254  1  0  0  0  0
246258  1  0  0  0  0
246259  1  0  0  0  0
246260  1  0  0  0  0
247248  4  0  0  0  0
247261  1  0  0  0  0
248249  2  0  0  0  0
248262  1  0  0  0  0
249250  1  0  0  0  0
249265  1  0  0  0  0
251252  4  0  0  0  0
251263  1  0  0  0  0
252253  2  0  0  0  0
252264  1  0  0  0  0
253254  1  0  0  0  0
255256  1  0  0  0  0
256257  1  0  0  0  0
M  END
