# Supplementary material for: Design Principles for the Acceptor Units in Donor–Acceptor Conjugated Polymers
Source: ACS Omega. 2022 Oct 18;7(43):38969–78. doi: 10.1021/acsomega.2c04713 (PMC9631416; doi:10.1021/acsomega.2c04713)
Supplement: Supplementary file 2 — ao2c04713_si_002.zip [file ao2c04713_si_002.zip › mol-acceptors/A43.mol]

Title Card Required

Created by GaussView 6.0.16
250289  0  0  0  0  0  0  0  0  0    0
  -17.6229   -3.6092    0.1378 C   0  0  0  0  0  0  0  0  0  0  0  0
  -18.4592   -4.7254    0.1226 C   0  0  0  0  0  0  0  0  0  0  0  0
  -19.8244   -4.4203    0.1152 C   0  0  0  0  0  0  0  0  0  0  0  0
  -20.0932   -3.0613    0.1238 C   0  0  0  0  0  0  0  0  0  0  0  0
  -18.6060   -2.1392    0.1483 S   0  0  0  0  0  0  0  0  0  0  0  0
  -21.3742   -2.4105    0.1130 C   0  0  0  0  0  0  0  0  0  0  0  0
  -21.6480   -1.0695    0.0227 C   0  0  0  0  0  0  0  0  0  0  0  0
  -23.0384   -0.7532    0.0347 C   0  0  0  0  0  0  0  0  0  0  0  0
  -23.8488   -1.9229    0.1283 C   0  0  0  0  0  0  0  0  0  0  0  0
  -22.8585   -3.3735    0.2210 S   0  0  0  0  0  0  0  0  0  0  0  0
  -23.6457    0.5203   -0.0832 C   0  0  0  0  0  0  0  0  0  0  0  0
  -25.0388    0.5458   -0.1083 C   0  0  0  0  0  0  0  0  0  0  0  0
  -25.8490   -0.6238   -0.0148 C   0  0  0  0  0  0  0  0  0  0  0  0
  -25.2419   -1.8973    0.1034 C   0  0  0  0  0  0  0  0  0  0  0  0
  -26.0292    1.9964   -0.2016 S   0  0  0  0  0  0  0  0  0  0  0  0
  -27.5132    1.0332   -0.0936 C   0  0  0  0  0  0  0  0  0  0  0  0
  -27.2396   -0.3075   -0.0031 C   0  0  0  0  0  0  0  0  0  0  0  0
  -26.0267   -3.1398    0.1994 C   0  0  0  0  0  0  0  0  0  0  0  0
  -22.8610    1.7629   -0.1790 C   0  0  0  0  0  0  0  0  0  0  0  0
  -26.0341   -4.0652    1.2086 C   0  0  0  0  0  0  0  0  0  0  0  0
  -26.8880   -5.1776    0.9578 C   0  0  0  0  0  0  0  0  0  0  0  0
  -27.5338   -5.1169   -0.2447 C   0  0  0  0  0  0  0  0  0  0  0  0
  -27.0880   -3.6607   -1.0993 S   0  0  0  0  0  0  0  0  0  0  0  0
  -22.8536    2.6885   -1.1881 C   0  0  0  0  0  0  0  0  0  0  0  0
  -22.0000    3.8010   -0.9370 C   0  0  0  0  0  0  0  0  0  0  0  0
  -21.3543    3.7402    0.2656 C   0  0  0  0  0  0  0  0  0  0  0  0
  -21.7999    2.2837    1.1199 S   0  0  0  0  0  0  0  0  0  0  0  0
  -28.4963   -6.1004   -0.8372 C   0  0  0  0  0  0  0  0  0  0  0  0
  -20.3921    4.7238    0.8583 C   0  0  0  0  0  0  0  0  0  0  0  0
  -18.0691   -5.7304    0.1139 H   0  0  0  0  0  0  0  0  0  0  0  0
  -20.5999   -5.1767    0.0953 H   0  0  0  0  0  0  0  0  0  0  0  0
  -20.8745   -0.3191   -0.0721 H   0  0  0  0  0  0  0  0  0  0  0  0
  -28.0131   -1.0579    0.0921 H   0  0  0  0  0  0  0  0  0  0  0  0
  -25.4549   -3.9424    2.1158 H   0  0  0  0  0  0  0  0  0  0  0  0
  -27.0223   -5.9979    1.6537 H   0  0  0  0  0  0  0  0  0  0  0  0
  -23.4326    2.5656   -2.0954 H   0  0  0  0  0  0  0  0  0  0  0  0
  -21.8658    4.6215   -1.6327 H   0  0  0  0  0  0  0  0  0  0  0  0
  -28.1304   -6.5137   -1.7820 H   0  0  0  0  0  0  0  0  0  0  0  0
  -29.4735   -5.6497   -1.0349 H   0  0  0  0  0  0  0  0  0  0  0  0
  -28.6481   -6.9335   -0.1476 H   0  0  0  0  0  0  0  0  0  0  0  0
  -20.7582    5.1369    1.8031 H   0  0  0  0  0  0  0  0  0  0  0  0
  -20.2405    5.5570    0.1689 H   0  0  0  0  0  0  0  0  0  0  0  0
  -19.4148    4.2732    1.0561 H   0  0  0  0  0  0  0  0  0  0  0  0
  -37.1985    2.0659   -0.1946 C   0  0  0  0  0  0  0  0  0  0  0  0
  -31.2646    2.2312   -0.1279 C   0  0  0  0  0  0  0  0  0  0  0  0
  -38.0914    3.1304   -0.1892 C   0  0  0  0  0  0  0  0  0  0  0  0
  -39.4490    2.7433   -0.2078 C   0  0  0  0  0  0  0  0  0  0  0  0
  -39.6093    1.3843   -0.2274 C   0  0  0  0  0  0  0  0  0  0  0  0
  -38.1029    0.5445   -0.2238 S   0  0  0  0  0  0  0  0  0  0  0  0
  -30.4298    3.3471   -0.0981 C   0  0  0  0  0  0  0  0  0  0  0  0
  -29.0638    3.0427   -0.0860 C   0  0  0  0  0  0  0  0  0  0  0  0
  -28.7947    1.6843   -0.1054 C   0  0  0  0  0  0  0  0  0  0  0  0
  -30.2811    0.7621   -0.1465 S   0  0  0  0  0  0  0  0  0  0  0  0
  -37.7596    4.1559   -0.1723 H   0  0  0  0  0  0  0  0  0  0  0  0
  -40.2736    3.4455   -0.2066 H   0  0  0  0  0  0  0  0  0  0  0  0
  -30.8204    4.3518   -0.0824 H   0  0  0  0  0  0  0  0  0  0  0  0
  -28.2889    3.7992   -0.0545 H   0  0  0  0  0  0  0  0  0  0  0  0
  -40.5319    0.8214   -0.2441 H   0  0  0  0  0  0  0  0  0  0  0  0
  -32.7035    2.2017   -0.1455 C   0  0  0  0  0  0  0  0  0  0  0  0
  -33.5248    3.3704   -0.1384 C   0  0  0  0  0  0  0  0  0  0  0  0
  -35.0007    3.3264   -0.1546 C   0  0  0  0  0  0  0  0  0  0  0  0
  -35.7530    2.1148   -0.1793 C   0  0  0  0  0  0  0  0  0  0  0  0
  -34.9288    0.9590   -0.1875 C   0  0  0  0  0  0  0  0  0  0  0  0
  -33.4618    1.0000   -0.1715 C   0  0  0  0  0  0  0  0  0  0  0  0
  -32.9160   -0.2269   -0.1841 N   0  0  0  0  0  0  0  0  0  0  0  0
  -34.1291   -1.3074   -0.2124 S   0  0  0  0  0  0  0  0  0  0  0  0
  -35.4019   -0.2995   -0.2109 N   0  0  0  0  0  0  0  0  0  0  0  0
  -35.5419    4.5575   -0.1432 N   0  0  0  0  0  0  0  0  0  0  0  0
  -34.3295    5.6354   -0.1156 S   0  0  0  0  0  0  0  0  0  0  0  0
  -33.0556    4.6286   -0.1161 N   0  0  0  0  0  0  0  0  0  0  0  0
   -2.0844    1.7493   -0.0001 C   0  0  0  0  0  0  0  0  0  0  0  0
   -2.2829    0.3940    0.0735 C   0  0  0  0  0  0  0  0  0  0  0  0
   -3.6532    0.0007    0.0563 C   0  0  0  0  0  0  0  0  0  0  0  0
   -4.5279    1.1242   -0.0243 C   0  0  0  0  0  0  0  0  0  0  0  0
   -3.6202    2.6290   -0.0978 S   0  0  0  0  0  0  0  0  0  0  0  0
   -4.1884   -1.3063    0.1579 C   0  0  0  0  0  0  0  0  0  0  0  0
   -5.5777   -1.4102    0.1806 C   0  0  0  0  0  0  0  0  0  0  0  0
   -6.4524   -0.2867    0.0998 C   0  0  0  0  0  0  0  0  0  0  0  0
   -5.9172    1.0203   -0.0016 C   0  0  0  0  0  0  0  0  0  0  0  0
   -6.4853   -2.9151    0.2538 S   0  0  0  0  0  0  0  0  0  0  0  0
   -8.0211   -2.0354    0.1559 C   0  0  0  0  0  0  0  0  0  0  0  0
   -7.8226   -0.6800    0.0822 C   0  0  0  0  0  0  0  0  0  0  0  0
   -6.7703    2.2180   -0.0834 C   0  0  0  0  0  0  0  0  0  0  0  0
   -3.3353   -2.5040    0.2400 C   0  0  0  0  0  0  0  0  0  0  0  0
   -6.8295    3.1535   -1.0815 C   0  0  0  0  0  0  0  0  0  0  0  0
   -7.7442    4.2133   -0.8180 C   0  0  0  0  0  0  0  0  0  0  0  0
   -8.3856    4.1023    0.3833 C   0  0  0  0  0  0  0  0  0  0  0  0
   -7.8591    2.6632    1.2207 S   0  0  0  0  0  0  0  0  0  0  0  0
   -3.2758   -3.4391    1.2385 C   0  0  0  0  0  0  0  0  0  0  0  0
   -2.3612   -4.4990    0.9752 C   0  0  0  0  0  0  0  0  0  0  0  0
   -1.7202   -4.3885   -0.2263 C   0  0  0  0  0  0  0  0  0  0  0  0
   -2.2468   -2.9497   -1.0642 S   0  0  0  0  0  0  0  0  0  0  0  0
   -9.4013    5.0235    0.9869 C   0  0  0  0  0  0  0  0  0  0  0  0
   -0.7046   -5.3100   -0.8298 C   0  0  0  0  0  0  0  0  0  0  0  0
   -1.4686   -0.3131    0.1596 H   0  0  0  0  0  0  0  0  0  0  0  0
   -8.6369    0.0271   -0.0035 H   0  0  0  0  0  0  0  0  0  0  0  0
   -6.2444    3.0740   -1.9897 H   0  0  0  0  0  0  0  0  0  0  0  0
   -7.9242    5.0332   -1.5042 H   0  0  0  0  0  0  0  0  0  0  0  0
   -3.8607   -3.3592    2.1468 H   0  0  0  0  0  0  0  0  0  0  0  0
   -2.1811   -5.3186    1.6617 H   0  0  0  0  0  0  0  0  0  0  0  0
   -9.0586    5.4460    1.9362 H   0  0  0  0  0  0  0  0  0  0  0  0
  -10.3516    4.5164    1.1796 H   0  0  0  0  0  0  0  0  0  0  0  0
   -9.6001    5.8544    0.3068 H   0  0  0  0  0  0  0  0  0  0  0  0
   -1.0475   -5.7327   -1.7790 H   0  0  0  0  0  0  0  0  0  0  0  0
   -0.5057   -6.1407   -0.1494 H   0  0  0  0  0  0  0  0  0  0  0  0
    0.2457   -4.8030   -1.0228 H   0  0  0  0  0  0  0  0  0  0  0  0
  -11.6994   -3.4425    0.1557 C   0  0  0  0  0  0  0  0  0  0  0  0
  -10.8015   -4.5100    0.1444 C   0  0  0  0  0  0  0  0  0  0  0  0
   -9.4557   -4.1288    0.1456 C   0  0  0  0  0  0  0  0  0  0  0  0
   -9.2636   -2.7567    0.1575 C   0  0  0  0  0  0  0  0  0  0  0  0
  -10.8005   -1.9196    0.1731 S   0  0  0  0  0  0  0  0  0  0  0  0
  -11.1346   -5.5353    0.1327 H   0  0  0  0  0  0  0  0  0  0  0  0
   -8.6389   -4.8405    0.1305 H   0  0  0  0  0  0  0  0  0  0  0  0
  -13.1360   -3.4945    0.1554 C   0  0  0  0  0  0  0  0  0  0  0  0
  -13.8895   -4.7098    0.1477 C   0  0  0  0  0  0  0  0  0  0  0  0
  -15.3649   -4.7513    0.1433 C   0  0  0  0  0  0  0  0  0  0  0  0
  -16.1856   -3.5803    0.1462 C   0  0  0  0  0  0  0  0  0  0  0  0
  -15.4272   -2.3770    0.1574 C   0  0  0  0  0  0  0  0  0  0  0  0
  -13.9609   -2.3357    0.1618 C   0  0  0  0  0  0  0  0  0  0  0  0
  -13.4858   -1.0807    0.1724 N   0  0  0  0  0  0  0  0  0  0  0  0
  -14.7585   -0.0678    0.1759 S   0  0  0  0  0  0  0  0  0  0  0  0
  -15.9721   -1.1507    0.1649 N   0  0  0  0  0  0  0  0  0  0  0  0
  -15.8353   -6.0082    0.1359 N   0  0  0  0  0  0  0  0  0  0  0  0
  -14.5628   -7.0191    0.1347 S   0  0  0  0  0  0  0  0  0  0  0  0
  -13.3492   -5.9383    0.1434 N   0  0  0  0  0  0  0  0  0  0  0  0
   21.1605   -2.5201    0.0550 C   0  0  0  0  0  0  0  0  0  0  0  0
   20.3242   -3.6359    0.0370 C   0  0  0  0  0  0  0  0  0  0  0  0
   18.9588   -3.3308    0.0446 C   0  0  0  0  0  0  0  0  0  0  0  0
   18.6902   -1.9720    0.0682 C   0  0  0  0  0  0  0  0  0  0  0  0
   20.1778   -1.0503    0.0876 S   0  0  0  0  0  0  0  0  0  0  0  0
   17.4092   -1.3211    0.0751 C   0  0  0  0  0  0  0  0  0  0  0  0
   17.1346    0.0208    0.0025 C   0  0  0  0  0  0  0  0  0  0  0  0
   15.7444    0.3368    0.0295 C   0  0  0  0  0  0  0  0  0  0  0  0
   14.9347   -0.8339    0.1164 C   0  0  0  0  0  0  0  0  0  0  0  0
   15.9258   -2.2854    0.1842 S   0  0  0  0  0  0  0  0  0  0  0  0
   15.1362    1.6116   -0.0686 C   0  0  0  0  0  0  0  0  0  0  0  0
   13.7431    1.6375   -0.0818 C   0  0  0  0  0  0  0  0  0  0  0  0
   12.9333    0.4668    0.0051 C   0  0  0  0  0  0  0  0  0  0  0  0
   13.5416   -0.8080    0.1034 C   0  0  0  0  0  0  0  0  0  0  0  0
   12.7521    3.0891   -0.1498 S   0  0  0  0  0  0  0  0  0  0  0  0
   11.2686    2.1247   -0.0412 C   0  0  0  0  0  0  0  0  0  0  0  0
   11.5432    0.7828    0.0317 C   0  0  0  0  0  0  0  0  0  0  0  0
   12.7576   -2.0516    0.1914 C   0  0  0  0  0  0  0  0  0  0  0  0
   15.9202    2.8552   -0.1566 C   0  0  0  0  0  0  0  0  0  0  0  0
   12.7584   -2.9887    1.1899 C   0  0  0  0  0  0  0  0  0  0  0  0
   11.9028   -4.0983    0.9331 C   0  0  0  0  0  0  0  0  0  0  0  0
   11.2473   -4.0238   -0.2634 C   0  0  0  0  0  0  0  0  0  0  0  0
   11.6859   -2.5577   -1.1046 S   0  0  0  0  0  0  0  0  0  0  0  0
   15.9201    3.7919   -1.1554 C   0  0  0  0  0  0  0  0  0  0  0  0
   16.7757    4.9016   -0.8985 C   0  0  0  0  0  0  0  0  0  0  0  0
   17.4303    4.8275    0.2985 C   0  0  0  0  0  0  0  0  0  0  0  0
   16.9910    3.3617    1.1400 S   0  0  0  0  0  0  0  0  0  0  0  0
   10.2804   -5.0008   -0.8595 C   0  0  0  0  0  0  0  0  0  0  0  0
   18.3969    5.8046    0.8949 C   0  0  0  0  0  0  0  0  0  0  0  0
   20.7141   -4.6408    0.0157 H   0  0  0  0  0  0  0  0  0  0  0  0
   18.1831   -4.0870    0.0248 H   0  0  0  0  0  0  0  0  0  0  0  0
   17.9073    0.7724   -0.0898 H   0  0  0  0  0  0  0  0  0  0  0  0
   10.7705    0.0312    0.1239 H   0  0  0  0  0  0  0  0  0  0  0  0
   13.3449   -2.8762    2.0937 H   0  0  0  0  0  0  0  0  0  0  0  0
   11.7743   -4.9267    1.6205 H   0  0  0  0  0  0  0  0  0  0  0  0
   15.3343    3.6790   -2.0596 H   0  0  0  0  0  0  0  0  0  0  0  0
   16.9047    5.7297   -1.5861 H   0  0  0  0  0  0  0  0  0  0  0  0
   10.6388   -5.4031   -1.8118 H   0  0  0  0  0  0  0  0  0  0  0  0
    9.3015   -4.5480   -1.0443 H   0  0  0  0  0  0  0  0  0  0  0  0
   10.1342   -5.8417   -0.1784 H   0  0  0  0  0  0  0  0  0  0  0  0
   18.0379    6.2072    1.8469 H   0  0  0  0  0  0  0  0  0  0  0  0
   18.5436    6.6453    0.2136 H   0  0  0  0  0  0  0  0  0  0  0  0
   19.3756    5.3518    1.0804 H   0  0  0  0  0  0  0  0  0  0  0  0
    1.5938    3.1565   -0.0070 C   0  0  0  0  0  0  0  0  0  0  0  0
    7.5172    3.3232   -0.0249 C   0  0  0  0  0  0  0  0  0  0  0  0
    0.6961    4.2239    0.0174 C   0  0  0  0  0  0  0  0  0  0  0  0
   -0.6498    3.8427    0.0198 C   0  0  0  0  0  0  0  0  0  0  0  0
   -0.8420    2.4708   -0.0022 C   0  0  0  0  0  0  0  0  0  0  0  0
    0.6948    1.6338   -0.0327 S   0  0  0  0  0  0  0  0  0  0  0  0
    8.3538    4.4393   -0.0054 C   0  0  0  0  0  0  0  0  0  0  0  0
    9.7189    4.1343   -0.0114 C   0  0  0  0  0  0  0  0  0  0  0  0
    9.9877    2.7753   -0.0352 C   0  0  0  0  0  0  0  0  0  0  0  0
    8.5003    1.8534   -0.0568 S   0  0  0  0  0  0  0  0  0  0  0  0
    1.0292    5.2490    0.0361 H   0  0  0  0  0  0  0  0  0  0  0  0
   -1.4665    4.5541    0.0454 H   0  0  0  0  0  0  0  0  0  0  0  0
    7.9637    5.4441    0.0158 H   0  0  0  0  0  0  0  0  0  0  0  0
   10.4945    4.8905    0.0097 H   0  0  0  0  0  0  0  0  0  0  0  0
    6.0800    3.2943   -0.0234 C   0  0  0  0  0  0  0  0  0  0  0  0
    5.2594    4.4653   -0.0045 C   0  0  0  0  0  0  0  0  0  0  0  0
    3.7840    4.4238   -0.0000 C   0  0  0  0  0  0  0  0  0  0  0  0
    3.0304    3.2085   -0.0142 C   0  0  0  0  0  0  0  0  0  0  0  0
    3.8553    2.0499   -0.0357 C   0  0  0  0  0  0  0  0  0  0  0  0
    5.3215    2.0911   -0.0401 C   0  0  0  0  0  0  0  0  0  0  0  0
    5.8664    0.8650   -0.0617 N   0  0  0  0  0  0  0  0  0  0  0  0
    4.6527   -0.2178   -0.0744 S   0  0  0  0  0  0  0  0  0  0  0  0
    3.3801    0.7950   -0.0541 N   0  0  0  0  0  0  0  0  0  0  0  0
    3.2437    5.6521    0.0190 N   0  0  0  0  0  0  0  0  0  0  0  0
    4.4574    6.7329    0.0300 S   0  0  0  0  0  0  0  0  0  0  0  0
    5.7298    5.7221    0.0115 N   0  0  0  0  0  0  0  0  0  0  0  0
   36.6872    2.8153   -0.2223 C   0  0  0  0  0  0  0  0  0  0  0  0
   36.5196    1.4765   -0.1084 C   0  0  0  0  0  0  0  0  0  0  0  0
   35.1369    1.0793   -0.1219 C   0  0  0  0  0  0  0  0  0  0  0  0
   34.2686    2.2004   -0.2469 C   0  0  0  0  0  0  0  0  0  0  0  0
   35.1863    3.7004   -0.3523 S   0  0  0  0  0  0  0  0  0  0  0  0
   34.5993   -0.2199    0.0155 C   0  0  0  0  0  0  0  0  0  0  0  0
   33.2087   -0.3219    0.0274 C   0  0  0  0  0  0  0  0  0  0  0  0
   32.3376    0.7992   -0.0971 C   0  0  0  0  0  0  0  0  0  0  0  0
   32.8747    2.0989   -0.2350 C   0  0  0  0  0  0  0  0  0  0  0  0
   32.2987   -1.8230    0.1416 S   0  0  0  0  0  0  0  0  0  0  0  0
   30.7649   -0.9453   -0.0029 C   0  0  0  0  0  0  0  0  0  0  0  0
   30.9639    0.4047   -0.1172 C   0  0  0  0  0  0  0  0  0  0  0  0
   32.0260    3.2951   -0.3638 C   0  0  0  0  0  0  0  0  0  0  0  0
   35.4490   -1.4172    0.1446 C   0  0  0  0  0  0  0  0  0  0  0  0
   31.9937    4.2093   -1.3829 C   0  0  0  0  0  0  0  0  0  0  0  0
   31.0747    5.2758   -1.1656 C   0  0  0  0  0  0  0  0  0  0  0  0
   30.4034    5.1920    0.0214 C   0  0  0  0  0  0  0  0  0  0  0  0
   30.9059    3.7707    0.9028 S   0  0  0  0  0  0  0  0  0  0  0  0
   35.5077   -2.3114    1.1794 C   0  0  0  0  0  0  0  0  0  0  0  0
   36.4193   -3.3839    0.9577 C   0  0  0  0  0  0  0  0  0  0  0  0
   37.0589   -3.3236   -0.2480 C   0  0  0  0  0  0  0  0  0  0  0  0
   36.5340   -1.9179   -1.1422 S   0  0  0  0  0  0  0  0  0  0  0  0
   29.3747    6.1277    0.5791 C   0  0  0  0  0  0  0  0  0  0  0  0
   38.0709   -4.2716   -0.8154 C   0  0  0  0  0  0  0  0  0  0  0  0
   37.3402    0.7794   -0.0061 H   0  0  0  0  0  0  0  0  0  0  0  0
   30.1511    1.1084   -0.2379 H   0  0  0  0  0  0  0  0  0  0  0  0
   32.6011    4.1094   -2.2742 H   0  0  0  0  0  0  0  0  0  0  0  0
   30.9136    6.0807   -1.8738 H   0  0  0  0  0  0  0  0  0  0  0  0
   34.9229   -2.1944    2.0838 H   0  0  0  0  0  0  0  0  0  0  0  0
   36.5976   -4.1762    1.6759 H   0  0  0  0  0  0  0  0  0  0  0  0
   29.6938    6.5696    1.5279 H   0  0  0  0  0  0  0  0  0  0  0  0
   28.4185    5.6267    0.7578 H   0  0  0  0  0  0  0  0  0  0  0  0
   29.1956    6.9445   -0.1233 H   0  0  0  0  0  0  0  0  0  0  0  0
   37.7255   -4.7308   -1.7467 H   0  0  0  0  0  0  0  0  0  0  0  0
   38.2678   -5.0754   -0.1029 H   0  0  0  0  0  0  0  0  0  0  0  0
   39.0229   -3.7764   -1.0294 H   0  0  0  0  0  0  0  0  0  0  0  0
   27.0854   -2.3539    0.0217 C   0  0  0  0  0  0  0  0  0  0  0  0
   27.9823   -3.4208   -0.0061 C   0  0  0  0  0  0  0  0  0  0  0  0
   29.3291   -3.0394   -0.0141 C   0  0  0  0  0  0  0  0  0  0  0  0
   29.5208   -1.6683    0.0064 C   0  0  0  0  0  0  0  0  0  0  0  0
   27.9853   -0.8313    0.0453 S   0  0  0  0  0  0  0  0  0  0  0  0
   27.6494   -4.4460   -0.0242 H   0  0  0  0  0  0  0  0  0  0  0  0
   30.1459   -3.7505   -0.0454 H   0  0  0  0  0  0  0  0  0  0  0  0
   25.6480   -2.4054    0.0338 C   0  0  0  0  0  0  0  0  0  0  0  0
   24.8942   -3.6202    0.0223 C   0  0  0  0  0  0  0  0  0  0  0  0
   23.4187   -3.6617    0.0305 C   0  0  0  0  0  0  0  0  0  0  0  0
   22.5983   -2.4911    0.0509 C   0  0  0  0  0  0  0  0  0  0  0  0
   23.3568   -1.2883    0.0659 C   0  0  0  0  0  0  0  0  0  0  0  0
   24.8232   -1.2471    0.0577 C   0  0  0  0  0  0  0  0  0  0  0  0
   25.2984    0.0081    0.0753 N   0  0  0  0  0  0  0  0  0  0  0  0
   24.0261    1.0204    0.0990 S   0  0  0  0  0  0  0  0  0  0  0  0
   22.8121   -0.0618    0.0891 N   0  0  0  0  0  0  0  0  0  0  0  0
   22.9483   -4.9188    0.0163 N   0  0  0  0  0  0  0  0  0  0  0  0
   24.2208   -5.9292   -0.0049 S   0  0  0  0  0  0  0  0  0  0  0  0
   25.4343   -4.8489    0.0024 N   0  0  0  0  0  0  0  0  0  0  0  0
   37.6197    3.3617   -0.2377 H   0  0  0  0  0  0  0  0  0  0  0  0
  1  2  4  0  0  0  0
  1  5  1  0  0  0  0
  1117  4  0  0  0  0
  2  3  4  0  0  0  0
  2 30  1  0  0  0  0
  3  4  2  0  0  0  0
  3 31  1  0  0  0  0
  4  5  1  0  0  0  0
  4  6  4  0  0  0  0
  6  7  2  0  0  0  0
  6 10  1  0  0  0  0
  7  8  4  0  0  0  0
  7 32  1  0  0  0  0
  8  9  4  0  0  0  0
  8 11  4  0  0  0  0
  9 10  1  0  0  0  0
  9 14  4  0  0  0  0
 11 12  4  0  0  0  0
 11 19  1  0  0  0  0
 12 13  4  0  0  0  0
 12 15  1  0  0  0  0
 13 14  4  0  0  0  0
 13 17  4  0  0  0  0
 14 18  1  0  0  0  0
 15 16  1  0  0  0  0
 16 17  2  0  0  0  0
 16 52  4  0  0  0  0
 17 33  1  0  0  0  0
 18 20  2  0  0  0  0
 18 23  1  0  0  0  0
 19 24  2  0  0  0  0
 19 27  1  0  0  0  0
 20 21  4  0  0  0  0
 20 34  1  0  0  0  0
 21 22  2  0  0  0  0
 21 35  1  0  0  0  0
 22 23  1  0  0  0  0
 22 28  1  0  0  0  0
 24 25  4  0  0  0  0
 24 36  1  0  0  0  0
 25 26  2  0  0  0  0
 25 37  1  0  0  0  0
 26 27  1  0  0  0  0
 26 29  1  0  0  0  0
 28 38  1  0  0  0  0
 28 39  1  0  0  0  0
 28 40  1  0  0  0  0
 29 41  1  0  0  0  0
 29 42  1  0  0  0  0
 29 43  1  0  0  0  0
 44 46  4  0  0  0  0
 44 49  1  0  0  0  0
 44 62  4  0  0  0  0
 45 50  4  0  0  0  0
 45 53  1  0  0  0  0
 45 59  4  0  0  0  0
 46 47  4  0  0  0  0
 46 54  1  0  0  0  0
 47 48  2  0  0  0  0
 47 55  1  0  0  0  0
 48 49  1  0  0  0  0
 48 58  1  0  0  0  0
 50 51  4  0  0  0  0
 50 56  1  0  0  0  0
 51 52  2  0  0  0  0
 51 57  1  0  0  0  0
 52 53  1  0  0  0  0
 59 60  4  0  0  0  0
 59 64  4  0  0  0  0
 60 61  1  0  0  0  0
 60 70  4  0  0  0  0
 61 62  4  0  0  0  0
 61 68  4  0  0  0  0
 62 63  4  0  0  0  0
 63 64  1  0  0  0  0
 63 67  4  0  0  0  0
 64 65  4  0  0  0  0
 65 66  1  0  0  0  0
 66 67  1  0  0  0  0
 68 69  1  0  0  0  0
 69 70  1  0  0  0  0
 71 72  2  0  0  0  0
 71 75  1  0  0  0  0
 71173  4  0  0  0  0
 72 73  4  0  0  0  0
 72 95  1  0  0  0  0
 73 74  4  0  0  0  0
 73 76  4  0  0  0  0
 74 75  1  0  0  0  0
 74 79  4  0  0  0  0
 76 77  4  0  0  0  0
 76 84  1  0  0  0  0
 77 78  4  0  0  0  0
 77 80  1  0  0  0  0
 78 79  4  0  0  0  0
 78 82  4  0  0  0  0
 79 83  1  0  0  0  0
 80 81  1  0  0  0  0
 81 82  2  0  0  0  0
 81110  4  0  0  0  0
 82 96  1  0  0  0  0
 83 85  2  0  0  0  0
 83 88  1  0  0  0  0
 84 89  2  0  0  0  0
 84 92  1  0  0  0  0
 85 86  4  0  0  0  0
 85 97  1  0  0  0  0
 86 87  2  0  0  0  0
 86 98  1  0  0  0  0
 87 88  1  0  0  0  0
 87 93  1  0  0  0  0
 89 90  4  0  0  0  0
 89 99  1  0  0  0  0
 90 91  2  0  0  0  0
 90100  1  0  0  0  0
 91 92  1  0  0  0  0
 91 94  1  0  0  0  0
 93101  1  0  0  0  0
 93102  1  0  0  0  0
 93103  1  0  0  0  0
 94104  1  0  0  0  0
 94105  1  0  0  0  0
 94106  1  0  0  0  0
107108  4  0  0  0  0
107111  1  0  0  0  0
107114  4  0  0  0  0
108109  4  0  0  0  0
108112  1  0  0  0  0
109110  2  0  0  0  0
109113  1  0  0  0  0
110111  1  0  0  0  0
114115  4  0  0  0  0
114119  4  0  0  0  0
115116  1  0  0  0  0
115125  4  0  0  0  0
116117  4  0  0  0  0
116123  4  0  0  0  0
117118  4  0  0  0  0
118119  1  0  0  0  0
118122  4  0  0  0  0
119120  4  0  0  0  0
120121  1  0  0  0  0
121122  1  0  0  0  0
123124  1  0  0  0  0
124125  1  0  0  0  0
126127  4  0  0  0  0
126130  1  0  0  0  0
126241  4  0  0  0  0
127128  4  0  0  0  0
127155  1  0  0  0  0
128129  2  0  0  0  0
128156  1  0  0  0  0
129130  1  0  0  0  0
129131  4  0  0  0  0
131132  2  0  0  0  0
131135  1  0  0  0  0
132133  4  0  0  0  0
132157  1  0  0  0  0
133134  4  0  0  0  0
133136  4  0  0  0  0
134135  1  0  0  0  0
134139  4  0  0  0  0
136137  4  0  0  0  0
136144  1  0  0  0  0
137138  4  0  0  0  0
137140  1  0  0  0  0
138139  4  0  0  0  0
138142  4  0  0  0  0
139143  1  0  0  0  0
140141  1  0  0  0  0
141142  2  0  0  0  0
141177  4  0  0  0  0
142158  1  0  0  0  0
143145  2  0  0  0  0
143148  1  0  0  0  0
144149  2  0  0  0  0
144152  1  0  0  0  0
145146  4  0  0  0  0
145159  1  0  0  0  0
146147  2  0  0  0  0
146160  1  0  0  0  0
147148  1  0  0  0  0
147153  1  0  0  0  0
149150  4  0  0  0  0
149161  1  0  0  0  0
150151  2  0  0  0  0
150162  1  0  0  0  0
151152  1  0  0  0  0
151154  1  0  0  0  0
153163  1  0  0  0  0
153164  1  0  0  0  0
153165  1  0  0  0  0
154166  1  0  0  0  0
154167  1  0  0  0  0
154168  1  0  0  0  0
169171  4  0  0  0  0
169174  1  0  0  0  0
169186  4  0  0  0  0
170175  4  0  0  0  0
170178  1  0  0  0  0
170183  4  0  0  0  0
171172  4  0  0  0  0
171179  1  0  0  0  0
172173  2  0  0  0  0
172180  1  0  0  0  0
173174  1  0  0  0  0
175176  4  0  0  0  0
175181  1  0  0  0  0
176177  2  0  0  0  0
176182  1  0  0  0  0
177178  1  0  0  0  0
183184  4  0  0  0  0
183188  4  0  0  0  0
184185  1  0  0  0  0
184194  4  0  0  0  0
185186  4  0  0  0  0
185192  4  0  0  0  0
186187  4  0  0  0  0
187188  1  0  0  0  0
187191  4  0  0  0  0
188189  4  0  0  0  0
189190  1  0  0  0  0
190191  1  0  0  0  0
192193  1  0  0  0  0
193194  1  0  0  0  0
195196  2  0  0  0  0
195199  1  0  0  0  0
195250  1  0  0  0  0
196197  4  0  0  0  0
196219  1  0  0  0  0
197198  4  0  0  0  0
197200  4  0  0  0  0
198199  1  0  0  0  0
198203  4  0  0  0  0
200201  4  0  0  0  0
200208  1  0  0  0  0
201202  4  0  0  0  0
201204  1  0  0  0  0
202203  4  0  0  0  0
202206  4  0  0  0  0
203207  1  0  0  0  0
204205  1  0  0  0  0
205206  2  0  0  0  0
205234  4  0  0  0  0
206220  1  0  0  0  0
207209  2  0  0  0  0
207212  1  0  0  0  0
208213  2  0  0  0  0
208216  1  0  0  0  0
209210  4  0  0  0  0
209221  1  0  0  0  0
210211  2  0  0  0  0
210222  1  0  0  0  0
211212  1  0  0  0  0
211217  1  0  0  0  0
213214  4  0  0  0  0
213223  1  0  0  0  0
214215  2  0  0  0  0
214224  1  0  0  0  0
215216  1  0  0  0  0
215218  1  0  0  0  0
217225  1  0  0  0  0
217226  1  0  0  0  0
217227  1  0  0  0  0
218228  1  0  0  0  0
218229  1  0  0  0  0
218230  1  0  0  0  0
231232  4  0  0  0  0
231235  1  0  0  0  0
231238  4  0  0  0  0
232233  4  0  0  0  0
232236  1  0  0  0  0
233234  2  0  0  0  0
233237  1  0  0  0  0
234235  1  0  0  0  0
238239  4  0  0  0  0
238243  4  0  0  0  0
239240  1  0  0  0  0
239249  4  0  0  0  0
240241  4  0  0  0  0
240247  4  0  0  0  0
241242  4  0  0  0  0
242243  1  0  0  0  0
242246  4  0  0  0  0
243244  4  0  0  0  0
244245  1  0  0  0  0
245246  1  0  0  0  0
247248  1  0  0  0  0
248249  1  0  0  0  0
M  END
