# Supplementary material for: Design Principles for the Acceptor Units in Donor–Acceptor Conjugated Polymers
Source: ACS Omega. 2022 Oct 18;7(43):38969–78. doi: 10.1021/acsomega.2c04713 (PMC9631416; doi:10.1021/acsomega.2c04713)
Supplement: Supplementary file 2 — ao2c04713_si_002.zip [file ao2c04713_si_002.zip › mol-acceptors/A44.mol]

Title Card Required

Created by GaussView 6.0.16
266305  0  0  0  0  0  0  0  0  0    0
  -28.1657   -5.5103    0.0140 C   0  0  0  0  0  0  0  0  0  0  0  0
  -28.6282   -4.2380    0.0240 C   0  0  0  0  0  0  0  0  0  0  0  0
  -27.5819   -3.2578   -0.1031 C   0  0  0  0  0  0  0  0  0  0  0  0
  -26.2994   -3.8678   -0.2025 C   0  0  0  0  0  0  0  0  0  0  0  0
  -26.4294   -5.6234   -0.1471 S   0  0  0  0  0  0  0  0  0  0  0  0
  -27.6970   -1.8505   -0.0927 C   0  0  0  0  0  0  0  0  0  0  0  0
  -26.5069   -1.1267   -0.1732 C   0  0  0  0  0  0  0  0  0  0  0  0
  -25.2227   -1.7355   -0.2680 C   0  0  0  0  0  0  0  0  0  0  0  0
  -25.1072   -3.1428   -0.2842 C   0  0  0  0  0  0  0  0  0  0  0  0
  -26.3824    0.6282   -0.2196 S   0  0  0  0  0  0  0  0  0  0  0  0
  -24.6246    0.5309   -0.4015 C   0  0  0  0  0  0  0  0  0  0  0  0
  -24.1819   -0.7615   -0.4034 C   0  0  0  0  0  0  0  0  0  0  0  0
  -23.8077   -3.8275   -0.3892 C   0  0  0  0  0  0  0  0  0  0  0  0
  -28.9972   -1.1631    0.0002 C   0  0  0  0  0  0  0  0  0  0  0  0
  -23.3870   -4.7084   -1.3494 C   0  0  0  0  0  0  0  0  0  0  0  0
  -22.0738   -5.2133   -1.1267 C   0  0  0  0  0  0  0  0  0  0  0  0
  -21.4822   -4.7308    0.0063 C   0  0  0  0  0  0  0  0  0  0  0  0
  -22.5582   -3.6283    0.8291 S   0  0  0  0  0  0  0  0  0  0  0  0
  -29.4326   -0.2930    0.9634 C   0  0  0  0  0  0  0  0  0  0  0  0
  -30.7389    0.2217    0.7209 C   0  0  0  0  0  0  0  0  0  0  0  0
  -31.3098   -0.2430   -0.4299 C   0  0  0  0  0  0  0  0  0  0  0  0
  -30.2226   -1.3406   -1.2450 S   0  0  0  0  0  0  0  0  0  0  0  0
  -20.1213   -5.0399    0.5514 C   0  0  0  0  0  0  0  0  0  0  0  0
  -32.6571    0.0811   -0.9997 C   0  0  0  0  0  0  0  0  0  0  0  0
  -29.6743   -3.9846    0.1282 H   0  0  0  0  0  0  0  0  0  0  0  0
  -23.1412   -1.0246   -0.5377 H   0  0  0  0  0  0  0  0  0  0  0  0
  -23.9976   -4.9736   -2.2039 H   0  0  0  0  0  0  0  0  0  0  0  0
  -21.5801   -5.9119   -1.7928 H   0  0  0  0  0  0  0  0  0  0  0  0
  -28.8374   -0.0411    1.8328 H   0  0  0  0  0  0  0  0  0  0  0  0
  -31.2418    0.9152    1.3853 H   0  0  0  0  0  0  0  0  0  0  0  0
  -20.1720   -5.4919    1.5467 H   0  0  0  0  0  0  0  0  0  0  0  0
  -19.4969   -4.1447    0.6296 H   0  0  0  0  0  0  0  0  0  0  0  0
  -19.6093   -5.7447   -0.1072 H   0  0  0  0  0  0  0  0  0  0  0  0
  -32.5832    0.5500   -1.9856 H   0  0  0  0  0  0  0  0  0  0  0  0
  -33.1818    0.7761   -0.3408 H   0  0  0  0  0  0  0  0  0  0  0  0
  -33.2822   -0.8104   -1.1083 H   0  0  0  0  0  0  0  0  0  0  0  0
  -22.0036    3.4722   -0.5744 C   0  0  0  0  0  0  0  0  0  0  0  0
  -23.2428    3.9674   -0.9302 C   0  0  0  0  0  0  0  0  0  0  0  0
  -24.2689    3.0018   -0.9044 C   0  0  0  0  0  0  0  0  0  0  0  0
  -23.8487    1.7421   -0.5306 C   0  0  0  0  0  0  0  0  0  0  0  0
  -22.1390    1.7576   -0.1739 S   0  0  0  0  0  0  0  0  0  0  0  0
  -23.3919    4.9988   -1.2021 H   0  0  0  0  0  0  0  0  0  0  0  0
  -25.2940    3.2198   -1.1783 H   0  0  0  0  0  0  0  0  0  0  0  0
  -21.1251    6.5334    0.0438 C   0  0  0  0  0  0  0  0  0  0  0  0
  -20.4144    7.7377    0.5243 C   0  0  0  0  0  0  0  0  0  0  0  0
  -18.9910    7.8620    0.4837 C   0  0  0  0  0  0  0  0  0  0  0  0
  -18.1140    6.7956   -0.0434 C   0  0  0  0  0  0  0  0  0  0  0  0
  -18.8024    5.5192   -0.3580 C   0  0  0  0  0  0  0  0  0  0  0  0
  -20.2491    5.3928   -0.3191 C   0  0  0  0  0  0  0  0  0  0  0  0
  -20.6960    4.0930   -0.5487 C   0  0  0  0  0  0  0  0  0  0  0  0
  -19.3265    3.0442   -0.8456 S   0  0  0  0  0  0  0  0  0  0  0  0
  -18.1495    4.3170   -0.6126 C   0  0  0  0  0  0  0  0  0  0  0  0
  -18.5532    9.0745    0.9445 C   0  0  0  0  0  0  0  0  0  0  0  0
  -19.8734   10.0675    1.4433 S   0  0  0  0  0  0  0  0  0  0  0  0
  -21.0281    8.8585    1.0155 C   0  0  0  0  0  0  0  0  0  0  0  0
  -16.9151    6.9831   -0.1907 O   0  0  0  0  0  0  0  0  0  0  0  0
  -22.3454    6.5143   -0.0275 O   0  0  0  0  0  0  0  0  0  0  0  0
  -16.7547    3.9373   -0.6999 C   0  0  0  0  0  0  0  0  0  0  0  0
  -15.6531    4.6223   -1.1706 C   0  0  0  0  0  0  0  0  0  0  0  0
  -14.4673    3.8614   -1.1642 C   0  0  0  0  0  0  0  0  0  0  0  0
  -14.6220    2.5766   -0.6837 C   0  0  0  0  0  0  0  0  0  0  0  0
  -16.2881    2.3005   -0.2327 S   0  0  0  0  0  0  0  0  0  0  0  0
  -13.6211    1.5506   -0.5169 C   0  0  0  0  0  0  0  0  0  0  0  0
  -13.7421    0.3386    0.1046 C   0  0  0  0  0  0  0  0  0  0  0  0
  -12.5465   -0.4451    0.0967 C   0  0  0  0  0  0  0  0  0  0  0  0
  -11.4816    0.2210   -0.5749 C   0  0  0  0  0  0  0  0  0  0  0  0
  -11.9931    1.7961   -1.1681 S   0  0  0  0  0  0  0  0  0  0  0  0
  -12.3508   -1.7443    0.6191 C   0  0  0  0  0  0  0  0  0  0  0  0
  -11.0906   -2.3098    0.4244 C   0  0  0  0  0  0  0  0  0  0  0  0
  -10.0257   -1.6437   -0.2470 C   0  0  0  0  0  0  0  0  0  0  0  0
  -10.2214   -0.3445   -0.7696 C   0  0  0  0  0  0  0  0  0  0  0  0
  -10.5792   -3.8848    1.0179 S   0  0  0  0  0  0  0  0  0  0  0  0
   -8.9514   -3.6395    0.3664 C   0  0  0  0  0  0  0  0  0  0  0  0
   -8.8301   -2.4275   -0.2550 C   0  0  0  0  0  0  0  0  0  0  0  0
   -9.1621    0.3886   -1.4840 C   0  0  0  0  0  0  0  0  0  0  0  0
  -13.4103   -2.4775    1.3330 C   0  0  0  0  0  0  0  0  0  0  0  0
   -8.6037    1.5989   -1.1704 C   0  0  0  0  0  0  0  0  0  0  0  0
   -7.6281    2.0389   -2.1108 C   0  0  0  0  0  0  0  0  0  0  0  0
   -7.4368    1.1752   -3.1523 C   0  0  0  0  0  0  0  0  0  0  0  0
   -8.4779   -0.2166   -2.9839 S   0  0  0  0  0  0  0  0  0  0  0  0
  -13.9693   -3.6872    1.0185 C   0  0  0  0  0  0  0  0  0  0  0  0
  -14.9456   -4.1272    1.9582 C   0  0  0  0  0  0  0  0  0  0  0  0
  -15.1367   -3.2641    3.0002 C   0  0  0  0  0  0  0  0  0  0  0  0
  -14.0947   -1.8728    2.8331 S   0  0  0  0  0  0  0  0  0  0  0  0
   -6.5051    1.3102   -4.3179 C   0  0  0  0  0  0  0  0  0  0  0  0
  -16.0692   -3.3990    4.1652 C   0  0  0  0  0  0  0  0  0  0  0  0
  -15.7107    5.6467   -1.4989 H   0  0  0  0  0  0  0  0  0  0  0  0
  -13.5132    4.2537   -1.4948 H   0  0  0  0  0  0  0  0  0  0  0  0
  -14.6630    0.0013    0.5617 H   0  0  0  0  0  0  0  0  0  0  0  0
   -7.9094   -2.0907   -0.7128 H   0  0  0  0  0  0  0  0  0  0  0  0
   -8.8747    2.1522   -0.2794 H   0  0  0  0  0  0  0  0  0  0  0  0
   -7.0827    2.9710   -2.0156 H   0  0  0  0  0  0  0  0  0  0  0  0
  -13.6986   -4.2401    0.1271 H   0  0  0  0  0  0  0  0  0  0  0  0
  -15.4917   -5.0588    1.8622 H   0  0  0  0  0  0  0  0  0  0  0  0
   -7.0415    1.3232   -5.2714 H   0  0  0  0  0  0  0  0  0  0  0  0
   -5.7813    0.4909   -4.3620 H   0  0  0  0  0  0  0  0  0  0  0  0
   -5.9454    2.2447   -4.2404 H   0  0  0  0  0  0  0  0  0  0  0  0
  -15.5335   -3.4123    5.1191 H   0  0  0  0  0  0  0  0  0  0  0  0
  -16.6292   -4.3333    4.0871 H   0  0  0  0  0  0  0  0  0  0  0  0
  -16.7928   -2.5795    4.2089 H   0  0  0  0  0  0  0  0  0  0  0  0
   -5.8171   -6.0251    0.5537 C   0  0  0  0  0  0  0  0  0  0  0  0
   -6.9215   -6.7146    1.0111 C   0  0  0  0  0  0  0  0  0  0  0  0
   -8.1079   -5.9545    1.0022 C   0  0  0  0  0  0  0  0  0  0  0  0
   -7.9507   -4.6659    0.5329 C   0  0  0  0  0  0  0  0  0  0  0  0
   -6.2816   -4.3847    0.0966 S   0  0  0  0  0  0  0  0  0  0  0  0
   -6.8656   -7.7416    1.3315 H   0  0  0  0  0  0  0  0  0  0  0  0
   -9.0641   -6.3501    1.3222 H   0  0  0  0  0  0  0  0  0  0  0  0
   -4.4510   -8.8778   -0.1146 C   0  0  0  0  0  0  0  0  0  0  0  0
   -3.5693   -9.9396   -0.6430 C   0  0  0  0  0  0  0  0  0  0  0  0
   -2.1458   -9.8142   -0.6721 C   0  0  0  0  0  0  0  0  0  0  0  0
   -1.4396   -8.6133   -0.1774 C   0  0  0  0  0  0  0  0  0  0  0  0
   -2.3192   -7.4757    0.1874 C   0  0  0  0  0  0  0  0  0  0  0  0
   -3.7659   -7.6033    0.2148 C   0  0  0  0  0  0  0  0  0  0  0  0
   -4.4216   -6.4032    0.4735 C   0  0  0  0  0  0  0  0  0  0  0  0
   -3.2471   -5.1315    0.7244 S   0  0  0  0  0  0  0  0  0  0  0  0
   -1.8749   -6.1774    0.4298 C   0  0  0  0  0  0  0  0  0  0  0  0
   -1.5276  -10.9310   -1.1670 C   0  0  0  0  0  0  0  0  0  0  0  0
   -2.6784  -12.1373   -1.6125 S   0  0  0  0  0  0  0  0  0  0  0  0
   -4.0029  -11.1489   -1.1162 C   0  0  0  0  0  0  0  0  0  0  0  0
   -0.2199   -8.5935   -0.0964 O   0  0  0  0  0  0  0  0  0  0  0  0
   -5.6509   -9.0670    0.0222 O   0  0  0  0  0  0  0  0  0  0  0  0
   -0.5678   -5.5563    0.4692 C   0  0  0  0  0  0  0  0  0  0  0  0
    0.6691   -6.0533    0.8308 C   0  0  0  0  0  0  0  0  0  0  0  0
    1.6951   -5.0876    0.8175 C   0  0  0  0  0  0  0  0  0  0  0  0
    1.2771   -3.8257    0.4478 C   0  0  0  0  0  0  0  0  0  0  0  0
   -0.4304   -3.8394    0.0798 S   0  0  0  0  0  0  0  0  0  0  0  0
    2.0533   -2.6143    0.3308 C   0  0  0  0  0  0  0  0  0  0  0  0
    1.6094   -1.3213    0.3277 C   0  0  0  0  0  0  0  0  0  0  0  0
    2.6498   -0.3476    0.2065 C   0  0  0  0  0  0  0  0  0  0  0  0
    3.9362   -0.9544    0.1281 C   0  0  0  0  0  0  0  0  0  0  0  0
    3.8130   -2.7091    0.1721 S   0  0  0  0  0  0  0  0  0  0  0  0
    2.5313    1.0612    0.2198 C   0  0  0  0  0  0  0  0  0  0  0  0
    3.7214    1.7863    0.1548 C   0  0  0  0  0  0  0  0  0  0  0  0
    5.0078    1.1794    0.0760 C   0  0  0  0  0  0  0  0  0  0  0  0
    5.1263   -0.2294    0.0632 C   0  0  0  0  0  0  0  0  0  0  0  0
    3.8444    3.5409    0.1106 S   0  0  0  0  0  0  0  0  0  0  0  0
    5.6041    3.4461   -0.0492 C   0  0  0  0  0  0  0  0  0  0  0  0
    6.0481    2.1531   -0.0460 C   0  0  0  0  0  0  0  0  0  0  0  0
    6.4284   -0.9124   -0.0206 C   0  0  0  0  0  0  0  0  0  0  0  0
    1.2293    1.7443    0.3042 C   0  0  0  0  0  0  0  0  0  0  0  0
    6.8672   -1.7896   -0.9762 C   0  0  0  0  0  0  0  0  0  0  0  0
    8.1765   -2.2943   -0.7309 C   0  0  0  0  0  0  0  0  0  0  0  0
    8.7467   -1.8149    0.4143 C   0  0  0  0  0  0  0  0  0  0  0  0
    7.6549   -0.7159    1.2210 S   0  0  0  0  0  0  0  0  0  0  0  0
    0.7907    2.6208    1.2605 C   0  0  0  0  0  0  0  0  0  0  0  0
   -0.5185    3.1260    1.0157 C   0  0  0  0  0  0  0  0  0  0  0  0
   -1.0888    2.6477   -0.1299 C   0  0  0  0  0  0  0  0  0  0  0  0
    0.0027    1.5491   -0.9375 S   0  0  0  0  0  0  0  0  0  0  0  0
   10.0976   -2.1244    0.9834 C   0  0  0  0  0  0  0  0  0  0  0  0
   -2.4397    2.9581   -0.6986 C   0  0  0  0  0  0  0  0  0  0  0  0
    0.8165   -7.0863    1.0975 H   0  0  0  0  0  0  0  0  0  0  0  0
    2.7183   -5.3073    1.0971 H   0  0  0  0  0  0  0  0  0  0  0  0
    0.5666   -1.0590    0.4477 H   0  0  0  0  0  0  0  0  0  0  0  0
    7.0908    1.8908   -0.1664 H   0  0  0  0  0  0  0  0  0  0  0  0
    6.2733   -2.0518   -1.8434 H   0  0  0  0  0  0  0  0  0  0  0  0
    8.6828   -2.9902   -1.3901 H   0  0  0  0  0  0  0  0  0  0  0  0
    1.3848    2.8822    2.1278 H   0  0  0  0  0  0  0  0  0  0  0  0
   -1.0246    3.8216    1.6755 H   0  0  0  0  0  0  0  0  0  0  0  0
   10.0291   -2.5781    1.9768 H   0  0  0  0  0  0  0  0  0  0  0  0
   10.7199   -1.2290    1.0745 H   0  0  0  0  0  0  0  0  0  0  0  0
   10.6218   -2.8277    0.3329 H   0  0  0  0  0  0  0  0  0  0  0  0
   -2.3710    3.4129   -1.6915 H   0  0  0  0  0  0  0  0  0  0  0  0
   -2.9637    3.6608   -0.0474 H   0  0  0  0  0  0  0  0  0  0  0  0
   -3.0621    2.0630   -0.7907 H   0  0  0  0  0  0  0  0  0  0  0  0
    8.2246    6.3883   -0.1954 C   0  0  0  0  0  0  0  0  0  0  0  0
    6.9857    6.8862   -0.5490 C   0  0  0  0  0  0  0  0  0  0  0  0
    5.9599    5.9204   -0.5323 C   0  0  0  0  0  0  0  0  0  0  0  0
    6.3799    4.6576   -0.1676 C   0  0  0  0  0  0  0  0  0  0  0  0
    8.0895    4.6707    0.1909 S   0  0  0  0  0  0  0  0  0  0  0  0
    6.8368    7.9198   -0.8125 H   0  0  0  0  0  0  0  0  0  0  0  0
    4.9352    6.1408   -0.8057 H   0  0  0  0  0  0  0  0  0  0  0  0
    9.0997    9.4428    0.4567 C   0  0  0  0  0  0  0  0  0  0  0  0
    9.8088   10.6422    0.9510 C   0  0  0  0  0  0  0  0  0  0  0  0
   11.2321   10.7684    0.9122 C   0  0  0  0  0  0  0  0  0  0  0  0
   12.1105    9.7090    0.3734 C   0  0  0  0  0  0  0  0  0  0  0  0
   11.4236    8.4354    0.0440 C   0  0  0  0  0  0  0  0  0  0  0  0
    9.9772    8.3071    0.0813 C   0  0  0  0  0  0  0  0  0  0  0  0
    9.5319    7.0096   -0.1626 C   0  0  0  0  0  0  0  0  0  0  0  0
   10.9023    5.9653   -0.4709 S   0  0  0  0  0  0  0  0  0  0  0  0
   12.0780    7.2367   -0.2240 C   0  0  0  0  0  0  0  0  0  0  0  0
   11.6685   11.9761    1.3868 C   0  0  0  0  0  0  0  0  0  0  0  0
   10.3471   12.9620    1.8964 S   0  0  0  0  0  0  0  0  0  0  0  0
    9.1937   11.7568    1.4546 C   0  0  0  0  0  0  0  0  0  0  0  0
   13.3092    9.8994    0.2287 O   0  0  0  0  0  0  0  0  0  0  0  0
    7.8795    9.4227    0.3843 O   0  0  0  0  0  0  0  0  0  0  0  0
   13.4731    6.8597   -0.3164 C   0  0  0  0  0  0  0  0  0  0  0  0
   14.5733    7.5518   -0.7800 C   0  0  0  0  0  0  0  0  0  0  0  0
   15.7602    6.7925   -0.7836 C   0  0  0  0  0  0  0  0  0  0  0  0
   15.6076    5.5022   -0.3178 C   0  0  0  0  0  0  0  0  0  0  0  0
   13.9423    5.2179    0.1303 S   0  0  0  0  0  0  0  0  0  0  0  0
   16.6106    4.4760   -0.1630 C   0  0  0  0  0  0  0  0  0  0  0  0
   16.4984    3.2664    0.4647 C   0  0  0  0  0  0  0  0  0  0  0  0
   17.6938    2.4824    0.4418 C   0  0  0  0  0  0  0  0  0  0  0  0
   18.7480    3.1456   -0.2492 C   0  0  0  0  0  0  0  0  0  0  0  0
   18.2280    4.7186   -0.8405 S   0  0  0  0  0  0  0  0  0  0  0  0
   17.8984    1.1865    0.9690 C   0  0  0  0  0  0  0  0  0  0  0  0
   19.1554    0.6198    0.7564 C   0  0  0  0  0  0  0  0  0  0  0  0
   20.2073    1.2804    0.0592 C   0  0  0  0  0  0  0  0  0  0  0  0
   20.0049    2.5792   -0.4616 C   0  0  0  0  0  0  0  0  0  0  0  0
   19.6746   -0.9566    1.3402 S   0  0  0  0  0  0  0  0  0  0  0  0
   21.2967   -0.7047    0.6785 C   0  0  0  0  0  0  0  0  0  0  0  0
   21.4061    0.5011    0.0434 C   0  0  0  0  0  0  0  0  0  0  0  0
   21.0554    3.3112   -1.1895 C   0  0  0  0  0  0  0  0  0  0  0  0
   16.8524    0.4582    1.7070 C   0  0  0  0  0  0  0  0  0  0  0  0
   21.6200    4.5199   -0.8805 C   0  0  0  0  0  0  0  0  0  0  0  0
   22.5886    4.9573   -1.8290 C   0  0  0  0  0  0  0  0  0  0  0  0
   22.7679    4.0937   -2.8725 C   0  0  0  0  0  0  0  0  0  0  0  0
   21.7241    2.7047   -2.6957 S   0  0  0  0  0  0  0  0  0  0  0  0
   16.2940   -0.7577    1.4155 C   0  0  0  0  0  0  0  0  0  0  0  0
   15.3342   -1.1906    2.3753 C   0  0  0  0  0  0  0  0  0  0  0  0
   15.1551   -0.3160    3.4097 C   0  0  0  0  0  0  0  0  0  0  0  0
   16.1883    1.0776    3.2103 S   0  0  0  0  0  0  0  0  0  0  0  0
   23.6917    4.2258   -4.0445 C   0  0  0  0  0  0  0  0  0  0  0  0
   14.2410   -0.4411    4.5903 C   0  0  0  0  0  0  0  0  0  0  0  0
   14.5141    8.5800   -1.0959 H   0  0  0  0  0  0  0  0  0  0  0  0
   16.7138    7.1903   -1.1090 H   0  0  0  0  0  0  0  0  0  0  0  0
   15.5850    2.9321    0.9385 H   0  0  0  0  0  0  0  0  0  0  0  0
   22.3294    0.8496   -0.4003 H   0  0  0  0  0  0  0  0  0  0  0  0
   21.3599    5.0729    0.0140 H   0  0  0  0  0  0  0  0  0  0  0  0
   23.1402    5.8859   -1.7364 H   0  0  0  0  0  0  0  0  0  0  0  0
   16.5532   -1.3201    0.5267 H   0  0  0  0  0  0  0  0  0  0  0  0
   14.7910   -2.1258    2.2987 H   0  0  0  0  0  0  0  0  0  0  0  0
   23.1486    4.2452   -4.9942 H   0  0  0  0  0  0  0  0  0  0  0  0
   24.4096    3.4017   -4.0958 H   0  0  0  0  0  0  0  0  0  0  0  0
   24.2587    5.1559   -3.9678 H   0  0  0  0  0  0  0  0  0  0  0  0
   14.7912   -0.4416    5.5360 H   0  0  0  0  0  0  0  0  0  0  0  0
   13.6834   -1.3782    4.5314 H   0  0  0  0  0  0  0  0  0  0  0  0
   13.5152    0.3763    4.6359 H   0  0  0  0  0  0  0  0  0  0  0  0
   24.3724   -3.1710    0.6853 C   0  0  0  0  0  0  0  0  0  0  0  0
   23.4618   -3.6034    1.6284 C   0  0  0  0  0  0  0  0  0  0  0  0
   22.3127   -2.7930    1.7204 C   0  0  0  0  0  0  0  0  0  0  0  0
   22.3072   -1.7204    0.8519 C   0  0  0  0  0  0  0  0  0  0  0  0
   23.7585   -1.7262   -0.1215 S   0  0  0  0  0  0  0  0  0  0  0  0
   23.6307   -4.4809    2.2298 H   0  0  0  0  0  0  0  0  0  0  0  0
   21.5113   -2.9816    2.4243 H   0  0  0  0  0  0  0  0  0  0  0  0
   25.5572   -6.1844    0.6391 C   0  0  0  0  0  0  0  0  0  0  0  0
   26.2773   -7.4208    0.2658 C   0  0  0  0  0  0  0  0  0  0  0  0
   27.6278   -7.4163   -0.2031 C   0  0  0  0  0  0  0  0  0  0  0  0
   28.4153   -6.1739   -0.3522 C   0  0  0  0  0  0  0  0  0  0  0  0
   27.6432   -4.9198   -0.1611 C   0  0  0  0  0  0  0  0  0  0  0  0
   26.2717   -4.9246    0.3189 C   0  0  0  0  0  0  0  0  0  0  0  0
   25.6903   -3.6597    0.3369 C   0  0  0  0  0  0  0  0  0  0  0  0
   26.8536   -2.4694   -0.2043 S   0  0  0  0  0  0  0  0  0  0  0  0
   28.1011   -3.6549   -0.5098 C   0  0  0  0  0  0  0  0  0  0  0  0
   28.1046   -8.6752   -0.4522 C   0  0  0  0  0  0  0  0  0  0  0  0
   26.9053   -9.8733   -0.1296 S   0  0  0  0  0  0  0  0  0  0  0  0
   25.7567   -8.6833    0.3628 C   0  0  0  0  0  0  0  0  0  0  0  0
   29.6071   -6.2126   -0.6182 O   0  0  0  0  0  0  0  0  0  0  0  0
   24.4540   -6.2353    1.1634 O   0  0  0  0  0  0  0  0  0  0  0  0
   29.3495   -3.1625   -1.0642 C   0  0  0  0  0  0  0  0  0  0  0  0
   30.6513   -3.5607   -0.8533 C   0  0  0  0  0  0  0  0  0  0  0  0
   31.6051   -2.7626   -1.5345 C   0  0  0  0  0  0  0  0  0  0  0  0
   31.0384   -1.7583   -2.2678 C   0  0  0  0  0  0  0  0  0  0  0  0
   29.3172   -1.7664   -2.1431 S   0  0  0  0  0  0  0  0  0  0  0  0
   30.9014   -4.4064   -0.2341 H   0  0  0  0  0  0  0  0  0  0  0  0
   32.6734   -2.9323   -1.4834 H   0  0  0  0  0  0  0  0  0  0  0  0
   31.5266   -1.0220   -2.8895 H   0  0  0  0  0  0  0  0  0  0  0  0
  -28.7438   -6.4200    0.0946 H   0  0  0  0  0  0  0  0  0  0  0  0
   29.0889   -8.9456   -0.8032 H   0  0  0  0  0  0  0  0  0  0  0  0
   24.7683   -8.9607    0.6965 H   0  0  0  0  0  0  0  0  0  0  0  0
   12.6883   12.3229    1.4573 H   0  0  0  0  0  0  0  0  0  0  0  0
    8.1342   11.9196    1.5818 H   0  0  0  0  0  0  0  0  0  0  0  0
   -0.4673  -11.0948   -1.2861 H   0  0  0  0  0  0  0  0  0  0  0  0
   -5.0224  -11.4956   -1.1926 H   0  0  0  0  0  0  0  0  0  0  0  0
  -17.5330    9.4211    1.0106 H   0  0  0  0  0  0  0  0  0  0  0  0
  -22.0875    9.0238    1.1411 H   0  0  0  0  0  0  0  0  0  0  0  0
  1  2  2  0  0  0  0
  1  5  1  0  0  0  0
  1258  1  0  0  0  0
  2  3  4  0  0  0  0
  2 25  1  0  0  0  0
  3  4  4  0  0  0  0
  3  6  4  0  0  0  0
  4  5  1  0  0  0  0
  4  9  4  0  0  0  0
  6  7  4  0  0  0  0
  6 14  1  0  0  0  0
  7  8  4  0  0  0  0
  7 10  1  0  0  0  0
  8  9  4  0  0  0  0
  8 12  4  0  0  0  0
  9 13  1  0  0  0  0
 10 11  1  0  0  0  0
 11 12  2  0  0  0  0
 11 40  4  0  0  0  0
 12 26  1  0  0  0  0
 13 15  2  0  0  0  0
 13 18  1  0  0  0  0
 14 19  2  0  0  0  0
 14 22  1  0  0  0  0
 15 16  4  0  0  0  0
 15 27  1  0  0  0  0
 16 17  2  0  0  0  0
 16 28  1  0  0  0  0
 17 18  1  0  0  0  0
 17 23  1  0  0  0  0
 19 20  4  0  0  0  0
 19 29  1  0  0  0  0
 20 21  2  0  0  0  0
 20 30  1  0  0  0  0
 21 22  1  0  0  0  0
 21 24  1  0  0  0  0
 23 31  1  0  0  0  0
 23 32  1  0  0  0  0
 23 33  1  0  0  0  0
 24 34  1  0  0  0  0
 24 35  1  0  0  0  0
 24 36  1  0  0  0  0
 37 38  2  0  0  0  0
 37 41  1  0  0  0  0
 37 50  1  0  0  0  0
 38 39  4  0  0  0  0
 38 42  1  0  0  0  0
 39 40  2  0  0  0  0
 39 43  1  0  0  0  0
 40 41  1  0  0  0  0
 44 45  1  0  0  0  0
 44 49  1  0  0  0  0
 44 57  2  0  0  0  0
 45 46  4  0  0  0  0
 45 55  2  0  0  0  0
 46 47  1  0  0  0  0
 46 53  2  0  0  0  0
 47 48  1  0  0  0  0
 47 56  2  0  0  0  0
 48 49  1  0  0  0  0
 48 52  4  0  0  0  0
 49 50  4  0  0  0  0
 50 51  1  0  0  0  0
 51 52  1  0  0  0  0
 52 58  1  0  0  0  0
 53 54  1  0  0  0  0
 53265  1  0  0  0  0
 54 55  1  0  0  0  0
 55266  1  0  0  0  0
 58 59  2  0  0  0  0
 58 62  1  0  0  0  0
 59 60  4  0  0  0  0
 59 87  1  0  0  0  0
 60 61  2  0  0  0  0
 60 88  1  0  0  0  0
 61 62  1  0  0  0  0
 61 63  4  0  0  0  0
 63 64  2  0  0  0  0
 63 67  1  0  0  0  0
 64 65  4  0  0  0  0
 64 89  1  0  0  0  0
 65 66  4  0  0  0  0
 65 68  4  0  0  0  0
 66 67  1  0  0  0  0
 66 71  4  0  0  0  0
 68 69  4  0  0  0  0
 68 76  1  0  0  0  0
 69 70  4  0  0  0  0
 69 72  1  0  0  0  0
 70 71  4  0  0  0  0
 70 74  4  0  0  0  0
 71 75  1  0  0  0  0
 72 73  1  0  0  0  0
 73 74  2  0  0  0  0
 73104  4  0  0  0  0
 74 90  1  0  0  0  0
 75 77  2  0  0  0  0
 75 80  1  0  0  0  0
 76 81  2  0  0  0  0
 76 84  1  0  0  0  0
 77 78  4  0  0  0  0
 77 91  1  0  0  0  0
 78 79  2  0  0  0  0
 78 92  1  0  0  0  0
 79 80  1  0  0  0  0
 79 85  1  0  0  0  0
 81 82  4  0  0  0  0
 81 93  1  0  0  0  0
 82 83  2  0  0  0  0
 82 94  1  0  0  0  0
 83 84  1  0  0  0  0
 83 86  1  0  0  0  0
 85 95  1  0  0  0  0
 85 96  1  0  0  0  0
 85 97  1  0  0  0  0
 86 98  1  0  0  0  0
 86 99  1  0  0  0  0
 86100  1  0  0  0  0
101102  2  0  0  0  0
101105  1  0  0  0  0
101114  1  0  0  0  0
102103  4  0  0  0  0
102106  1  0  0  0  0
103104  2  0  0  0  0
103107  1  0  0  0  0
104105  1  0  0  0  0
108109  1  0  0  0  0
108113  1  0  0  0  0
108121  2  0  0  0  0
109110  4  0  0  0  0
109119  2  0  0  0  0
110111  1  0  0  0  0
110117  2  0  0  0  0
111112  1  0  0  0  0
111120  2  0  0  0  0
112113  1  0  0  0  0
112116  4  0  0  0  0
113114  4  0  0  0  0
114115  1  0  0  0  0
115116  1  0  0  0  0
116122  1  0  0  0  0
117118  1  0  0  0  0
117263  1  0  0  0  0
118119  1  0  0  0  0
119264  1  0  0  0  0
122123  2  0  0  0  0
122126  1  0  0  0  0
123124  4  0  0  0  0
123151  1  0  0  0  0
124125  2  0  0  0  0
124152  1  0  0  0  0
125126  1  0  0  0  0
125127  4  0  0  0  0
127128  2  0  0  0  0
127131  1  0  0  0  0
128129  4  0  0  0  0
128153  1  0  0  0  0
129130  4  0  0  0  0
129132  4  0  0  0  0
130131  1  0  0  0  0
130135  4  0  0  0  0
132133  4  0  0  0  0
132140  1  0  0  0  0
133134  4  0  0  0  0
133136  1  0  0  0  0
134135  4  0  0  0  0
134138  4  0  0  0  0
135139  1  0  0  0  0
136137  1  0  0  0  0
137138  2  0  0  0  0
137168  4  0  0  0  0
138154  1  0  0  0  0
139141  2  0  0  0  0
139144  1  0  0  0  0
140145  2  0  0  0  0
140148  1  0  0  0  0
141142  4  0  0  0  0
141155  1  0  0  0  0
142143  2  0  0  0  0
142156  1  0  0  0  0
143144  1  0  0  0  0
143149  1  0  0  0  0
145146  4  0  0  0  0
145157  1  0  0  0  0
146147  2  0  0  0  0
146158  1  0  0  0  0
147148  1  0  0  0  0
147150  1  0  0  0  0
149159  1  0  0  0  0
149160  1  0  0  0  0
149161  1  0  0  0  0
150162  1  0  0  0  0
150163  1  0  0  0  0
150164  1  0  0  0  0
165166  2  0  0  0  0
165169  1  0  0  0  0
165178  1  0  0  0  0
166167  4  0  0  0  0
166170  1  0  0  0  0
167168  2  0  0  0  0
167171  1  0  0  0  0
168169  1  0  0  0  0
172173  1  0  0  0  0
172177  1  0  0  0  0
172185  2  0  0  0  0
173174  4  0  0  0  0
173183  2  0  0  0  0
174175  1  0  0  0  0
174181  2  0  0  0  0
175176  1  0  0  0  0
175184  2  0  0  0  0
176177  1  0  0  0  0
176180  4  0  0  0  0
177178  4  0  0  0  0
178179  1  0  0  0  0
179180  1  0  0  0  0
180186  1  0  0  0  0
181182  1  0  0  0  0
181261  1  0  0  0  0
182183  1  0  0  0  0
183262  1  0  0  0  0
186187  2  0  0  0  0
186190  1  0  0  0  0
187188  4  0  0  0  0
187215  1  0  0  0  0
188189  2  0  0  0  0
188216  1  0  0  0  0
189190  1  0  0  0  0
189191  4  0  0  0  0
191192  2  0  0  0  0
191195  1  0  0  0  0
192193  4  0  0  0  0
192217  1  0  0  0  0
193194  4  0  0  0  0
193196  4  0  0  0  0
194195  1  0  0  0  0
194199  4  0  0  0  0
196197  4  0  0  0  0
196204  1  0  0  0  0
197198  4  0  0  0  0
197200  1  0  0  0  0
198199  4  0  0  0  0
198202  4  0  0  0  0
199203  1  0  0  0  0
200201  1  0  0  0  0
201202  2  0  0  0  0
201232  4  0  0  0  0
202218  1  0  0  0  0
203205  2  0  0  0  0
203208  1  0  0  0  0
204209  2  0  0  0  0
204212  1  0  0  0  0
205206  4  0  0  0  0
205219  1  0  0  0  0
206207  2  0  0  0  0
206220  1  0  0  0  0
207208  1  0  0  0  0
207213  1  0  0  0  0
209210  4  0  0  0  0
209221  1  0  0  0  0
210211  2  0  0  0  0
210222  1  0  0  0  0
211212  1  0  0  0  0
211214  1  0  0  0  0
213223  1  0  0  0  0
213224  1  0  0  0  0
213225  1  0  0  0  0
214226  1  0  0  0  0
214227  1  0  0  0  0
214228  1  0  0  0  0
229230  2  0  0  0  0
229233  1  0  0  0  0
229242  1  0  0  0  0
230231  4  0  0  0  0
230234  1  0  0  0  0
231232  2  0  0  0  0
231235  1  0  0  0  0
232233  1  0  0  0  0
236237  1  0  0  0  0
236241  1  0  0  0  0
236249  2  0  0  0  0
237238  4  0  0  0  0
237247  2  0  0  0  0
238239  1  0  0  0  0
238245  2  0  0  0  0
239240  1  0  0  0  0
239248  2  0  0  0  0
240241  1  0  0  0  0
240244  4  0  0  0  0
241242  4  0  0  0  0
242243  1  0  0  0  0
243244  1  0  0  0  0
244250  1  0  0  0  0
245246  1  0  0  0  0
245259  1  0  0  0  0
246247  1  0  0  0  0
247260  1  0  0  0  0
250251  2  0  0  0  0
250254  1  0  0  0  0
251252  4  0  0  0  0
251255  1  0  0  0  0
252253  2  0  0  0  0
252256  1  0  0  0  0
253254  1  0  0  0  0
253257  1  0  0  0  0
M  END
