# Supplementary material for: Design Principles for the Acceptor Units in Donor–Acceptor Conjugated Polymers
Source: ACS Omega. 2022 Oct 18;7(43):38969–78. doi: 10.1021/acsomega.2c04713 (PMC9631416; doi:10.1021/acsomega.2c04713)
Supplement: Supplementary file 2 — ao2c04713_si_002.zip [file ao2c04713_si_002.zip › mol-acceptors/A45.mol]

Title Card Required

Created by GaussView 6.0.16
274313  0  0  0  0  0  0  0  0  0    0
   23.5073    1.1919   -0.5999 C   0  0  0  0  0  0  0  0  0  0  0  0
   22.7671    2.4044   -0.3228 C   0  0  0  0  0  0  0  0  0  0  0  0
   23.5856    3.4761    0.0105 C   0  0  0  0  0  0  0  0  0  0  0  0
   25.0238    3.4303    0.0129 C   0  0  0  0  0  0  0  0  0  0  0  0
   25.7738    2.3094   -0.3194 C   0  0  0  0  0  0  0  0  0  0  0  0
   24.9595    1.1460   -0.5984 C   0  0  0  0  0  0  0  0  0  0  0  0
   25.4406   -0.0604   -0.8836 N   0  0  0  0  0  0  0  0  0  0  0  0
   24.1640   -1.0564   -1.1235 S   0  0  0  0  0  0  0  0  0  0  0  0
   22.9519    0.0179   -0.8856 N   0  0  0  0  0  0  0  0  0  0  0  0
   27.2245    2.2406   -0.4130 C   0  0  0  0  0  0  0  0  0  0  0  0
   28.1067    3.2385   -0.7829 C   0  0  0  0  0  0  0  0  0  0  0  0
   29.4565    2.8490   -0.7608 C   0  0  0  0  0  0  0  0  0  0  0  0
   29.6464    1.5401   -0.3608 C   0  0  0  0  0  0  0  0  0  0  0  0
   28.1175    0.7701   -0.0347 S   0  0  0  0  0  0  0  0  0  0  0  0
   30.8899    0.8173   -0.2253 C   0  0  0  0  0  0  0  0  0  0  0  0
   31.0838   -0.5333   -0.1513 C   0  0  0  0  0  0  0  0  0  0  0  0
   32.4561   -0.9211   -0.0243 C   0  0  0  0  0  0  0  0  0  0  0  0
   33.3257    0.2070   -0.0187 C   0  0  0  0  0  0  0  0  0  0  0  0
   32.4168    1.7089   -0.1345 S   0  0  0  0  0  0  0  0  0  0  0  0
   32.9922   -2.2264    0.0304 C   0  0  0  0  0  0  0  0  0  0  0  0
   34.3852   -2.3277    0.0849 C   0  0  0  0  0  0  0  0  0  0  0  0
   35.2529   -1.1992    0.0926 C   0  0  0  0  0  0  0  0  0  0  0  0
   34.7163    0.1058    0.0353 C   0  0  0  0  0  0  0  0  0  0  0  0
   35.2995   -3.8277    0.2139 S   0  0  0  0  0  0  0  0  0  0  0  0
   36.7986   -2.9322    0.2826 C   0  0  0  0  0  0  0  0  0  0  0  0
   36.6329   -1.5905    0.2117 C   0  0  0  0  0  0  0  0  0  0  0  0
   35.5645    1.3108    0.0345 C   0  0  0  0  0  0  0  0  0  0  0  0
   32.1436   -3.4300    0.0298 C   0  0  0  0  0  0  0  0  0  0  0  0
   35.5780    2.3425    0.9343 C   0  0  0  0  0  0  0  0  0  0  0  0
   36.5028    3.3757    0.6062 C   0  0  0  0  0  0  0  0  0  0  0  0
   37.1977    3.1478   -0.5476 C   0  0  0  0  0  0  0  0  0  0  0  0
   36.7100    1.6284   -1.2582 S   0  0  0  0  0  0  0  0  0  0  0  0
   32.1438   -4.4709   -0.8599 C   0  0  0  0  0  0  0  0  0  0  0  0
   31.2135   -5.5000   -0.5363 C   0  0  0  0  0  0  0  0  0  0  0  0
   30.5007   -5.2605    0.6044 C   0  0  0  0  0  0  0  0  0  0  0  0
   30.9776   -3.7347    1.3075 S   0  0  0  0  0  0  0  0  0  0  0  0
   38.2387    4.0092   -1.1951 C   0  0  0  0  0  0  0  0  0  0  0  0
   29.4496   -6.1153    1.2442 C   0  0  0  0  0  0  0  0  0  0  0  0
   27.7837    4.2277   -1.0644 H   0  0  0  0  0  0  0  0  0  0  0  0
   30.2700    3.5037   -1.0479 H   0  0  0  0  0  0  0  0  0  0  0  0
   30.2734   -1.2467   -0.2203 H   0  0  0  0  0  0  0  0  0  0  0  0
   37.4520   -0.8856    0.2523 H   0  0  0  0  0  0  0  0  0  0  0  0
   34.9518    2.3527    1.8182 H   0  0  0  0  0  0  0  0  0  0  0  0
   36.6500    4.2620    1.2130 H   0  0  0  0  0  0  0  0  0  0  0  0
   32.7833   -4.4896   -1.7339 H   0  0  0  0  0  0  0  0  0  0  0  0
   31.0748   -6.3920   -1.1368 H   0  0  0  0  0  0  0  0  0  0  0  0
   37.9405    4.3289   -2.1981 H   0  0  0  0  0  0  0  0  0  0  0  0
   39.1987    3.4924   -1.2893 H   0  0  0  0  0  0  0  0  0  0  0  0
   38.4028    4.9074   -0.5961 H   0  0  0  0  0  0  0  0  0  0  0  0
   29.7334   -6.4270    2.2540 H   0  0  0  0  0  0  0  0  0  0  0  0
   29.2928   -7.0183    0.6505 H   0  0  0  0  0  0  0  0  0  0  0  0
   28.4893   -5.5964    1.3208 H   0  0  0  0  0  0  0  0  0  0  0  0
   23.1847    4.8127    0.5591 C   0  0  0  0  0  0  0  0  0  0  0  0
   24.3684    5.4740    0.8740 N   0  0  0  0  0  0  0  0  0  0  0  0
   25.5109    4.7369    0.5637 C   0  0  0  0  0  0  0  0  0  0  0  0
   22.0902    5.2956    0.7462 O   0  0  0  0  0  0  0  0  0  0  0  0
   24.3995    6.8007    1.4621 C   0  0  0  0  0  0  0  0  0  0  0  0
   26.6368    5.1392    0.7527 O   0  0  0  0  0  0  0  0  0  0  0  0
   23.9814    6.7832    2.4704 H   0  0  0  0  0  0  0  0  0  0  0  0
   23.8137    7.4925    0.8555 H   0  0  0  0  0  0  0  0  0  0  0  0
   25.4385    7.1205    1.5017 H   0  0  0  0  0  0  0  0  0  0  0  0
    4.0330   -2.0731    0.6115 C   0  0  0  0  0  0  0  0  0  0  0  0
    3.2155   -3.2316    0.3216 C   0  0  0  0  0  0  0  0  0  0  0  0
    3.9623   -4.3481   -0.0327 C   0  0  0  0  0  0  0  0  0  0  0  0
    5.4003   -4.3953   -0.0403 C   0  0  0  0  0  0  0  0  0  0  0  0
    6.2221   -3.3293    0.3035 C   0  0  0  0  0  0  0  0  0  0  0  0
    5.4850   -2.1201    0.6024 C   0  0  0  0  0  0  0  0  0  0  0  0
    6.0435   -0.9508    0.9006 N   0  0  0  0  0  0  0  0  0  0  0  0
    4.8342    0.1213    1.1617 S   0  0  0  0  0  0  0  0  0  0  0  0
    3.5551   -0.8702    0.9166 N   0  0  0  0  0  0  0  0  0  0  0  0
    7.6746   -3.3548    0.3897 C   0  0  0  0  0  0  0  0  0  0  0  0
    8.4940   -4.4160    0.7275 C   0  0  0  0  0  0  0  0  0  0  0  0
    9.8654   -4.1124    0.7061 C   0  0  0  0  0  0  0  0  0  0  0  0
   10.1361   -2.8078    0.3391 C   0  0  0  0  0  0  0  0  0  0  0  0
    8.6571   -1.9337    0.0448 S   0  0  0  0  0  0  0  0  0  0  0  0
   11.4215   -2.1621    0.2148 C   0  0  0  0  0  0  0  0  0  0  0  0
   11.6986   -0.8242    0.1549 C   0  0  0  0  0  0  0  0  0  0  0  0
   13.0906   -0.5205    0.0356 C   0  0  0  0  0  0  0  0  0  0  0  0
   13.8905   -1.6993    0.0204 C   0  0  0  0  0  0  0  0  0  0  0  0
   12.8914   -3.1438    0.1195 S   0  0  0  0  0  0  0  0  0  0  0  0
   13.7058    0.7520   -0.0048 C   0  0  0  0  0  0  0  0  0  0  0  0
   15.0998    0.7686   -0.0542 C   0  0  0  0  0  0  0  0  0  0  0  0
   15.8997   -0.4102   -0.0689 C   0  0  0  0  0  0  0  0  0  0  0  0
   15.2845   -1.6827   -0.0288 C   0  0  0  0  0  0  0  0  0  0  0  0
   16.0990    2.2130   -0.1539 S   0  0  0  0  0  0  0  0  0  0  0  0
   17.5687    1.2313   -0.2489 C   0  0  0  0  0  0  0  0  0  0  0  0
   17.2918   -0.1065   -0.1882 C   0  0  0  0  0  0  0  0  0  0  0  0
   16.0587   -2.9356   -0.0386 C   0  0  0  0  0  0  0  0  0  0  0  0
   12.9316    2.0049    0.0048 C   0  0  0  0  0  0  0  0  0  0  0  0
   16.0048   -3.9619   -0.9435 C   0  0  0  0  0  0  0  0  0  0  0  0
   16.8676   -5.0501   -0.6257 C   0  0  0  0  0  0  0  0  0  0  0  0
   17.5815   -4.8698    0.5252 C   0  0  0  0  0  0  0  0  0  0  0  0
   17.1905   -3.3277    1.2457 S   0  0  0  0  0  0  0  0  0  0  0  0
   12.9863    3.0319    0.9088 C   0  0  0  0  0  0  0  0  0  0  0  0
   12.1234    4.1199    0.5909 C   0  0  0  0  0  0  0  0  0  0  0  0
   11.4086    3.9389   -0.5594 C   0  0  0  0  0  0  0  0  0  0  0  0
   11.7989    2.3962   -1.2790 S   0  0  0  0  0  0  0  0  0  0  0  0
   18.5725   -5.7952    1.1626 C   0  0  0  0  0  0  0  0  0  0  0  0
   10.4173    4.8639   -1.1968 C   0  0  0  0  0  0  0  0  0  0  0  0
    8.1106   -5.3903    0.9840 H   0  0  0  0  0  0  0  0  0  0  0  0
   10.6368   -4.8253    0.9697 H   0  0  0  0  0  0  0  0  0  0  0  0
   10.9333   -0.0630    0.2277 H   0  0  0  0  0  0  0  0  0  0  0  0
   18.0572   -0.8676   -0.2613 H   0  0  0  0  0  0  0  0  0  0  0  0
   15.3750   -3.9297   -1.8243 H   0  0  0  0  0  0  0  0  0  0  0  0
   16.9581   -5.9404   -1.2375 H   0  0  0  0  0  0  0  0  0  0  0  0
   13.6167    3.0003    1.7892 H   0  0  0  0  0  0  0  0  0  0  0  0
   12.0334    5.0107    1.2021 H   0  0  0  0  0  0  0  0  0  0  0  0
   18.2604   -6.1024    2.1654 H   0  0  0  0  0  0  0  0  0  0  0  0
   19.5616   -5.3364    1.2551 H   0  0  0  0  0  0  0  0  0  0  0  0
   18.6803   -6.6981    0.5579 H   0  0  0  0  0  0  0  0  0  0  0  0
   10.7288    5.1705   -2.1999 H   0  0  0  0  0  0  0  0  0  0  0  0
   10.3100    5.7673   -0.5926 H   0  0  0  0  0  0  0  0  0  0  0  0
    9.4281    4.4052   -1.2884 H   0  0  0  0  0  0  0  0  0  0  0  0
   21.3150    2.4267   -0.4182 C   0  0  0  0  0  0  0  0  0  0  0  0
   20.4962    3.4821   -0.7752 C   0  0  0  0  0  0  0  0  0  0  0  0
   19.1250    3.1771   -0.7571 C   0  0  0  0  0  0  0  0  0  0  0  0
   18.8540    1.8773   -0.3741 C   0  0  0  0  0  0  0  0  0  0  0  0
   20.3322    1.0094   -0.0590 S   0  0  0  0  0  0  0  0  0  0  0  0
   20.8799    4.4532   -1.0430 H   0  0  0  0  0  0  0  0  0  0  0  0
   18.3541    3.8851   -1.0353 H   0  0  0  0  0  0  0  0  0  0  0  0
    3.4704   -5.6458   -0.6004 C   0  0  0  0  0  0  0  0  0  0  0  0
    4.6100   -6.3793   -0.9285 N   0  0  0  0  0  0  0  0  0  0  0  0
    5.7964   -5.7238   -0.6110 C   0  0  0  0  0  0  0  0  0  0  0  0
    2.3429   -6.0438   -0.7890 O   0  0  0  0  0  0  0  0  0  0  0  0
    4.5741   -7.6969   -1.5366 C   0  0  0  0  0  0  0  0  0  0  0  0
    6.8892   -6.2049   -0.8120 O   0  0  0  0  0  0  0  0  0  0  0  0
    4.9868   -7.6645   -2.5468 H   0  0  0  0  0  0  0  0  0  0  0  0
    3.5345   -8.0148   -1.5755 H   0  0  0  0  0  0  0  0  0  0  0  0
    5.1622   -8.3986   -0.9438 H   0  0  0  0  0  0  0  0  0  0  0  0
  -15.2032    2.4299   -0.4716 C   0  0  0  0  0  0  0  0  0  0  0  0
  -15.9443    3.6354   -0.1684 C   0  0  0  0  0  0  0  0  0  0  0  0
  -15.1270    4.6977    0.1972 C   0  0  0  0  0  0  0  0  0  0  0  0
  -13.6889    4.6525    0.2018 C   0  0  0  0  0  0  0  0  0  0  0  0
  -12.9376    3.5402   -0.1560 C   0  0  0  0  0  0  0  0  0  0  0  0
  -13.7511    2.3838   -0.4652 C   0  0  0  0  0  0  0  0  0  0  0  0
  -13.2691    1.1841   -0.7763 N   0  0  0  0  0  0  0  0  0  0  0  0
  -14.5449    0.1943   -1.0452 S   0  0  0  0  0  0  0  0  0  0  0  0
  -15.7576    1.2632   -0.7875 N   0  0  0  0  0  0  0  0  0  0  0  0
  -11.4867    3.4745   -0.2474 C   0  0  0  0  0  0  0  0  0  0  0  0
  -10.6032    4.4853   -0.5780 C   0  0  0  0  0  0  0  0  0  0  0  0
   -9.2537    4.0954   -0.5659 C   0  0  0  0  0  0  0  0  0  0  0  0
   -9.0646    2.7724   -0.2137 C   0  0  0  0  0  0  0  0  0  0  0  0
  -10.5949    1.9906    0.0783 S   0  0  0  0  0  0  0  0  0  0  0  0
   -7.8220    2.0458   -0.1021 C   0  0  0  0  0  0  0  0  0  0  0  0
   -7.6296    0.6927   -0.0520 C   0  0  0  0  0  0  0  0  0  0  0  0
   -6.2588    0.3009    0.0553 C   0  0  0  0  0  0  0  0  0  0  0  0
   -5.3859    1.4267    0.0713 C   0  0  0  0  0  0  0  0  0  0  0  0
   -6.2923    2.9320   -0.0120 S   0  0  0  0  0  0  0  0  0  0  0  0
   -5.7250   -1.0082    0.0841 C   0  0  0  0  0  0  0  0  0  0  0  0
   -4.3345   -1.1131    0.1226 C   0  0  0  0  0  0  0  0  0  0  0  0
   -3.4616    0.0127    0.1379 C   0  0  0  0  0  0  0  0  0  0  0  0
   -3.9954    1.3218    0.1096 C   0  0  0  0  0  0  0  0  0  0  0  0
   -3.4280   -2.6184    0.2062 S   0  0  0  0  0  0  0  0  0  0  0  0
   -1.8985   -1.7321    0.2954 C   0  0  0  0  0  0  0  0  0  0  0  0
   -2.0907   -0.3791    0.2446 C   0  0  0  0  0  0  0  0  0  0  0  0
   -3.1436    2.5232    0.1202 C   0  0  0  0  0  0  0  0  0  0  0  0
   -6.5769   -2.2095    0.0739 C   0  0  0  0  0  0  0  0  0  0  0  0
   -3.1264    3.5461    1.0303 C   0  0  0  0  0  0  0  0  0  0  0  0
   -2.1992    4.5795    0.7114 C   0  0  0  0  0  0  0  0  0  0  0  0
   -1.5062    4.3609   -0.4456 C   0  0  0  0  0  0  0  0  0  0  0  0
   -1.9984    2.8502   -1.1705 S   0  0  0  0  0  0  0  0  0  0  0  0
   -6.5936   -3.2332   -0.8355 C   0  0  0  0  0  0  0  0  0  0  0  0
   -7.5210   -4.2663   -0.5163 C   0  0  0  0  0  0  0  0  0  0  0  0
   -8.2148   -4.0467    0.6401 C   0  0  0  0  0  0  0  0  0  0  0  0
   -7.7230   -2.5355    1.3642 S   0  0  0  0  0  0  0  0  0  0  0  0
   -0.4637    5.2257   -1.0859 C   0  0  0  0  0  0  0  0  0  0  0  0
   -9.2577   -4.9110    1.2804 C   0  0  0  0  0  0  0  0  0  0  0  0
  -10.9251    5.4845   -0.8228 H   0  0  0  0  0  0  0  0  0  0  0  0
   -8.4398    4.7609   -0.8256 H   0  0  0  0  0  0  0  0  0  0  0  0
   -8.4420   -0.0182   -0.1234 H   0  0  0  0  0  0  0  0  0  0  0  0
   -1.2782    0.3317    0.3164 H   0  0  0  0  0  0  0  0  0  0  0  0
   -3.7507    3.5490    1.9156 H   0  0  0  0  0  0  0  0  0  0  0  0
   -2.0486    5.4592    1.3268 H   0  0  0  0  0  0  0  0  0  0  0  0
   -5.9688   -3.2367   -1.7204 H   0  0  0  0  0  0  0  0  0  0  0  0
   -7.6713   -5.1465   -1.1312 H   0  0  0  0  0  0  0  0  0  0  0  0
   -0.7632    5.5573   -2.0847 H   0  0  0  0  0  0  0  0  0  0  0  0
    0.4940    4.7063   -1.1882 H   0  0  0  0  0  0  0  0  0  0  0  0
   -0.2951    6.1167   -0.4775 H   0  0  0  0  0  0  0  0  0  0  0  0
   -8.9589   -5.2419    2.2796 H   0  0  0  0  0  0  0  0  0  0  0  0
   -9.4260   -5.8025    0.6726 H   0  0  0  0  0  0  0  0  0  0  0  0
  -10.2154   -4.3915    1.3816 H   0  0  0  0  0  0  0  0  0  0  0  0
    1.7656   -3.1629    0.4271 C   0  0  0  0  0  0  0  0  0  0  0  0
    0.8847   -4.1668    0.7844 C   0  0  0  0  0  0  0  0  0  0  0  0
   -0.4645   -3.7756    0.7796 C   0  0  0  0  0  0  0  0  0  0  0  0
   -0.6557   -2.4587    0.4067 C   0  0  0  0  0  0  0  0  0  0  0  0
    0.8720   -1.6841    0.0848 S   0  0  0  0  0  0  0  0  0  0  0  0
    1.2085   -5.1617    1.0443 H   0  0  0  0  0  0  0  0  0  0  0  0
   -1.2765   -4.4350    1.0601 H   0  0  0  0  0  0  0  0  0  0  0  0
  -15.5336    6.0178    0.7807 C   0  0  0  0  0  0  0  0  0  0  0  0
  -14.3487    6.6729    1.1141 N   0  0  0  0  0  0  0  0  0  0  0  0
  -13.2074    5.9464    0.7863 C   0  0  0  0  0  0  0  0  0  0  0  0
  -16.6329    6.4849    0.9768 O   0  0  0  0  0  0  0  0  0  0  0  0
  -14.2990    7.9830    1.7373 C   0  0  0  0  0  0  0  0  0  0  0  0
  -12.0856    6.3539    0.9900 O   0  0  0  0  0  0  0  0  0  0  0  0
  -13.8837    7.9130    2.7444 H   0  0  0  0  0  0  0  0  0  0  0  0
  -15.3164    8.3648    1.7859 H   0  0  0  0  0  0  0  0  0  0  0  0
  -13.6713    8.6537    1.1490 H   0  0  0  0  0  0  0  0  0  0  0  0
  -34.6929   -0.8364    0.3677 C   0  0  0  0  0  0  0  0  0  0  0  0
  -35.5007   -1.9859    0.0270 C   0  0  0  0  0  0  0  0  0  0  0  0
  -34.7491   -3.1032   -0.2986 C   0  0  0  0  0  0  0  0  0  0  0  0
  -33.3108   -3.1586   -0.2562 C   0  0  0  0  0  0  0  0  0  0  0  0
  -32.4985   -2.0963    0.1175 C   0  0  0  0  0  0  0  0  0  0  0  0
  -33.2417   -0.8885    0.4086 C   0  0  0  0  0  0  0  0  0  0  0  0
  -32.6905    0.2735    0.7476 N   0  0  0  0  0  0  0  0  0  0  0  0
  -33.9062    1.3433    0.9869 S   0  0  0  0  0  0  0  0  0  0  0  0
  -35.1792    0.3623    0.6795 N   0  0  0  0  0  0  0  0  0  0  0  0
  -31.0480   -2.1230    0.2412 C   0  0  0  0  0  0  0  0  0  0  0  0
  -30.2367   -3.1849    0.5949 C   0  0  0  0  0  0  0  0  0  0  0  0
  -28.8650   -2.8806    0.6063 C   0  0  0  0  0  0  0  0  0  0  0  0
  -28.5866   -1.5751    0.2493 C   0  0  0  0  0  0  0  0  0  0  0  0
  -30.0584   -0.7010   -0.0773 S   0  0  0  0  0  0  0  0  0  0  0  0
  -27.2989   -0.9282    0.1556 C   0  0  0  0  0  0  0  0  0  0  0  0
  -27.0207    0.4102    0.1197 C   0  0  0  0  0  0  0  0  0  0  0  0
  -25.6267    0.7148    0.0269 C   0  0  0  0  0  0  0  0  0  0  0  0
  -24.8272   -0.4641    0.0070 C   0  0  0  0  0  0  0  0  0  0  0  0
  -25.8282   -1.9093    0.0694 S   0  0  0  0  0  0  0  0  0  0  0  0
  -25.0106    1.9875    0.0146 C   0  0  0  0  0  0  0  0  0  0  0  0
  -23.6160    2.0040   -0.0135 C   0  0  0  0  0  0  0  0  0  0  0  0
  -22.8164    0.8251   -0.0335 C   0  0  0  0  0  0  0  0  0  0  0  0
  -23.4325   -0.4475   -0.0206 C   0  0  0  0  0  0  0  0  0  0  0  0
  -22.6151    3.4492   -0.0778 S   0  0  0  0  0  0  0  0  0  0  0  0
  -21.1445    2.4681   -0.1661 C   0  0  0  0  0  0  0  0  0  0  0  0
  -21.4227    1.1297   -0.1284 C   0  0  0  0  0  0  0  0  0  0  0  0
  -22.6586   -1.7005   -0.0367 C   0  0  0  0  0  0  0  0  0  0  0  0
  -25.7845    3.2405    0.0309 C   0  0  0  0  0  0  0  0  0  0  0  0
  -22.6992   -2.7140   -0.9566 C   0  0  0  0  0  0  0  0  0  0  0  0
  -21.8415   -3.8069   -0.6413 C   0  0  0  0  0  0  0  0  0  0  0  0
  -21.1448   -3.6432    0.5226 C   0  0  0  0  0  0  0  0  0  0  0  0
  -21.5461   -2.1112    1.2587 S   0  0  0  0  0  0  0  0  0  0  0  0
  -25.7434    4.2538    0.9510 C   0  0  0  0  0  0  0  0  0  0  0  0
  -26.6012    5.3468    0.6363 C   0  0  0  0  0  0  0  0  0  0  0  0
  -27.2984    5.1834   -0.5273 C   0  0  0  0  0  0  0  0  0  0  0  0
  -26.8974    3.6515   -1.2640 S   0  0  0  0  0  0  0  0  0  0  0  0
  -20.1637   -4.5779    1.1617 C   0  0  0  0  0  0  0  0  0  0  0  0
  -28.2799    6.1181   -1.1658 C   0  0  0  0  0  0  0  0  0  0  0  0
  -30.6257   -4.1602    0.8387 H   0  0  0  0  0  0  0  0  0  0  0  0
  -28.0995   -3.5938    0.8860 H   0  0  0  0  0  0  0  0  0  0  0  0
  -27.7868    1.1706    0.1920 H   0  0  0  0  0  0  0  0  0  0  0  0
  -20.6567    0.3692   -0.2016 H   0  0  0  0  0  0  0  0  0  0  0  0
  -23.3158   -2.6691   -1.8461 H   0  0  0  0  0  0  0  0  0  0  0  0
  -21.7421   -4.6886   -1.2642 H   0  0  0  0  0  0  0  0  0  0  0  0
  -25.1266    4.2087    1.8403 H   0  0  0  0  0  0  0  0  0  0  0  0
  -26.7005    6.2283    1.2594 H   0  0  0  0  0  0  0  0  0  0  0  0
  -20.4912   -4.8994    2.1550 H   0  0  0  0  0  0  0  0  0  0  0  0
  -19.1761   -4.1208    1.2759 H   0  0  0  0  0  0  0  0  0  0  0  0
  -20.0468   -5.4720    0.5457 H   0  0  0  0  0  0  0  0  0  0  0  0
  -27.9531    6.4397   -2.1593 H   0  0  0  0  0  0  0  0  0  0  0  0
  -28.3964    7.0123   -0.5497 H   0  0  0  0  0  0  0  0  0  0  0  0
  -29.2676    5.6611   -1.2793 H   0  0  0  0  0  0  0  0  0  0  0  0
  -17.3955    3.6617   -0.2740 C   0  0  0  0  0  0  0  0  0  0  0  0
  -18.2094    4.7251   -0.6183 C   0  0  0  0  0  0  0  0  0  0  0  0
  -19.5810    4.4216   -0.6199 C   0  0  0  0  0  0  0  0  0  0  0  0
  -19.8573    3.1148   -0.2650 C   0  0  0  0  0  0  0  0  0  0  0  0
  -18.3832    2.2391    0.0476 S   0  0  0  0  0  0  0  0  0  0  0  0
  -17.8218    5.7003   -0.8646 H   0  0  0  0  0  0  0  0  0  0  0  0
  -20.3483    5.1358   -0.8921 H   0  0  0  0  0  0  0  0  0  0  0  0
  -35.2304   -4.4016   -0.8756 C   0  0  0  0  0  0  0  0  0  0  0  0
  -34.0836   -5.1398   -1.1672 N   0  0  0  0  0  0  0  0  0  0  0  0
  -32.9041   -4.4894   -0.8132 C   0  0  0  0  0  0  0  0  0  0  0  0
  -36.3535   -4.7959   -1.0920 O   0  0  0  0  0  0  0  0  0  0  0  0
  -34.1060   -6.4606   -1.7688 C   0  0  0  0  0  0  0  0  0  0  0  0
  -31.8082   -4.9772   -0.9782 O   0  0  0  0  0  0  0  0  0  0  0  0
  -33.6546   -6.4368   -2.7625 H   0  0  0  0  0  0  0  0  0  0  0  0
  -35.1457   -6.7712   -1.8454 H   0  0  0  0  0  0  0  0  0  0  0  0
  -33.5463   -7.1636   -1.1504 H   0  0  0  0  0  0  0  0  0  0  0  0
   37.7284   -3.4753    0.3756 H   0  0  0  0  0  0  0  0  0  0  0  0
  -39.3456   -1.2027   -0.1430 C   0  0  0  0  0  0  0  0  0  0  0  0
  -39.2119   -2.4834    0.3201 C   0  0  0  0  0  0  0  0  0  0  0  0
  -37.8592   -2.8836    0.4254 C   0  0  0  0  0  0  0  0  0  0  0  0
  -36.9580   -1.9070    0.0577 C   0  0  0  0  0  0  0  0  0  0  0  0
  -37.8224   -0.4480   -0.4154 S   0  0  0  0  0  0  0  0  0  0  0  0
  -40.0498   -3.1207    0.5732 H   0  0  0  0  0  0  0  0  0  0  0  0
  -37.5548   -3.8650    0.7537 H   0  0  0  0  0  0  0  0  0  0  0  0
  -40.2556   -0.6485   -0.3226 H   0  0  0  0  0  0  0  0  0  0  0  0
  1  2  4  0  0  0  0
  1  6  1  0  0  0  0
  1  9  4  0  0  0  0
  2  3  4  0  0  0  0
  2114  1  0  0  0  0
  3  4  4  0  0  0  0
  3 53  1  0  0  0  0
  4  5  4  0  0  0  0
  4 55  1  0  0  0  0
  5  6  4  0  0  0  0
  5 10  1  0  0  0  0
  6  7  4  0  0  0  0
  7  8  1  0  0  0  0
  8  9  1  0  0  0  0
 10 11  2  0  0  0  0
 10 14  1  0  0  0  0
 11 12  4  0  0  0  0
 11 39  1  0  0  0  0
 12 13  2  0  0  0  0
 12 40  1  0  0  0  0
 13 14  1  0  0  0  0
 13 15  4  0  0  0  0
 15 16  2  0  0  0  0
 15 19  1  0  0  0  0
 16 17  4  0  0  0  0
 16 41  1  0  0  0  0
 17 18  4  0  0  0  0
 17 20  4  0  0  0  0
 18 19  1  0  0  0  0
 18 23  4  0  0  0  0
 20 21  4  0  0  0  0
 20 28  1  0  0  0  0
 21 22  4  0  0  0  0
 21 24  1  0  0  0  0
 22 23  4  0  0  0  0
 22 26  4  0  0  0  0
 23 27  1  0  0  0  0
 24 25  1  0  0  0  0
 25 26  2  0  0  0  0
 25266  1  0  0  0  0
 26 42  1  0  0  0  0
 27 29  2  0  0  0  0
 27 32  1  0  0  0  0
 28 33  2  0  0  0  0
 28 36  1  0  0  0  0
 29 30  4  0  0  0  0
 29 43  1  0  0  0  0
 30 31  2  0  0  0  0
 30 44  1  0  0  0  0
 31 32  1  0  0  0  0
 31 37  1  0  0  0  0
 33 34  4  0  0  0  0
 33 45  1  0  0  0  0
 34 35  2  0  0  0  0
 34 46  1  0  0  0  0
 35 36  1  0  0  0  0
 35 38  1  0  0  0  0
 37 47  1  0  0  0  0
 37 48  1  0  0  0  0
 37 49  1  0  0  0  0
 38 50  1  0  0  0  0
 38 51  1  0  0  0  0
 38 52  1  0  0  0  0
 53 54  1  0  0  0  0
 53 56  2  0  0  0  0
 54 55  1  0  0  0  0
 54 57  1  0  0  0  0
 55 58  2  0  0  0  0
 57 59  1  0  0  0  0
 57 60  1  0  0  0  0
 57 61  1  0  0  0  0
 62 63  4  0  0  0  0
 62 67  1  0  0  0  0
 62 70  4  0  0  0  0
 63 64  4  0  0  0  0
 63182  1  0  0  0  0
 64 65  4  0  0  0  0
 64121  1  0  0  0  0
 65 66  4  0  0  0  0
 65123  1  0  0  0  0
 66 67  4  0  0  0  0
 66 71  1  0  0  0  0
 67 68  4  0  0  0  0
 68 69  1  0  0  0  0
 69 70  1  0  0  0  0
 71 72  2  0  0  0  0
 71 75  1  0  0  0  0
 72 73  4  0  0  0  0
 72100  1  0  0  0  0
 73 74  2  0  0  0  0
 73101  1  0  0  0  0
 74 75  1  0  0  0  0
 74 76  4  0  0  0  0
 76 77  2  0  0  0  0
 76 80  1  0  0  0  0
 77 78  4  0  0  0  0
 77102  1  0  0  0  0
 78 79  4  0  0  0  0
 78 81  4  0  0  0  0
 79 80  1  0  0  0  0
 79 84  4  0  0  0  0
 81 82  4  0  0  0  0
 81 89  1  0  0  0  0
 82 83  4  0  0  0  0
 82 85  1  0  0  0  0
 83 84  4  0  0  0  0
 83 87  4  0  0  0  0
 84 88  1  0  0  0  0
 85 86  1  0  0  0  0
 86 87  2  0  0  0  0
 86117  4  0  0  0  0
 87103  1  0  0  0  0
 88 90  2  0  0  0  0
 88 93  1  0  0  0  0
 89 94  2  0  0  0  0
 89 97  1  0  0  0  0
 90 91  4  0  0  0  0
 90104  1  0  0  0  0
 91 92  2  0  0  0  0
 91105  1  0  0  0  0
 92 93  1  0  0  0  0
 92 98  1  0  0  0  0
 94 95  4  0  0  0  0
 94106  1  0  0  0  0
 95 96  2  0  0  0  0
 95107  1  0  0  0  0
 96 97  1  0  0  0  0
 96 99  1  0  0  0  0
 98108  1  0  0  0  0
 98109  1  0  0  0  0
 98110  1  0  0  0  0
 99111  1  0  0  0  0
 99112  1  0  0  0  0
 99113  1  0  0  0  0
114115  2  0  0  0  0
114118  1  0  0  0  0
115116  4  0  0  0  0
115119  1  0  0  0  0
116117  2  0  0  0  0
116120  1  0  0  0  0
117118  1  0  0  0  0
121122  1  0  0  0  0
121124  2  0  0  0  0
122123  1  0  0  0  0
122125  1  0  0  0  0
123126  2  0  0  0  0
125127  1  0  0  0  0
125128  1  0  0  0  0
125129  1  0  0  0  0
130131  4  0  0  0  0
130135  1  0  0  0  0
130138  4  0  0  0  0
131132  4  0  0  0  0
131250  1  0  0  0  0
132133  4  0  0  0  0
132189  1  0  0  0  0
133134  4  0  0  0  0
133191  1  0  0  0  0
134135  4  0  0  0  0
134139  1  0  0  0  0
135136  4  0  0  0  0
136137  1  0  0  0  0
137138  1  0  0  0  0
139140  2  0  0  0  0
139143  1  0  0  0  0
140141  4  0  0  0  0
140168  1  0  0  0  0
141142  2  0  0  0  0
141169  1  0  0  0  0
142143  1  0  0  0  0
142144  4  0  0  0  0
144145  2  0  0  0  0
144148  1  0  0  0  0
145146  4  0  0  0  0
145170  1  0  0  0  0
146147  4  0  0  0  0
146149  4  0  0  0  0
147148  1  0  0  0  0
147152  4  0  0  0  0
149150  4  0  0  0  0
149157  1  0  0  0  0
150151  4  0  0  0  0
150153  1  0  0  0  0
151152  4  0  0  0  0
151155  4  0  0  0  0
152156  1  0  0  0  0
153154  1  0  0  0  0
154155  2  0  0  0  0
154185  4  0  0  0  0
155171  1  0  0  0  0
156158  2  0  0  0  0
156161  1  0  0  0  0
157162  2  0  0  0  0
157165  1  0  0  0  0
158159  4  0  0  0  0
158172  1  0  0  0  0
159160  2  0  0  0  0
159173  1  0  0  0  0
160161  1  0  0  0  0
160166  1  0  0  0  0
162163  4  0  0  0  0
162174  1  0  0  0  0
163164  2  0  0  0  0
163175  1  0  0  0  0
164165  1  0  0  0  0
164167  1  0  0  0  0
166176  1  0  0  0  0
166177  1  0  0  0  0
166178  1  0  0  0  0
167179  1  0  0  0  0
167180  1  0  0  0  0
167181  1  0  0  0  0
182183  2  0  0  0  0
182186  1  0  0  0  0
183184  4  0  0  0  0
183187  1  0  0  0  0
184185  2  0  0  0  0
184188  1  0  0  0  0
185186  1  0  0  0  0
189190  1  0  0  0  0
189192  2  0  0  0  0
190191  1  0  0  0  0
190193  1  0  0  0  0
191194  2  0  0  0  0
193195  1  0  0  0  0
193196  1  0  0  0  0
193197  1  0  0  0  0
198199  4  0  0  0  0
198203  1  0  0  0  0
198206  4  0  0  0  0
199200  2  0  0  0  0
199270  1  0  0  0  0
200201  4  0  0  0  0
200257  1  0  0  0  0
201202  4  0  0  0  0
201259  1  0  0  0  0
202203  1  0  0  0  0
202207  1  0  0  0  0
203204  4  0  0  0  0
204205  1  0  0  0  0
205206  1  0  0  0  0
207208  2  0  0  0  0
207211  1  0  0  0  0
208209  4  0  0  0  0
208236  1  0  0  0  0
209210  2  0  0  0  0
209237  1  0  0  0  0
210211  1  0  0  0  0
210212  4  0  0  0  0
212213  2  0  0  0  0
212216  1  0  0  0  0
213214  4  0  0  0  0
213238  1  0  0  0  0
214215  4  0  0  0  0
214217  4  0  0  0  0
215216  1  0  0  0  0
215220  4  0  0  0  0
217218  4  0  0  0  0
217225  1  0  0  0  0
218219  4  0  0  0  0
218221  1  0  0  0  0
219220  4  0  0  0  0
219223  4  0  0  0  0
220224  1  0  0  0  0
221222  1  0  0  0  0
222223  2  0  0  0  0
222253  4  0  0  0  0
223239  1  0  0  0  0
224226  2  0  0  0  0
224229  1  0  0  0  0
225230  2  0  0  0  0
225233  1  0  0  0  0
226227  4  0  0  0  0
226240  1  0  0  0  0
227228  2  0  0  0  0
227241  1  0  0  0  0
228229  1  0  0  0  0
228234  1  0  0  0  0
230231  4  0  0  0  0
230242  1  0  0  0  0
231232  2  0  0  0  0
231243  1  0  0  0  0
232233  1  0  0  0  0
232235  1  0  0  0  0
234244  1  0  0  0  0
234245  1  0  0  0  0
234246  1  0  0  0  0
235247  1  0  0  0  0
235248  1  0  0  0  0
235249  1  0  0  0  0
250251  2  0  0  0  0
250254  1  0  0  0  0
251252  4  0  0  0  0
251255  1  0  0  0  0
252253  2  0  0  0  0
252256  1  0  0  0  0
253254  1  0  0  0  0
257258  1  0  0  0  0
257260  2  0  0  0  0
258259  1  0  0  0  0
258261  1  0  0  0  0
259262  2  0  0  0  0
261263  1  0  0  0  0
261264  1  0  0  0  0
261265  1  0  0  0  0
267268  2  0  0  0  0
267271  1  0  0  0  0
267274  1  0  0  0  0
268269  4  0  0  0  0
268272  1  0  0  0  0
269270  2  0  0  0  0
269273  1  0  0  0  0
270271  1  0  0  0  0
M  END
