# Supplementary material for: Design Principles for the Acceptor Units in Donor–Acceptor Conjugated Polymers
Source: ACS Omega. 2022 Oct 18;7(43):38969–78. doi: 10.1021/acsomega.2c04713 (PMC9631416; doi:10.1021/acsomega.2c04713)
Supplement: Supplementary file 2 — ao2c04713_si_002.zip [file ao2c04713_si_002.zip › mol-acceptors/A46.mol]

Title Card Required

Created by GaussView 6.0.16
290329  0  0  0  0  0  0  0  0  0    0
   23.2180    1.4720   -0.7012 C   0  0  0  0  0  0  0  0  0  0  0  0
   22.4641    2.6526   -0.3956 C   0  0  0  0  0  0  0  0  0  0  0  0
   23.2858    3.7297   -0.0660 C   0  0  0  0  0  0  0  0  0  0  0  0
   24.7223    3.6812   -0.0645 C   0  0  0  0  0  0  0  0  0  0  0  0
   25.4707    2.5522   -0.3940 C   0  0  0  0  0  0  0  0  0  0  0  0
   24.6403    1.4246   -0.7006 C   0  0  0  0  0  0  0  0  0  0  0  0
   25.0147    0.1807   -1.0534 N   0  0  0  0  0  0  0  0  0  0  0  0
   22.7621    0.2557   -1.0541 N   0  0  0  0  0  0  0  0  0  0  0  0
   26.9234    2.4512   -0.4555 C   0  0  0  0  0  0  0  0  0  0  0  0
   27.8510    3.4205   -0.7820 C   0  0  0  0  0  0  0  0  0  0  0  0
   29.1844    2.9736   -0.7445 C   0  0  0  0  0  0  0  0  0  0  0  0
   29.3147    1.6491   -0.3768 C   0  0  0  0  0  0  0  0  0  0  0  0
   27.7485    0.9373   -0.0939 S   0  0  0  0  0  0  0  0  0  0  0  0
   30.5253    0.8727   -0.2365 C   0  0  0  0  0  0  0  0  0  0  0  0
   30.6622   -0.4850   -0.1685 C   0  0  0  0  0  0  0  0  0  0  0  0
   32.0164   -0.9310   -0.0346 C   0  0  0  0  0  0  0  0  0  0  0  0
   32.9326    0.1594   -0.0170 C   0  0  0  0  0  0  0  0  0  0  0  0
   32.0879    1.6986   -0.1306 S   0  0  0  0  0  0  0  0  0  0  0  0
   32.4973   -2.2573    0.0173 C   0  0  0  0  0  0  0  0  0  0  0  0
   33.8846   -2.4176    0.0805 C   0  0  0  0  0  0  0  0  0  0  0  0
   34.7987   -1.3269    0.0997 C   0  0  0  0  0  0  0  0  0  0  0  0
   34.3172   -0.0003    0.0459 C   0  0  0  0  0  0  0  0  0  0  0  0
   34.7341   -3.9555    0.2072 S   0  0  0  0  0  0  0  0  0  0  0  0
   36.2694   -3.1242    0.2906 C   0  0  0  0  0  0  0  0  0  0  0  0
   36.1604   -1.7765    0.2258 C   0  0  0  0  0  0  0  0  0  0  0  0
   35.2150    1.1682    0.0576 C   0  0  0  0  0  0  0  0  0  0  0  0
   31.5996   -3.4249    0.0067 C   0  0  0  0  0  0  0  0  0  0  0  0
   35.2644    2.1942    0.9626 C   0  0  0  0  0  0  0  0  0  0  0  0
   36.2340    3.1894    0.6468 C   0  0  0  0  0  0  0  0  0  0  0  0
   36.9280    2.9382   -0.5027 C   0  0  0  0  0  0  0  0  0  0  0  0
   36.3831    1.4438   -1.2246 S   0  0  0  0  0  0  0  0  0  0  0  0
   31.5567   -4.4579   -0.8909 C   0  0  0  0  0  0  0  0  0  0  0  0
   30.5874   -5.4525   -0.5729 C   0  0  0  0  0  0  0  0  0  0  0  0
   29.8873   -5.1940    0.5716 C   0  0  0  0  0  0  0  0  0  0  0  0
   30.4251   -3.6935    1.2849 S   0  0  0  0  0  0  0  0  0  0  0  0
   38.0088    3.7586   -1.1379 C   0  0  0  0  0  0  0  0  0  0  0  0
   28.8075   -6.0139    1.2093 C   0  0  0  0  0  0  0  0  0  0  0  0
   27.5732    4.4303   -1.0368 H   0  0  0  0  0  0  0  0  0  0  0  0
   30.0292    3.6027   -0.9966 H   0  0  0  0  0  0  0  0  0  0  0  0
   29.8230   -1.1636   -0.2445 H   0  0  0  0  0  0  0  0  0  0  0  0
   37.0081   -1.1069    0.2756 H   0  0  0  0  0  0  0  0  0  0  0  0
   34.6320    2.2265    1.8415 H   0  0  0  0  0  0  0  0  0  0  0  0
   36.4130    4.0661    1.2591 H   0  0  0  0  0  0  0  0  0  0  0  0
   32.1942   -4.4955   -1.7658 H   0  0  0  0  0  0  0  0  0  0  0  0
   30.4135   -6.3344   -1.1791 H   0  0  0  0  0  0  0  0  0  0  0  0
   37.7314    4.0962   -2.1411 H   0  0  0  0  0  0  0  0  0  0  0  0
   38.9469    3.2026   -1.2285 H   0  0  0  0  0  0  0  0  0  0  0  0
   38.2062    4.6459   -0.5326 H   0  0  0  0  0  0  0  0  0  0  0  0
   29.0873   -6.3514    2.2119 H   0  0  0  0  0  0  0  0  0  0  0  0
   28.6084   -6.9015    0.6049 H   0  0  0  0  0  0  0  0  0  0  0  0
   27.8700   -5.4573    1.3031 H   0  0  0  0  0  0  0  0  0  0  0  0
   22.8885    5.0722    0.4651 C   0  0  0  0  0  0  0  0  0  0  0  0
   24.0725    5.7357    0.7748 N   0  0  0  0  0  0  0  0  0  0  0  0
   25.2120    4.9922    0.4682 C   0  0  0  0  0  0  0  0  0  0  0  0
   21.7943    5.5640    0.6364 O   0  0  0  0  0  0  0  0  0  0  0  0
   24.1070    7.0759    1.3301 C   0  0  0  0  0  0  0  0  0  0  0  0
   26.3400    5.3985    0.6405 O   0  0  0  0  0  0  0  0  0  0  0  0
   23.6556    7.0903    2.3239 H   0  0  0  0  0  0  0  0  0  0  0  0
   23.5553    7.7646    0.6885 H   0  0  0  0  0  0  0  0  0  0  0  0
   25.1498    7.3789    1.3957 H   0  0  0  0  0  0  0  0  0  0  0  0
    3.9693   -2.4283    0.7362 C   0  0  0  0  0  0  0  0  0  0  0  0
    3.1345   -3.5489    0.4158 C   0  0  0  0  0  0  0  0  0  0  0  0
    3.8785   -4.6731    0.0600 C   0  0  0  0  0  0  0  0  0  0  0  0
    5.3148   -4.7238    0.0500 C   0  0  0  0  0  0  0  0  0  0  0  0
    6.1409   -3.6542    0.3926 C   0  0  0  0  0  0  0  0  0  0  0  0
    5.3915   -2.4780    0.7248 C   0  0  0  0  0  0  0  0  0  0  0  0
    5.8522   -1.2689    1.0958 N   0  0  0  0  0  0  0  0  0  0  0  0
    3.5999   -1.1904    1.1140 N   0  0  0  0  0  0  0  0  0  0  0  0
    7.5974   -3.6536    0.4433 C   0  0  0  0  0  0  0  0  0  0  0  0
    8.4600   -4.6929    0.7319 C   0  0  0  0  0  0  0  0  0  0  0  0
    9.8200   -4.3365    0.6938 C   0  0  0  0  0  0  0  0  0  0  0  0
   10.0375   -3.0132    0.3634 C   0  0  0  0  0  0  0  0  0  0  0  0
    8.5207   -2.1885    0.1187 S   0  0  0  0  0  0  0  0  0  0  0  0
   11.2963   -2.3174    0.2339 C   0  0  0  0  0  0  0  0  0  0  0  0
   11.5222   -0.9703    0.1722 C   0  0  0  0  0  0  0  0  0  0  0  0
   12.9015   -0.6133    0.0478 C   0  0  0  0  0  0  0  0  0  0  0  0
   13.7459   -1.7601    0.0306 C   0  0  0  0  0  0  0  0  0  0  0  0
   12.8031   -3.2417    0.1344 S   0  0  0  0  0  0  0  0  0  0  0  0
   13.4681    0.6812    0.0031 C   0  0  0  0  0  0  0  0  0  0  0  0
   14.8604    0.7515   -0.0512 C   0  0  0  0  0  0  0  0  0  0  0  0
   15.7049   -0.3953   -0.0679 C   0  0  0  0  0  0  0  0  0  0  0  0
   15.1382   -1.6898   -0.0235 C   0  0  0  0  0  0  0  0  0  0  0  0
   15.8032    2.2331   -0.1555 S   0  0  0  0  0  0  0  0  0  0  0  0
   17.3100    1.3088   -0.2549 C   0  0  0  0  0  0  0  0  0  0  0  0
   17.0842   -0.0383   -0.1922 C   0  0  0  0  0  0  0  0  0  0  0  0
   15.9590   -2.9129   -0.0324 C   0  0  0  0  0  0  0  0  0  0  0  0
   12.6473    1.9043    0.0117 C   0  0  0  0  0  0  0  0  0  0  0  0
   15.9454   -3.9410   -0.9366 C   0  0  0  0  0  0  0  0  0  0  0  0
   16.8446   -4.9981   -0.6142 C   0  0  0  0  0  0  0  0  0  0  0  0
   17.5465   -4.7921    0.5397 C   0  0  0  0  0  0  0  0  0  0  0  0
   17.0988   -3.2640    1.2569 S   0  0  0  0  0  0  0  0  0  0  0  0
   12.6618    2.9332    0.9149 C   0  0  0  0  0  0  0  0  0  0  0  0
   11.7624    3.9900    0.5924 C   0  0  0  0  0  0  0  0  0  0  0  0
   11.0593    3.7831   -0.5606 C   0  0  0  0  0  0  0  0  0  0  0  0
   11.5063    2.2543   -1.2768 S   0  0  0  0  0  0  0  0  0  0  0  0
   18.5634   -5.6839    1.1843 C   0  0  0  0  0  0  0  0  0  0  0  0
   10.0418    4.6743   -1.2051 C   0  0  0  0  0  0  0  0  0  0  0  0
    8.1164   -5.6891    0.9580 H   0  0  0  0  0  0  0  0  0  0  0  0
   10.6217   -5.0295    0.9175 H   0  0  0  0  0  0  0  0  0  0  0  0
   10.7285   -0.2386    0.2442 H   0  0  0  0  0  0  0  0  0  0  0  0
   17.8780   -0.7698   -0.2648 H   0  0  0  0  0  0  0  0  0  0  0  0
   15.3173   -3.9322   -1.8191 H   0  0  0  0  0  0  0  0  0  0  0  0
   16.9676   -5.8859   -1.2241 H   0  0  0  0  0  0  0  0  0  0  0  0
   13.2908    2.9253    1.7968 H   0  0  0  0  0  0  0  0  0  0  0  0
   11.6400    4.8785    1.2016 H   0  0  0  0  0  0  0  0  0  0  0  0
   18.2511   -6.0076    2.1818 H   0  0  0  0  0  0  0  0  0  0  0  0
   19.5341   -5.1901    1.2914 H   0  0  0  0  0  0  0  0  0  0  0  0
   18.7110   -6.5794    0.5769 H   0  0  0  0  0  0  0  0  0  0  0  0
   10.3532    4.9970   -2.2032 H   0  0  0  0  0  0  0  0  0  0  0  0
    9.8949    5.5704   -0.5984 H   0  0  0  0  0  0  0  0  0  0  0  0
    9.0710    4.1805   -1.3108 H   0  0  0  0  0  0  0  0  0  0  0  0
   21.0079    2.6484   -0.4573 C   0  0  0  0  0  0  0  0  0  0  0  0
   20.1457    3.6815   -0.7683 C   0  0  0  0  0  0  0  0  0  0  0  0
   18.7860    3.3234   -0.7343 C   0  0  0  0  0  0  0  0  0  0  0  0
   18.5685    2.0050   -0.3854 C   0  0  0  0  0  0  0  0  0  0  0  0
   20.0847    1.1869   -0.1165 S   0  0  0  0  0  0  0  0  0  0  0  0
   20.4892    4.6746   -1.0075 H   0  0  0  0  0  0  0  0  0  0  0  0
   17.9846    4.0111   -0.9752 H   0  0  0  0  0  0  0  0  0  0  0  0
    3.3830   -5.9734   -0.4932 C   0  0  0  0  0  0  0  0  0  0  0  0
    4.5189   -6.7131   -0.8211 N   0  0  0  0  0  0  0  0  0  0  0  0
    5.7062   -6.0571   -0.5077 C   0  0  0  0  0  0  0  0  0  0  0  0
    2.2530   -6.3747   -0.6654 O   0  0  0  0  0  0  0  0  0  0  0  0
    4.4783   -8.0430   -1.4004 C   0  0  0  0  0  0  0  0  0  0  0  0
    6.7983   -6.5474   -0.6952 O   0  0  0  0  0  0  0  0  0  0  0  0
    4.9243   -8.0402   -2.3967 H   0  0  0  0  0  0  0  0  0  0  0  0
    3.4345   -8.3424   -1.4657 H   0  0  0  0  0  0  0  0  0  0  0  0
    5.0320   -8.7444   -0.7744 H   0  0  0  0  0  0  0  0  0  0  0  0
  -14.9739    2.8038   -0.5345 C   0  0  0  0  0  0  0  0  0  0  0  0
  -15.7291    3.9750   -0.1985 C   0  0  0  0  0  0  0  0  0  0  0  0
  -14.9093    5.0387    0.1764 C   0  0  0  0  0  0  0  0  0  0  0  0
  -13.4730    4.9891    0.1881 C   0  0  0  0  0  0  0  0  0  0  0  0
  -12.7227    3.8704   -0.1720 C   0  0  0  0  0  0  0  0  0  0  0  0
  -13.5517    2.7542   -0.5218 C   0  0  0  0  0  0  0  0  0  0  0  0
  -13.1757    1.5216   -0.9102 N   0  0  0  0  0  0  0  0  0  0  0  0
  -15.4280    1.6001   -0.9305 N   0  0  0  0  0  0  0  0  0  0  0  0
  -11.2698    3.7705   -0.2254 C   0  0  0  0  0  0  0  0  0  0  0  0
  -10.3384    4.7534   -0.4975 C   0  0  0  0  0  0  0  0  0  0  0  0
   -9.0060    4.3040   -0.4699 C   0  0  0  0  0  0  0  0  0  0  0  0
   -8.8792    2.9631   -0.1647 C   0  0  0  0  0  0  0  0  0  0  0  0
  -10.4485    2.2398    0.0695 S   0  0  0  0  0  0  0  0  0  0  0  0
   -7.6707    2.1806   -0.0527 C   0  0  0  0  0  0  0  0  0  0  0  0
   -7.5368    0.8202   -0.0191 C   0  0  0  0  0  0  0  0  0  0  0  0
   -6.1847    0.3678    0.0931 C   0  0  0  0  0  0  0  0  0  0  0  0
   -5.2642    1.4540    0.1305 C   0  0  0  0  0  0  0  0  0  0  0  0
   -6.1043    2.9980    0.0605 S   0  0  0  0  0  0  0  0  0  0  0  0
   -5.7073   -0.9629    0.1093 C   0  0  0  0  0  0  0  0  0  0  0  0
   -4.3228   -1.1286    0.1568 C   0  0  0  0  0  0  0  0  0  0  0  0
   -3.4024   -0.0423    0.1933 C   0  0  0  0  0  0  0  0  0  0  0  0
   -3.8799    1.2883    0.1778 C   0  0  0  0  0  0  0  0  0  0  0  0
   -3.4824   -2.6726    0.2267 S   0  0  0  0  0  0  0  0  0  0  0  0
   -1.9163   -1.8548    0.3389 C   0  0  0  0  0  0  0  0  0  0  0  0
   -2.0501   -0.4946    0.3047 C   0  0  0  0  0  0  0  0  0  0  0  0
   -2.9778    2.4524    0.2090 C   0  0  0  0  0  0  0  0  0  0  0  0
   -6.6094   -2.1269    0.0787 C   0  0  0  0  0  0  0  0  0  0  0  0
   -2.9193    3.4596    1.1346 C   0  0  0  0  0  0  0  0  0  0  0  0
   -1.9512    4.4598    0.8310 C   0  0  0  0  0  0  0  0  0  0  0  0
   -1.2678    4.2314   -0.3298 C   0  0  0  0  0  0  0  0  0  0  0  0
   -1.8201    2.7528   -1.0773 S   0  0  0  0  0  0  0  0  0  0  0  0
   -6.6670   -3.1354   -0.8456 C   0  0  0  0  0  0  0  0  0  0  0  0
   -7.6355   -4.1351   -0.5417 C   0  0  0  0  0  0  0  0  0  0  0  0
   -8.3202   -3.9049    0.6179 C   0  0  0  0  0  0  0  0  0  0  0  0
   -7.7686   -2.4254    1.3640 S   0  0  0  0  0  0  0  0  0  0  0  0
   -0.1943    5.0656   -0.9594 C   0  0  0  0  0  0  0  0  0  0  0  0
   -9.3947   -4.7381    1.2474 C   0  0  0  0  0  0  0  0  0  0  0  0
  -10.6131    5.7748   -0.7045 H   0  0  0  0  0  0  0  0  0  0  0  0
   -8.1590    4.9444   -0.6837 H   0  0  0  0  0  0  0  0  0  0  0  0
   -8.3786    0.1458   -0.1035 H   0  0  0  0  0  0  0  0  0  0  0  0
   -1.2082    0.1796    0.3898 H   0  0  0  0  0  0  0  0  0  0  0  0
   -3.5443    3.4746    2.0193 H   0  0  0  0  0  0  0  0  0  0  0  0
   -1.7666    5.3241    1.4590 H   0  0  0  0  0  0  0  0  0  0  0  0
   -6.0410   -3.1517   -1.7296 H   0  0  0  0  0  0  0  0  0  0  0  0
   -7.8195   -5.0002   -1.1687 H   0  0  0  0  0  0  0  0  0  0  0  0
   -0.4866    5.4315   -1.9483 H   0  0  0  0  0  0  0  0  0  0  0  0
    0.7401    4.5091   -1.0814 H   0  0  0  0  0  0  0  0  0  0  0  0
    0.0159    5.9354   -0.3334 H   0  0  0  0  0  0  0  0  0  0  0  0
   -9.1036   -5.1026    2.2372 H   0  0  0  0  0  0  0  0  0  0  0  0
   -9.6042   -5.6088    0.6224 H   0  0  0  0  0  0  0  0  0  0  0  0
  -10.3291   -4.1813    1.3674 H   0  0  0  0  0  0  0  0  0  0  0  0
    1.6826   -3.4463    0.4909 C   0  0  0  0  0  0  0  0  0  0  0  0
    0.7549   -4.4210    0.8017 C   0  0  0  0  0  0  0  0  0  0  0  0
   -0.5774   -3.9706    0.7851 C   0  0  0  0  0  0  0  0  0  0  0  0
   -0.7074   -2.6372    0.4502 C   0  0  0  0  0  0  0  0  0  0  0  0
    0.8584   -1.9223    0.1722 S   0  0  0  0  0  0  0  0  0  0  0  0
    1.0322   -5.4372    1.0304 H   0  0  0  0  0  0  0  0  0  0  0  0
   -1.4217   -4.6037    1.0292 H   0  0  0  0  0  0  0  0  0  0  0  0
  -15.3142    6.3611    0.7504 C   0  0  0  0  0  0  0  0  0  0  0  0
  -14.1302    7.0145    1.0911 N   0  0  0  0  0  0  0  0  0  0  0  0
  -12.9908    6.2827    0.7680 C   0  0  0  0  0  0  0  0  0  0  0  0
  -16.4139    6.8370    0.9286 O   0  0  0  0  0  0  0  0  0  0  0  0
  -14.0792    8.3341    1.6927 C   0  0  0  0  0  0  0  0  0  0  0  0
  -11.8676    6.6924    0.9649 O   0  0  0  0  0  0  0  0  0  0  0  0
  -13.6318    8.2842    2.6870 H   0  0  0  0  0  0  0  0  0  0  0  0
  -15.1002    8.7023    1.7668 H   0  0  0  0  0  0  0  0  0  0  0  0
  -13.4811    9.0073    1.0765 H   0  0  0  0  0  0  0  0  0  0  0  0
  -34.2567   -1.0846    0.3539 C   0  0  0  0  0  0  0  0  0  0  0  0
  -35.0783   -2.2009   -0.0073 C   0  0  0  0  0  0  0  0  0  0  0  0
  -34.3253   -3.3259   -0.3300 C   0  0  0  0  0  0  0  0  0  0  0  0
  -32.8891   -3.3817   -0.2822 C   0  0  0  0  0  0  0  0  0  0  0  0
  -32.0757   -2.3136    0.0920 C   0  0  0  0  0  0  0  0  0  0  0  0
  -32.8351   -1.1370    0.3992 C   0  0  0  0  0  0  0  0  0  0  0  0
  -32.3875    0.0697    0.7935 N   0  0  0  0  0  0  0  0  0  0  0  0
  -34.6395    0.1525    0.7229 N   0  0  0  0  0  0  0  0  0  0  0  0
  -30.6213   -2.3142    0.1956 C   0  0  0  0  0  0  0  0  0  0  0  0
  -29.7701   -3.3540    0.5135 C   0  0  0  0  0  0  0  0  0  0  0  0
  -28.4091   -2.9982    0.5225 C   0  0  0  0  0  0  0  0  0  0  0  0
  -28.1799   -1.6750    0.2006 C   0  0  0  0  0  0  0  0  0  0  0  0
  -29.6868   -0.8497   -0.0968 S   0  0  0  0  0  0  0  0  0  0  0  0
  -26.9172   -0.9792    0.1146 C   0  0  0  0  0  0  0  0  0  0  0  0
  -26.6879    0.3682    0.0813 C   0  0  0  0  0  0  0  0  0  0  0  0
  -25.3054    0.7246   -0.0033 C   0  0  0  0  0  0  0  0  0  0  0  0
  -24.4625   -0.4234   -0.0193 C   0  0  0  0  0  0  0  0  0  0  0  0
  -25.4100   -1.9047    0.0363 S   0  0  0  0  0  0  0  0  0  0  0  0
  -24.7358    2.0185   -0.0121 C   0  0  0  0  0  0  0  0  0  0  0  0
  -23.3425    2.0871   -0.0324 C   0  0  0  0  0  0  0  0  0  0  0  0
  -22.4997    0.9391   -0.0490 C   0  0  0  0  0  0  0  0  0  0  0  0
  -23.0692   -0.3549   -0.0393 C   0  0  0  0  0  0  0  0  0  0  0  0
  -22.3954    3.5684   -0.0900 S   0  0  0  0  0  0  0  0  0  0  0  0
  -20.8882    2.6430   -0.1710 C   0  0  0  0  0  0  0  0  0  0  0  0
  -21.1174    1.2955   -0.1361 C   0  0  0  0  0  0  0  0  0  0  0  0
  -22.2501   -1.5791   -0.0493 C   0  0  0  0  0  0  0  0  0  0  0  0
  -25.5548    3.2429   -0.0017 C   0  0  0  0  0  0  0  0  0  0  0  0
  -22.2444   -2.5924   -0.9701 C   0  0  0  0  0  0  0  0  0  0  0  0
  -21.3543   -3.6561   -0.6443 C   0  0  0  0  0  0  0  0  0  0  0  0
  -20.6787   -3.4701    0.5285 C   0  0  0  0  0  0  0  0  0  0  0  0
  -21.1407   -1.9530    1.2600 S   0  0  0  0  0  0  0  0  0  0  0  0
  -25.5612    4.2551    0.9202 C   0  0  0  0  0  0  0  0  0  0  0  0
  -26.4509    5.3193    0.5949 C   0  0  0  0  0  0  0  0  0  0  0  0
  -27.1255    5.1348   -0.5787 C   0  0  0  0  0  0  0  0  0  0  0  0
  -26.6629    3.6184   -1.3115 S   0  0  0  0  0  0  0  0  0  0  0  0
  -19.6782   -4.3741    1.1817 C   0  0  0  0  0  0  0  0  0  0  0  0
  -28.1255    6.0394   -1.2317 C   0  0  0  0  0  0  0  0  0  0  0  0
  -30.1219   -4.3501    0.7264 H   0  0  0  0  0  0  0  0  0  0  0  0
  -27.6158   -3.6913    0.7741 H   0  0  0  0  0  0  0  0  0  0  0  0
  -27.4821    1.1000    0.1471 H   0  0  0  0  0  0  0  0  0  0  0  0
  -20.3234    0.5636   -0.2029 H   0  0  0  0  0  0  0  0  0  0  0  0
  -22.8521   -2.5683   -1.8665 H   0  0  0  0  0  0  0  0  0  0  0  0
  -21.2185   -4.5343   -1.2656 H   0  0  0  0  0  0  0  0  0  0  0  0
  -24.9543    4.2298    1.8172 H   0  0  0  0  0  0  0  0  0  0  0  0
  -26.5872    6.1967    1.2171 H   0  0  0  0  0  0  0  0  0  0  0  0
  -20.0141   -4.7137    2.1662 H   0  0  0  0  0  0  0  0  0  0  0  0
  -18.7097   -3.8836    1.3197 H   0  0  0  0  0  0  0  0  0  0  0  0
  -19.5175   -5.2597    0.5631 H   0  0  0  0  0  0  0  0  0  0  0  0
  -27.7889    6.3801   -2.2155 H   0  0  0  0  0  0  0  0  0  0  0  0
  -28.2866    6.9243   -0.6123 H   0  0  0  0  0  0  0  0  0  0  0  0
  -29.0939    5.5492   -1.3708 H   0  0  0  0  0  0  0  0  0  0  0  0
  -17.1842    3.9766   -0.2796 C   0  0  0  0  0  0  0  0  0  0  0  0
  -18.0385    5.0194   -0.5794 C   0  0  0  0  0  0  0  0  0  0  0  0
  -19.3995    4.6645   -0.5765 C   0  0  0  0  0  0  0  0  0  0  0  0
  -19.6259    3.3387   -0.2630 C   0  0  0  0  0  0  0  0  0  0  0  0
  -18.1163    2.5101    0.0108 S   0  0  0  0  0  0  0  0  0  0  0  0
  -17.6886    6.0167   -0.7906 H   0  0  0  0  0  0  0  0  0  0  0  0
  -20.1950    5.3600   -0.8139 H   0  0  0  0  0  0  0  0  0  0  0  0
  -34.8045   -4.6273   -0.8957 C   0  0  0  0  0  0  0  0  0  0  0  0
  -33.6583   -5.3709   -1.1779 N   0  0  0  0  0  0  0  0  0  0  0  0
  -32.4815   -4.7177   -0.8209 C   0  0  0  0  0  0  0  0  0  0  0  0
  -35.9282   -5.0264   -1.1061 O   0  0  0  0  0  0  0  0  0  0  0  0
  -33.6806   -6.7036   -1.7515 C   0  0  0  0  0  0  0  0  0  0  0  0
  -31.3848   -5.2128   -0.9645 O   0  0  0  0  0  0  0  0  0  0  0  0
  -33.1930   -6.7081   -2.7281 H   0  0  0  0  0  0  0  0  0  0  0  0
  -34.7222   -6.9987   -1.8592 H   0  0  0  0  0  0  0  0  0  0  0  0
  -33.1572   -7.4045   -1.0994 H   0  0  0  0  0  0  0  0  0  0  0  0
   37.1749   -3.7065    0.3867 H   0  0  0  0  0  0  0  0  0  0  0  0
  -38.8945   -1.2914   -0.2063 C   0  0  0  0  0  0  0  0  0  0  0  0
  -38.8130   -2.5962    0.1956 C   0  0  0  0  0  0  0  0  0  0  0  0
  -37.4768   -3.0510    0.3038 C   0  0  0  0  0  0  0  0  0  0  0  0
  -36.5352   -2.0928   -0.0032 C   0  0  0  0  0  0  0  0  0  0  0  0
  -37.3395   -0.5830   -0.4240 S   0  0  0  0  0  0  0  0  0  0  0  0
  -39.6773   -3.2147    0.4031 H   0  0  0  0  0  0  0  0  0  0  0  0
  -37.2130   -4.0580    0.5852 H   0  0  0  0  0  0  0  0  0  0  0  0
  -39.7811   -0.6974   -0.3755 H   0  0  0  0  0  0  0  0  0  0  0  0
  -33.4960    0.7693    0.9618 N   0  0  0  0  0  0  0  0  0  0  0  0
  -14.3229    0.9040   -1.1298 N   0  0  0  0  0  0  0  0  0  0  0  0
    4.7507   -0.5700    1.3047 N   0  0  0  0  0  0  0  0  0  0  0  0
   23.8665   -0.4449   -1.2420 N   0  0  0  0  0  0  0  0  0  0  0  0
  -33.4559    2.1749    1.3353 C   0  0  0  0  0  0  0  0  0  0  0  0
  -32.5681    2.3403    1.9404 H   0  0  0  0  0  0  0  0  0  0  0  0
  -33.4136    2.7953    0.4382 H   0  0  0  0  0  0  0  0  0  0  0  0
  -34.3575    2.4028    1.8985 H   0  0  0  0  0  0  0  0  0  0  0  0
  -14.3684   -0.4982   -1.5152 C   0  0  0  0  0  0  0  0  0  0  0  0
  -13.4766   -0.7200   -2.0961 H   0  0  0  0  0  0  0  0  0  0  0  0
  -14.3949   -1.1267   -0.6233 H   0  0  0  0  0  0  0  0  0  0  0  0
  -15.2664   -0.6588   -2.1065 H   0  0  0  0  0  0  0  0  0  0  0  0
    4.8027    0.8374    1.6699 C   0  0  0  0  0  0  0  0  0  0  0  0
    4.8168    1.4534    0.7689 H   0  0  0  0  0  0  0  0  0  0  0  0
    3.9196    1.0680    2.2605 H   0  0  0  0  0  0  0  0  0  0  0  0
    5.7094    1.0056    2.2457 H   0  0  0  0  0  0  0  0  0  0  0  0
   23.8195   -1.8586   -1.5823 C   0  0  0  0  0  0  0  0  0  0  0  0
   23.7967   -2.4584   -0.6706 H   0  0  0  0  0  0  0  0  0  0  0  0
   22.9191   -2.0383   -2.1644 H   0  0  0  0  0  0  0  0  0  0  0  0
   24.7090   -2.0987   -2.1595 H   0  0  0  0  0  0  0  0  0  0  0  0
  1  2  4  0  0  0  0
  1  6  4  0  0  0  0
  1  8  4  0  0  0  0
  2  3  4  0  0  0  0
  2112  1  0  0  0  0
  3  4  4  0  0  0  0
  3 52  1  0  0  0  0
  4  5  4  0  0  0  0
  4 54  1  0  0  0  0
  5  6  4  0  0  0  0
  5  9  1  0  0  0  0
  6  7  4  0  0  0  0
  7274  1  0  0  0  0
  8274  1  0  0  0  0
  9 10  2  0  0  0  0
  9 13  1  0  0  0  0
 10 11  4  0  0  0  0
 10 38  1  0  0  0  0
 11 12  2  0  0  0  0
 11 39  1  0  0  0  0
 12 13  1  0  0  0  0
 12 14  4  0  0  0  0
 14 15  2  0  0  0  0
 14 18  1  0  0  0  0
 15 16  4  0  0  0  0
 15 40  1  0  0  0  0
 16 17  4  0  0  0  0
 16 19  4  0  0  0  0
 17 18  1  0  0  0  0
 17 22  4  0  0  0  0
 19 20  4  0  0  0  0
 19 27  1  0  0  0  0
 20 21  4  0  0  0  0
 20 23  1  0  0  0  0
 21 22  4  0  0  0  0
 21 25  4  0  0  0  0
 22 26  1  0  0  0  0
 23 24  1  0  0  0  0
 24 25  2  0  0  0  0
 24262  1  0  0  0  0
 25 41  1  0  0  0  0
 26 28  2  0  0  0  0
 26 31  1  0  0  0  0
 27 32  2  0  0  0  0
 27 35  1  0  0  0  0
 28 29  4  0  0  0  0
 28 42  1  0  0  0  0
 29 30  2  0  0  0  0
 29 43  1  0  0  0  0
 30 31  1  0  0  0  0
 30 36  1  0  0  0  0
 32 33  4  0  0  0  0
 32 44  1  0  0  0  0
 33 34  2  0  0  0  0
 33 45  1  0  0  0  0
 34 35  1  0  0  0  0
 34 37  1  0  0  0  0
 36 46  1  0  0  0  0
 36 47  1  0  0  0  0
 36 48  1  0  0  0  0
 37 49  1  0  0  0  0
 37 50  1  0  0  0  0
 37 51  1  0  0  0  0
 52 53  1  0  0  0  0
 52 55  2  0  0  0  0
 53 54  1  0  0  0  0
 53 56  1  0  0  0  0
 54 57  2  0  0  0  0
 56 58  1  0  0  0  0
 56 59  1  0  0  0  0
 56 60  1  0  0  0  0
 61 62  4  0  0  0  0
 61 66  4  0  0  0  0
 61 68  4  0  0  0  0
 62 63  4  0  0  0  0
 62179  1  0  0  0  0
 63 64  4  0  0  0  0
 63119  1  0  0  0  0
 64 65  4  0  0  0  0
 64121  1  0  0  0  0
 65 66  4  0  0  0  0
 65 69  1  0  0  0  0
 66 67  4  0  0  0  0
 67273  1  0  0  0  0
 68273  1  0  0  0  0
 69 70  2  0  0  0  0
 69 73  1  0  0  0  0
 70 71  4  0  0  0  0
 70 98  1  0  0  0  0
 71 72  2  0  0  0  0
 71 99  1  0  0  0  0
 72 73  1  0  0  0  0
 72 74  4  0  0  0  0
 74 75  2  0  0  0  0
 74 78  1  0  0  0  0
 75 76  4  0  0  0  0
 75100  1  0  0  0  0
 76 77  4  0  0  0  0
 76 79  4  0  0  0  0
 77 78  1  0  0  0  0
 77 82  4  0  0  0  0
 79 80  4  0  0  0  0
 79 87  1  0  0  0  0
 80 81  4  0  0  0  0
 80 83  1  0  0  0  0
 81 82  4  0  0  0  0
 81 85  4  0  0  0  0
 82 86  1  0  0  0  0
 83 84  1  0  0  0  0
 84 85  2  0  0  0  0
 84115  4  0  0  0  0
 85101  1  0  0  0  0
 86 88  2  0  0  0  0
 86 91  1  0  0  0  0
 87 92  2  0  0  0  0
 87 95  1  0  0  0  0
 88 89  4  0  0  0  0
 88102  1  0  0  0  0
 89 90  2  0  0  0  0
 89103  1  0  0  0  0
 90 91  1  0  0  0  0
 90 96  1  0  0  0  0
 92 93  4  0  0  0  0
 92104  1  0  0  0  0
 93 94  2  0  0  0  0
 93105  1  0  0  0  0
 94 95  1  0  0  0  0
 94 97  1  0  0  0  0
 96106  1  0  0  0  0
 96107  1  0  0  0  0
 96108  1  0  0  0  0
 97109  1  0  0  0  0
 97110  1  0  0  0  0
 97111  1  0  0  0  0
112113  2  0  0  0  0
112116  1  0  0  0  0
113114  4  0  0  0  0
113117  1  0  0  0  0
114115  2  0  0  0  0
114118  1  0  0  0  0
115116  1  0  0  0  0
119120  1  0  0  0  0
119122  2  0  0  0  0
120121  1  0  0  0  0
120123  1  0  0  0  0
121124  2  0  0  0  0
123125  1  0  0  0  0
123126  1  0  0  0  0
123127  1  0  0  0  0
128129  4  0  0  0  0
128133  4  0  0  0  0
128135  4  0  0  0  0
129130  4  0  0  0  0
129246  1  0  0  0  0
130131  4  0  0  0  0
130186  1  0  0  0  0
131132  4  0  0  0  0
131188  1  0  0  0  0
132133  4  0  0  0  0
132136  1  0  0  0  0
133134  4  0  0  0  0
134272  1  0  0  0  0
135272  1  0  0  0  0
136137  2  0  0  0  0
136140  1  0  0  0  0
137138  4  0  0  0  0
137165  1  0  0  0  0
138139  2  0  0  0  0
138166  1  0  0  0  0
139140  1  0  0  0  0
139141  4  0  0  0  0
141142  2  0  0  0  0
141145  1  0  0  0  0
142143  4  0  0  0  0
142167  1  0  0  0  0
143144  4  0  0  0  0
143146  4  0  0  0  0
144145  1  0  0  0  0
144149  4  0  0  0  0
146147  4  0  0  0  0
146154  1  0  0  0  0
147148  4  0  0  0  0
147150  1  0  0  0  0
148149  4  0  0  0  0
148152  4  0  0  0  0
149153  1  0  0  0  0
150151  1  0  0  0  0
151152  2  0  0  0  0
151182  4  0  0  0  0
152168  1  0  0  0  0
153155  2  0  0  0  0
153158  1  0  0  0  0
154159  2  0  0  0  0
154162  1  0  0  0  0
155156  4  0  0  0  0
155169  1  0  0  0  0
156157  2  0  0  0  0
156170  1  0  0  0  0
157158  1  0  0  0  0
157163  1  0  0  0  0
159160  4  0  0  0  0
159171  1  0  0  0  0
160161  2  0  0  0  0
160172  1  0  0  0  0
161162  1  0  0  0  0
161164  1  0  0  0  0
163173  1  0  0  0  0
163174  1  0  0  0  0
163175  1  0  0  0  0
164176  1  0  0  0  0
164177  1  0  0  0  0
164178  1  0  0  0  0
179180  2  0  0  0  0
179183  1  0  0  0  0
180181  4  0  0  0  0
180184  1  0  0  0  0
181182  2  0  0  0  0
181185  1  0  0  0  0
182183  1  0  0  0  0
186187  1  0  0  0  0
186189  2  0  0  0  0
187188  1  0  0  0  0
187190  1  0  0  0  0
188191  2  0  0  0  0
190192  1  0  0  0  0
190193  1  0  0  0  0
190194  1  0  0  0  0
195196  4  0  0  0  0
195200  4  0  0  0  0
195202  4  0  0  0  0
196197  4  0  0  0  0
196266  1  0  0  0  0
197198  4  0  0  0  0
197253  1  0  0  0  0
198199  4  0  0  0  0
198255  1  0  0  0  0
199200  4  0  0  0  0
199203  1  0  0  0  0
200201  4  0  0  0  0
201271  1  0  0  0  0
202271  1  0  0  0  0
203204  2  0  0  0  0
203207  1  0  0  0  0
204205  4  0  0  0  0
204232  1  0  0  0  0
205206  2  0  0  0  0
205233  1  0  0  0  0
206207  1  0  0  0  0
206208  4  0  0  0  0
208209  2  0  0  0  0
208212  1  0  0  0  0
209210  4  0  0  0  0
209234  1  0  0  0  0
210211  4  0  0  0  0
210213  4  0  0  0  0
211212  1  0  0  0  0
211216  4  0  0  0  0
213214  4  0  0  0  0
213221  1  0  0  0  0
214215  4  0  0  0  0
214217  1  0  0  0  0
215216  4  0  0  0  0
215219  4  0  0  0  0
216220  1  0  0  0  0
217218  1  0  0  0  0
218219  2  0  0  0  0
218249  4  0  0  0  0
219235  1  0  0  0  0
220222  2  0  0  0  0
220225  1  0  0  0  0
221226  2  0  0  0  0
221229  1  0  0  0  0
222223  4  0  0  0  0
222236  1  0  0  0  0
223224  2  0  0  0  0
223237  1  0  0  0  0
224225  1  0  0  0  0
224230  1  0  0  0  0
226227  4  0  0  0  0
226238  1  0  0  0  0
227228  2  0  0  0  0
227239  1  0  0  0  0
228229  1  0  0  0  0
228231  1  0  0  0  0
230240  1  0  0  0  0
230241  1  0  0  0  0
230242  1  0  0  0  0
231243  1  0  0  0  0
231244  1  0  0  0  0
231245  1  0  0  0  0
246247  2  0  0  0  0
246250  1  0  0  0  0
247248  4  0  0  0  0
247251  1  0  0  0  0
248249  2  0  0  0  0
248252  1  0  0  0  0
249250  1  0  0  0  0
253254  1  0  0  0  0
253256  2  0  0  0  0
254255  1  0  0  0  0
254257  1  0  0  0  0
255258  2  0  0  0  0
257259  1  0  0  0  0
257260  1  0  0  0  0
257261  1  0  0  0  0
263264  2  0  0  0  0
263267  1  0  0  0  0
263270  1  0  0  0  0
264265  4  0  0  0  0
264268  1  0  0  0  0
265266  2  0  0  0  0
265269  1  0  0  0  0
266267  1  0  0  0  0
271275  1  0  0  0  0
272279  1  0  0  0  0
273283  1  0  0  0  0
274287  1  0  0  0  0
275276  1  0  0  0  0
275277  1  0  0  0  0
275278  1  0  0  0  0
279280  1  0  0  0  0
279281  1  0  0  0  0
279282  1  0  0  0  0
283284  1  0  0  0  0
283285  1  0  0  0  0
283286  1  0  0  0  0
287288  1  0  0  0  0
287289  1  0  0  0  0
287290  1  0  0  0  0
M  END
