# Supplementary material for: Design Principles for the Acceptor Units in Donor–Acceptor Conjugated Polymers
Source: ACS Omega. 2022 Oct 18;7(43):38969–78. doi: 10.1021/acsomega.2c04713 (PMC9631416; doi:10.1021/acsomega.2c04713)
Supplement: Supplementary file 2 — ao2c04713_si_002.zip [file ao2c04713_si_002.zip › mol-acceptors/A47.mol]

Title Card Required

Created by GaussView 6.0.16
270313  0  0  0  0  0  0  0  0  0    0
  -30.9547   -4.2701   -0.7740 N   0  0  0  0  0  0  0  0  0  0  0  0
  -29.8187   -5.0354   -0.8200 O   0  0  0  0  0  0  0  0  0  0  0  0
  -28.6746   -4.2819   -0.7788 N   0  0  0  0  0  0  0  0  0  0  0  0
  -29.0890   -3.0395   -0.7068 C   0  0  0  0  0  0  0  0  0  0  0  0
  -30.5272   -3.0320   -0.7038 C   0  0  0  0  0  0  0  0  0  0  0  0
  -28.3420   -1.8149   -0.6378 C   0  0  0  0  0  0  0  0  0  0  0  0
  -29.0829   -0.6297   -0.5733 C   0  0  0  0  0  0  0  0  0  0  0  0
  -30.5080   -0.6223   -0.5701 C   0  0  0  0  0  0  0  0  0  0  0  0
  -31.2613   -1.7998   -0.6315 C   0  0  0  0  0  0  0  0  0  0  0  0
  -26.9407   -1.6000   -0.6415 C   0  0  0  0  0  0  0  0  0  0  0  0
  -26.5911   -0.2730   -0.5766 C   0  0  0  0  0  0  0  0  0  0  0  0
  -28.0262    0.7536   -0.4925 S   0  0  0  0  0  0  0  0  0  0  0  0
  -32.6604   -1.5706   -0.6292 C   0  0  0  0  0  0  0  0  0  0  0  0
  -32.9961   -0.2400   -0.5625 C   0  0  0  0  0  0  0  0  0  0  0  0
  -31.5502    0.7717   -0.4842 S   0  0  0  0  0  0  0  0  0  0  0  0
  -26.2191   -2.4035   -0.7150 H   0  0  0  0  0  0  0  0  0  0  0  0
  -33.3906   -2.3665   -0.6996 H   0  0  0  0  0  0  0  0  0  0  0  0
  -34.3049    0.3666   -0.5433 C   0  0  0  0  0  0  0  0  0  0  0  0
  -34.6619    1.6667   -0.8296 C   0  0  0  0  0  0  0  0  0  0  0  0
  -36.0487    1.9107   -0.7259 C   0  0  0  0  0  0  0  0  0  0  0  0
  -36.7818    0.8018   -0.3609 C   0  0  0  0  0  0  0  0  0  0  0  0
  -35.7207   -0.5699   -0.1046 S   0  0  0  0  0  0  0  0  0  0  0  0
  -38.2096    0.6792   -0.1813 C   0  0  0  0  0  0  0  0  0  0  0  0
  -38.9659   -0.4578   -0.1593 C   0  0  0  0  0  0  0  0  0  0  0  0
  -40.3661   -0.2251    0.0328 C   0  0  0  0  0  0  0  0  0  0  0  0
  -40.6604    1.1637    0.1441 C   0  0  0  0  0  0  0  0  0  0  0  0
  -39.1942    2.1329    0.0462 S   0  0  0  0  0  0  0  0  0  0  0  0
  -41.4119   -1.1733    0.0571 C   0  0  0  0  0  0  0  0  0  0  0  0
  -42.7088   -0.6685    0.1897 C   0  0  0  0  0  0  0  0  0  0  0  0
  -43.0012    0.7201    0.3027 C   0  0  0  0  0  0  0  0  0  0  0  0
  -41.9545    1.6677    0.2759 C   0  0  0  0  0  0  0  0  0  0  0  0
  -44.1776   -1.6339    0.3012 S   0  0  0  0  0  0  0  0  0  0  0  0
  -45.1376   -0.1877    0.5012 C   0  0  0  0  0  0  0  0  0  0  0  0
  -44.4097    0.9537    0.4846 C   0  0  0  0  0  0  0  0  0  0  0  0
  -42.1962    3.1175    0.3837 C   0  0  0  0  0  0  0  0  0  0  0  0
  -41.1678   -2.6213   -0.0536 C   0  0  0  0  0  0  0  0  0  0  0  0
  -41.7388    3.9877    1.3365 C   0  0  0  0  0  0  0  0  0  0  0  0
  -42.1336    5.3386    1.1139 C   0  0  0  0  0  0  0  0  0  0  0  0
  -42.8882    5.5144   -0.0113 C   0  0  0  0  0  0  0  0  0  0  0  0
  -43.1244    3.9877   -0.8266 S   0  0  0  0  0  0  0  0  0  0  0  0
  -41.6497   -3.4962   -0.9903 C   0  0  0  0  0  0  0  0  0  0  0  0
  -41.2418   -4.8443   -0.7772 C   0  0  0  0  0  0  0  0  0  0  0  0
  -40.4531   -5.0144    0.3253 C   0  0  0  0  0  0  0  0  0  0  0  0
  -40.2000   -3.4853    1.1305 S   0  0  0  0  0  0  0  0  0  0  0  0
  -43.4711    6.7831   -0.5547 C   0  0  0  0  0  0  0  0  0  0  0  0
  -39.8479   -6.2790    0.8535 C   0  0  0  0  0  0  0  0  0  0  0  0
  -33.9467    2.4196   -1.1388 H   0  0  0  0  0  0  0  0  0  0  0  0
  -36.5041    2.8686   -0.9452 H   0  0  0  0  0  0  0  0  0  0  0  0
  -38.5486   -1.4441   -0.3128 H   0  0  0  0  0  0  0  0  0  0  0  0
  -44.8409    1.9379    0.6070 H   0  0  0  0  0  0  0  0  0  0  0  0
  -41.1482    3.6643    2.1851 H   0  0  0  0  0  0  0  0  0  0  0  0
  -41.8679    6.1564    1.7742 H   0  0  0  0  0  0  0  0  0  0  0  0
  -42.2668   -3.1776   -1.8217 H   0  0  0  0  0  0  0  0  0  0  0  0
  -41.5229   -5.6646   -1.4279 H   0  0  0  0  0  0  0  0  0  0  0  0
  -44.5621    6.7366   -0.6247 H   0  0  0  0  0  0  0  0  0  0  0  0
  -43.0898    7.0147   -1.5538 H   0  0  0  0  0  0  0  0  0  0  0  0
  -43.2160    7.6195    0.0995 H   0  0  0  0  0  0  0  0  0  0  0  0
  -38.7555   -6.2274    0.8893 H   0  0  0  0  0  0  0  0  0  0  0  0
  -40.1194   -7.1181    0.2096 H   0  0  0  0  0  0  0  0  0  0  0  0
  -40.1971   -6.5095    1.8645 H   0  0  0  0  0  0  0  0  0  0  0  0
   -7.1175    4.5227    0.9918 N   0  0  0  0  0  0  0  0  0  0  0  0
   -5.9727    5.2756    1.0260 O   0  0  0  0  0  0  0  0  0  0  0  0
   -4.8374    4.5090    0.9821 N   0  0  0  0  0  0  0  0  0  0  0  0
   -5.2661    3.2710    0.9203 C   0  0  0  0  0  0  0  0  0  0  0  0
   -6.7043    3.2796    0.9264 C   0  0  0  0  0  0  0  0  0  0  0  0
   -4.5332    2.0377    0.8538 C   0  0  0  0  0  0  0  0  0  0  0  0
   -5.2877    0.8605    0.8013 C   0  0  0  0  0  0  0  0  0  0  0  0
   -6.7127    0.8690    0.8073 C   0  0  0  0  0  0  0  0  0  0  0  0
   -7.4524    2.0553    0.8662 C   0  0  0  0  0  0  0  0  0  0  0  0
   -3.1344    1.8073    0.8493 C   0  0  0  0  0  0  0  0  0  0  0  0
   -2.8001    0.4760    0.7897 C   0  0  0  0  0  0  0  0  0  0  0  0
   -4.2469   -0.5350    0.7214 S   0  0  0  0  0  0  0  0  0  0  0  0
   -8.8539    1.8417    0.8735 C   0  0  0  0  0  0  0  0  0  0  0  0
   -9.2047    0.5145    0.8168 C   0  0  0  0  0  0  0  0  0  0  0  0
   -7.7707   -0.5138    0.7363 S   0  0  0  0  0  0  0  0  0  0  0  0
   -2.4034    2.6031    0.9131 H   0  0  0  0  0  0  0  0  0  0  0  0
   -9.5747    2.6462    0.9435 H   0  0  0  0  0  0  0  0  0  0  0  0
  -10.5203   -0.0772    0.8087 C   0  0  0  0  0  0  0  0  0  0  0  0
  -10.8904   -1.3716    1.1055 C   0  0  0  0  0  0  0  0  0  0  0  0
  -12.2801   -1.6007    1.0098 C   0  0  0  0  0  0  0  0  0  0  0  0
  -13.0026   -0.4860    0.6406 C   0  0  0  0  0  0  0  0  0  0  0  0
  -11.9275    0.8722    0.3707 S   0  0  0  0  0  0  0  0  0  0  0  0
  -14.4291   -0.3491    0.4665 C   0  0  0  0  0  0  0  0  0  0  0  0
  -15.1722    0.7975    0.4275 C   0  0  0  0  0  0  0  0  0  0  0  0
  -16.5741    0.5788    0.2460 C   0  0  0  0  0  0  0  0  0  0  0  0
  -16.8871   -0.8078    0.1604 C   0  0  0  0  0  0  0  0  0  0  0  0
  -15.4332   -1.7933    0.2700 S   0  0  0  0  0  0  0  0  0  0  0  0
  -17.6090    1.5413    0.2091 C   0  0  0  0  0  0  0  0  0  0  0  0
  -18.9098    1.0513    0.0916 C   0  0  0  0  0  0  0  0  0  0  0  0
  -19.2228   -0.3353    0.0058 C   0  0  0  0  0  0  0  0  0  0  0  0
  -18.1879   -1.2978    0.0429 C   0  0  0  0  0  0  0  0  0  0  0  0
  -20.3637    2.0367   -0.0181 S   0  0  0  0  0  0  0  0  0  0  0  0
  -21.3678    0.5925   -0.2151 C   0  0  0  0  0  0  0  0  0  0  0  0
  -20.6246   -0.5540   -0.1761 C   0  0  0  0  0  0  0  0  0  0  0  0
  -18.4511   -2.7445   -0.0400 C   0  0  0  0  0  0  0  0  0  0  0  0
  -17.3458    2.9880    0.2921 C   0  0  0  0  0  0  0  0  0  0  0  0
  -17.9962   -3.6400   -0.9708 C   0  0  0  0  0  0  0  0  0  0  0  0
  -18.4171   -4.9793   -0.7290 C   0  0  0  0  0  0  0  0  0  0  0  0
  -19.1893   -5.1215    0.3892 C   0  0  0  0  0  0  0  0  0  0  0  0
  -19.4096   -3.5767    1.1738 S   0  0  0  0  0  0  0  0  0  0  0  0
  -17.8008    3.8834    1.2229 C   0  0  0  0  0  0  0  0  0  0  0  0
  -17.3800    5.2228    0.9811 C   0  0  0  0  0  0  0  0  0  0  0  0
  -16.6078    5.3651   -0.1370 C   0  0  0  0  0  0  0  0  0  0  0  0
  -16.3874    3.8203   -0.9216 S   0  0  0  0  0  0  0  0  0  0  0  0
  -19.8024   -6.3694    0.9472 C   0  0  0  0  0  0  0  0  0  0  0  0
  -15.9951    6.6131   -0.6952 C   0  0  0  0  0  0  0  0  0  0  0  0
  -10.1822   -2.1303    1.4162 H   0  0  0  0  0  0  0  0  0  0  0  0
  -12.7447   -2.5522    1.2376 H   0  0  0  0  0  0  0  0  0  0  0  0
  -14.7421    1.7813    0.5606 H   0  0  0  0  0  0  0  0  0  0  0  0
  -21.0546   -1.5378   -0.3093 H   0  0  0  0  0  0  0  0  0  0  0  0
  -17.3908   -3.3425   -1.8185 H   0  0  0  0  0  0  0  0  0  0  0  0
  -18.1580   -5.8134   -1.3712 H   0  0  0  0  0  0  0  0  0  0  0  0
  -18.4063    3.5859    2.0705 H   0  0  0  0  0  0  0  0  0  0  0  0
  -17.6393    6.0568    1.6233 H   0  0  0  0  0  0  0  0  0  0  0  0
  -20.8933   -6.3028    0.9987 H   0  0  0  0  0  0  0  0  0  0  0  0
  -19.4407   -6.5879    1.9565 H   0  0  0  0  0  0  0  0  0  0  0  0
  -19.5517   -7.2223    0.3131 H   0  0  0  0  0  0  0  0  0  0  0  0
  -14.9042    6.5467   -0.7469 H   0  0  0  0  0  0  0  0  0  0  0  0
  -16.2457    7.4660   -0.0609 H   0  0  0  0  0  0  0  0  0  0  0  0
  -16.3570    6.8317   -1.7043 H   0  0  0  0  0  0  0  0  0  0  0  0
  -25.2760    0.3198   -0.5635 C   0  0  0  0  0  0  0  0  0  0  0  0
  -24.9063    1.6156   -0.8544 C   0  0  0  0  0  0  0  0  0  0  0  0
  -23.5168    1.8451   -0.7558 C   0  0  0  0  0  0  0  0  0  0  0  0
  -22.7941    0.7294   -0.3901 C   0  0  0  0  0  0  0  0  0  0  0  0
  -23.8689   -0.6306   -0.1272 S   0  0  0  0  0  0  0  0  0  0  0  0
  -25.6146    2.3751   -1.1629 H   0  0  0  0  0  0  0  0  0  0  0  0
  -23.0526    2.7979   -0.9790 H   0  0  0  0  0  0  0  0  0  0  0  0
   16.5947   -4.5596   -0.9369 N   0  0  0  0  0  0  0  0  0  0  0  0
   17.7291   -5.3274   -0.9812 O   0  0  0  0  0  0  0  0  0  0  0  0
   18.8747   -4.5756   -0.9552 N   0  0  0  0  0  0  0  0  0  0  0  0
   18.4629   -3.3317   -0.8947 C   0  0  0  0  0  0  0  0  0  0  0  0
   17.0248   -3.3216   -0.8832 C   0  0  0  0  0  0  0  0  0  0  0  0
   19.2125   -2.1078   -0.8439 C   0  0  0  0  0  0  0  0  0  0  0  0
   18.4742   -0.9205   -0.7881 C   0  0  0  0  0  0  0  0  0  0  0  0
   17.0492   -0.9105   -0.7765 C   0  0  0  0  0  0  0  0  0  0  0  0
   16.2935   -2.0873   -0.8203 C   0  0  0  0  0  0  0  0  0  0  0  0
   20.6141   -1.8957   -0.8584 C   0  0  0  0  0  0  0  0  0  0  0  0
   20.9665   -0.5686   -0.8102 C   0  0  0  0  0  0  0  0  0  0  0  0
   19.5339    0.4616   -0.7289 S   0  0  0  0  0  0  0  0  0  0  0  0
   14.8949   -1.8556   -0.8119 C   0  0  0  0  0  0  0  0  0  0  0  0
   14.5620   -0.5237   -0.7578 C   0  0  0  0  0  0  0  0  0  0  0  0
   16.0100    0.4863   -0.6999 S   0  0  0  0  0  0  0  0  0  0  0  0
   21.3338   -2.7013   -0.9273 H   0  0  0  0  0  0  0  0  0  0  0  0
   14.1630   -2.6511   -0.8690 H   0  0  0  0  0  0  0  0  0  0  0  0
   13.2542    0.0848   -0.7373 C   0  0  0  0  0  0  0  0  0  0  0  0
   12.8971    1.3828   -1.0340 C   0  0  0  0  0  0  0  0  0  0  0  0
   11.5114    1.6295   -0.9247 C   0  0  0  0  0  0  0  0  0  0  0  0
   10.7790    0.5249   -0.5448 C   0  0  0  0  0  0  0  0  0  0  0  0
   11.8400   -0.8459   -0.2819 S   0  0  0  0  0  0  0  0  0  0  0  0
    9.3527    0.4058   -0.3561 C   0  0  0  0  0  0  0  0  0  0  0  0
    8.5965   -0.7317   -0.3065 C   0  0  0  0  0  0  0  0  0  0  0  0
    7.1991   -0.4957   -0.1123 C   0  0  0  0  0  0  0  0  0  0  0  0
    6.9035    0.8948   -0.0279 C   0  0  0  0  0  0  0  0  0  0  0  0
    8.3680    1.8625   -0.1543 S   0  0  0  0  0  0  0  0  0  0  0  0
    6.1532   -1.4457   -0.0627 C   0  0  0  0  0  0  0  0  0  0  0  0
    4.8595   -0.9397    0.0653 C   0  0  0  0  0  0  0  0  0  0  0  0
    4.5639    0.4508    0.1497 C   0  0  0  0  0  0  0  0  0  0  0  0
    5.6098    1.4007    0.1002 C   0  0  0  0  0  0  0  0  0  0  0  0
    3.3950   -1.9075    0.1912 S   0  0  0  0  0  0  0  0  0  0  0  0
    2.4101   -0.4508    0.3928 C   0  0  0  0  0  0  0  0  0  0  0  0
    3.1664    0.6867    0.3436 C   0  0  0  0  0  0  0  0  0  0  0  0
    5.3647    2.8507    0.1813 C   0  0  0  0  0  0  0  0  0  0  0  0
    6.3983   -2.8956   -0.1438 C   0  0  0  0  0  0  0  0  0  0  0  0
    5.8391    3.7433    1.1051 C   0  0  0  0  0  0  0  0  0  0  0  0
    5.4321    5.0869    0.8633 C   0  0  0  0  0  0  0  0  0  0  0  0
    4.6511    5.2352   -0.2479 C   0  0  0  0  0  0  0  0  0  0  0  0
    4.4049    3.6909   -1.0258 S   0  0  0  0  0  0  0  0  0  0  0  0
    5.9241   -3.7882   -1.0678 C   0  0  0  0  0  0  0  0  0  0  0  0
    6.3312   -5.1318   -0.8259 C   0  0  0  0  0  0  0  0  0  0  0  0
    7.1119   -5.2801    0.2855 C   0  0  0  0  0  0  0  0  0  0  0  0
    7.3579   -3.7358    1.0635 S   0  0  0  0  0  0  0  0  0  0  0  0
    4.0480    6.4888   -0.8040 C   0  0  0  0  0  0  0  0  0  0  0  0
    7.7150   -6.5337    0.8417 C   0  0  0  0  0  0  0  0  0  0  0  0
   13.6114    2.1318   -1.3542 H   0  0  0  0  0  0  0  0  0  0  0  0
   11.0563    2.5860   -1.1504 H   0  0  0  0  0  0  0  0  0  0  0  0
    9.0134   -1.7210   -0.4408 H   0  0  0  0  0  0  0  0  0  0  0  0
    2.7493    1.6759    0.4776 H   0  0  0  0  0  0  0  0  0  0  0  0
    6.4490    3.4410    1.9479 H   0  0  0  0  0  0  0  0  0  0  0  0
    5.7074    5.9196    1.5005 H   0  0  0  0  0  0  0  0  0  0  0  0
    5.3144   -3.4859   -1.9107 H   0  0  0  0  0  0  0  0  0  0  0  0
    6.0561   -5.9645   -1.4632 H   0  0  0  0  0  0  0  0  0  0  0  0
    2.9560    6.4352   -0.8454 H   0  0  0  0  0  0  0  0  0  0  0  0
    4.4031    6.7001   -1.8172 H   0  0  0  0  0  0  0  0  0  0  0  0
    4.3148    7.3404   -0.1747 H   0  0  0  0  0  0  0  0  0  0  0  0
    8.8070   -6.4800    0.8833 H   0  0  0  0  0  0  0  0  0  0  0  0
    7.4484   -7.3853    0.2123 H   0  0  0  0  0  0  0  0  0  0  0  0
    7.3597   -6.7451    1.8548 H   0  0  0  0  0  0  0  0  0  0  0  0
   -1.4918   -0.1315    0.7705 C   0  0  0  0  0  0  0  0  0  0  0  0
   -1.1346   -1.4297    1.0661 C   0  0  0  0  0  0  0  0  0  0  0  0
    0.2514   -1.6756    0.9581 C   0  0  0  0  0  0  0  0  0  0  0  0
    0.9838   -0.5703    0.5803 C   0  0  0  0  0  0  0  0  0  0  0  0
   -0.0775    0.8004    0.3181 S   0  0  0  0  0  0  0  0  0  0  0  0
   -1.8490   -2.1794    1.3845 H   0  0  0  0  0  0  0  0  0  0  0  0
    0.7066   -2.6323    1.1831 H   0  0  0  0  0  0  0  0  0  0  0  0
   40.4643    4.1917    0.5914 N   0  0  0  0  0  0  0  0  0  0  0  0
   41.6115    4.9413    0.6109 O   0  0  0  0  0  0  0  0  0  0  0  0
   42.7441    4.1712    0.5623 N   0  0  0  0  0  0  0  0  0  0  0  0
   42.3114    2.9339    0.5122 C   0  0  0  0  0  0  0  0  0  0  0  0
   40.8733    2.9470    0.5306 C   0  0  0  0  0  0  0  0  0  0  0  0
   43.0398    1.6981    0.4477 C   0  0  0  0  0  0  0  0  0  0  0  0
   42.2820    0.5231    0.4097 C   0  0  0  0  0  0  0  0  0  0  0  0
   40.8563    0.5361    0.4282 C   0  0  0  0  0  0  0  0  0  0  0  0
   40.1209    1.7246    0.4852 C   0  0  0  0  0  0  0  0  0  0  0  0
   44.4393    1.4627    0.4354 C   0  0  0  0  0  0  0  0  0  0  0  0
   44.7675    0.1316    0.3830 C   0  0  0  0  0  0  0  0  0  0  0  0
   43.3187   -0.8750    0.3301 S   0  0  0  0  0  0  0  0  0  0  0  0
   38.7186    1.5153    0.5058 C   0  0  0  0  0  0  0  0  0  0  0  0
   38.3635    0.1890    0.4613 C   0  0  0  0  0  0  0  0  0  0  0  0
   39.7938   -0.8439    0.3757 S   0  0  0  0  0  0  0  0  0  0  0  0
   45.1742    2.2556    0.4901 H   0  0  0  0  0  0  0  0  0  0  0  0
   38.0008    2.3225    0.5765 H   0  0  0  0  0  0  0  0  0  0  0  0
   37.0461   -0.3992    0.4684 C   0  0  0  0  0  0  0  0  0  0  0  0
   36.6745   -1.6891    0.7817 C   0  0  0  0  0  0  0  0  0  0  0  0
   35.2834   -1.9154    0.6976 C   0  0  0  0  0  0  0  0  0  0  0  0
   34.5616   -0.8028    0.3208 C   0  0  0  0  0  0  0  0  0  0  0  0
   35.6388    0.5493    0.0289 S   0  0  0  0  0  0  0  0  0  0  0  0
   33.1343   -0.6637    0.1546 C   0  0  0  0  0  0  0  0  0  0  0  0
   32.3940    0.4843    0.1091 C   0  0  0  0  0  0  0  0  0  0  0  0
   30.9903    0.2674   -0.0611 C   0  0  0  0  0  0  0  0  0  0  0  0
   30.6733   -1.1192   -0.1309 C   0  0  0  0  0  0  0  0  0  0  0  0
   32.1254   -2.1072   -0.0210 S   0  0  0  0  0  0  0  0  0  0  0  0
   29.9576    1.2322   -0.1008 C   0  0  0  0  0  0  0  0  0  0  0  0
   28.6548    0.7443   -0.2050 C   0  0  0  0  0  0  0  0  0  0  0  0
   28.3378   -0.6423   -0.2749 C   0  0  0  0  0  0  0  0  0  0  0  0
   29.3705   -1.6070   -0.2350 C   0  0  0  0  0  0  0  0  0  0  0  0
   27.2026    1.7324   -0.3151 S   0  0  0  0  0  0  0  0  0  0  0  0
   26.1938    0.2888   -0.4912 C   0  0  0  0  0  0  0  0  0  0  0  0
   26.9343   -0.8591   -0.4456 C   0  0  0  0  0  0  0  0  0  0  0  0
   29.1031   -3.0538   -0.3019 C   0  0  0  0  0  0  0  0  0  0  0  0
   30.2249    2.6789   -0.0340 C   0  0  0  0  0  0  0  0  0  0  0  0
   29.5495   -3.9595   -1.2268 C   0  0  0  0  0  0  0  0  0  0  0  0
   29.1268   -5.2953   -0.9689 C   0  0  0  0  0  0  0  0  0  0  0  0
   28.3618   -5.4245    0.1557 C   0  0  0  0  0  0  0  0  0  0  0  0
   28.1507   -3.8714    0.9264 S   0  0  0  0  0  0  0  0  0  0  0  0
   29.7784    3.5847    0.8909 C   0  0  0  0  0  0  0  0  0  0  0  0
   30.2011    4.9205    0.6331 C   0  0  0  0  0  0  0  0  0  0  0  0
   30.9662    5.0497   -0.4914 C   0  0  0  0  0  0  0  0  0  0  0  0
   31.1774    3.4966   -1.2622 S   0  0  0  0  0  0  0  0  0  0  0  0
   27.7494   -6.6653    0.7302 C   0  0  0  0  0  0  0  0  0  0  0  0
   31.5786    6.2905   -1.0659 C   0  0  0  0  0  0  0  0  0  0  0  0
   37.3827   -2.4462    1.0962 H   0  0  0  0  0  0  0  0  0  0  0  0
   34.8177   -2.8629    0.9388 H   0  0  0  0  0  0  0  0  0  0  0  0
   32.8274    1.4683    0.2296 H   0  0  0  0  0  0  0  0  0  0  0  0
   26.5010   -1.8432   -0.5662 H   0  0  0  0  0  0  0  0  0  0  0  0
   30.1501   -3.6721   -2.0813 H   0  0  0  0  0  0  0  0  0  0  0  0
   29.3796   -6.1364   -1.6045 H   0  0  0  0  0  0  0  0  0  0  0  0
   29.1779    3.2972    1.7455 H   0  0  0  0  0  0  0  0  0  0  0  0
   29.9483    5.7615    1.2688 H   0  0  0  0  0  0  0  0  0  0  0  0
   26.6591   -6.5953    0.7884 H   0  0  0  0  0  0  0  0  0  0  0  0
   28.1174   -6.8747    1.7391 H   0  0  0  0  0  0  0  0  0  0  0  0
   27.9937   -7.5250    0.1028 H   0  0  0  0  0  0  0  0  0  0  0  0
   32.6690    6.2206   -1.1239 H   0  0  0  0  0  0  0  0  0  0  0  0
   31.3342    7.1502   -0.4386 H   0  0  0  0  0  0  0  0  0  0  0  0
   31.2108    6.4999   -2.0748 H   0  0  0  0  0  0  0  0  0  0  0  0
   22.2829    0.0215   -0.8115 C   0  0  0  0  0  0  0  0  0  0  0  0
   22.6534    1.3135   -1.1178 C   0  0  0  0  0  0  0  0  0  0  0  0
   24.0440    1.5410   -1.0305 C   0  0  0  0  0  0  0  0  0  0  0  0
   24.7667    0.4273   -0.6583 C   0  0  0  0  0  0  0  0  0  0  0  0
   23.6907   -0.9275   -0.3748 S   0  0  0  0  0  0  0  0  0  0  0  0
   21.9449    2.0714   -1.4295 H   0  0  0  0  0  0  0  0  0  0  0  0
   24.5089    2.4903   -1.2663 H   0  0  0  0  0  0  0  0  0  0  0  0
  -46.2073   -0.2828    0.6230 H   0  0  0  0  0  0  0  0  0  0  0  0
   48.5145   -0.9532    0.0829 C   0  0  0  0  0  0  0  0  0  0  0  0
   47.8277   -2.0177    0.5925 C   0  0  0  0  0  0  0  0  0  0  0  0
   46.4412   -1.7533    0.7506 C   0  0  0  0  0  0  0  0  0  0  0  0
   46.0765   -0.4853    0.3586 C   0  0  0  0  0  0  0  0  0  0  0  0
   47.4735    0.3938   -0.2316 S   0  0  0  0  0  0  0  0  0  0  0  0
   48.2962   -2.9576    0.8568 H   0  0  0  0  0  0  0  0  0  0  0  0
   45.7386   -2.4659    1.1657 H   0  0  0  0  0  0  0  0  0  0  0  0
   49.5699   -0.8747   -0.1323 H   0  0  0  0  0  0  0  0  0  0  0  0
  1  2  1  0  0  0  0
  1  5  2  0  0  0  0
  2  3  1  0  0  0  0
  3  4  2  0  0  0  0
  4  5  4  0  0  0  0
  4  6  4  0  0  0  0
  5  9  4  0  0  0  0
  6  7  4  0  0  0  0
  6 10  4  0  0  0  0
  7  8  4  0  0  0  0
  7 12  1  0  0  0  0
  8  9  4  0  0  0  0
  8 15  1  0  0  0  0
  9 13  4  0  0  0  0
 10 11  2  0  0  0  0
 10 16  1  0  0  0  0
 11 12  1  0  0  0  0
 11121  4  0  0  0  0
 13 14  2  0  0  0  0
 13 17  1  0  0  0  0
 14 15  1  0  0  0  0
 14 18  4  0  0  0  0
 18 19  2  0  0  0  0
 18 22  1  0  0  0  0
 19 20  4  0  0  0  0
 19 47  1  0  0  0  0
 20 21  2  0  0  0  0
 20 48  1  0  0  0  0
 21 22  1  0  0  0  0
 21 23  4  0  0  0  0
 23 24  2  0  0  0  0
 23 27  1  0  0  0  0
 24 25  4  0  0  0  0
 24 49  1  0  0  0  0
 25 26  4  0  0  0  0
 25 28  4  0  0  0  0
 26 27  1  0  0  0  0
 26 31  4  0  0  0  0
 28 29  4  0  0  0  0
 28 36  1  0  0  0  0
 29 30  4  0  0  0  0
 29 32  1  0  0  0  0
 30 31  4  0  0  0  0
 30 34  4  0  0  0  0
 31 35  1  0  0  0  0
 32 33  1  0  0  0  0
 33 34  2  0  0  0  0
 33262  1  0  0  0  0
 34 50  1  0  0  0  0
 35 37  2  0  0  0  0
 35 40  1  0  0  0  0
 36 41  2  0  0  0  0
 36 44  1  0  0  0  0
 37 38  4  0  0  0  0
 37 51  1  0  0  0  0
 38 39  2  0  0  0  0
 38 52  1  0  0  0  0
 39 40  1  0  0  0  0
 39 45  1  0  0  0  0
 41 42  4  0  0  0  0
 41 53  1  0  0  0  0
 42 43  2  0  0  0  0
 42 54  1  0  0  0  0
 43 44  1  0  0  0  0
 43 46  1  0  0  0  0
 45 55  1  0  0  0  0
 45 56  1  0  0  0  0
 45 57  1  0  0  0  0
 46 58  1  0  0  0  0
 46 59  1  0  0  0  0
 46 60  1  0  0  0  0
 61 62  1  0  0  0  0
 61 65  2  0  0  0  0
 62 63  1  0  0  0  0
 63 64  2  0  0  0  0
 64 65  4  0  0  0  0
 64 66  4  0  0  0  0
 65 69  4  0  0  0  0
 66 67  4  0  0  0  0
 66 70  4  0  0  0  0
 67 68  4  0  0  0  0
 67 72  1  0  0  0  0
 68 69  4  0  0  0  0
 68 75  1  0  0  0  0
 69 73  4  0  0  0  0
 70 71  2  0  0  0  0
 70 76  1  0  0  0  0
 71 72  1  0  0  0  0
 71188  4  0  0  0  0
 73 74  2  0  0  0  0
 73 77  1  0  0  0  0
 74 75  1  0  0  0  0
 74 78  4  0  0  0  0
 78 79  2  0  0  0  0
 78 82  1  0  0  0  0
 79 80  4  0  0  0  0
 79107  1  0  0  0  0
 80 81  2  0  0  0  0
 80108  1  0  0  0  0
 81 82  1  0  0  0  0
 81 83  4  0  0  0  0
 83 84  2  0  0  0  0
 83 87  1  0  0  0  0
 84 85  4  0  0  0  0
 84109  1  0  0  0  0
 85 86  4  0  0  0  0
 85 88  4  0  0  0  0
 86 87  1  0  0  0  0
 86 91  4  0  0  0  0
 88 89  4  0  0  0  0
 88 96  1  0  0  0  0
 89 90  4  0  0  0  0
 89 92  1  0  0  0  0
 90 91  4  0  0  0  0
 90 94  4  0  0  0  0
 91 95  1  0  0  0  0
 92 93  1  0  0  0  0
 93 94  2  0  0  0  0
 93124  4  0  0  0  0
 94110  1  0  0  0  0
 95 97  2  0  0  0  0
 95100  1  0  0  0  0
 96101  2  0  0  0  0
 96104  1  0  0  0  0
 97 98  4  0  0  0  0
 97111  1  0  0  0  0
 98 99  2  0  0  0  0
 98112  1  0  0  0  0
 99100  1  0  0  0  0
 99105  1  0  0  0  0
101102  4  0  0  0  0
101113  1  0  0  0  0
102103  2  0  0  0  0
102114  1  0  0  0  0
103104  1  0  0  0  0
103106  1  0  0  0  0
105115  1  0  0  0  0
105116  1  0  0  0  0
105117  1  0  0  0  0
106118  1  0  0  0  0
106119  1  0  0  0  0
106120  1  0  0  0  0
121122  2  0  0  0  0
121125  1  0  0  0  0
122123  4  0  0  0  0
122126  1  0  0  0  0
123124  2  0  0  0  0
123127  1  0  0  0  0
124125  1  0  0  0  0
128129  1  0  0  0  0
128132  2  0  0  0  0
129130  1  0  0  0  0
130131  2  0  0  0  0
131132  4  0  0  0  0
131133  4  0  0  0  0
132136  4  0  0  0  0
133134  4  0  0  0  0
133137  4  0  0  0  0
134135  4  0  0  0  0
134139  1  0  0  0  0
135136  4  0  0  0  0
135142  1  0  0  0  0
136140  4  0  0  0  0
137138  2  0  0  0  0
137143  1  0  0  0  0
138139  1  0  0  0  0
138255  4  0  0  0  0
140141  2  0  0  0  0
140144  1  0  0  0  0
141142  1  0  0  0  0
141145  4  0  0  0  0
145146  2  0  0  0  0
145149  1  0  0  0  0
146147  4  0  0  0  0
146174  1  0  0  0  0
147148  2  0  0  0  0
147175  1  0  0  0  0
148149  1  0  0  0  0
148150  4  0  0  0  0
150151  2  0  0  0  0
150154  1  0  0  0  0
151152  4  0  0  0  0
151176  1  0  0  0  0
152153  4  0  0  0  0
152155  4  0  0  0  0
153154  1  0  0  0  0
153158  4  0  0  0  0
155156  4  0  0  0  0
155163  1  0  0  0  0
156157  4  0  0  0  0
156159  1  0  0  0  0
157158  4  0  0  0  0
157161  4  0  0  0  0
158162  1  0  0  0  0
159160  1  0  0  0  0
160161  2  0  0  0  0
160191  4  0  0  0  0
161177  1  0  0  0  0
162164  2  0  0  0  0
162167  1  0  0  0  0
163168  2  0  0  0  0
163171  1  0  0  0  0
164165  4  0  0  0  0
164178  1  0  0  0  0
165166  2  0  0  0  0
165179  1  0  0  0  0
166167  1  0  0  0  0
166172  1  0  0  0  0
168169  4  0  0  0  0
168180  1  0  0  0  0
169170  2  0  0  0  0
169181  1  0  0  0  0
170171  1  0  0  0  0
170173  1  0  0  0  0
172182  1  0  0  0  0
172183  1  0  0  0  0
172184  1  0  0  0  0
173185  1  0  0  0  0
173186  1  0  0  0  0
173187  1  0  0  0  0
188189  2  0  0  0  0
188192  1  0  0  0  0
189190  4  0  0  0  0
189193  1  0  0  0  0
190191  2  0  0  0  0
190194  1  0  0  0  0
191192  1  0  0  0  0
195196  1  0  0  0  0
195199  2  0  0  0  0
196197  1  0  0  0  0
197198  2  0  0  0  0
198199  4  0  0  0  0
198200  4  0  0  0  0
199203  4  0  0  0  0
200201  4  0  0  0  0
200204  4  0  0  0  0
201202  4  0  0  0  0
201206  1  0  0  0  0
202203  4  0  0  0  0
202209  1  0  0  0  0
203207  4  0  0  0  0
204205  2  0  0  0  0
204210  1  0  0  0  0
205206  1  0  0  0  0
205266  4  0  0  0  0
207208  2  0  0  0  0
207211  1  0  0  0  0
208209  1  0  0  0  0
208212  4  0  0  0  0
212213  2  0  0  0  0
212216  1  0  0  0  0
213214  4  0  0  0  0
213241  1  0  0  0  0
214215  2  0  0  0  0
214242  1  0  0  0  0
215216  1  0  0  0  0
215217  4  0  0  0  0
217218  2  0  0  0  0
217221  1  0  0  0  0
218219  4  0  0  0  0
218243  1  0  0  0  0
219220  4  0  0  0  0
219222  4  0  0  0  0
220221  1  0  0  0  0
220225  4  0  0  0  0
222223  4  0  0  0  0
222230  1  0  0  0  0
223224  4  0  0  0  0
223226  1  0  0  0  0
224225  4  0  0  0  0
224228  4  0  0  0  0
225229  1  0  0  0  0
226227  1  0  0  0  0
227228  2  0  0  0  0
227258  4  0  0  0  0
228244  1  0  0  0  0
229231  2  0  0  0  0
229234  1  0  0  0  0
230235  2  0  0  0  0
230238  1  0  0  0  0
231232  4  0  0  0  0
231245  1  0  0  0  0
232233  2  0  0  0  0
232246  1  0  0  0  0
233234  1  0  0  0  0
233239  1  0  0  0  0
235236  4  0  0  0  0
235247  1  0  0  0  0
236237  2  0  0  0  0
236248  1  0  0  0  0
237238  1  0  0  0  0
237240  1  0  0  0  0
239249  1  0  0  0  0
239250  1  0  0  0  0
239251  1  0  0  0  0
240252  1  0  0  0  0
240253  1  0  0  0  0
240254  1  0  0  0  0
255256  2  0  0  0  0
255259  1  0  0  0  0
256257  4  0  0  0  0
256260  1  0  0  0  0
257258  2  0  0  0  0
257261  1  0  0  0  0
258259  1  0  0  0  0
263264  2  0  0  0  0
263267  1  0  0  0  0
263270  1  0  0  0  0
264265  4  0  0  0  0
264268  1  0  0  0  0
265266  2  0  0  0  0
265269  1  0  0  0  0
266267  1  0  0  0  0
M  END
