# Supplementary material for: Design Principles for the Acceptor Units in Donor–Acceptor Conjugated Polymers
Source: ACS Omega. 2022 Oct 18;7(43):38969–78. doi: 10.1021/acsomega.2c04713 (PMC9631416; doi:10.1021/acsomega.2c04713)
Supplement: Supplementary file 2 — ao2c04713_si_002.zip [file ao2c04713_si_002.zip › mol-acceptors/A48.mol]

Title Card Required

Created by GaussView 6.0.16
270313  0  0  0  0  0  0  0  0  0    0
  -31.2038   -4.1683   -0.7094 N   0  0  0  0  0  0  0  0  0  0  0  0
  -29.9543   -5.2436   -0.7596 S   0  0  0  0  0  0  0  0  0  0  0  0
  -28.6908   -4.1845   -0.7113 N   0  0  0  0  0  0  0  0  0  0  0  0
  -29.2139   -2.9667   -0.6549 C   0  0  0  0  0  0  0  0  0  0  0  0
  -30.6650   -2.9573   -0.6538 C   0  0  0  0  0  0  0  0  0  0  0  0
  -28.4832   -1.7299   -0.5987 C   0  0  0  0  0  0  0  0  0  0  0  0
  -29.2137   -0.5373   -0.5489 C   0  0  0  0  0  0  0  0  0  0  0  0
  -30.6337   -0.5281   -0.5476 C   0  0  0  0  0  0  0  0  0  0  0  0
  -31.3795   -1.7111   -0.5964 C   0  0  0  0  0  0  0  0  0  0  0  0
  -27.0795   -1.5216   -0.6025 C   0  0  0  0  0  0  0  0  0  0  0  0
  -26.7204   -0.1976   -0.5525 C   0  0  0  0  0  0  0  0  0  0  0  0
  -28.1486    0.8420   -0.4831 S   0  0  0  0  0  0  0  0  0  0  0  0
  -32.7805   -1.4849   -0.5980 C   0  0  0  0  0  0  0  0  0  0  0  0
  -33.1225   -0.1563   -0.5472 C   0  0  0  0  0  0  0  0  0  0  0  0
  -31.6809    0.8647   -0.4797 S   0  0  0  0  0  0  0  0  0  0  0  0
  -26.3659   -2.3331   -0.6650 H   0  0  0  0  0  0  0  0  0  0  0  0
  -33.5047   -2.2870   -0.6593 H   0  0  0  0  0  0  0  0  0  0  0  0
  -34.4342    0.4449   -0.5371 C   0  0  0  0  0  0  0  0  0  0  0  0
  -34.7956    1.7417   -0.8325 C   0  0  0  0  0  0  0  0  0  0  0  0
  -36.1841    1.9807   -0.7354 C   0  0  0  0  0  0  0  0  0  0  0  0
  -36.9141    0.8715   -0.3662 C   0  0  0  0  0  0  0  0  0  0  0  0
  -35.8481   -0.4946   -0.0981 S   0  0  0  0  0  0  0  0  0  0  0  0
  -38.3421    0.7448   -0.1912 C   0  0  0  0  0  0  0  0  0  0  0  0
  -39.0946   -0.3945   -0.1591 C   0  0  0  0  0  0  0  0  0  0  0  0
  -40.4964   -0.1648    0.0245 C   0  0  0  0  0  0  0  0  0  0  0  0
  -40.7965    1.2241    0.1187 C   0  0  0  0  0  0  0  0  0  0  0  0
  -39.3333    2.1973    0.0158 S   0  0  0  0  0  0  0  0  0  0  0  0
  -41.5391   -1.1162    0.0555 C   0  0  0  0  0  0  0  0  0  0  0  0
  -42.8385   -0.6148    0.1772 C   0  0  0  0  0  0  0  0  0  0  0  0
  -43.1365    0.7737    0.2731 C   0  0  0  0  0  0  0  0  0  0  0  0
  -42.0930    1.7247    0.2395 C   0  0  0  0  0  0  0  0  0  0  0  0
  -44.3042   -1.5844    0.2938 S   0  0  0  0  0  0  0  0  0  0  0  0
  -45.2705   -0.1395    0.4735 C   0  0  0  0  0  0  0  0  0  0  0  0
  -44.5466    1.0041    0.4468 C   0  0  0  0  0  0  0  0  0  0  0  0
  -42.3404    3.1747    0.3297 C   0  0  0  0  0  0  0  0  0  0  0  0
  -41.2896   -2.5646   -0.0374 C   0  0  0  0  0  0  0  0  0  0  0  0
  -41.8893    4.0578    1.2735 C   0  0  0  0  0  0  0  0  0  0  0  0
  -42.2883    5.4045    1.0339 C   0  0  0  0  0  0  0  0  0  0  0  0
  -43.0400    5.5643   -0.0956 C   0  0  0  0  0  0  0  0  0  0  0  0
  -43.2680    4.0272   -0.8936 S   0  0  0  0  0  0  0  0  0  0  0  0
  -41.7627   -3.4516   -0.9671 C   0  0  0  0  0  0  0  0  0  0  0  0
  -41.3523   -4.7960   -0.7358 C   0  0  0  0  0  0  0  0  0  0  0  0
  -40.5704   -4.9510    0.3738 C   0  0  0  0  0  0  0  0  0  0  0  0
  -40.3271   -3.4120    1.1629 S   0  0  0  0  0  0  0  0  0  0  0  0
  -43.6258    6.8244   -0.6558 C   0  0  0  0  0  0  0  0  0  0  0  0
  -39.9651   -6.2077    0.9204 C   0  0  0  0  0  0  0  0  0  0  0  0
  -34.0820    2.4956   -1.1427 H   0  0  0  0  0  0  0  0  0  0  0  0
  -36.6422    2.9356   -0.9619 H   0  0  0  0  0  0  0  0  0  0  0  0
  -38.6729   -1.3809   -0.2992 H   0  0  0  0  0  0  0  0  0  0  0  0
  -44.9819    1.9881    0.5562 H   0  0  0  0  0  0  0  0  0  0  0  0
  -41.2999    3.7466    2.1275 H   0  0  0  0  0  0  0  0  0  0  0  0
  -42.0275    6.2310    1.6852 H   0  0  0  0  0  0  0  0  0  0  0  0
  -42.3753   -3.1444   -1.8060 H   0  0  0  0  0  0  0  0  0  0  0  0
  -41.6268   -5.6246   -1.3788 H   0  0  0  0  0  0  0  0  0  0  0  0
  -44.7164    6.7732   -0.7286 H   0  0  0  0  0  0  0  0  0  0  0  0
  -43.2421    7.0456   -1.6564 H   0  0  0  0  0  0  0  0  0  0  0  0
  -43.3756    7.6693   -0.0107 H   0  0  0  0  0  0  0  0  0  0  0  0
  -38.8731   -6.1522    0.9633 H   0  0  0  0  0  0  0  0  0  0  0  0
  -40.2296   -7.0549    0.2841 H   0  0  0  0  0  0  0  0  0  0  0  0
  -40.3206   -6.4279    1.9315 H   0  0  0  0  0  0  0  0  0  0  0  0
   -7.3474    4.4789    0.9445 N   0  0  0  0  0  0  0  0  0  0  0  0
   -6.0829    5.5370    0.9841 S   0  0  0  0  0  0  0  0  0  0  0  0
   -4.8345    4.4603    0.9339 N   0  0  0  0  0  0  0  0  0  0  0  0
   -5.3747    3.2496    0.8852 C   0  0  0  0  0  0  0  0  0  0  0  0
   -6.8257    3.2603    0.8913 C   0  0  0  0  0  0  0  0  0  0  0  0
   -4.6615    2.0025    0.8303 C   0  0  0  0  0  0  0  0  0  0  0  0
   -5.4086    0.8200    0.7893 C   0  0  0  0  0  0  0  0  0  0  0  0
   -6.8286    0.8305    0.7953 C   0  0  0  0  0  0  0  0  0  0  0  0
   -7.5577    2.0240    0.8426 C   0  0  0  0  0  0  0  0  0  0  0  0
   -3.2608    1.7749    0.8273 C   0  0  0  0  0  0  0  0  0  0  0  0
   -2.9203    0.4458    0.7806 C   0  0  0  0  0  0  0  0  0  0  0  0
   -4.3631   -0.5742    0.7233 S   0  0  0  0  0  0  0  0  0  0  0  0
   -8.9616    1.8172    0.8514 C   0  0  0  0  0  0  0  0  0  0  0  0
   -9.3222    0.4932    0.8076 C   0  0  0  0  0  0  0  0  0  0  0  0
   -7.8952   -0.5480    0.7382 S   0  0  0  0  0  0  0  0  0  0  0  0
   -2.5357    2.5766    0.8825 H   0  0  0  0  0  0  0  0  0  0  0  0
   -9.6743    2.6296    0.9127 H   0  0  0  0  0  0  0  0  0  0  0  0
  -10.6420   -0.0897    0.8055 C   0  0  0  0  0  0  0  0  0  0  0  0
  -11.0201   -1.3802    1.1087 C   0  0  0  0  0  0  0  0  0  0  0  0
  -12.4117   -1.6008    1.0170 C   0  0  0  0  0  0  0  0  0  0  0  0
  -13.1280   -0.4835    0.6440 C   0  0  0  0  0  0  0  0  0  0  0  0
  -12.0441    0.8669    0.3663 S   0  0  0  0  0  0  0  0  0  0  0  0
  -14.5539   -0.3388    0.4721 C   0  0  0  0  0  0  0  0  0  0  0  0
  -15.2905    0.8115    0.4228 C   0  0  0  0  0  0  0  0  0  0  0  0
  -16.6942    0.5994    0.2468 C   0  0  0  0  0  0  0  0  0  0  0  0
  -17.0159   -0.7860    0.1763 C   0  0  0  0  0  0  0  0  0  0  0  0
  -15.5675   -1.7789    0.2928 S   0  0  0  0  0  0  0  0  0  0  0  0
  -17.7238    1.5672    0.2018 C   0  0  0  0  0  0  0  0  0  0  0  0
  -19.0279    1.0840    0.0922 C   0  0  0  0  0  0  0  0  0  0  0  0
  -19.3495   -0.3014    0.0216 C   0  0  0  0  0  0  0  0  0  0  0  0
  -18.3200   -1.2692    0.0667 C   0  0  0  0  0  0  0  0  0  0  0  0
  -20.4763    2.0769   -0.0246 S   0  0  0  0  0  0  0  0  0  0  0  0
  -21.4898    0.6367   -0.2045 C   0  0  0  0  0  0  0  0  0  0  0  0
  -20.7532   -0.5135   -0.1549 C   0  0  0  0  0  0  0  0  0  0  0  0
  -18.5917   -2.7152   -0.0002 C   0  0  0  0  0  0  0  0  0  0  0  0
  -17.4521    3.0132    0.2689 C   0  0  0  0  0  0  0  0  0  0  0  0
  -18.1452   -3.6231   -0.9230 C   0  0  0  0  0  0  0  0  0  0  0  0
  -18.5721   -4.9576   -0.6650 C   0  0  0  0  0  0  0  0  0  0  0  0
  -19.3408   -5.0836    0.4575 C   0  0  0  0  0  0  0  0  0  0  0  0
  -19.5500   -3.5292    1.2260 S   0  0  0  0  0  0  0  0  0  0  0  0
  -17.8988    3.9210    1.1916 C   0  0  0  0  0  0  0  0  0  0  0  0
  -17.4719    5.2555    0.9338 C   0  0  0  0  0  0  0  0  0  0  0  0
  -16.7033    5.3816   -0.1887 C   0  0  0  0  0  0  0  0  0  0  0  0
  -16.4939    3.8273   -0.9574 S   0  0  0  0  0  0  0  0  0  0  0  0
  -19.9580   -6.3222    1.0314 C   0  0  0  0  0  0  0  0  0  0  0  0
  -16.0864    6.6204   -0.7627 C   0  0  0  0  0  0  0  0  0  0  0  0
  -10.3159   -2.1421    1.4204 H   0  0  0  0  0  0  0  0  0  0  0  0
  -12.8817   -2.5484    1.2496 H   0  0  0  0  0  0  0  0  0  0  0  0
  -14.8540    1.7940    0.5442 H   0  0  0  0  0  0  0  0  0  0  0  0
  -21.1895   -1.4961   -0.2765 H   0  0  0  0  0  0  0  0  0  0  0  0
  -17.5410   -3.3380   -1.7757 H   0  0  0  0  0  0  0  0  0  0  0  0
  -18.3196   -5.7999   -1.2990 H   0  0  0  0  0  0  0  0  0  0  0  0
  -18.5030    3.6358    2.0443 H   0  0  0  0  0  0  0  0  0  0  0  0
  -17.7246    6.0978    1.5678 H   0  0  0  0  0  0  0  0  0  0  0  0
  -21.0483   -6.2491    1.0871 H   0  0  0  0  0  0  0  0  0  0  0  0
  -19.5929   -6.5321    2.0413 H   0  0  0  0  0  0  0  0  0  0  0  0
  -19.7146   -7.1831    0.4052 H   0  0  0  0  0  0  0  0  0  0  0  0
  -14.9961    6.5475   -0.8185 H   0  0  0  0  0  0  0  0  0  0  0  0
  -16.3298    7.4812   -0.1364 H   0  0  0  0  0  0  0  0  0  0  0  0
  -16.4516    6.8303   -1.7725 H   0  0  0  0  0  0  0  0  0  0  0  0
  -25.4011    0.3865   -0.5450 C   0  0  0  0  0  0  0  0  0  0  0  0
  -25.0232    1.6783   -0.8427 C   0  0  0  0  0  0  0  0  0  0  0  0
  -23.6320    1.8994   -0.7477 C   0  0  0  0  0  0  0  0  0  0  0  0
  -22.9156    0.7813   -0.3776 C   0  0  0  0  0  0  0  0  0  0  0  0
  -23.9991   -0.5708   -0.1068 S   0  0  0  0  0  0  0  0  0  0  0  0
  -25.7274    2.4409   -1.1529 H   0  0  0  0  0  0  0  0  0  0  0  0
  -23.1622    2.8483   -0.9761 H   0  0  0  0  0  0  0  0  0  0  0  0
   16.3623   -4.5210   -0.8727 N   0  0  0  0  0  0  0  0  0  0  0  0
   17.6093   -5.5993   -0.9244 S   0  0  0  0  0  0  0  0  0  0  0  0
   18.8752   -4.5425   -0.8943 N   0  0  0  0  0  0  0  0  0  0  0  0
   18.3550   -3.3232   -0.8433 C   0  0  0  0  0  0  0  0  0  0  0  0
   16.9040   -3.3108   -0.8308 C   0  0  0  0  0  0  0  0  0  0  0  0
   19.0885   -2.0874   -0.8024 C   0  0  0  0  0  0  0  0  0  0  0  0
   18.3610   -0.8930   -0.7560 C   0  0  0  0  0  0  0  0  0  0  0  0
   16.9411   -0.8809   -0.7437 C   0  0  0  0  0  0  0  0  0  0  0  0
   16.1926   -2.0627   -0.7774 C   0  0  0  0  0  0  0  0  0  0  0  0
   20.4926   -1.8823   -0.8187 C   0  0  0  0  0  0  0  0  0  0  0  0
   20.8549   -0.5586   -0.7817 C   0  0  0  0  0  0  0  0  0  0  0  0
   19.4295    0.4845   -0.7092 S   0  0  0  0  0  0  0  0  0  0  0  0
   14.7922   -1.8336   -0.7695 C   0  0  0  0  0  0  0  0  0  0  0  0
   14.4532   -0.5040   -0.7262 C   0  0  0  0  0  0  0  0  0  0  0  0
   15.8973    0.5146   -0.6785 S   0  0  0  0  0  0  0  0  0  0  0  0
   21.2040   -2.6958   -0.8806 H   0  0  0  0  0  0  0  0  0  0  0  0
   14.0660   -2.6348   -0.8188 H   0  0  0  0  0  0  0  0  0  0  0  0
   13.1428    0.0996   -0.7103 C   0  0  0  0  0  0  0  0  0  0  0  0
   12.7814    1.3955   -1.0107 C   0  0  0  0  0  0  0  0  0  0  0  0
   11.3944    1.6375   -0.9050 C   0  0  0  0  0  0  0  0  0  0  0  0
   10.6649    0.5315   -0.5239 C   0  0  0  0  0  0  0  0  0  0  0  0
   11.7307   -0.8351   -0.2560 S   0  0  0  0  0  0  0  0  0  0  0  0
    9.2387    0.4085   -0.3381 C   0  0  0  0  0  0  0  0  0  0  0  0
    8.4857   -0.7308   -0.2806 C   0  0  0  0  0  0  0  0  0  0  0  0
    7.0869   -0.4977   -0.0921 C   0  0  0  0  0  0  0  0  0  0  0  0
    6.7864    0.8924   -0.0203 C   0  0  0  0  0  0  0  0  0  0  0  0
    8.2482    1.8636   -0.1511 S   0  0  0  0  0  0  0  0  0  0  0  0
    6.0436   -1.4502   -0.0369 C   0  0  0  0  0  0  0  0  0  0  0  0
    4.7478   -0.9476    0.0836 C   0  0  0  0  0  0  0  0  0  0  0  0
    4.4473    0.4425    0.1553 C   0  0  0  0  0  0  0  0  0  0  0  0
    5.4906    1.3949    0.1002 C   0  0  0  0  0  0  0  0  0  0  0  0
    3.2860   -1.9189    0.2138 S   0  0  0  0  0  0  0  0  0  0  0  0
    2.2953   -0.4638    0.4003 C   0  0  0  0  0  0  0  0  0  0  0  0
    3.0484    0.6755    0.3433 C   0  0  0  0  0  0  0  0  0  0  0  0
    5.2409    2.8449    0.1680 C   0  0  0  0  0  0  0  0  0  0  0  0
    6.2933   -2.9001   -0.1047 C   0  0  0  0  0  0  0  0  0  0  0  0
    5.7092    3.7469    1.0857 C   0  0  0  0  0  0  0  0  0  0  0  0
    5.2999    5.0873    0.8302 C   0  0  0  0  0  0  0  0  0  0  0  0
    4.5232    5.2237   -0.2855 C   0  0  0  0  0  0  0  0  0  0  0  0
    4.2839    3.6718   -1.0505 S   0  0  0  0  0  0  0  0  0  0  0  0
    5.8252   -3.8021   -1.0224 C   0  0  0  0  0  0  0  0  0  0  0  0
    6.2346   -5.1425   -0.7668 C   0  0  0  0  0  0  0  0  0  0  0  0
    7.0112   -5.2788    0.3490 C   0  0  0  0  0  0  0  0  0  0  0  0
    7.2502   -3.7270    1.1140 S   0  0  0  0  0  0  0  0  0  0  0  0
    3.9195    6.4709   -0.8553 C   0  0  0  0  0  0  0  0  0  0  0  0
    7.6148   -6.5260    0.9188 C   0  0  0  0  0  0  0  0  0  0  0  0
   13.4940    2.1463   -1.3302 H   0  0  0  0  0  0  0  0  0  0  0  0
   10.9366    2.5920   -1.1337 H   0  0  0  0  0  0  0  0  0  0  0  0
    8.9063   -1.7198   -0.4050 H   0  0  0  0  0  0  0  0  0  0  0  0
    2.6276    1.6645    0.4674 H   0  0  0  0  0  0  0  0  0  0  0  0
    6.3168    3.4536    1.9333 H   0  0  0  0  0  0  0  0  0  0  0  0
    5.5707    5.9264    1.4609 H   0  0  0  0  0  0  0  0  0  0  0  0
    5.2178   -3.5089   -1.8702 H   0  0  0  0  0  0  0  0  0  0  0  0
    5.9640   -5.9816   -1.3977 H   0  0  0  0  0  0  0  0  0  0  0  0
    2.8278    6.4139   -0.9015 H   0  0  0  0  0  0  0  0  0  0  0  0
    4.2789    6.6744   -1.8685 H   0  0  0  0  0  0  0  0  0  0  0  0
    4.1810    7.3286   -0.2321 H   0  0  0  0  0  0  0  0  0  0  0  0
    8.7065   -6.4690    0.9653 H   0  0  0  0  0  0  0  0  0  0  0  0
    7.3535   -7.3837    0.2956 H   0  0  0  0  0  0  0  0  0  0  0  0
    7.2553   -6.7296    1.9320 H   0  0  0  0  0  0  0  0  0  0  0  0
   -1.6094   -0.1567    0.7674 C   0  0  0  0  0  0  0  0  0  0  0  0
   -1.2477   -1.4524    1.0682 C   0  0  0  0  0  0  0  0  0  0  0  0
    0.1395   -1.6936    0.9646 C   0  0  0  0  0  0  0  0  0  0  0  0
    0.8690   -0.5872    0.5847 C   0  0  0  0  0  0  0  0  0  0  0  0
   -0.1971    0.7789    0.3155 S   0  0  0  0  0  0  0  0  0  0  0  0
   -1.9605   -2.2037    1.3865 H   0  0  0  0  0  0  0  0  0  0  0  0
    0.5975   -2.6480    1.1937 H   0  0  0  0  0  0  0  0  0  0  0  0
   40.2541    4.0753    0.5345 N   0  0  0  0  0  0  0  0  0  0  0  0
   41.5224    5.1295    0.5584 S   0  0  0  0  0  0  0  0  0  0  0  0
   42.7667    4.0488    0.4990 N   0  0  0  0  0  0  0  0  0  0  0  0
   42.2225    2.8395    0.4592 C   0  0  0  0  0  0  0  0  0  0  0  0
   40.7715    2.8550    0.4797 C   0  0  0  0  0  0  0  0  0  0  0  0
   42.9310    1.5902    0.4008 C   0  0  0  0  0  0  0  0  0  0  0  0
   42.1805    0.4103    0.3707 C   0  0  0  0  0  0  0  0  0  0  0  0
   40.7599    0.4253    0.3913 C   0  0  0  0  0  0  0  0  0  0  0  0
   40.0352    1.6208    0.4421 C   0  0  0  0  0  0  0  0  0  0  0  0
   44.3324    1.3577    0.3869 C   0  0  0  0  0  0  0  0  0  0  0  0
   44.6668    0.0290    0.3414 C   0  0  0  0  0  0  0  0  0  0  0  0
   43.2220   -0.9864    0.2976 S   0  0  0  0  0  0  0  0  0  0  0  0
   38.6304    1.4183    0.4656 C   0  0  0  0  0  0  0  0  0  0  0  0
   38.2656    0.0956    0.4295 C   0  0  0  0  0  0  0  0  0  0  0  0
   39.6888   -0.9501    0.3491 S   0  0  0  0  0  0  0  0  0  0  0  0
   45.0614    2.1564    0.4352 H   0  0  0  0  0  0  0  0  0  0  0  0
   37.9209    2.2331    0.5315 H   0  0  0  0  0  0  0  0  0  0  0  0
   36.9440   -0.4838    0.4422 C   0  0  0  0  0  0  0  0  0  0  0  0
   36.5648   -1.7710    0.7570 C   0  0  0  0  0  0  0  0  0  0  0  0
   35.1719   -1.9883    0.6782 C   0  0  0  0  0  0  0  0  0  0  0  0
   34.4557   -0.8716    0.3038 C   0  0  0  0  0  0  0  0  0  0  0  0
   35.5410    0.4738    0.0081 S   0  0  0  0  0  0  0  0  0  0  0  0
   33.0288   -0.7240    0.1428 C   0  0  0  0  0  0  0  0  0  0  0  0
   32.2948    0.4279    0.0926 C   0  0  0  0  0  0  0  0  0  0  0  0
   30.8890    0.2184   -0.0705 C   0  0  0  0  0  0  0  0  0  0  0  0
   30.5632   -1.1666   -0.1300 C   0  0  0  0  0  0  0  0  0  0  0  0
   32.0100   -2.1625   -0.0196 S   0  0  0  0  0  0  0  0  0  0  0  0
   29.8616    1.1886   -0.1128 C   0  0  0  0  0  0  0  0  0  0  0  0
   28.5553    0.7081   -0.2087 C   0  0  0  0  0  0  0  0  0  0  0  0
   28.2296   -0.6768   -0.2683 C   0  0  0  0  0  0  0  0  0  0  0  0
   29.2570   -1.6470   -0.2259 C   0  0  0  0  0  0  0  0  0  0  0  0
   27.1086    1.7040   -0.3196 S   0  0  0  0  0  0  0  0  0  0  0  0
   26.0899    0.2655   -0.4824 C   0  0  0  0  0  0  0  0  0  0  0  0
   26.8240   -0.8864   -0.4320 C   0  0  0  0  0  0  0  0  0  0  0  0
   28.9810   -3.0927   -0.2819 C   0  0  0  0  0  0  0  0  0  0  0  0
   30.1375    2.6342   -0.0567 C   0  0  0  0  0  0  0  0  0  0  0  0
   29.4175   -4.0073   -1.2028 C   0  0  0  0  0  0  0  0  0  0  0  0
   28.9893   -5.3390   -0.9334 C   0  0  0  0  0  0  0  0  0  0  0  0
   28.2297   -5.4563    0.1962 C   0  0  0  0  0  0  0  0  0  0  0  0
   28.0309   -3.8968    0.9571 S   0  0  0  0  0  0  0  0  0  0  0  0
   29.7009    3.5487    0.8643 C   0  0  0  0  0  0  0  0  0  0  0  0
   30.1291    4.8805    0.5949 C   0  0  0  0  0  0  0  0  0  0  0  0
   30.8887    4.9979   -0.5347 C   0  0  0  0  0  0  0  0  0  0  0  0
   31.0875    3.4385   -1.2957 S   0  0  0  0  0  0  0  0  0  0  0  0
   27.6142   -6.6899    0.7827 C   0  0  0  0  0  0  0  0  0  0  0  0
   31.5042    6.2315   -1.1211 C   0  0  0  0  0  0  0  0  0  0  0  0
   37.2696   -2.5328    1.0681 H   0  0  0  0  0  0  0  0  0  0  0  0
   34.7012   -2.9331    0.9210 H   0  0  0  0  0  0  0  0  0  0  0  0
   32.7347    1.4100    0.2045 H   0  0  0  0  0  0  0  0  0  0  0  0
   26.3843   -1.8685   -0.5441 H   0  0  0  0  0  0  0  0  0  0  0  0
   30.0154   -3.7288   -2.0622 H   0  0  0  0  0  0  0  0  0  0  0  0
   29.2344   -6.1858   -1.5643 H   0  0  0  0  0  0  0  0  0  0  0  0
   29.1032    3.2702    1.7237 H   0  0  0  0  0  0  0  0  0  0  0  0
   29.8840    5.7273    1.2259 H   0  0  0  0  0  0  0  0  0  0  0  0
   26.5246   -6.6136    0.8472 H   0  0  0  0  0  0  0  0  0  0  0  0
   27.9873   -6.8948    1.7907 H   0  0  0  0  0  0  0  0  0  0  0  0
   27.8500   -7.5551    0.1596 H   0  0  0  0  0  0  0  0  0  0  0  0
   32.5938    6.1553   -1.1854 H   0  0  0  0  0  0  0  0  0  0  0  0
   31.2683    7.0967   -0.4980 H   0  0  0  0  0  0  0  0  0  0  0  0
   31.1313    6.4364   -2.1291 H   0  0  0  0  0  0  0  0  0  0  0  0
   22.1754    0.0225   -0.7889 C   0  0  0  0  0  0  0  0  0  0  0  0
   22.5538    1.3114   -1.0984 C   0  0  0  0  0  0  0  0  0  0  0  0
   23.9463    1.5298   -1.0164 C   0  0  0  0  0  0  0  0  0  0  0  0
   24.6631    0.4125   -0.6447 C   0  0  0  0  0  0  0  0  0  0  0  0
   23.5788   -0.9352   -0.3559 S   0  0  0  0  0  0  0  0  0  0  0  0
   21.8489    2.0736   -1.4079 H   0  0  0  0  0  0  0  0  0  0  0  0
   24.4164    2.4760   -1.2550 H   0  0  0  0  0  0  0  0  0  0  0  0
  -46.3404   -0.2373    0.5921 H   0  0  0  0  0  0  0  0  0  0  0  0
   48.4203   -1.0389    0.0456 C   0  0  0  0  0  0  0  0  0  0  0  0
   47.7371   -2.1074    0.5511 C   0  0  0  0  0  0  0  0  0  0  0  0
   46.3488   -1.8495    0.7072 C   0  0  0  0  0  0  0  0  0  0  0  0
   45.9787   -0.5822    0.3181 C   0  0  0  0  0  0  0  0  0  0  0  0
   47.3732    0.3045   -0.2672 S   0  0  0  0  0  0  0  0  0  0  0  0
   48.2089   -3.0461    0.8137 H   0  0  0  0  0  0  0  0  0  0  0  0
   45.6484   -2.5664    1.1184 H   0  0  0  0  0  0  0  0  0  0  0  0
   49.4758   -0.9552   -0.1671 H   0  0  0  0  0  0  0  0  0  0  0  0
  1  2  1  0  0  0  0
  1  5  4  0  0  0  0
  2  3  1  0  0  0  0
  3  4  4  0  0  0  0
  4  5  1  0  0  0  0
  4  6  4  0  0  0  0
  5  9  4  0  0  0  0
  6  7  4  0  0  0  0
  6 10  4  0  0  0  0
  7  8  4  0  0  0  0
  7 12  1  0  0  0  0
  8  9  4  0  0  0  0
  8 15  1  0  0  0  0
  9 13  4  0  0  0  0
 10 11  2  0  0  0  0
 10 16  1  0  0  0  0
 11 12  1  0  0  0  0
 11121  4  0  0  0  0
 13 14  2  0  0  0  0
 13 17  1  0  0  0  0
 14 15  1  0  0  0  0
 14 18  4  0  0  0  0
 18 19  2  0  0  0  0
 18 22  1  0  0  0  0
 19 20  4  0  0  0  0
 19 47  1  0  0  0  0
 20 21  2  0  0  0  0
 20 48  1  0  0  0  0
 21 22  1  0  0  0  0
 21 23  4  0  0  0  0
 23 24  2  0  0  0  0
 23 27  1  0  0  0  0
 24 25  4  0  0  0  0
 24 49  1  0  0  0  0
 25 26  4  0  0  0  0
 25 28  4  0  0  0  0
 26 27  1  0  0  0  0
 26 31  4  0  0  0  0
 28 29  4  0  0  0  0
 28 36  1  0  0  0  0
 29 30  4  0  0  0  0
 29 32  1  0  0  0  0
 30 31  4  0  0  0  0
 30 34  4  0  0  0  0
 31 35  1  0  0  0  0
 32 33  1  0  0  0  0
 33 34  2  0  0  0  0
 33262  1  0  0  0  0
 34 50  1  0  0  0  0
 35 37  2  0  0  0  0
 35 40  1  0  0  0  0
 36 41  2  0  0  0  0
 36 44  1  0  0  0  0
 37 38  4  0  0  0  0
 37 51  1  0  0  0  0
 38 39  2  0  0  0  0
 38 52  1  0  0  0  0
 39 40  1  0  0  0  0
 39 45  1  0  0  0  0
 41 42  4  0  0  0  0
 41 53  1  0  0  0  0
 42 43  2  0  0  0  0
 42 54  1  0  0  0  0
 43 44  1  0  0  0  0
 43 46  1  0  0  0  0
 45 55  1  0  0  0  0
 45 56  1  0  0  0  0
 45 57  1  0  0  0  0
 46 58  1  0  0  0  0
 46 59  1  0  0  0  0
 46 60  1  0  0  0  0
 61 62  1  0  0  0  0
 61 65  4  0  0  0  0
 62 63  1  0  0  0  0
 63 64  4  0  0  0  0
 64 65  1  0  0  0  0
 64 66  4  0  0  0  0
 65 69  4  0  0  0  0
 66 67  4  0  0  0  0
 66 70  4  0  0  0  0
 67 68  4  0  0  0  0
 67 72  1  0  0  0  0
 68 69  4  0  0  0  0
 68 75  1  0  0  0  0
 69 73  4  0  0  0  0
 70 71  2  0  0  0  0
 70 76  1  0  0  0  0
 71 72  1  0  0  0  0
 71188  4  0  0  0  0
 73 74  2  0  0  0  0
 73 77  1  0  0  0  0
 74 75  1  0  0  0  0
 74 78  4  0  0  0  0
 78 79  2  0  0  0  0
 78 82  1  0  0  0  0
 79 80  4  0  0  0  0
 79107  1  0  0  0  0
 80 81  2  0  0  0  0
 80108  1  0  0  0  0
 81 82  1  0  0  0  0
 81 83  4  0  0  0  0
 83 84  2  0  0  0  0
 83 87  1  0  0  0  0
 84 85  4  0  0  0  0
 84109  1  0  0  0  0
 85 86  4  0  0  0  0
 85 88  4  0  0  0  0
 86 87  1  0  0  0  0
 86 91  4  0  0  0  0
 88 89  4  0  0  0  0
 88 96  1  0  0  0  0
 89 90  4  0  0  0  0
 89 92  1  0  0  0  0
 90 91  4  0  0  0  0
 90 94  4  0  0  0  0
 91 95  1  0  0  0  0
 92 93  1  0  0  0  0
 93 94  2  0  0  0  0
 93124  4  0  0  0  0
 94110  1  0  0  0  0
 95 97  2  0  0  0  0
 95100  1  0  0  0  0
 96101  2  0  0  0  0
 96104  1  0  0  0  0
 97 98  4  0  0  0  0
 97111  1  0  0  0  0
 98 99  2  0  0  0  0
 98112  1  0  0  0  0
 99100  1  0  0  0  0
 99105  1  0  0  0  0
101102  4  0  0  0  0
101113  1  0  0  0  0
102103  2  0  0  0  0
102114  1  0  0  0  0
103104  1  0  0  0  0
103106  1  0  0  0  0
105115  1  0  0  0  0
105116  1  0  0  0  0
105117  1  0  0  0  0
106118  1  0  0  0  0
106119  1  0  0  0  0
106120  1  0  0  0  0
121122  2  0  0  0  0
121125  1  0  0  0  0
122123  4  0  0  0  0
122126  1  0  0  0  0
123124  2  0  0  0  0
123127  1  0  0  0  0
124125  1  0  0  0  0
128129  1  0  0  0  0
128132  4  0  0  0  0
129130  1  0  0  0  0
130131  4  0  0  0  0
131132  1  0  0  0  0
131133  4  0  0  0  0
132136  4  0  0  0  0
133134  4  0  0  0  0
133137  4  0  0  0  0
134135  4  0  0  0  0
134139  1  0  0  0  0
135136  4  0  0  0  0
135142  1  0  0  0  0
136140  4  0  0  0  0
137138  2  0  0  0  0
137143  1  0  0  0  0
138139  1  0  0  0  0
138255  4  0  0  0  0
140141  2  0  0  0  0
140144  1  0  0  0  0
141142  1  0  0  0  0
141145  4  0  0  0  0
145146  2  0  0  0  0
145149  1  0  0  0  0
146147  4  0  0  0  0
146174  1  0  0  0  0
147148  2  0  0  0  0
147175  1  0  0  0  0
148149  1  0  0  0  0
148150  4  0  0  0  0
150151  2  0  0  0  0
150154  1  0  0  0  0
151152  4  0  0  0  0
151176  1  0  0  0  0
152153  4  0  0  0  0
152155  4  0  0  0  0
153154  1  0  0  0  0
153158  4  0  0  0  0
155156  4  0  0  0  0
155163  1  0  0  0  0
156157  4  0  0  0  0
156159  1  0  0  0  0
157158  4  0  0  0  0
157161  4  0  0  0  0
158162  1  0  0  0  0
159160  1  0  0  0  0
160161  2  0  0  0  0
160191  4  0  0  0  0
161177  1  0  0  0  0
162164  2  0  0  0  0
162167  1  0  0  0  0
163168  2  0  0  0  0
163171  1  0  0  0  0
164165  4  0  0  0  0
164178  1  0  0  0  0
165166  2  0  0  0  0
165179  1  0  0  0  0
166167  1  0  0  0  0
166172  1  0  0  0  0
168169  4  0  0  0  0
168180  1  0  0  0  0
169170  2  0  0  0  0
169181  1  0  0  0  0
170171  1  0  0  0  0
170173  1  0  0  0  0
172182  1  0  0  0  0
172183  1  0  0  0  0
172184  1  0  0  0  0
173185  1  0  0  0  0
173186  1  0  0  0  0
173187  1  0  0  0  0
188189  2  0  0  0  0
188192  1  0  0  0  0
189190  4  0  0  0  0
189193  1  0  0  0  0
190191  2  0  0  0  0
190194  1  0  0  0  0
191192  1  0  0  0  0
195196  1  0  0  0  0
195199  4  0  0  0  0
196197  1  0  0  0  0
197198  4  0  0  0  0
198199  1  0  0  0  0
198200  4  0  0  0  0
199203  4  0  0  0  0
200201  4  0  0  0  0
200204  4  0  0  0  0
201202  4  0  0  0  0
201206  1  0  0  0  0
202203  4  0  0  0  0
202209  1  0  0  0  0
203207  4  0  0  0  0
204205  2  0  0  0  0
204210  1  0  0  0  0
205206  1  0  0  0  0
205266  4  0  0  0  0
207208  2  0  0  0  0
207211  1  0  0  0  0
208209  1  0  0  0  0
208212  4  0  0  0  0
212213  2  0  0  0  0
212216  1  0  0  0  0
213214  4  0  0  0  0
213241  1  0  0  0  0
214215  2  0  0  0  0
214242  1  0  0  0  0
215216  1  0  0  0  0
215217  4  0  0  0  0
217218  2  0  0  0  0
217221  1  0  0  0  0
218219  4  0  0  0  0
218243  1  0  0  0  0
219220  4  0  0  0  0
219222  4  0  0  0  0
220221  1  0  0  0  0
220225  4  0  0  0  0
222223  4  0  0  0  0
222230  1  0  0  0  0
223224  4  0  0  0  0
223226  1  0  0  0  0
224225  4  0  0  0  0
224228  4  0  0  0  0
225229  1  0  0  0  0
226227  1  0  0  0  0
227228  2  0  0  0  0
227258  4  0  0  0  0
228244  1  0  0  0  0
229231  2  0  0  0  0
229234  1  0  0  0  0
230235  2  0  0  0  0
230238  1  0  0  0  0
231232  4  0  0  0  0
231245  1  0  0  0  0
232233  2  0  0  0  0
232246  1  0  0  0  0
233234  1  0  0  0  0
233239  1  0  0  0  0
235236  4  0  0  0  0
235247  1  0  0  0  0
236237  2  0  0  0  0
236248  1  0  0  0  0
237238  1  0  0  0  0
237240  1  0  0  0  0
239249  1  0  0  0  0
239250  1  0  0  0  0
239251  1  0  0  0  0
240252  1  0  0  0  0
240253  1  0  0  0  0
240254  1  0  0  0  0
255256  2  0  0  0  0
255259  1  0  0  0  0
256257  4  0  0  0  0
256260  1  0  0  0  0
257258  2  0  0  0  0
257261  1  0  0  0  0
258259  1  0  0  0  0
263264  2  0  0  0  0
263267  1  0  0  0  0
263270  1  0  0  0  0
264265  4  0  0  0  0
264268  1  0  0  0  0
265266  2  0  0  0  0
265269  1  0  0  0  0
266267  1  0  0  0  0
M  END
