# Supplementary material for: Design Principles for the Acceptor Units in Donor–Acceptor Conjugated Polymers
Source: ACS Omega. 2022 Oct 18;7(43):38969–78. doi: 10.1021/acsomega.2c04713 (PMC9631416; doi:10.1021/acsomega.2c04713)
Supplement: Supplementary file 2 — ao2c04713_si_002.zip [file ao2c04713_si_002.zip › mol-acceptors/A49.mol]

Title Card Required

Created by GaussView 6.0.16
286325  0  0  0  0  0  0  0  0  0    0
   32.7317   -0.8703   -0.5158 C   0  0  0  0  0  0  0  0  0  0  0  0
   31.1786   -0.0534   -0.5696 S   0  0  0  0  0  0  0  0  0  0  0  0
   30.3059   -1.5714   -0.5355 C   0  0  0  0  0  0  0  0  0  0  0  0
   31.1870   -2.6416   -0.4673 C   0  0  0  0  0  0  0  0  0  0  0  0
   32.5479   -2.2274   -0.4542 C   0  0  0  0  0  0  0  0  0  0  0  0
   28.8819   -1.5951   -0.5393 C   0  0  0  0  0  0  0  0  0  0  0  0
   28.0361   -2.6944   -0.4875 C   0  0  0  0  0  0  0  0  0  0  0  0
   26.6622   -2.3251   -0.4821 C   0  0  0  0  0  0  0  0  0  0  0  0
   26.4343   -0.9744   -0.5319 C   0  0  0  0  0  0  0  0  0  0  0  0
   27.9600   -0.1063   -0.5661 S   0  0  0  0  0  0  0  0  0  0  0  0
   33.3542   -2.9462   -0.4213 H   0  0  0  0  0  0  0  0  0  0  0  0
   25.8800   -3.0706   -0.4630 H   0  0  0  0  0  0  0  0  0  0  0  0
   33.9603   -0.1159   -0.5358 C   0  0  0  0  0  0  0  0  0  0  0  0
   34.1629    1.1998   -0.8942 C   0  0  0  0  0  0  0  0  0  0  0  0
   35.5106    1.6107   -0.8073 C   0  0  0  0  0  0  0  0  0  0  0  0
   36.3671    0.6171   -0.3826 C   0  0  0  0  0  0  0  0  0  0  0  0
   35.4748   -0.8550   -0.0523 S   0  0  0  0  0  0  0  0  0  0  0  0
   37.7981    0.6752   -0.1972 C   0  0  0  0  0  0  0  0  0  0  0  0
   38.6821   -0.3610   -0.0969 C   0  0  0  0  0  0  0  0  0  0  0  0
   40.0439    0.0466    0.0777 C   0  0  0  0  0  0  0  0  0  0  0  0
   40.1733    1.4647    0.0915 C   0  0  0  0  0  0  0  0  0  0  0  0
   38.6047    2.2465   -0.0729 S   0  0  0  0  0  0  0  0  0  0  0  0
   41.1931   -0.7687    0.1684 C   0  0  0  0  0  0  0  0  0  0  0  0
   42.4211   -0.1076    0.2650 C   0  0  0  0  0  0  0  0  0  0  0  0
   42.5485    1.3101    0.2800 C   0  0  0  0  0  0  0  0  0  0  0  0
   41.3985    2.1247    0.1872 C   0  0  0  0  0  0  0  0  0  0  0  0
   43.9916   -0.8842    0.4443 S   0  0  0  0  0  0  0  0  0  0  0  0
   44.7746    0.6749    0.5419 C   0  0  0  0  0  0  0  0  0  0  0  0
   43.9185    1.7192    0.4450 C   0  0  0  0  0  0  0  0  0  0  0  0
   41.4686    3.5966    0.1928 C   0  0  0  0  0  0  0  0  0  0  0  0
   41.1204   -2.2394    0.1604 C   0  0  0  0  0  0  0  0  0  0  0  0
   40.9042    4.4720    1.0813 C   0  0  0  0  0  0  0  0  0  0  0  0
   41.1406    5.8409    0.7641 C   0  0  0  0  0  0  0  0  0  0  0  0
   41.8798    6.0245   -0.3701 C   0  0  0  0  0  0  0  0  0  0  0  0
   42.2999    4.4826   -1.0752 S   0  0  0  0  0  0  0  0  0  0  0  0
   41.7121   -3.1160   -0.7096 C   0  0  0  0  0  0  0  0  0  0  0  0
   41.4610   -4.4840   -0.4023 C   0  0  0  0  0  0  0  0  0  0  0  0
   40.6839   -4.6668    0.7066 C   0  0  0  0  0  0  0  0  0  0  0  0
   40.2453   -3.1249    1.3995 S   0  0  0  0  0  0  0  0  0  0  0  0
   42.3155    7.3115   -1.0015 C   0  0  0  0  0  0  0  0  0  0  0  0
   40.2225   -5.9529    1.3211 C   0  0  0  0  0  0  0  0  0  0  0  0
   33.3651    1.8464   -1.2396 H   0  0  0  0  0  0  0  0  0  0  0  0
   35.8508    2.6025   -1.0784 H   0  0  0  0  0  0  0  0  0  0  0  0
   38.3840   -1.3977   -0.1803 H   0  0  0  0  0  0  0  0  0  0  0  0
   44.2307    2.7532    0.4980 H   0  0  0  0  0  0  0  0  0  0  0  0
   40.3476    4.1421    1.9501 H   0  0  0  0  0  0  0  0  0  0  0  0
   40.7753    6.6663    1.3646 H   0  0  0  0  0  0  0  0  0  0  0  0
   42.2977   -2.7871   -1.5595 H   0  0  0  0  0  0  0  0  0  0  0  0
   41.8430   -5.3098   -0.9917 H   0  0  0  0  0  0  0  0  0  0  0  0
   41.9193    7.4258   -2.0150 H   0  0  0  0  0  0  0  0  0  0  0  0
   43.4050    7.3886   -1.0666 H   0  0  0  0  0  0  0  0  0  0  0  0
   41.9580    8.1561   -0.4087 H   0  0  0  0  0  0  0  0  0  0  0  0
   40.5815   -6.0685    2.3482 H   0  0  0  0  0  0  0  0  0  0  0  0
   40.5993   -6.7980    0.7411 H   0  0  0  0  0  0  0  0  0  0  0  0
   39.1312   -6.0271    1.3463 H   0  0  0  0  0  0  0  0  0  0  0  0
   25.1815   -0.2610   -0.5531 C   0  0  0  0  0  0  0  0  0  0  0  0
   24.9391    1.0539   -0.8897 C   0  0  0  0  0  0  0  0  0  0  0  0
   23.5779    1.4184   -0.8108 C   0  0  0  0  0  0  0  0  0  0  0  0
   22.7502    0.3892   -0.4142 C   0  0  0  0  0  0  0  0  0  0  0  0
   23.6874   -1.0588   -0.1013 S   0  0  0  0  0  0  0  0  0  0  0  0
   25.7187    1.7332   -1.2134 H   0  0  0  0  0  0  0  0  0  0  0  0
   23.2082    2.4035   -1.0675 H   0  0  0  0  0  0  0  0  0  0  0  0
   45.8470    0.7143    0.6702 H   0  0  0  0  0  0  0  0  0  0  0  0
   30.9275   -4.1000   -0.4309 C   0  0  0  0  0  0  0  0  0  0  0  0
   29.6460   -4.6740   -0.5786 N   0  0  0  0  0  0  0  0  0  0  0  0
   28.3425   -4.1439   -0.4656 C   0  0  0  0  0  0  0  0  0  0  0  0
   31.8840   -4.8484   -0.3104 O   0  0  0  0  0  0  0  0  0  0  0  0
   29.6716   -6.1506   -0.6730 C   0  0  0  0  0  0  0  0  0  0  0  0
   27.4082   -4.9248   -0.3818 O   0  0  0  0  0  0  0  0  0  0  0  0
   28.7920   -6.4773   -1.2162 H   0  0  0  0  0  0  0  0  0  0  0  0
   29.6568   -6.6003    0.3219 H   0  0  0  0  0  0  0  0  0  0  0  0
   30.5838   -6.4487   -1.1772 H   0  0  0  0  0  0  0  0  0  0  0  0
    9.2010    1.5218    0.7242 C   0  0  0  0  0  0  0  0  0  0  0  0
    7.6749    0.6545    0.7543 S   0  0  0  0  0  0  0  0  0  0  0  0
    6.7539    2.1439    0.7369 C   0  0  0  0  0  0  0  0  0  0  0  0
    7.6003    3.2430    0.6914 C   0  0  0  0  0  0  0  0  0  0  0  0
    8.9739    2.8730    0.6825 C   0  0  0  0  0  0  0  0  0  0  0  0
    5.3299    2.1214    0.7325 C   0  0  0  0  0  0  0  0  0  0  0  0
    4.4495    3.1931    0.6811 C   0  0  0  0  0  0  0  0  0  0  0  0
    3.0884    2.7799    0.6636 C   0  0  0  0  0  0  0  0  0  0  0  0
    2.9038    1.4222    0.7048 C   0  0  0  0  0  0  0  0  0  0  0  0
    4.4563    0.6035    0.7452 S   0  0  0  0  0  0  0  0  0  0  0  0
    9.7566    3.6181    0.6668 H   0  0  0  0  0  0  0  0  0  0  0  0
    2.2827    3.4999    0.6424 H   0  0  0  0  0  0  0  0  0  0  0  0
   10.4535    0.8077    0.7410 C   0  0  0  0  0  0  0  0  0  0  0  0
   10.6955   -0.5088    1.0718 C   0  0  0  0  0  0  0  0  0  0  0  0
   12.0564   -0.8734    0.9904 C   0  0  0  0  0  0  0  0  0  0  0  0
   12.8844    0.1571    0.5976 C   0  0  0  0  0  0  0  0  0  0  0  0
   11.9476    1.6068    0.2915 S   0  0  0  0  0  0  0  0  0  0  0  0
   14.3177    0.1500    0.4273 C   0  0  0  0  0  0  0  0  0  0  0  0
   15.1679    1.2177    0.3529 C   0  0  0  0  0  0  0  0  0  0  0  0
   16.5426    0.8592    0.1873 C   0  0  0  0  0  0  0  0  0  0  0  0
   16.7210   -0.5533    0.1520 C   0  0  0  0  0  0  0  0  0  0  0  0
   15.1789   -1.3901    0.2876 S   0  0  0  0  0  0  0  0  0  0  0  0
   17.6653    1.7161    0.1225 C   0  0  0  0  0  0  0  0  0  0  0  0
   18.9133    1.0996    0.0300 C   0  0  0  0  0  0  0  0  0  0  0  0
   19.0917   -0.3129   -0.0052 C   0  0  0  0  0  0  0  0  0  0  0  0
   17.9690   -1.1698    0.0594 C   0  0  0  0  0  0  0  0  0  0  0  0
   20.4556    1.9363   -0.1055 S   0  0  0  0  0  0  0  0  0  0  0  0
   21.3167    0.3962   -0.2447 C   0  0  0  0  0  0  0  0  0  0  0  0
   20.4665   -0.6715   -0.1703 C   0  0  0  0  0  0  0  0  0  0  0  0
   18.0923   -2.6370    0.0290 C   0  0  0  0  0  0  0  0  0  0  0  0
   17.5420    3.1833    0.1529 C   0  0  0  0  0  0  0  0  0  0  0  0
   17.5540   -3.5175   -0.8710 C   0  0  0  0  0  0  0  0  0  0  0  0
   17.8451   -4.8814   -0.5804 C   0  0  0  0  0  0  0  0  0  0  0  0
   18.6004   -5.0567    0.5447 C   0  0  0  0  0  0  0  0  0  0  0  0
   18.9670   -3.5130    1.2747 S   0  0  0  0  0  0  0  0  0  0  0  0
   18.0808    4.0640    1.0525 C   0  0  0  0  0  0  0  0  0  0  0  0
   17.7895    5.4278    0.7618 C   0  0  0  0  0  0  0  0  0  0  0  0
   17.0337    5.6030   -0.3629 C   0  0  0  0  0  0  0  0  0  0  0  0
   16.6667    4.0592   -1.0925 S   0  0  0  0  0  0  0  0  0  0  0  0
   19.0924   -6.3366    1.1483 C   0  0  0  0  0  0  0  0  0  0  0  0
   16.5416    6.8828   -0.9666 C   0  0  0  0  0  0  0  0  0  0  0  0
    9.9158   -1.1890    1.3932 H   0  0  0  0  0  0  0  0  0  0  0  0
   12.4258   -1.8598    1.2427 H   0  0  0  0  0  0  0  0  0  0  0  0
   14.8342    2.2425    0.4486 H   0  0  0  0  0  0  0  0  0  0  0  0
   20.8003   -1.6962   -0.2658 H   0  0  0  0  0  0  0  0  0  0  0  0
   16.9799   -3.1941   -1.7309 H   0  0  0  0  0  0  0  0  0  0  0  0
   17.5078   -5.7093   -1.1936 H   0  0  0  0  0  0  0  0  0  0  0  0
   18.6554    3.7407    1.9121 H   0  0  0  0  0  0  0  0  0  0  0  0
   18.1272    6.2558    1.3747 H   0  0  0  0  0  0  0  0  0  0  0  0
   18.7134   -6.4830    2.1642 H   0  0  0  0  0  0  0  0  0  0  0  0
   20.1847   -6.3725    1.1990 H   0  0  0  0  0  0  0  0  0  0  0  0
   18.7601   -7.1839    0.5449 H   0  0  0  0  0  0  0  0  0  0  0  0
   16.9204    7.0290   -1.9826 H   0  0  0  0  0  0  0  0  0  0  0  0
   16.8741    7.7301   -0.3634 H   0  0  0  0  0  0  0  0  0  0  0  0
   15.4492    6.9188   -1.0170 H   0  0  0  0  0  0  0  0  0  0  0  0
    1.6744    0.6688    0.7140 C   0  0  0  0  0  0  0  0  0  0  0  0
    1.4722   -0.6548    1.0429 C   0  0  0  0  0  0  0  0  0  0  0  0
    0.1240   -1.0623    0.9531 C   0  0  0  0  0  0  0  0  0  0  0  0
   -0.7337   -0.0583    0.5557 C   0  0  0  0  0  0  0  0  0  0  0  0
    0.1586    1.4205    0.2558 S   0  0  0  0  0  0  0  0  0  0  0  0
    2.2711   -1.3102    1.3687 H   0  0  0  0  0  0  0  0  0  0  0  0
   -0.2155   -2.0600    1.2027 H   0  0  0  0  0  0  0  0  0  0  0  0
    7.2945    4.6928    0.6768 C   0  0  0  0  0  0  0  0  0  0  0  0
    5.9927    5.2230    0.8080 N   0  0  0  0  0  0  0  0  0  0  0  0
    4.7094    4.6518    0.6672 C   0  0  0  0  0  0  0  0  0  0  0  0
    8.2284    5.4734    0.5864 O   0  0  0  0  0  0  0  0  0  0  0  0
    5.9689    6.6987    0.9177 C   0  0  0  0  0  0  0  0  0  0  0  0
    3.7520    5.4024    0.5692 O   0  0  0  0  0  0  0  0  0  0  0  0
    5.0658    6.9916    1.4411 H   0  0  0  0  0  0  0  0  0  0  0  0
    5.9656    7.1583   -0.0728 H   0  0  0  0  0  0  0  0  0  0  0  0
    6.8581    7.0200    1.4484 H   0  0  0  0  0  0  0  0  0  0  0  0
  -14.2322   -1.6160   -0.6813 C   0  0  0  0  0  0  0  0  0  0  0  0
  -15.7842   -0.7967   -0.7261 S   0  0  0  0  0  0  0  0  0  0  0  0
  -16.6586   -2.3141   -0.7157 C   0  0  0  0  0  0  0  0  0  0  0  0
  -15.7787   -3.3863   -0.6615 C   0  0  0  0  0  0  0  0  0  0  0  0
  -14.4175   -2.9736   -0.6403 C   0  0  0  0  0  0  0  0  0  0  0  0
  -18.0824   -2.3359   -0.7244 C   0  0  0  0  0  0  0  0  0  0  0  0
  -18.9296   -3.4347   -0.6836 C   0  0  0  0  0  0  0  0  0  0  0  0
  -20.3030   -3.0639   -0.6792 C   0  0  0  0  0  0  0  0  0  0  0  0
  -20.5293   -1.7125   -0.7197 C   0  0  0  0  0  0  0  0  0  0  0  0
  -19.0026   -0.8460   -0.7428 S   0  0  0  0  0  0  0  0  0  0  0  0
  -13.6122   -3.6940   -0.6166 H   0  0  0  0  0  0  0  0  0  0  0  0
  -21.0861   -3.8087   -0.6674 H   0  0  0  0  0  0  0  0  0  0  0  0
  -13.0026   -0.8631   -0.6879 C   0  0  0  0  0  0  0  0  0  0  0  0
  -12.7996    0.4608   -1.0153 C   0  0  0  0  0  0  0  0  0  0  0  0
  -11.4515    0.8680   -0.9234 C   0  0  0  0  0  0  0  0  0  0  0  0
  -10.5944   -0.1366   -0.5259 C   0  0  0  0  0  0  0  0  0  0  0  0
  -11.4874   -1.6156   -0.2287 S   0  0  0  0  0  0  0  0  0  0  0  0
   -9.1633   -0.0846   -0.3452 C   0  0  0  0  0  0  0  0  0  0  0  0
   -8.2804   -1.1251   -0.2662 C   0  0  0  0  0  0  0  0  0  0  0  0
   -6.9189   -0.7235   -0.0902 C   0  0  0  0  0  0  0  0  0  0  0  0
   -6.7855    0.6938   -0.0515 C   0  0  0  0  0  0  0  0  0  0  0  0
   -8.3523    1.4816   -0.1969 S   0  0  0  0  0  0  0  0  0  0  0  0
   -5.7701   -1.5447   -0.0187 C   0  0  0  0  0  0  0  0  0  0  0  0
   -4.5429   -0.8891    0.0835 C   0  0  0  0  0  0  0  0  0  0  0  0
   -4.4096    0.5282    0.1222 C   0  0  0  0  0  0  0  0  0  0  0  0
   -5.5583    1.3493    0.0508 C   0  0  0  0  0  0  0  0  0  0  0  0
   -2.9760   -1.6769    0.2285 S   0  0  0  0  0  0  0  0  0  0  0  0
   -2.1650   -0.1106    0.3762 C   0  0  0  0  0  0  0  0  0  0  0  0
   -3.0480    0.9298    0.2977 C   0  0  0  0  0  0  0  0  0  0  0  0
   -5.4817    2.8196    0.0841 C   0  0  0  0  0  0  0  0  0  0  0  0
   -5.8468   -3.0149   -0.0519 C   0  0  0  0  0  0  0  0  0  0  0  0
   -6.0548    3.6815    0.9808 C   0  0  0  0  0  0  0  0  0  0  0  0
   -5.8049    5.0543    0.6939 C   0  0  0  0  0  0  0  0  0  0  0  0
   -5.0469    5.2549   -0.4251 C   0  0  0  0  0  0  0  0  0  0  0  0
   -4.6256    3.7246   -1.1538 S   0  0  0  0  0  0  0  0  0  0  0  0
   -5.2735   -3.8769   -0.9484 C   0  0  0  0  0  0  0  0  0  0  0  0
   -5.5236   -5.2497   -0.6615 C   0  0  0  0  0  0  0  0  0  0  0  0
   -6.2819   -5.4502    0.4573 C   0  0  0  0  0  0  0  0  0  0  0  0
   -6.7032   -3.9199    1.1858 S   0  0  0  0  0  0  0  0  0  0  0  0
   -4.5912    6.5506   -1.0235 C   0  0  0  0  0  0  0  0  0  0  0  0
   -6.7378   -6.7458    1.0557 C   0  0  0  0  0  0  0  0  0  0  0  0
  -13.5979    1.1168   -1.3414 H   0  0  0  0  0  0  0  0  0  0  0  0
  -11.1115    1.8659   -1.1716 H   0  0  0  0  0  0  0  0  0  0  0  0
   -8.5808   -2.1597   -0.3660 H   0  0  0  0  0  0  0  0  0  0  0  0
   -2.7475    1.9644    0.3971 H   0  0  0  0  0  0  0  0  0  0  0  0
   -6.6250    3.3388    1.8358 H   0  0  0  0  0  0  0  0  0  0  0  0
   -6.1731    5.8702    1.3053 H   0  0  0  0  0  0  0  0  0  0  0  0
   -4.7031   -3.5344   -1.8033 H   0  0  0  0  0  0  0  0  0  0  0  0
   -5.1552   -6.0657   -1.2728 H   0  0  0  0  0  0  0  0  0  0  0  0
   -4.9664    6.6860   -2.0424 H   0  0  0  0  0  0  0  0  0  0  0  0
   -3.5002    6.6216   -1.0652 H   0  0  0  0  0  0  0  0  0  0  0  0
   -4.9554    7.3861   -0.4222 H   0  0  0  0  0  0  0  0  0  0  0  0
   -6.3627   -6.8812    2.0747 H   0  0  0  0  0  0  0  0  0  0  0  0
   -6.3735   -7.5814    0.4545 H   0  0  0  0  0  0  0  0  0  0  0  0
   -7.8288   -6.8167    1.0972 H   0  0  0  0  0  0  0  0  0  0  0  0
  -21.7812   -0.9976   -0.7404 C   0  0  0  0  0  0  0  0  0  0  0  0
  -22.0202    0.3210   -1.0648 C   0  0  0  0  0  0  0  0  0  0  0  0
  -23.3813    0.6862   -0.9904 C   0  0  0  0  0  0  0  0  0  0  0  0
  -24.2126   -0.3461   -0.6095 C   0  0  0  0  0  0  0  0  0  0  0  0
  -23.2790   -1.7983   -0.3058 S   0  0  0  0  0  0  0  0  0  0  0  0
  -21.2379    1.0027   -1.3767 H   0  0  0  0  0  0  0  0  0  0  0  0
  -23.7483    1.6743   -1.2392 H   0  0  0  0  0  0  0  0  0  0  0  0
  -16.0394   -4.8448   -0.6477 C   0  0  0  0  0  0  0  0  0  0  0  0
  -17.3224   -5.4154   -0.7949 N   0  0  0  0  0  0  0  0  0  0  0  0
  -18.6246   -4.8846   -0.6702 C   0  0  0  0  0  0  0  0  0  0  0  0
  -15.0829   -5.5958   -0.5444 O   0  0  0  0  0  0  0  0  0  0  0  0
  -17.2992   -6.8910   -0.9050 C   0  0  0  0  0  0  0  0  0  0  0  0
  -19.5593   -5.6649   -0.5860 O   0  0  0  0  0  0  0  0  0  0  0  0
  -18.1839   -7.2112   -1.4438 H   0  0  0  0  0  0  0  0  0  0  0  0
  -17.3055   -7.3511    0.0853 H   0  0  0  0  0  0  0  0  0  0  0  0
  -16.3918   -7.1847   -1.4204 H   0  0  0  0  0  0  0  0  0  0  0  0
  -37.7689    0.7949    0.4226 C   0  0  0  0  0  0  0  0  0  0  0  0
  -39.2965   -0.0703    0.4254 S   0  0  0  0  0  0  0  0  0  0  0  0
  -40.2151    1.4205    0.4115 C   0  0  0  0  0  0  0  0  0  0  0  0
  -39.3671    2.5184    0.3879 C   0  0  0  0  0  0  0  0  0  0  0  0
  -37.9936    2.1466    0.3917 C   0  0  0  0  0  0  0  0  0  0  0  0
  -41.6398    1.4002    0.3875 C   0  0  0  0  0  0  0  0  0  0  0  0
  -42.5177    2.4736    0.3437 C   0  0  0  0  0  0  0  0  0  0  0  0
  -43.8805    2.0618    0.3052 C   0  0  0  0  0  0  0  0  0  0  0  0
  -44.0656    0.7057    0.3211 C   0  0  0  0  0  0  0  0  0  0  0  0
  -42.5159   -0.1155    0.3611 S   0  0  0  0  0  0  0  0  0  0  0  0
  -37.2098    2.8907    0.3928 H   0  0  0  0  0  0  0  0  0  0  0  0
  -44.6860    2.7822    0.2905 H   0  0  0  0  0  0  0  0  0  0  0  0
  -36.5176    0.0786    0.4473 C   0  0  0  0  0  0  0  0  0  0  0  0
  -36.2805   -1.2401    0.7724 C   0  0  0  0  0  0  0  0  0  0  0  0
  -34.9192   -1.6062    0.7015 C   0  0  0  0  0  0  0  0  0  0  0  0
  -34.0863   -0.5745    0.3227 C   0  0  0  0  0  0  0  0  0  0  0  0
  -35.0184    0.8783    0.0165 S   0  0  0  0  0  0  0  0  0  0  0  0
  -32.6515   -0.5821    0.1654 C   0  0  0  0  0  0  0  0  0  0  0  0
  -31.7994    0.4851    0.1072 C   0  0  0  0  0  0  0  0  0  0  0  0
  -30.4237    0.1261   -0.0498 C   0  0  0  0  0  0  0  0  0  0  0  0
  -30.2467   -1.2862   -0.0956 C   0  0  0  0  0  0  0  0  0  0  0  0
  -31.7911   -2.1221    0.0201 S   0  0  0  0  0  0  0  0  0  0  0  0
  -29.2996    0.9821   -0.0983 C   0  0  0  0  0  0  0  0  0  0  0  0
  -28.0516    0.3649   -0.1863 C   0  0  0  0  0  0  0  0  0  0  0  0
  -27.8746   -1.0474   -0.2321 C   0  0  0  0  0  0  0  0  0  0  0  0
  -28.9988   -1.9035   -0.1834 C   0  0  0  0  0  0  0  0  0  0  0  0
  -26.5075    1.2010   -0.3031 S   0  0  0  0  0  0  0  0  0  0  0  0
  -25.6471   -0.3389   -0.4494 C   0  0  0  0  0  0  0  0  0  0  0  0
  -26.4990   -1.4062   -0.3902 C   0  0  0  0  0  0  0  0  0  0  0  0
  -28.8768   -3.3705   -0.2253 C   0  0  0  0  0  0  0  0  0  0  0  0
  -29.4214    2.4492   -0.0564 C   0  0  0  0  0  0  0  0  0  0  0  0
  -29.4091   -4.2429   -1.1368 C   0  0  0  0  0  0  0  0  0  0  0  0
  -29.1216   -5.6095   -0.8554 C   0  0  0  0  0  0  0  0  0  0  0  0
  -28.3754   -5.7950    0.2740 C   0  0  0  0  0  0  0  0  0  0  0  0
  -28.0128   -4.2579    1.0198 S   0  0  0  0  0  0  0  0  0  0  0  0
  -28.8893    3.3214    0.8554 C   0  0  0  0  0  0  0  0  0  0  0  0
  -29.1765    4.6881    0.5741 C   0  0  0  0  0  0  0  0  0  0  0  0
  -29.9224    4.8738   -0.5555 C   0  0  0  0  0  0  0  0  0  0  0  0
  -30.2850    3.3368   -1.3016 S   0  0  0  0  0  0  0  0  0  0  0  0
  -27.8896   -7.0805    0.8708 C   0  0  0  0  0  0  0  0  0  0  0  0
  -30.4080    6.1594   -1.1522 C   0  0  0  0  0  0  0  0  0  0  0  0
  -37.0641   -1.9210    1.0824 H   0  0  0  0  0  0  0  0  0  0  0  0
  -34.5534   -2.5945    0.9512 H   0  0  0  0  0  0  0  0  0  0  0  0
  -32.1327    1.5094    0.2086 H   0  0  0  0  0  0  0  0  0  0  0  0
  -26.1657   -2.4305   -0.4921 H   0  0  0  0  0  0  0  0  0  0  0  0
  -29.9761   -3.9116   -1.9983 H   0  0  0  0  0  0  0  0  0  0  0  0
  -29.4550   -6.4318   -1.4781 H   0  0  0  0  0  0  0  0  0  0  0  0
  -28.3225    2.9899    1.7171 H   0  0  0  0  0  0  0  0  0  0  0  0
  -28.8432    5.5103    1.1970 H   0  0  0  0  0  0  0  0  0  0  0  0
  -28.2769   -7.2351    1.8823 H   0  0  0  0  0  0  0  0  0  0  0  0
  -26.7977   -7.1181    0.9300 H   0  0  0  0  0  0  0  0  0  0  0  0
  -28.2179   -7.9223    0.2576 H   0  0  0  0  0  0  0  0  0  0  0  0
  -30.0205    6.3140   -2.1637 H   0  0  0  0  0  0  0  0  0  0  0  0
  -30.0798    7.0011   -0.5389 H   0  0  0  0  0  0  0  0  0  0  0  0
  -31.4999    6.1971   -1.2116 H   0  0  0  0  0  0  0  0  0  0  0  0
  -45.2978   -0.0519    0.3039 C   0  0  0  0  0  0  0  0  0  0  0  0
  -45.5178   -1.3518    0.7005 C   0  0  0  0  0  0  0  0  0  0  0  0
  -46.8663   -1.7697    0.5473 C   0  0  0  0  0  0  0  0  0  0  0  0
  -47.6682   -0.7894    0.0364 C   0  0  0  0  0  0  0  0  0  0  0  0
  -46.7859    0.6653   -0.2820 S   0  0  0  0  0  0  0  0  0  0  0  0
  -44.7389   -1.9818    1.1131 H   0  0  0  0  0  0  0  0  0  0  0  0
  -47.2263   -2.7553    0.8145 H   0  0  0  0  0  0  0  0  0  0  0  0
  -39.6710    3.9687    0.3828 C   0  0  0  0  0  0  0  0  0  0  0  0
  -40.9724    4.4992    0.5140 N   0  0  0  0  0  0  0  0  0  0  0  0
  -42.2562    3.9317    0.3593 C   0  0  0  0  0  0  0  0  0  0  0  0
  -38.7354    4.7486    0.3038 O   0  0  0  0  0  0  0  0  0  0  0  0
  -40.9948    5.9733    0.6426 C   0  0  0  0  0  0  0  0  0  0  0  0
  -43.2122    4.6853    0.2709 O   0  0  0  0  0  0  0  0  0  0  0  0
  -41.8988    6.2605    1.1676 H   0  0  0  0  0  0  0  0  0  0  0  0
  -40.9953    6.4458   -0.3418 H   0  0  0  0  0  0  0  0  0  0  0  0
  -40.1066    6.2868    1.1795 H   0  0  0  0  0  0  0  0  0  0  0  0
  -48.7262   -0.8298   -0.1769 H   0  0  0  0  0  0  0  0  0  0  0  0
  1  2  1  0  0  0  0
  1  5  2  0  0  0  0
  1 13  4  0  0  0  0
  2  3  1  0  0  0  0
  3  4  4  0  0  0  0
  3  6  4  0  0  0  0
  4  5  4  0  0  0  0
  4 64  1  0  0  0  0
  5 11  1  0  0  0  0
  6  7  4  0  0  0  0
  6 10  1  0  0  0  0
  7  8  4  0  0  0  0
  7 66  1  0  0  0  0
  8  9  2  0  0  0  0
  8 12  1  0  0  0  0
  9 10  1  0  0  0  0
  9 56  4  0  0  0  0
 13 14  2  0  0  0  0
 13 17  1  0  0  0  0
 14 15  4  0  0  0  0
 14 42  1  0  0  0  0
 15 16  2  0  0  0  0
 15 43  1  0  0  0  0
 16 17  1  0  0  0  0
 16 18  4  0  0  0  0
 18 19  2  0  0  0  0
 18 22  1  0  0  0  0
 19 20  4  0  0  0  0
 19 44  1  0  0  0  0
 20 21  4  0  0  0  0
 20 23  4  0  0  0  0
 21 22  1  0  0  0  0
 21 26  4  0  0  0  0
 23 24  4  0  0  0  0
 23 31  1  0  0  0  0
 24 25  4  0  0  0  0
 24 27  1  0  0  0  0
 25 26  4  0  0  0  0
 25 29  4  0  0  0  0
 26 30  1  0  0  0  0
 27 28  1  0  0  0  0
 28 29  2  0  0  0  0
 28 63  1  0  0  0  0
 29 45  1  0  0  0  0
 30 32  2  0  0  0  0
 30 35  1  0  0  0  0
 31 36  2  0  0  0  0
 31 39  1  0  0  0  0
 32 33  4  0  0  0  0
 32 46  1  0  0  0  0
 33 34  2  0  0  0  0
 33 47  1  0  0  0  0
 34 35  1  0  0  0  0
 34 40  1  0  0  0  0
 36 37  4  0  0  0  0
 36 48  1  0  0  0  0
 37 38  2  0  0  0  0
 37 49  1  0  0  0  0
 38 39  1  0  0  0  0
 38 41  1  0  0  0  0
 40 50  1  0  0  0  0
 40 51  1  0  0  0  0
 40 52  1  0  0  0  0
 41 53  1  0  0  0  0
 41 54  1  0  0  0  0
 41 55  1  0  0  0  0
 56 57  2  0  0  0  0
 56 60  1  0  0  0  0
 57 58  4  0  0  0  0
 57 61  1  0  0  0  0
 58 59  2  0  0  0  0
 58 62  1  0  0  0  0
 59 60  1  0  0  0  0
 59100  4  0  0  0  0
 64 65  1  0  0  0  0
 64 67  2  0  0  0  0
 65 66  1  0  0  0  0
 65 68  1  0  0  0  0
 66 69  2  0  0  0  0
 68 70  1  0  0  0  0
 68 71  1  0  0  0  0
 68 72  1  0  0  0  0
 73 74  1  0  0  0  0
 73 77  2  0  0  0  0
 73 85  4  0  0  0  0
 74 75  1  0  0  0  0
 75 76  4  0  0  0  0
 75 78  4  0  0  0  0
 76 77  4  0  0  0  0
 76135  1  0  0  0  0
 77 83  1  0  0  0  0
 78 79  4  0  0  0  0
 78 82  1  0  0  0  0
 79 80  4  0  0  0  0
 79137  1  0  0  0  0
 80 81  2  0  0  0  0
 80 84  1  0  0  0  0
 81 82  1  0  0  0  0
 81128  4  0  0  0  0
 85 86  2  0  0  0  0
 85 89  1  0  0  0  0
 86 87  4  0  0  0  0
 86114  1  0  0  0  0
 87 88  2  0  0  0  0
 87115  1  0  0  0  0
 88 89  1  0  0  0  0
 88 90  4  0  0  0  0
 90 91  2  0  0  0  0
 90 94  1  0  0  0  0
 91 92  4  0  0  0  0
 91116  1  0  0  0  0
 92 93  4  0  0  0  0
 92 95  4  0  0  0  0
 93 94  1  0  0  0  0
 93 98  4  0  0  0  0
 95 96  4  0  0  0  0
 95103  1  0  0  0  0
 96 97  4  0  0  0  0
 96 99  1  0  0  0  0
 97 98  4  0  0  0  0
 97101  4  0  0  0  0
 98102  1  0  0  0  0
 99100  1  0  0  0  0
100101  2  0  0  0  0
101117  1  0  0  0  0
102104  2  0  0  0  0
102107  1  0  0  0  0
103108  2  0  0  0  0
103111  1  0  0  0  0
104105  4  0  0  0  0
104118  1  0  0  0  0
105106  2  0  0  0  0
105119  1  0  0  0  0
106107  1  0  0  0  0
106112  1  0  0  0  0
108109  4  0  0  0  0
108120  1  0  0  0  0
109110  2  0  0  0  0
109121  1  0  0  0  0
110111  1  0  0  0  0
110113  1  0  0  0  0
112122  1  0  0  0  0
112123  1  0  0  0  0
112124  1  0  0  0  0
113125  1  0  0  0  0
113126  1  0  0  0  0
113127  1  0  0  0  0
128129  2  0  0  0  0
128132  1  0  0  0  0
129130  4  0  0  0  0
129133  1  0  0  0  0
130131  2  0  0  0  0
130134  1  0  0  0  0
131132  1  0  0  0  0
131171  4  0  0  0  0
135136  1  0  0  0  0
135138  2  0  0  0  0
136137  1  0  0  0  0
136139  1  0  0  0  0
137140  2  0  0  0  0
139141  1  0  0  0  0
139142  1  0  0  0  0
139143  1  0  0  0  0
144145  1  0  0  0  0
144148  2  0  0  0  0
144156  4  0  0  0  0
145146  1  0  0  0  0
146147  4  0  0  0  0
146149  4  0  0  0  0
147148  4  0  0  0  0
147206  1  0  0  0  0
148154  1  0  0  0  0
149150  4  0  0  0  0
149153  1  0  0  0  0
150151  4  0  0  0  0
150208  1  0  0  0  0
151152  2  0  0  0  0
151155  1  0  0  0  0
152153  1  0  0  0  0
152199  4  0  0  0  0
156157  2  0  0  0  0
156160  1  0  0  0  0
157158  4  0  0  0  0
157185  1  0  0  0  0
158159  2  0  0  0  0
158186  1  0  0  0  0
159160  1  0  0  0  0
159161  4  0  0  0  0
161162  2  0  0  0  0
161165  1  0  0  0  0
162163  4  0  0  0  0
162187  1  0  0  0  0
163164  4  0  0  0  0
163166  4  0  0  0  0
164165  1  0  0  0  0
164169  4  0  0  0  0
166167  4  0  0  0  0
166174  1  0  0  0  0
167168  4  0  0  0  0
167170  1  0  0  0  0
168169  4  0  0  0  0
168172  4  0  0  0  0
169173  1  0  0  0  0
170171  1  0  0  0  0
171172  2  0  0  0  0
172188  1  0  0  0  0
173175  2  0  0  0  0
173178  1  0  0  0  0
174179  2  0  0  0  0
174182  1  0  0  0  0
175176  4  0  0  0  0
175189  1  0  0  0  0
176177  2  0  0  0  0
176190  1  0  0  0  0
177178  1  0  0  0  0
177183  1  0  0  0  0
179180  4  0  0  0  0
179191  1  0  0  0  0
180181  2  0  0  0  0
180192  1  0  0  0  0
181182  1  0  0  0  0
181184  1  0  0  0  0
183193  1  0  0  0  0
183194  1  0  0  0  0
183195  1  0  0  0  0
184196  1  0  0  0  0
184197  1  0  0  0  0
184198  1  0  0  0  0
199200  2  0  0  0  0
199203  1  0  0  0  0
200201  4  0  0  0  0
200204  1  0  0  0  0
201202  2  0  0  0  0
201205  1  0  0  0  0
202203  1  0  0  0  0
202242  4  0  0  0  0
206207  1  0  0  0  0
206209  2  0  0  0  0
207208  1  0  0  0  0
207210  1  0  0  0  0
208211  2  0  0  0  0
210212  1  0  0  0  0
210213  1  0  0  0  0
210214  1  0  0  0  0
215216  1  0  0  0  0
215219  2  0  0  0  0
215227  4  0  0  0  0
216217  1  0  0  0  0
217218  4  0  0  0  0
217220  4  0  0  0  0
218219  4  0  0  0  0
218277  1  0  0  0  0
219225  1  0  0  0  0
220221  4  0  0  0  0
220224  1  0  0  0  0
221222  4  0  0  0  0
221279  1  0  0  0  0
222223  2  0  0  0  0
222226  1  0  0  0  0
223224  1  0  0  0  0
223270  4  0  0  0  0
227228  2  0  0  0  0
227231  1  0  0  0  0
228229  4  0  0  0  0
228256  1  0  0  0  0
229230  2  0  0  0  0
229257  1  0  0  0  0
230231  1  0  0  0  0
230232  4  0  0  0  0
232233  2  0  0  0  0
232236  1  0  0  0  0
233234  4  0  0  0  0
233258  1  0  0  0  0
234235  4  0  0  0  0
234237  4  0  0  0  0
235236  1  0  0  0  0
235240  4  0  0  0  0
237238  4  0  0  0  0
237245  1  0  0  0  0
238239  4  0  0  0  0
238241  1  0  0  0  0
239240  4  0  0  0  0
239243  4  0  0  0  0
240244  1  0  0  0  0
241242  1  0  0  0  0
242243  2  0  0  0  0
243259  1  0  0  0  0
244246  2  0  0  0  0
244249  1  0  0  0  0
245250  2  0  0  0  0
245253  1  0  0  0  0
246247  4  0  0  0  0
246260  1  0  0  0  0
247248  2  0  0  0  0
247261  1  0  0  0  0
248249  1  0  0  0  0
248254  1  0  0  0  0
250251  4  0  0  0  0
250262  1  0  0  0  0
251252  2  0  0  0  0
251263  1  0  0  0  0
252253  1  0  0  0  0
252255  1  0  0  0  0
254264  1  0  0  0  0
254265  1  0  0  0  0
254266  1  0  0  0  0
255267  1  0  0  0  0
255268  1  0  0  0  0
255269  1  0  0  0  0
270271  2  0  0  0  0
270274  1  0  0  0  0
271272  4  0  0  0  0
271275  1  0  0  0  0
272273  2  0  0  0  0
272276  1  0  0  0  0
273274  1  0  0  0  0
273286  1  0  0  0  0
277278  1  0  0  0  0
277280  2  0  0  0  0
278279  1  0  0  0  0
278281  1  0  0  0  0
279282  2  0  0  0  0
281283  1  0  0  0  0
281284  1  0  0  0  0
281285  1  0  0  0  0
M  END
