# Supplementary material for: Design Principles for the Acceptor Units in Donor–Acceptor Conjugated Polymers
Source: ACS Omega. 2022 Oct 18;7(43):38969–78. doi: 10.1021/acsomega.2c04713 (PMC9631416; doi:10.1021/acsomega.2c04713)
Supplement: Supplementary file 2 — ao2c04713_si_002.zip [file ao2c04713_si_002.zip › mol-acceptors/A5.mol]

Title Card Required

Created by GaussView 6.0.16
250285  0  0  0  0  0  0  0  0  0    0
  -32.3650   -0.1523   -0.0969 C   0  0  0  0  0  0  0  0  0  0  0  0
  -30.9898   -1.2296    0.0310 S   0  0  0  0  0  0  0  0  0  0  0  0
  -29.9370    0.1779    0.0029 C   0  0  0  0  0  0  0  0  0  0  0  0
  -30.5618    1.3237   -0.0802 N   0  0  0  0  0  0  0  0  0  0  0  0
  -31.9067    1.1490   -0.1369 C   0  0  0  0  0  0  0  0  0  0  0  0
  -28.5038    0.0341    0.0668 C   0  0  0  0  0  0  0  0  0  0  0  0
  -27.8787   -1.1114    0.1520 N   0  0  0  0  0  0  0  0  0  0  0  0
  -26.5340   -0.9362    0.2081 C   0  0  0  0  0  0  0  0  0  0  0  0
  -26.0758    0.3650    0.1651 C   0  0  0  0  0  0  0  0  0  0  0  0
  -27.4514    1.4419    0.0360 S   0  0  0  0  0  0  0  0  0  0  0  0
  -32.5462    2.0182   -0.2276 H   0  0  0  0  0  0  0  0  0  0  0  0
  -25.8945   -1.8055    0.2999 H   0  0  0  0  0  0  0  0  0  0  0  0
  -33.7219   -0.6388   -0.1445 C   0  0  0  0  0  0  0  0  0  0  0  0
  -34.1780   -1.9033   -0.4479 C   0  0  0  0  0  0  0  0  0  0  0  0
  -35.5847   -2.0230   -0.4156 C   0  0  0  0  0  0  0  0  0  0  0  0
  -36.2348   -0.8528   -0.0878 C   0  0  0  0  0  0  0  0  0  0  0  0
  -35.0707    0.4214    0.2210 S   0  0  0  0  0  0  0  0  0  0  0  0
  -37.6535   -0.6056    0.0211 C   0  0  0  0  0  0  0  0  0  0  0  0
  -38.3082    0.5930    0.0216 C   0  0  0  0  0  0  0  0  0  0  0  0
  -39.7313    0.4825    0.1406 C   0  0  0  0  0  0  0  0  0  0  0  0
  -40.1511   -0.8761    0.2174 C   0  0  0  0  0  0  0  0  0  0  0  0
  -38.7720   -1.9692    0.1785 S   0  0  0  0  0  0  0  0  0  0  0  0
  -40.6905    1.5182    0.1271 C   0  0  0  0  0  0  0  0  0  0  0  0
  -42.0316    1.1282    0.1883 C   0  0  0  0  0  0  0  0  0  0  0  0
  -42.4495   -0.2302    0.2667 C   0  0  0  0  0  0  0  0  0  0  0  0
  -41.4892   -1.2657    0.2778 C   0  0  0  0  0  0  0  0  0  0  0  0
  -43.4144    2.2178    0.2414 S   0  0  0  0  0  0  0  0  0  0  0  0
  -44.5060    0.8596    0.3731 C   0  0  0  0  0  0  0  0  0  0  0  0
  -43.8804   -0.3410    0.3758 C   0  0  0  0  0  0  0  0  0  0  0  0
  -41.8616   -2.6896    0.3522 C   0  0  0  0  0  0  0  0  0  0  0  0
  -40.3163    2.9405    0.0504 C   0  0  0  0  0  0  0  0  0  0  0  0
  -41.5286   -3.6071    1.3122 C   0  0  0  0  0  0  0  0  0  0  0  0
  -42.0282   -4.9157    1.0506 C   0  0  0  0  0  0  0  0  0  0  0  0
  -42.7397   -5.0121   -0.1117 C   0  0  0  0  0  0  0  0  0  0  0  0
  -42.8022   -3.4617   -0.9138 S   0  0  0  0  0  0  0  0  0  0  0  0
  -40.6701    3.8636   -0.8970 C   0  0  0  0  0  0  0  0  0  0  0  0
  -40.1606    5.1693   -0.6421 C   0  0  0  0  0  0  0  0  0  0  0  0
  -39.4210    5.2589    0.5032 C   0  0  0  0  0  0  0  0  0  0  0  0
  -39.3435    3.7051    1.2971 S   0  0  0  0  0  0  0  0  0  0  0  0
  -43.4034   -6.2189   -0.7016 C   0  0  0  0  0  0  0  0  0  0  0  0
  -38.7404    6.4613    1.0824 C   0  0  0  0  0  0  0  0  0  0  0  0
  -33.5160   -2.7180   -0.7154 H   0  0  0  0  0  0  0  0  0  0  0  0
  -36.1108   -2.9386   -0.6563 H   0  0  0  0  0  0  0  0  0  0  0  0
  -37.7991    1.5404   -0.0961 H   0  0  0  0  0  0  0  0  0  0  0  0
  -44.4013   -1.2847    0.4628 H   0  0  0  0  0  0  0  0  0  0  0  0
  -40.9536   -3.3463    2.1925 H   0  0  0  0  0  0  0  0  0  0  0  0
  -41.8669   -5.7609    1.7100 H   0  0  0  0  0  0  0  0  0  0  0  0
  -41.2668    3.6084   -1.7644 H   0  0  0  0  0  0  0  0  0  0  0  0
  -40.3352    6.0178   -1.2939 H   0  0  0  0  0  0  0  0  0  0  0  0
  -42.9953   -6.4719   -1.6848 H   0  0  0  0  0  0  0  0  0  0  0  0
  -44.4816   -6.0764   -0.8227 H   0  0  0  0  0  0  0  0  0  0  0  0
  -43.2541   -7.0816   -0.0489 H   0  0  0  0  0  0  0  0  0  0  0  0
  -39.1249    6.7112    2.0759 H   0  0  0  0  0  0  0  0  0  0  0  0
  -38.9025    7.3271    0.4369 H   0  0  0  0  0  0  0  0  0  0  0  0
  -37.6602    6.3154    1.1778 H   0  0  0  0  0  0  0  0  0  0  0  0
   -8.6251   -0.2238   -0.3025 C   0  0  0  0  0  0  0  0  0  0  0  0
   -7.2519   -1.2942   -0.1116 S   0  0  0  0  0  0  0  0  0  0  0  0
   -6.1981    0.1100   -0.1976 C   0  0  0  0  0  0  0  0  0  0  0  0
   -6.8213    1.2509   -0.3405 N   0  0  0  0  0  0  0  0  0  0  0  0
   -8.1657    1.0740   -0.4003 C   0  0  0  0  0  0  0  0  0  0  0  0
   -4.7656   -0.0313   -0.1143 C   0  0  0  0  0  0  0  0  0  0  0  0
   -4.1428   -1.1718    0.0327 N   0  0  0  0  0  0  0  0  0  0  0  0
   -2.7985   -0.9953    0.0918 C   0  0  0  0  0  0  0  0  0  0  0  0
   -2.3381    0.3018   -0.0112 C   0  0  0  0  0  0  0  0  0  0  0  0
   -3.7112    1.3723   -0.2051 S   0  0  0  0  0  0  0  0  0  0  0  0
   -8.8038    1.9382   -0.5380 H   0  0  0  0  0  0  0  0  0  0  0  0
   -2.1610   -1.8597    0.2315 H   0  0  0  0  0  0  0  0  0  0  0  0
   -9.9818   -0.7115   -0.3387 C   0  0  0  0  0  0  0  0  0  0  0  0
  -10.4364   -1.9877   -0.5917 C   0  0  0  0  0  0  0  0  0  0  0  0
  -11.8431   -2.1058   -0.5639 C   0  0  0  0  0  0  0  0  0  0  0  0
  -12.4952   -0.9226   -0.2897 C   0  0  0  0  0  0  0  0  0  0  0  0
  -11.3324    0.3635   -0.0276 S   0  0  0  0  0  0  0  0  0  0  0  0
  -13.9139   -0.6716   -0.2002 C   0  0  0  0  0  0  0  0  0  0  0  0
  -14.5676    0.5283   -0.2331 C   0  0  0  0  0  0  0  0  0  0  0  0
  -15.9900    0.4220   -0.1238 C   0  0  0  0  0  0  0  0  0  0  0  0
  -16.4133   -0.9336   -0.0190 C   0  0  0  0  0  0  0  0  0  0  0  0
  -15.0360   -2.0290   -0.0219 S   0  0  0  0  0  0  0  0  0  0  0  0
  -16.9484    1.4604   -0.1682 C   0  0  0  0  0  0  0  0  0  0  0  0
  -18.2877    1.0741   -0.1095 C   0  0  0  0  0  0  0  0  0  0  0  0
  -18.7109   -0.2816   -0.0055 C   0  0  0  0  0  0  0  0  0  0  0  0
  -17.7525   -1.3199    0.0392 C   0  0  0  0  0  0  0  0  0  0  0  0
  -19.6651    2.1694   -0.1048 S   0  0  0  0  0  0  0  0  0  0  0  0
  -20.7869    0.8119    0.0739 C   0  0  0  0  0  0  0  0  0  0  0  0
  -20.1333   -0.3881    0.1046 C   0  0  0  0  0  0  0  0  0  0  0  0
  -18.1299   -2.7396    0.1443 C   0  0  0  0  0  0  0  0  0  0  0  0
  -16.5711    2.8802   -0.2730 C   0  0  0  0  0  0  0  0  0  0  0  0
  -17.7965   -3.6386    1.1219 C   0  0  0  0  0  0  0  0  0  0  0  0
  -18.3028   -4.9499    0.8895 C   0  0  0  0  0  0  0  0  0  0  0  0
  -19.0197   -5.0673   -0.2676 C   0  0  0  0  0  0  0  0  0  0  0  0
  -19.0792   -3.5339   -1.1017 S   0  0  0  0  0  0  0  0  0  0  0  0
  -16.9061    3.7798   -1.2495 C   0  0  0  0  0  0  0  0  0  0  0  0
  -16.3996    5.0909   -1.0170 C   0  0  0  0  0  0  0  0  0  0  0  0
  -15.6810    5.2077    0.1391 C   0  0  0  0  0  0  0  0  0  0  0  0
  -15.6201    3.6738    0.9721 S   0  0  0  0  0  0  0  0  0  0  0  0
  -19.6914   -6.2829   -0.8295 C   0  0  0  0  0  0  0  0  0  0  0  0
  -15.0088    6.4231    0.7009 C   0  0  0  0  0  0  0  0  0  0  0  0
   -9.7729   -2.8130   -0.8201 H   0  0  0  0  0  0  0  0  0  0  0  0
  -12.3675   -3.0311   -0.7689 H   0  0  0  0  0  0  0  0  0  0  0  0
  -14.0565    1.4725   -0.3669 H   0  0  0  0  0  0  0  0  0  0  0  0
  -20.6444   -1.3321    0.2391 H   0  0  0  0  0  0  0  0  0  0  0  0
  -17.2179   -3.3621    1.9950 H   0  0  0  0  0  0  0  0  0  0  0  0
  -18.1428   -5.7818    1.5660 H   0  0  0  0  0  0  0  0  0  0  0  0
  -17.4860    3.5038   -2.1219 H   0  0  0  0  0  0  0  0  0  0  0  0
  -16.5608    5.9233   -1.6926 H   0  0  0  0  0  0  0  0  0  0  0  0
  -19.2888   -6.5578   -1.8091 H   0  0  0  0  0  0  0  0  0  0  0  0
  -20.7693   -6.1379   -0.9488 H   0  0  0  0  0  0  0  0  0  0  0  0
  -19.5429   -7.1326   -0.1597 H   0  0  0  0  0  0  0  0  0  0  0  0
  -15.4102    6.6973    1.6811 H   0  0  0  0  0  0  0  0  0  0  0  0
  -15.1582    7.2731    0.0318 H   0  0  0  0  0  0  0  0  0  0  0  0
  -13.9307    6.2782    0.8188 H   0  0  0  0  0  0  0  0  0  0  0  0
  -24.7190    0.8513    0.2113 C   0  0  0  0  0  0  0  0  0  0  0  0
  -24.2637    2.1220    0.4902 C   0  0  0  0  0  0  0  0  0  0  0  0
  -22.8570    2.2403    0.4645 C   0  0  0  0  0  0  0  0  0  0  0  0
  -22.2054    1.0627    0.1667 C   0  0  0  0  0  0  0  0  0  0  0  0
  -23.3685   -0.2175   -0.1214 S   0  0  0  0  0  0  0  0  0  0  0  0
  -24.9267    2.9430    0.7348 H   0  0  0  0  0  0  0  0  0  0  0  0
  -22.3321    3.1608    0.6886 H   0  0  0  0  0  0  0  0  0  0  0  0
   15.1151   -0.3316   -0.2496 C   0  0  0  0  0  0  0  0  0  0  0  0
   16.4853   -1.3900    0.0157 S   0  0  0  0  0  0  0  0  0  0  0  0
   17.5415    0.0062   -0.1426 C   0  0  0  0  0  0  0  0  0  0  0  0
   16.9208    1.1372   -0.3574 N   0  0  0  0  0  0  0  0  0  0  0  0
   15.5769    0.9579   -0.4189 C   0  0  0  0  0  0  0  0  0  0  0  0
   18.9730   -0.1308   -0.0389 C   0  0  0  0  0  0  0  0  0  0  0  0
   19.5934   -1.2612    0.1791 N   0  0  0  0  0  0  0  0  0  0  0  0
   20.9374   -1.0824    0.2394 C   0  0  0  0  0  0  0  0  0  0  0  0
   21.3998    0.2065    0.0654 C   0  0  0  0  0  0  0  0  0  0  0  0
   20.0296    1.2646   -0.2018 S   0  0  0  0  0  0  0  0  0  0  0  0
   14.9410    1.8129   -0.6125 H   0  0  0  0  0  0  0  0  0  0  0  0
   21.5728   -1.9374    0.4345 H   0  0  0  0  0  0  0  0  0  0  0  0
   13.7582   -0.8198   -0.2699 C   0  0  0  0  0  0  0  0  0  0  0  0
   13.3043   -2.1085   -0.4503 C   0  0  0  0  0  0  0  0  0  0  0  0
   11.8973   -2.2235   -0.4299 C   0  0  0  0  0  0  0  0  0  0  0  0
   11.2441   -1.0254   -0.2342 C   0  0  0  0  0  0  0  0  0  0  0  0
   12.4061    0.2732   -0.0380 S   0  0  0  0  0  0  0  0  0  0  0  0
    9.8250   -0.7680   -0.1752 C   0  0  0  0  0  0  0  0  0  0  0  0
    9.1737    0.4284   -0.2880 C   0  0  0  0  0  0  0  0  0  0  0  0
    7.7501    0.3305   -0.1880 C   0  0  0  0  0  0  0  0  0  0  0  0
    7.3234   -1.0157   -0.0056 C   0  0  0  0  0  0  0  0  0  0  0  0
    8.6986   -2.1108    0.0731 S   0  0  0  0  0  0  0  0  0  0  0  0
    6.7940    1.3653   -0.3059 C   0  0  0  0  0  0  0  0  0  0  0  0
    5.4535    0.9848   -0.2384 C   0  0  0  0  0  0  0  0  0  0  0  0
    5.0268   -0.3616   -0.0570 C   0  0  0  0  0  0  0  0  0  0  0  0
    5.9829   -1.3963    0.0613 C   0  0  0  0  0  0  0  0  0  0  0  0
    4.0781    2.0799   -0.3153 S   0  0  0  0  0  0  0  0  0  0  0  0
    2.9521    0.7369   -0.0671 C   0  0  0  0  0  0  0  0  0  0  0  0
    3.6032   -0.4597    0.0436 C   0  0  0  0  0  0  0  0  0  0  0  0
    5.6018   -2.8066    0.2487 C   0  0  0  0  0  0  0  0  0  0  0  0
    7.1751    2.7756   -0.4929 C   0  0  0  0  0  0  0  0  0  0  0  0
    5.9217   -3.6442    1.2836 C   0  0  0  0  0  0  0  0  0  0  0  0
    5.4157   -4.9667    1.1261 C   0  0  0  0  0  0  0  0  0  0  0  0
    4.7126   -5.1541   -0.0303 C   0  0  0  0  0  0  0  0  0  0  0  0
    4.6660   -3.6748   -0.9576 S   0  0  0  0  0  0  0  0  0  0  0  0
    6.8538    3.6139   -1.5269 C   0  0  0  0  0  0  0  0  0  0  0  0
    7.3600    4.9362   -1.3692 C   0  0  0  0  0  0  0  0  0  0  0  0
    8.0648    5.1229   -0.2138 C   0  0  0  0  0  0  0  0  0  0  0  0
    8.1125    3.6430    0.7126 S   0  0  0  0  0  0  0  0  0  0  0  0
    4.0457   -6.4013   -0.5248 C   0  0  0  0  0  0  0  0  0  0  0  0
    8.7324    6.3698    0.2806 C   0  0  0  0  0  0  0  0  0  0  0  0
   13.9688   -2.9466   -0.6219 H   0  0  0  0  0  0  0  0  0  0  0  0
   11.3736   -3.1589   -0.5843 H   0  0  0  0  0  0  0  0  0  0  0  0
    9.6879    1.3622   -0.4733 H   0  0  0  0  0  0  0  0  0  0  0  0
    3.0890   -1.3934    0.2295 H   0  0  0  0  0  0  0  0  0  0  0  0
    6.4902   -3.3153    2.1450 H   0  0  0  0  0  0  0  0  0  0  0  0
    5.5660   -5.7557    1.8542 H   0  0  0  0  0  0  0  0  0  0  0  0
    6.2841    3.2855   -2.3878 H   0  0  0  0  0  0  0  0  0  0  0  0
    7.2087    5.7257   -2.0966 H   0  0  0  0  0  0  0  0  0  0  0  0
    4.4602   -6.7364   -1.4803 H   0  0  0  0  0  0  0  0  0  0  0  0
    2.9696   -6.2626   -0.6666 H   0  0  0  0  0  0  0  0  0  0  0  0
    4.1840   -7.2082    0.1979 H   0  0  0  0  0  0  0  0  0  0  0  0
    8.3192    6.7044    1.2369 H   0  0  0  0  0  0  0  0  0  0  0  0
    8.5931    7.1771   -0.4414 H   0  0  0  0  0  0  0  0  0  0  0  0
    9.8086    6.2310    0.4209 H   0  0  0  0  0  0  0  0  0  0  0  0
   -0.9812    0.7885    0.0227 C   0  0  0  0  0  0  0  0  0  0  0  0
   -0.5269    2.0725    0.2342 C   0  0  0  0  0  0  0  0  0  0  0  0
    0.8802    2.1877    0.2178 C   0  0  0  0  0  0  0  0  0  0  0  0
    1.5331    0.9943   -0.0050 C   0  0  0  0  0  0  0  0  0  0  0  0
    0.3712   -0.2990   -0.2331 S   0  0  0  0  0  0  0  0  0  0  0  0
   -1.1911    2.9069    0.4238 H   0  0  0  0  0  0  0  0  0  0  0  0
    1.4042    3.1188    0.3952 H   0  0  0  0  0  0  0  0  0  0  0  0
   38.8538   -0.4448   -0.0399 C   0  0  0  0  0  0  0  0  0  0  0  0
   40.2224   -1.4916    0.2758 S   0  0  0  0  0  0  0  0  0  0  0  0
   41.2797   -0.1032    0.0659 C   0  0  0  0  0  0  0  0  0  0  0  0
   40.6608    1.0178   -0.1982 N   0  0  0  0  0  0  0  0  0  0  0  0
   39.3168    0.8363   -0.2601 C   0  0  0  0  0  0  0  0  0  0  0  0
   42.7111   -0.2360    0.1877 C   0  0  0  0  0  0  0  0  0  0  0  0
   43.3290   -1.3585    0.4462 N   0  0  0  0  0  0  0  0  0  0  0  0
   44.6754   -1.1810    0.4904 C   0  0  0  0  0  0  0  0  0  0  0  0
   45.1383    0.0982    0.2688 C   0  0  0  0  0  0  0  0  0  0  0  0
   43.7694    1.1535   -0.0070 S   0  0  0  0  0  0  0  0  0  0  0  0
   38.6824    1.6827   -0.4925 H   0  0  0  0  0  0  0  0  0  0  0  0
   45.3129   -2.0367    0.6754 H   0  0  0  0  0  0  0  0  0  0  0  0
   37.4966   -0.9332   -0.0470 C   0  0  0  0  0  0  0  0  0  0  0  0
   37.0430   -2.2282   -0.1748 C   0  0  0  0  0  0  0  0  0  0  0  0
   35.6357   -2.3418   -0.1572 C   0  0  0  0  0  0  0  0  0  0  0  0
   34.9823   -1.1362   -0.0166 C   0  0  0  0  0  0  0  0  0  0  0  0
   36.1439    0.1691    0.1309 S   0  0  0  0  0  0  0  0  0  0  0  0
   33.5630   -0.8756    0.0228 C   0  0  0  0  0  0  0  0  0  0  0  0
   32.9132    0.3138   -0.1540 C   0  0  0  0  0  0  0  0  0  0  0  0
   31.4890    0.2217   -0.0563 C   0  0  0  0  0  0  0  0  0  0  0  0
   31.0604   -1.1133    0.1925 C   0  0  0  0  0  0  0  0  0  0  0  0
   32.4346   -2.2035    0.3339 S   0  0  0  0  0  0  0  0  0  0  0  0
   30.5342    1.2493   -0.2322 C   0  0  0  0  0  0  0  0  0  0  0  0
   29.1931    0.8734   -0.1522 C   0  0  0  0  0  0  0  0  0  0  0  0
   28.7646   -0.4617    0.0960 C   0  0  0  0  0  0  0  0  0  0  0  0
   29.7194   -1.4893    0.2723 C   0  0  0  0  0  0  0  0  0  0  0  0
   27.8189    1.9637   -0.2927 S   0  0  0  0  0  0  0  0  0  0  0  0
   26.6907    0.6357    0.0183 C   0  0  0  0  0  0  0  0  0  0  0  0
   27.3404   -0.5540    0.1939 C   0  0  0  0  0  0  0  0  0  0  0  0
   29.3364   -2.8879    0.5304 C   0  0  0  0  0  0  0  0  0  0  0  0
   30.9172    2.6480   -0.4900 C   0  0  0  0  0  0  0  0  0  0  0  0
   29.6500   -3.6707    1.6092 C   0  0  0  0  0  0  0  0  0  0  0  0
   29.1439   -4.9993    1.5180 C   0  0  0  0  0  0  0  0  0  0  0  0
   28.4468   -5.2463    0.3692 C   0  0  0  0  0  0  0  0  0  0  0  0
   28.4065   -3.8172   -0.6341 S   0  0  0  0  0  0  0  0  0  0  0  0
   30.6032    3.4311   -1.5685 C   0  0  0  0  0  0  0  0  0  0  0  0
   31.1094    4.7597   -1.4770 C   0  0  0  0  0  0  0  0  0  0  0  0
   31.8070    5.0062   -0.3284 C   0  0  0  0  0  0  0  0  0  0  0  0
   31.8476    3.5768    0.6744 S   0  0  0  0  0  0  0  0  0  0  0  0
   27.7818   -6.5172   -0.0634 C   0  0  0  0  0  0  0  0  0  0  0  0
   32.4723    6.2769    0.1044 C   0  0  0  0  0  0  0  0  0  0  0  0
   37.7080   -3.0731   -0.3067 H   0  0  0  0  0  0  0  0  0  0  0  0
   35.1123   -3.2827   -0.2749 H   0  0  0  0  0  0  0  0  0  0  0  0
   33.4290    1.2366   -0.3844 H   0  0  0  0  0  0  0  0  0  0  0  0
   26.8245   -1.4766    0.4246 H   0  0  0  0  0  0  0  0  0  0  0  0
   30.2142   -3.2976    2.4554 H   0  0  0  0  0  0  0  0  0  0  0  0
   29.2897   -5.7494    2.2870 H   0  0  0  0  0  0  0  0  0  0  0  0
   30.0387    3.0583   -2.4146 H   0  0  0  0  0  0  0  0  0  0  0  0
   30.9634    5.5101   -2.2457 H   0  0  0  0  0  0  0  0  0  0  0  0
   28.2016   -6.9020   -0.9977 H   0  0  0  0  0  0  0  0  0  0  0  0
   26.7067   -6.3856   -0.2186 H   0  0  0  0  0  0  0  0  0  0  0  0
   27.9152   -7.2854    0.7011 H   0  0  0  0  0  0  0  0  0  0  0  0
   32.0530    6.6615    1.0390 H   0  0  0  0  0  0  0  0  0  0  0  0
   32.3388    7.0454   -0.6599 H   0  0  0  0  0  0  0  0  0  0  0  0
   33.5475    6.1451    0.2591 H   0  0  0  0  0  0  0  0  0  0  0  0
   22.7570    0.6936    0.0824 C   0  0  0  0  0  0  0  0  0  0  0  0
   23.2110    1.9866    0.2302 C   0  0  0  0  0  0  0  0  0  0  0  0
   24.6182    2.1001    0.2162 C   0  0  0  0  0  0  0  0  0  0  0  0
   25.2715    0.8965    0.0590 C   0  0  0  0  0  0  0  0  0  0  0  0
   24.1099   -0.4063   -0.1091 S   0  0  0  0  0  0  0  0  0  0  0  0
   22.5463    2.8299    0.3729 H   0  0  0  0  0  0  0  0  0  0  0  0
   25.1419    3.0389    0.3487 H   0  0  0  0  0  0  0  0  0  0  0  0
  -45.5680    1.0472    0.4437 H   0  0  0  0  0  0  0  0  0  0  0  0
   46.5007    0.5844    0.2501 C   0  0  0  0  0  0  0  0  0  0  0  0
   47.0096    1.7047   -0.3660 C   0  0  0  0  0  0  0  0  0  0  0  0
   48.4084    1.8681   -0.1803 C   0  0  0  0  0  0  0  0  0  0  0  0
   48.9618    0.8746    0.5752 C   0  0  0  0  0  0  0  0  0  0  0  0
   47.7763   -0.2774    1.0906 S   0  0  0  0  0  0  0  0  0  0  0  0
   46.3994    2.3791   -0.9546 H   0  0  0  0  0  0  0  0  0  0  0  0
   48.9803    2.6869   -0.5987 H   0  0  0  0  0  0  0  0  0  0  0  0
   49.9937    0.7470    0.8672 H   0  0  0  0  0  0  0  0  0  0  0  0
  1  2  1  0  0  0  0
  1  5  2  0  0  0  0
  1 13  4  0  0  0  0
  2  3  1  0  0  0  0
  3  4  2  0  0  0  0
  3  6  4  0  0  0  0
  4  5  4  0  0  0  0
  5 11  1  0  0  0  0
  6  7  2  0  0  0  0
  6 10  1  0  0  0  0
  7  8  4  0  0  0  0
  8  9  2  0  0  0  0
  8 12  1  0  0  0  0
  9 10  1  0  0  0  0
  9111  4  0  0  0  0
 13 14  2  0  0  0  0
 13 17  1  0  0  0  0
 14 15  4  0  0  0  0
 14 42  1  0  0  0  0
 15 16  2  0  0  0  0
 15 43  1  0  0  0  0
 16 17  1  0  0  0  0
 16 18  4  0  0  0  0
 18 19  2  0  0  0  0
 18 22  1  0  0  0  0
 19 20  4  0  0  0  0
 19 44  1  0  0  0  0
 20 21  4  0  0  0  0
 20 23  4  0  0  0  0
 21 22  1  0  0  0  0
 21 26  4  0  0  0  0
 23 24  4  0  0  0  0
 23 31  1  0  0  0  0
 24 25  4  0  0  0  0
 24 27  1  0  0  0  0
 25 26  4  0  0  0  0
 25 29  4  0  0  0  0
 26 30  1  0  0  0  0
 27 28  1  0  0  0  0
 28 29  2  0  0  0  0
 28242  1  0  0  0  0
 29 45  1  0  0  0  0
 30 32  2  0  0  0  0
 30 35  1  0  0  0  0
 31 36  2  0  0  0  0
 31 39  1  0  0  0  0
 32 33  4  0  0  0  0
 32 46  1  0  0  0  0
 33 34  2  0  0  0  0
 33 47  1  0  0  0  0
 34 35  1  0  0  0  0
 34 40  1  0  0  0  0
 36 37  4  0  0  0  0
 36 48  1  0  0  0  0
 37 38  2  0  0  0  0
 37 49  1  0  0  0  0
 38 39  1  0  0  0  0
 38 41  1  0  0  0  0
 40 50  1  0  0  0  0
 40 51  1  0  0  0  0
 40 52  1  0  0  0  0
 41 53  1  0  0  0  0
 41 54  1  0  0  0  0
 41 55  1  0  0  0  0
 56 57  1  0  0  0  0
 56 60  2  0  0  0  0
 56 68  4  0  0  0  0
 57 58  1  0  0  0  0
 58 59  2  0  0  0  0
 58 61  4  0  0  0  0
 59 60  4  0  0  0  0
 60 66  1  0  0  0  0
 61 62  2  0  0  0  0
 61 65  1  0  0  0  0
 62 63  4  0  0  0  0
 63 64  2  0  0  0  0
 63 67  1  0  0  0  0
 64 65  1  0  0  0  0
 64173  4  0  0  0  0
 68 69  2  0  0  0  0
 68 72  1  0  0  0  0
 69 70  4  0  0  0  0
 69 97  1  0  0  0  0
 70 71  2  0  0  0  0
 70 98  1  0  0  0  0
 71 72  1  0  0  0  0
 71 73  4  0  0  0  0
 73 74  2  0  0  0  0
 73 77  1  0  0  0  0
 74 75  4  0  0  0  0
 74 99  1  0  0  0  0
 75 76  4  0  0  0  0
 75 78  4  0  0  0  0
 76 77  1  0  0  0  0
 76 81  4  0  0  0  0
 78 79  4  0  0  0  0
 78 86  1  0  0  0  0
 79 80  4  0  0  0  0
 79 82  1  0  0  0  0
 80 81  4  0  0  0  0
 80 84  4  0  0  0  0
 81 85  1  0  0  0  0
 82 83  1  0  0  0  0
 83 84  2  0  0  0  0
 83114  4  0  0  0  0
 84100  1  0  0  0  0
 85 87  2  0  0  0  0
 85 90  1  0  0  0  0
 86 91  2  0  0  0  0
 86 94  1  0  0  0  0
 87 88  4  0  0  0  0
 87101  1  0  0  0  0
 88 89  2  0  0  0  0
 88102  1  0  0  0  0
 89 90  1  0  0  0  0
 89 95  1  0  0  0  0
 91 92  4  0  0  0  0
 91103  1  0  0  0  0
 92 93  2  0  0  0  0
 92104  1  0  0  0  0
 93 94  1  0  0  0  0
 93 96  1  0  0  0  0
 95105  1  0  0  0  0
 95106  1  0  0  0  0
 95107  1  0  0  0  0
 96108  1  0  0  0  0
 96109  1  0  0  0  0
 96110  1  0  0  0  0
111112  2  0  0  0  0
111115  1  0  0  0  0
112113  4  0  0  0  0
112116  1  0  0  0  0
113114  2  0  0  0  0
113117  1  0  0  0  0
114115  1  0  0  0  0
118119  1  0  0  0  0
118122  2  0  0  0  0
118130  4  0  0  0  0
119120  1  0  0  0  0
120121  2  0  0  0  0
120123  4  0  0  0  0
121122  4  0  0  0  0
122128  1  0  0  0  0
123124  2  0  0  0  0
123127  1  0  0  0  0
124125  4  0  0  0  0
125126  2  0  0  0  0
125129  1  0  0  0  0
126127  1  0  0  0  0
126235  4  0  0  0  0
130131  2  0  0  0  0
130134  1  0  0  0  0
131132  4  0  0  0  0
131159  1  0  0  0  0
132133  2  0  0  0  0
132160  1  0  0  0  0
133134  1  0  0  0  0
133135  4  0  0  0  0
135136  2  0  0  0  0
135139  1  0  0  0  0
136137  4  0  0  0  0
136161  1  0  0  0  0
137138  4  0  0  0  0
137140  4  0  0  0  0
138139  1  0  0  0  0
138143  4  0  0  0  0
140141  4  0  0  0  0
140148  1  0  0  0  0
141142  4  0  0  0  0
141144  1  0  0  0  0
142143  4  0  0  0  0
142146  4  0  0  0  0
143147  1  0  0  0  0
144145  1  0  0  0  0
145146  2  0  0  0  0
145176  4  0  0  0  0
146162  1  0  0  0  0
147149  2  0  0  0  0
147152  1  0  0  0  0
148153  2  0  0  0  0
148156  1  0  0  0  0
149150  4  0  0  0  0
149163  1  0  0  0  0
150151  2  0  0  0  0
150164  1  0  0  0  0
151152  1  0  0  0  0
151157  1  0  0  0  0
153154  4  0  0  0  0
153165  1  0  0  0  0
154155  2  0  0  0  0
154166  1  0  0  0  0
155156  1  0  0  0  0
155158  1  0  0  0  0
157167  1  0  0  0  0
157168  1  0  0  0  0
157169  1  0  0  0  0
158170  1  0  0  0  0
158171  1  0  0  0  0
158172  1  0  0  0  0
173174  2  0  0  0  0
173177  1  0  0  0  0
174175  4  0  0  0  0
174178  1  0  0  0  0
175176  2  0  0  0  0
175179  1  0  0  0  0
176177  1  0  0  0  0
180181  1  0  0  0  0
180184  2  0  0  0  0
180192  4  0  0  0  0
181182  1  0  0  0  0
182183  2  0  0  0  0
182185  4  0  0  0  0
183184  4  0  0  0  0
184190  1  0  0  0  0
185186  2  0  0  0  0
185189  1  0  0  0  0
186187  4  0  0  0  0
187188  2  0  0  0  0
187191  1  0  0  0  0
188189  1  0  0  0  0
188243  4  0  0  0  0
192193  2  0  0  0  0
192196  1  0  0  0  0
193194  4  0  0  0  0
193221  1  0  0  0  0
194195  2  0  0  0  0
194222  1  0  0  0  0
195196  1  0  0  0  0
195197  4  0  0  0  0
197198  2  0  0  0  0
197201  1  0  0  0  0
198199  4  0  0  0  0
198223  1  0  0  0  0
199200  4  0  0  0  0
199202  4  0  0  0  0
200201  1  0  0  0  0
200205  4  0  0  0  0
202203  4  0  0  0  0
202210  1  0  0  0  0
203204  4  0  0  0  0
203206  1  0  0  0  0
204205  4  0  0  0  0
204208  4  0  0  0  0
205209  1  0  0  0  0
206207  1  0  0  0  0
207208  2  0  0  0  0
207238  4  0  0  0  0
208224  1  0  0  0  0
209211  2  0  0  0  0
209214  1  0  0  0  0
210215  2  0  0  0  0
210218  1  0  0  0  0
211212  4  0  0  0  0
211225  1  0  0  0  0
212213  2  0  0  0  0
212226  1  0  0  0  0
213214  1  0  0  0  0
213219  1  0  0  0  0
215216  4  0  0  0  0
215227  1  0  0  0  0
216217  2  0  0  0  0
216228  1  0  0  0  0
217218  1  0  0  0  0
217220  1  0  0  0  0
219229  1  0  0  0  0
219230  1  0  0  0  0
219231  1  0  0  0  0
220232  1  0  0  0  0
220233  1  0  0  0  0
220234  1  0  0  0  0
235236  2  0  0  0  0
235239  1  0  0  0  0
236237  4  0  0  0  0
236240  1  0  0  0  0
237238  2  0  0  0  0
237241  1  0  0  0  0
238239  1  0  0  0  0
243244  2  0  0  0  0
243247  1  0  0  0  0
244245  4  0  0  0  0
244248  1  0  0  0  0
245246  2  0  0  0  0
245249  1  0  0  0  0
246247  1  0  0  0  0
246250  1  0  0  0  0
M  END
