# Supplementary material for: Design Principles for the Acceptor Units in Donor–Acceptor Conjugated Polymers
Source: ACS Omega. 2022 Oct 18;7(43):38969–78. doi: 10.1021/acsomega.2c04713 (PMC9631416; doi:10.1021/acsomega.2c04713)
Supplement: Supplementary file 2 — ao2c04713_si_002.zip [file ao2c04713_si_002.zip › mol-acceptors/A50.mol]

Title Card Required

Created by GaussView 6.0.16
282321  0  0  0  0  0  0  0  0  0    0
   32.8476   -0.3382   -0.1956 C   0  0  0  0  0  0  0  0  0  0  0  0
   31.3135    0.5237   -0.4063 S   0  0  0  0  0  0  0  0  0  0  0  0
   30.4761   -1.0065   -0.2563 C   0  0  0  0  0  0  0  0  0  0  0  0
   31.4010   -2.0180   -0.0609 C   0  0  0  0  0  0  0  0  0  0  0  0
   32.7068   -1.6206   -0.0264 N   0  0  0  0  0  0  0  0  0  0  0  0
   29.0551   -1.1066   -0.3056 C   0  0  0  0  0  0  0  0  0  0  0  0
   28.2793   -2.2528   -0.3877 C   0  0  0  0  0  0  0  0  0  0  0  0
   26.8877   -1.9651   -0.4378 C   0  0  0  0  0  0  0  0  0  0  0  0
   26.5800   -0.6297   -0.3854 C   0  0  0  0  0  0  0  0  0  0  0  0
   28.0493    0.3233   -0.2596 S   0  0  0  0  0  0  0  0  0  0  0  0
   26.1537   -2.7521   -0.5394 H   0  0  0  0  0  0  0  0  0  0  0  0
   34.1161    0.3399   -0.2187 C   0  0  0  0  0  0  0  0  0  0  0  0
   34.3941    1.6764   -0.4135 C   0  0  0  0  0  0  0  0  0  0  0  0
   35.7712    1.9704   -0.3703 C   0  0  0  0  0  0  0  0  0  0  0  0
   36.5633    0.8606   -0.1430 C   0  0  0  0  0  0  0  0  0  0  0  0
   35.5825   -0.5770    0.0387 S   0  0  0  0  0  0  0  0  0  0  0  0
   38.0034    0.7951   -0.0510 C   0  0  0  0  0  0  0  0  0  0  0  0
   38.8047   -0.3094   -0.1123 C   0  0  0  0  0  0  0  0  0  0  0  0
   40.2028   -0.0255    0.0069 C   0  0  0  0  0  0  0  0  0  0  0  0
   40.4479    1.3702    0.1487 C   0  0  0  0  0  0  0  0  0  0  0  0
   38.9422    2.2808    0.1663 S   0  0  0  0  0  0  0  0  0  0  0  0
   41.2847   -0.9310   -0.0591 C   0  0  0  0  0  0  0  0  0  0  0  0
   42.5658   -0.3772    0.0167 C   0  0  0  0  0  0  0  0  0  0  0  0
   42.8092    1.0184    0.1592 C   0  0  0  0  0  0  0  0  0  0  0  0
   41.7266    1.9228    0.2241 C   0  0  0  0  0  0  0  0  0  0  0  0
   44.0757   -1.2840    0.0140 S   0  0  0  0  0  0  0  0  0  0  0  0
   44.9874    0.1938    0.2068 C   0  0  0  0  0  0  0  0  0  0  0  0
   44.2153    1.3043    0.2688 C   0  0  0  0  0  0  0  0  0  0  0  0
   41.9172    3.3770    0.3675 C   0  0  0  0  0  0  0  0  0  0  0  0
   41.0907   -2.3834   -0.2020 C   0  0  0  0  0  0  0  0  0  0  0  0
   41.4846    4.1966    1.3752 C   0  0  0  0  0  0  0  0  0  0  0  0
   41.8119    5.5691    1.1765 C   0  0  0  0  0  0  0  0  0  0  0  0
   42.4895    5.8119    0.0153 C   0  0  0  0  0  0  0  0  0  0  0  0
   42.7356    4.3232   -0.8648 S   0  0  0  0  0  0  0  0  0  0  0  0
   41.5598   -3.2118   -1.1867 C   0  0  0  0  0  0  0  0  0  0  0  0
   41.2104   -4.5795   -0.9972 C   0  0  0  0  0  0  0  0  0  0  0  0
   40.4799   -4.8108    0.1342 C   0  0  0  0  0  0  0  0  0  0  0  0
   40.2106   -3.3169    0.9972 S   0  0  0  0  0  0  0  0  0  0  0  0
   42.9883    7.1203   -0.5174 C   0  0  0  0  0  0  0  0  0  0  0  0
   39.9424   -6.1110    0.6489 C   0  0  0  0  0  0  0  0  0  0  0  0
   33.6301    2.4240   -0.5923 H   0  0  0  0  0  0  0  0  0  0  0  0
   36.1759    2.9633   -0.5220 H   0  0  0  0  0  0  0  0  0  0  0  0
   38.4182   -1.3075   -0.2709 H   0  0  0  0  0  0  0  0  0  0  0  0
   44.6137    2.3012    0.3991 H   0  0  0  0  0  0  0  0  0  0  0  0
   40.9595    3.8219    2.2456 H   0  0  0  0  0  0  0  0  0  0  0  0
   41.5548    6.3536    1.8792 H   0  0  0  0  0  0  0  0  0  0  0  0
   42.1244   -2.8463   -2.0358 H   0  0  0  0  0  0  0  0  0  0  0  0
   41.4889   -5.3694   -1.6855 H   0  0  0  0  0  0  0  0  0  0  0  0
   42.5384    7.3680   -1.4836 H   0  0  0  0  0  0  0  0  0  0  0  0
   44.0741    7.1211   -0.6534 H   0  0  0  0  0  0  0  0  0  0  0  0
   42.7407    7.9240    0.1792 H   0  0  0  0  0  0  0  0  0  0  0  0
   40.3437   -6.3582    1.6364 H   0  0  0  0  0  0  0  0  0  0  0  0
   40.2138   -6.9207   -0.0317 H   0  0  0  0  0  0  0  0  0  0  0  0
   38.8517   -6.0985    0.7333 H   0  0  0  0  0  0  0  0  0  0  0  0
   25.2875    0.0096   -0.4126 C   0  0  0  0  0  0  0  0  0  0  0  0
   24.9779    1.3271   -0.6757 C   0  0  0  0  0  0  0  0  0  0  0  0
   23.5947    1.6044   -0.6313 C   0  0  0  0  0  0  0  0  0  0  0  0
   22.8177    0.5041   -0.3359 C   0  0  0  0  0  0  0  0  0  0  0  0
   23.8299   -0.9028   -0.0745 S   0  0  0  0  0  0  0  0  0  0  0  0
   25.7260    2.0703   -0.9245 H   0  0  0  0  0  0  0  0  0  0  0  0
   23.1747    2.5803   -0.8419 H   0  0  0  0  0  0  0  0  0  0  0  0
   46.0653    0.1393    0.2652 H   0  0  0  0  0  0  0  0  0  0  0  0
   31.1720   -3.4711    0.1776 C   0  0  0  0  0  0  0  0  0  0  0  0
   30.0000   -4.1262   -0.2821 N   0  0  0  0  0  0  0  0  0  0  0  0
   28.6860   -3.6749   -0.5015 C   0  0  0  0  0  0  0  0  0  0  0  0
   32.0553   -4.1279    0.6829 O   0  0  0  0  0  0  0  0  0  0  0  0
   30.1256   -5.5985   -0.3432 C   0  0  0  0  0  0  0  0  0  0  0  0
   27.8235   -4.4995   -0.7600 O   0  0  0  0  0  0  0  0  0  0  0  0
   29.5549   -5.9604   -1.1927 H   0  0  0  0  0  0  0  0  0  0  0  0
   29.7271   -6.0571    0.5641 H   0  0  0  0  0  0  0  0  0  0  0  0
   31.1756   -5.8512   -0.4344 H   0  0  0  0  0  0  0  0  0  0  0  0
    9.2191    0.7557    0.2812 C   0  0  0  0  0  0  0  0  0  0  0  0
    7.7001   -0.1300    0.5000 S   0  0  0  0  0  0  0  0  0  0  0  0
    6.8379    1.3865    0.3518 C   0  0  0  0  0  0  0  0  0  0  0  0
    7.7457    2.4124    0.1510 C   0  0  0  0  0  0  0  0  0  0  0  0
    9.0575    2.0355    0.1113 N   0  0  0  0  0  0  0  0  0  0  0  0
    5.4158    1.4636    0.4065 C   0  0  0  0  0  0  0  0  0  0  0  0
    4.6217    2.5973    0.4888 C   0  0  0  0  0  0  0  0  0  0  0  0
    3.2352    2.2871    0.5445 C   0  0  0  0  0  0  0  0  0  0  0  0
    2.9491    0.9467    0.4960 C   0  0  0  0  0  0  0  0  0  0  0  0
    4.4332    0.0174    0.3674 S   0  0  0  0  0  0  0  0  0  0  0  0
    2.4888    3.0622    0.6468 H   0  0  0  0  0  0  0  0  0  0  0  0
   10.4984    0.0979    0.2984 C   0  0  0  0  0  0  0  0  0  0  0  0
   10.7988   -1.2338    0.4939 C   0  0  0  0  0  0  0  0  0  0  0  0
   12.1798   -1.5061    0.4422 C   0  0  0  0  0  0  0  0  0  0  0  0
   12.9529   -0.3843    0.2072 C   0  0  0  0  0  0  0  0  0  0  0  0
   11.9482    1.0376    0.0303 S   0  0  0  0  0  0  0  0  0  0  0  0
   14.3905   -0.2967    0.1047 C   0  0  0  0  0  0  0  0  0  0  0  0
   15.1748    0.8222    0.1461 C   0  0  0  0  0  0  0  0  0  0  0  0
   16.5746    0.5594    0.0196 C   0  0  0  0  0  0  0  0  0  0  0  0
   16.8421   -0.8337   -0.1076 C   0  0  0  0  0  0  0  0  0  0  0  0
   15.3520   -1.7687   -0.1011 S   0  0  0  0  0  0  0  0  0  0  0  0
   17.6430    1.4848    0.0656 C   0  0  0  0  0  0  0  0  0  0  0  0
   18.9295    0.9518   -0.0132 C   0  0  0  0  0  0  0  0  0  0  0  0
   19.1971   -0.4416   -0.1393 C   0  0  0  0  0  0  0  0  0  0  0  0
   18.1290   -1.3665   -0.1868 C   0  0  0  0  0  0  0  0  0  0  0  0
   20.4208    1.8863   -0.0210 S   0  0  0  0  0  0  0  0  0  0  0  0
   21.3809    0.4143   -0.2292 C   0  0  0  0  0  0  0  0  0  0  0  0
   20.5971   -0.7049   -0.2673 C   0  0  0  0  0  0  0  0  0  0  0  0
   18.3453   -2.8175   -0.3161 C   0  0  0  0  0  0  0  0  0  0  0  0
   17.4260    2.9358    0.1915 C   0  0  0  0  0  0  0  0  0  0  0  0
   17.9036   -3.6588   -1.3022 C   0  0  0  0  0  0  0  0  0  0  0  0
   18.2669   -5.0208   -1.0965 C   0  0  0  0  0  0  0  0  0  0  0  0
   18.9813   -5.2344    0.0485 C   0  0  0  0  0  0  0  0  0  0  0  0
   19.2175   -3.7304    0.9045 S   0  0  0  0  0  0  0  0  0  0  0  0
   17.8774    3.7820    1.1693 C   0  0  0  0  0  0  0  0  0  0  0  0
   17.5071    5.1418    0.9631 C   0  0  0  0  0  0  0  0  0  0  0  0
   16.7778    5.3488   -0.1737 C   0  0  0  0  0  0  0  0  0  0  0  0
   16.5361    3.8414   -1.0214 S   0  0  0  0  0  0  0  0  0  0  0  0
   19.5260   -6.5241    0.5816 C   0  0  0  0  0  0  0  0  0  0  0  0
   16.2204    6.6342   -0.7043 C   0  0  0  0  0  0  0  0  0  0  0  0
   10.0479   -1.9930    0.6790 H   0  0  0  0  0  0  0  0  0  0  0  0
   12.6008   -2.4924    0.5927 H   0  0  0  0  0  0  0  0  0  0  0  0
   14.7736    1.8160    0.2945 H   0  0  0  0  0  0  0  0  0  0  0  0
   20.9979   -1.6982   -0.4199 H   0  0  0  0  0  0  0  0  0  0  0  0
   17.3488   -3.3067   -2.1635 H   0  0  0  0  0  0  0  0  0  0  0  0
   18.0098   -5.8192   -1.7833 H   0  0  0  0  0  0  0  0  0  0  0  0
   18.4428    3.4348    2.0257 H   0  0  0  0  0  0  0  0  0  0  0  0
   17.7695    5.9435    1.6441 H   0  0  0  0  0  0  0  0  0  0  0  0
   19.1133   -6.7682    1.5651 H   0  0  0  0  0  0  0  0  0  0  0  0
   20.6152   -6.4987    0.6817 H   0  0  0  0  0  0  0  0  0  0  0  0
   19.2742   -7.3423   -0.0963 H   0  0  0  0  0  0  0  0  0  0  0  0
   16.6196    6.8766   -1.6938 H   0  0  0  0  0  0  0  0  0  0  0  0
   16.4771    7.4559   -0.0324 H   0  0  0  0  0  0  0  0  0  0  0  0
   15.1303    6.6028   -0.7905 H   0  0  0  0  0  0  0  0  0  0  0  0
    1.6675    0.2861    0.5285 C   0  0  0  0  0  0  0  0  0  0  0  0
    1.3810   -1.0357    0.7963 C   0  0  0  0  0  0  0  0  0  0  0  0
    0.0029   -1.3369    0.7552 C   0  0  0  0  0  0  0  0  0  0  0  0
   -0.7934   -0.2510    0.4577 C   0  0  0  0  0  0  0  0  0  0  0  0
    0.1938    1.1723    0.1902 S   0  0  0  0  0  0  0  0  0  0  0  0
    2.1423   -1.7652    1.0460 H   0  0  0  0  0  0  0  0  0  0  0  0
   -0.4000   -2.3192    0.9695 H   0  0  0  0  0  0  0  0  0  0  0  0
    7.4929    3.8614   -0.0878 C   0  0  0  0  0  0  0  0  0  0  0  0
    6.3117    4.4981    0.3737 N   0  0  0  0  0  0  0  0  0  0  0  0
    5.0058    4.0261    0.5979 C   0  0  0  0  0  0  0  0  0  0  0  0
    8.3645    4.5317   -0.5959 O   0  0  0  0  0  0  0  0  0  0  0  0
    6.4135    5.9725    0.4317 C   0  0  0  0  0  0  0  0  0  0  0  0
    4.1308    4.8372    0.8568 O   0  0  0  0  0  0  0  0  0  0  0  0
    5.8390    6.3267    1.2819 H   0  0  0  0  0  0  0  0  0  0  0  0
    6.0055    6.4227   -0.4755 H   0  0  0  0  0  0  0  0  0  0  0  0
    7.4595    6.2424    0.5201 H   0  0  0  0  0  0  0  0  0  0  0  0
  -14.3838   -0.7548   -0.1639 C   0  0  0  0  0  0  0  0  0  0  0  0
  -15.9194    0.0997   -0.3905 S   0  0  0  0  0  0  0  0  0  0  0  0
  -16.7515   -1.4335   -0.2414 C   0  0  0  0  0  0  0  0  0  0  0  0
  -15.8240   -2.4405   -0.0346 C   0  0  0  0  0  0  0  0  0  0  0  0
  -14.5203   -2.0372    0.0087 N   0  0  0  0  0  0  0  0  0  0  0  0
  -18.1716   -1.5396   -0.3022 C   0  0  0  0  0  0  0  0  0  0  0  0
  -18.9419   -2.6895   -0.3858 C   0  0  0  0  0  0  0  0  0  0  0  0
  -20.3341   -2.4079   -0.4490 C   0  0  0  0  0  0  0  0  0  0  0  0
  -20.6478   -1.0734   -0.4051 C   0  0  0  0  0  0  0  0  0  0  0  0
  -19.1837   -0.1137   -0.2712 S   0  0  0  0  0  0  0  0  0  0  0  0
  -21.0639   -3.1983   -0.5533 H   0  0  0  0  0  0  0  0  0  0  0  0
  -13.1175   -0.0721   -0.1791 C   0  0  0  0  0  0  0  0  0  0  0  0
  -12.8424    1.2649   -0.3754 C   0  0  0  0  0  0  0  0  0  0  0  0
  -11.4668    1.5635   -0.3220 C   0  0  0  0  0  0  0  0  0  0  0  0
  -10.6728    0.4568   -0.0849 C   0  0  0  0  0  0  0  0  0  0  0  0
  -11.6505   -0.9838    0.0920 S   0  0  0  0  0  0  0  0  0  0  0  0
   -9.2339    0.3961    0.0187 C   0  0  0  0  0  0  0  0  0  0  0  0
   -8.4292   -0.7082   -0.0216 C   0  0  0  0  0  0  0  0  0  0  0  0
   -7.0345   -0.4197    0.1050 C   0  0  0  0  0  0  0  0  0  0  0  0
   -6.7925    0.9781    0.2311 C   0  0  0  0  0  0  0  0  0  0  0  0
   -8.2997    1.8857    0.2236 S   0  0  0  0  0  0  0  0  0  0  0  0
   -5.9495   -1.3256    0.0597 C   0  0  0  0  0  0  0  0  0  0  0  0
   -4.6729   -0.7690    0.1379 C   0  0  0  0  0  0  0  0  0  0  0  0
   -4.4308    0.6291    0.2628 C   0  0  0  0  0  0  0  0  0  0  0  0
   -5.5156    1.5344    0.3098 C   0  0  0  0  0  0  0  0  0  0  0  0
   -3.1650   -1.6763    0.1459 S   0  0  0  0  0  0  0  0  0  0  0  0
   -2.2317   -0.1869    0.3522 C   0  0  0  0  0  0  0  0  0  0  0  0
   -3.0357    0.9179    0.3899 C   0  0  0  0  0  0  0  0  0  0  0  0
   -5.3258    2.9892    0.4381 C   0  0  0  0  0  0  0  0  0  0  0  0
   -6.1400   -2.7803   -0.0651 C   0  0  0  0  0  0  0  0  0  0  0  0
   -5.7829    3.8229    1.4235 C   0  0  0  0  0  0  0  0  0  0  0  0
   -5.4447    5.1912    1.2168 C   0  0  0  0  0  0  0  0  0  0  0  0
   -4.7344    5.4170    0.0717 C   0  0  0  0  0  0  0  0  0  0  0  0
   -4.4705    3.9171   -0.7832 S   0  0  0  0  0  0  0  0  0  0  0  0
   -5.6739   -3.6187   -1.0426 C   0  0  0  0  0  0  0  0  0  0  0  0
   -6.0193   -4.9850   -0.8354 C   0  0  0  0  0  0  0  0  0  0  0  0
   -6.7439   -5.2045    0.3021 C   0  0  0  0  0  0  0  0  0  0  0  0
   -7.0125   -3.7012    1.1490 S   0  0  0  0  0  0  0  0  0  0  0  0
   -4.2136    6.7163   -0.4625 C   0  0  0  0  0  0  0  0  0  0  0  0
   -7.2774   -6.4995    0.8339 C   0  0  0  0  0  0  0  0  0  0  0  0
  -13.6073    2.0094   -0.5623 H   0  0  0  0  0  0  0  0  0  0  0  0
  -11.0645    2.5575   -0.4729 H   0  0  0  0  0  0  0  0  0  0  0  0
   -8.8121   -1.7093   -0.1693 H   0  0  0  0  0  0  0  0  0  0  0  0
   -2.6529    1.9185    0.5414 H   0  0  0  0  0  0  0  0  0  0  0  0
   -6.3312    3.4613    2.2850 H   0  0  0  0  0  0  0  0  0  0  0  0
   -5.7165    5.9852    1.9030 H   0  0  0  0  0  0  0  0  0  0  0  0
   -5.1156   -3.2619   -1.8997 H   0  0  0  0  0  0  0  0  0  0  0  0
   -5.7428   -5.7822   -1.5160 H   0  0  0  0  0  0  0  0  0  0  0  0
   -4.6312    6.9521   -1.4459 H   0  0  0  0  0  0  0  0  0  0  0  0
   -3.1242    6.7108   -0.5630 H   0  0  0  0  0  0  0  0  0  0  0  0
   -4.4802    7.5301    0.2150 H   0  0  0  0  0  0  0  0  0  0  0  0
   -6.8730   -6.7340    1.8232 H   0  0  0  0  0  0  0  0  0  0  0  0
   -7.0064   -7.3167    0.1623 H   0  0  0  0  0  0  0  0  0  0  0  0
   -8.3678   -6.4878    0.9212 H   0  0  0  0  0  0  0  0  0  0  0  0
  -21.9427   -0.4398   -0.4464 C   0  0  0  0  0  0  0  0  0  0  0  0
  -22.2554    0.8755   -0.7169 C   0  0  0  0  0  0  0  0  0  0  0  0
  -23.6400    1.1471   -0.6865 C   0  0  0  0  0  0  0  0  0  0  0  0
  -24.4151    0.0444   -0.3946 C   0  0  0  0  0  0  0  0  0  0  0  0
  -23.3996   -1.3572   -0.1186 S   0  0  0  0  0  0  0  0  0  0  0  0
  -21.5081    1.6210   -0.9613 H   0  0  0  0  0  0  0  0  0  0  0  0
  -24.0621    2.1204   -0.9045 H   0  0  0  0  0  0  0  0  0  0  0  0
  -16.0485   -3.8936    0.2073 C   0  0  0  0  0  0  0  0  0  0  0  0
  -17.2143   -4.5554   -0.2579 N   0  0  0  0  0  0  0  0  0  0  0  0
  -18.5284   -4.1104   -0.4897 C   0  0  0  0  0  0  0  0  0  0  0  0
  -15.1657   -4.5447    0.7212 O   0  0  0  0  0  0  0  0  0  0  0  0
  -17.0827   -6.0276   -0.3114 C   0  0  0  0  0  0  0  0  0  0  0  0
  -19.3854   -4.9396   -0.7512 O   0  0  0  0  0  0  0  0  0  0  0  0
  -17.6446   -6.3954   -1.1642 H   0  0  0  0  0  0  0  0  0  0  0  0
  -17.4872   -6.4836    0.5944 H   0  0  0  0  0  0  0  0  0  0  0  0
  -16.0309   -6.2766   -0.3926 H   0  0  0  0  0  0  0  0  0  0  0  0
  -38.0201    0.2420    0.0837 C   0  0  0  0  0  0  0  0  0  0  0  0
  -39.5380   -0.6483    0.2908 S   0  0  0  0  0  0  0  0  0  0  0  0
  -40.4039    0.8642    0.1273 C   0  0  0  0  0  0  0  0  0  0  0  0
  -39.4983    1.8923   -0.0685 C   0  0  0  0  0  0  0  0  0  0  0  0
  -38.1844    1.5202   -0.0935 N   0  0  0  0  0  0  0  0  0  0  0  0
  -41.8277    0.9368    0.1673 C   0  0  0  0  0  0  0  0  0  0  0  0
  -42.6250    2.0678    0.2433 C   0  0  0  0  0  0  0  0  0  0  0  0
  -44.0124    1.7530    0.2880 C   0  0  0  0  0  0  0  0  0  0  0  0
  -44.2927    0.4134    0.2357 C   0  0  0  0  0  0  0  0  0  0  0  0
  -42.8064   -0.5111    0.1161 S   0  0  0  0  0  0  0  0  0  0  0  0
  -44.7627    2.5248    0.3868 H   0  0  0  0  0  0  0  0  0  0  0  0
  -36.7382   -0.4110    0.1169 C   0  0  0  0  0  0  0  0  0  0  0  0
  -36.4348   -1.7406    0.3213 C   0  0  0  0  0  0  0  0  0  0  0  0
  -35.0520   -2.0075    0.2849 C   0  0  0  0  0  0  0  0  0  0  0  0
  -34.2811   -0.8837    0.0532 C   0  0  0  0  0  0  0  0  0  0  0  0
  -35.2897    0.5333   -0.1403 S   0  0  0  0  0  0  0  0  0  0  0  0
  -32.8428   -0.7904   -0.0349 C   0  0  0  0  0  0  0  0  0  0  0  0
  -32.0637    0.3318    0.0101 C   0  0  0  0  0  0  0  0  0  0  0  0
  -30.6616    0.0744   -0.1011 C   0  0  0  0  0  0  0  0  0  0  0  0
  -30.3869   -1.3180   -0.2200 C   0  0  0  0  0  0  0  0  0  0  0  0
  -31.8732   -2.2592   -0.2249 S   0  0  0  0  0  0  0  0  0  0  0  0
  -29.5977    1.0046   -0.0481 C   0  0  0  0  0  0  0  0  0  0  0  0
  -28.3081    0.4767   -0.1119 C   0  0  0  0  0  0  0  0  0  0  0  0
  -28.0334   -0.9160   -0.2296 C   0  0  0  0  0  0  0  0  0  0  0  0
  -29.0971   -1.8456   -0.2841 C   0  0  0  0  0  0  0  0  0  0  0  0
  -26.8208    1.4176   -0.1087 S   0  0  0  0  0  0  0  0  0  0  0  0
  -25.8525   -0.0511   -0.3013 C   0  0  0  0  0  0  0  0  0  0  0  0
  -26.6311   -1.1738   -0.3427 C   0  0  0  0  0  0  0  0  0  0  0  0
  -28.8733   -3.2962   -0.4054 C   0  0  0  0  0  0  0  0  0  0  0  0
  -29.8220    2.4551    0.0697 C   0  0  0  0  0  0  0  0  0  0  0  0
  -29.3013   -4.1433   -1.3925 C   0  0  0  0  0  0  0  0  0  0  0  0
  -28.9343   -5.5029   -1.1776 C   0  0  0  0  0  0  0  0  0  0  0  0
  -28.2308   -5.7088   -0.0246 C   0  0  0  0  0  0  0  0  0  0  0  0
  -28.0097   -4.2005    0.8278 S   0  0  0  0  0  0  0  0  0  0  0  0
  -29.3844    3.3071    1.0487 C   0  0  0  0  0  0  0  0  0  0  0  0
  -29.7584    4.6645    0.8333 C   0  0  0  0  0  0  0  0  0  0  0  0
  -30.4767    4.8638   -0.3119 C   0  0  0  0  0  0  0  0  0  0  0  0
  -30.7031    3.3520   -1.1560 S   0  0  0  0  0  0  0  0  0  0  0  0
  -27.6861   -6.9941    0.5193 C   0  0  0  0  0  0  0  0  0  0  0  0
  -31.0342    6.1446   -0.8533 C   0  0  0  0  0  0  0  0  0  0  0  0
  -37.1845   -2.5019    0.5018 H   0  0  0  0  0  0  0  0  0  0  0  0
  -34.6287   -2.9915    0.4440 H   0  0  0  0  0  0  0  0  0  0  0  0
  -32.4706    1.3245    0.1503 H   0  0  0  0  0  0  0  0  0  0  0  0
  -26.2246   -2.1660   -0.4874 H   0  0  0  0  0  0  0  0  0  0  0  0
  -29.8488   -3.7971   -2.2608 H   0  0  0  0  0  0  0  0  0  0  0  0
  -29.1810   -6.3051   -1.8638 H   0  0  0  0  0  0  0  0  0  0  0  0
  -28.8266    2.9658    1.9124 H   0  0  0  0  0  0  0  0  0  0  0  0
  -29.5067    5.4700    1.5138 H   0  0  0  0  0  0  0  0  0  0  0  0
  -28.1079   -7.2360    1.4995 H   0  0  0  0  0  0  0  0  0  0  0  0
  -26.5980   -6.9637    0.6305 H   0  0  0  0  0  0  0  0  0  0  0  0
  -27.9275   -7.8161   -0.1578 H   0  0  0  0  0  0  0  0  0  0  0  0
  -30.6260    6.3848   -1.8397 H   0  0  0  0  0  0  0  0  0  0  0  0
  -30.7880    6.9701   -0.1822 H   0  0  0  0  0  0  0  0  0  0  0  0
  -32.1232    6.1081   -0.9506 H   0  0  0  0  0  0  0  0  0  0  0  0
  -45.5749   -0.2564    0.2570 C   0  0  0  0  0  0  0  0  0  0  0  0
  -45.8646   -1.5555    0.6082 C   0  0  0  0  0  0  0  0  0  0  0  0
  -47.2459   -1.8718    0.5164 C   0  0  0  0  0  0  0  0  0  0  0  0
  -48.0028   -0.8150    0.0974 C   0  0  0  0  0  0  0  0  0  0  0  0
  -47.0379    0.5889   -0.2081 S   0  0  0  0  0  0  0  0  0  0  0  0
  -45.1110   -2.2564    0.9469 H   0  0  0  0  0  0  0  0  0  0  0  0
  -47.6602   -2.8418    0.7610 H   0  0  0  0  0  0  0  0  0  0  0  0
  -39.7548    3.3393   -0.3167 C   0  0  0  0  0  0  0  0  0  0  0  0
  -40.9403    3.9736    0.1359 N   0  0  0  0  0  0  0  0  0  0  0  0
  -42.2455    3.4971    0.3576 C   0  0  0  0  0  0  0  0  0  0  0  0
  -38.8824    4.0096   -0.8235 O   0  0  0  0  0  0  0  0  0  0  0  0
  -40.8448    5.4486    0.1897 C   0  0  0  0  0  0  0  0  0  0  0  0
  -43.1231    4.3054    0.6158 O   0  0  0  0  0  0  0  0  0  0  0  0
  -41.4184    5.8027    1.0406 H   0  0  0  0  0  0  0  0  0  0  0  0
  -41.2577    5.8944   -0.7174 H   0  0  0  0  0  0  0  0  0  0  0  0
  -39.7998    5.7232    0.2742 H   0  0  0  0  0  0  0  0  0  0  0  0
  -49.0713   -0.7721   -0.0543 H   0  0  0  0  0  0  0  0  0  0  0  0
  1  2  1  0  0  0  0
  1  5  2  0  0  0  0
  1 12  4  0  0  0  0
  2  3  1  0  0  0  0
  3  4  2  0  0  0  0
  3  6  4  0  0  0  0
  4  5  4  0  0  0  0
  4 63  1  0  0  0  0
  6  7  4  0  0  0  0
  6 10  1  0  0  0  0
  7  8  4  0  0  0  0
  7 65  1  0  0  0  0
  8  9  2  0  0  0  0
  8 11  1  0  0  0  0
  9 10  1  0  0  0  0
  9 55  4  0  0  0  0
 12 13  2  0  0  0  0
 12 16  1  0  0  0  0
 13 14  4  0  0  0  0
 13 41  1  0  0  0  0
 14 15  2  0  0  0  0
 14 42  1  0  0  0  0
 15 16  1  0  0  0  0
 15 17  4  0  0  0  0
 17 18  2  0  0  0  0
 17 21  1  0  0  0  0
 18 19  4  0  0  0  0
 18 43  1  0  0  0  0
 19 20  4  0  0  0  0
 19 22  4  0  0  0  0
 20 21  1  0  0  0  0
 20 25  4  0  0  0  0
 22 23  4  0  0  0  0
 22 30  1  0  0  0  0
 23 24  4  0  0  0  0
 23 26  1  0  0  0  0
 24 25  4  0  0  0  0
 24 28  4  0  0  0  0
 25 29  1  0  0  0  0
 26 27  1  0  0  0  0
 27 28  2  0  0  0  0
 27 62  1  0  0  0  0
 28 44  1  0  0  0  0
 29 31  2  0  0  0  0
 29 34  1  0  0  0  0
 30 35  2  0  0  0  0
 30 38  1  0  0  0  0
 31 32  4  0  0  0  0
 31 45  1  0  0  0  0
 32 33  2  0  0  0  0
 32 46  1  0  0  0  0
 33 34  1  0  0  0  0
 33 39  1  0  0  0  0
 35 36  4  0  0  0  0
 35 47  1  0  0  0  0
 36 37  2  0  0  0  0
 36 48  1  0  0  0  0
 37 38  1  0  0  0  0
 37 40  1  0  0  0  0
 39 49  1  0  0  0  0
 39 50  1  0  0  0  0
 39 51  1  0  0  0  0
 40 52  1  0  0  0  0
 40 53  1  0  0  0  0
 40 54  1  0  0  0  0
 55 56  2  0  0  0  0
 55 59  1  0  0  0  0
 56 57  4  0  0  0  0
 56 60  1  0  0  0  0
 57 58  2  0  0  0  0
 57 61  1  0  0  0  0
 58 59  1  0  0  0  0
 58 98  4  0  0  0  0
 63 64  1  0  0  0  0
 63 66  2  0  0  0  0
 64 65  1  0  0  0  0
 64 67  1  0  0  0  0
 65 68  2  0  0  0  0
 67 69  1  0  0  0  0
 67 70  1  0  0  0  0
 67 71  1  0  0  0  0
 72 73  1  0  0  0  0
 72 76  2  0  0  0  0
 72 83  4  0  0  0  0
 73 74  1  0  0  0  0
 74 75  2  0  0  0  0
 74 77  4  0  0  0  0
 75 76  4  0  0  0  0
 75133  1  0  0  0  0
 77 78  4  0  0  0  0
 77 81  1  0  0  0  0
 78 79  4  0  0  0  0
 78135  1  0  0  0  0
 79 80  2  0  0  0  0
 79 82  1  0  0  0  0
 80 81  1  0  0  0  0
 80126  4  0  0  0  0
 83 84  2  0  0  0  0
 83 87  1  0  0  0  0
 84 85  4  0  0  0  0
 84112  1  0  0  0  0
 85 86  2  0  0  0  0
 85113  1  0  0  0  0
 86 87  1  0  0  0  0
 86 88  4  0  0  0  0
 88 89  2  0  0  0  0
 88 92  1  0  0  0  0
 89 90  4  0  0  0  0
 89114  1  0  0  0  0
 90 91  4  0  0  0  0
 90 93  4  0  0  0  0
 91 92  1  0  0  0  0
 91 96  4  0  0  0  0
 93 94  4  0  0  0  0
 93101  1  0  0  0  0
 94 95  4  0  0  0  0
 94 97  1  0  0  0  0
 95 96  4  0  0  0  0
 95 99  4  0  0  0  0
 96100  1  0  0  0  0
 97 98  1  0  0  0  0
 98 99  2  0  0  0  0
 99115  1  0  0  0  0
100102  2  0  0  0  0
100105  1  0  0  0  0
101106  2  0  0  0  0
101109  1  0  0  0  0
102103  4  0  0  0  0
102116  1  0  0  0  0
103104  2  0  0  0  0
103117  1  0  0  0  0
104105  1  0  0  0  0
104110  1  0  0  0  0
106107  4  0  0  0  0
106118  1  0  0  0  0
107108  2  0  0  0  0
107119  1  0  0  0  0
108109  1  0  0  0  0
108111  1  0  0  0  0
110120  1  0  0  0  0
110121  1  0  0  0  0
110122  1  0  0  0  0
111123  1  0  0  0  0
111124  1  0  0  0  0
111125  1  0  0  0  0
126127  2  0  0  0  0
126130  1  0  0  0  0
127128  4  0  0  0  0
127131  1  0  0  0  0
128129  2  0  0  0  0
128132  1  0  0  0  0
129130  1  0  0  0  0
129168  4  0  0  0  0
133134  1  0  0  0  0
133136  2  0  0  0  0
134135  1  0  0  0  0
134137  1  0  0  0  0
135138  2  0  0  0  0
137139  1  0  0  0  0
137140  1  0  0  0  0
137141  1  0  0  0  0
142143  1  0  0  0  0
142146  2  0  0  0  0
142153  4  0  0  0  0
143144  1  0  0  0  0
144145  2  0  0  0  0
144147  4  0  0  0  0
145146  4  0  0  0  0
145203  1  0  0  0  0
147148  4  0  0  0  0
147151  1  0  0  0  0
148149  4  0  0  0  0
148205  1  0  0  0  0
149150  2  0  0  0  0
149152  1  0  0  0  0
150151  1  0  0  0  0
150196  4  0  0  0  0
153154  2  0  0  0  0
153157  1  0  0  0  0
154155  4  0  0  0  0
154182  1  0  0  0  0
155156  2  0  0  0  0
155183  1  0  0  0  0
156157  1  0  0  0  0
156158  4  0  0  0  0
158159  2  0  0  0  0
158162  1  0  0  0  0
159160  4  0  0  0  0
159184  1  0  0  0  0
160161  4  0  0  0  0
160163  4  0  0  0  0
161162  1  0  0  0  0
161166  4  0  0  0  0
163164  4  0  0  0  0
163171  1  0  0  0  0
164165  4  0  0  0  0
164167  1  0  0  0  0
165166  4  0  0  0  0
165169  4  0  0  0  0
166170  1  0  0  0  0
167168  1  0  0  0  0
168169  2  0  0  0  0
169185  1  0  0  0  0
170172  2  0  0  0  0
170175  1  0  0  0  0
171176  2  0  0  0  0
171179  1  0  0  0  0
172173  4  0  0  0  0
172186  1  0  0  0  0
173174  2  0  0  0  0
173187  1  0  0  0  0
174175  1  0  0  0  0
174180  1  0  0  0  0
176177  4  0  0  0  0
176188  1  0  0  0  0
177178  2  0  0  0  0
177189  1  0  0  0  0
178179  1  0  0  0  0
178181  1  0  0  0  0
180190  1  0  0  0  0
180191  1  0  0  0  0
180192  1  0  0  0  0
181193  1  0  0  0  0
181194  1  0  0  0  0
181195  1  0  0  0  0
196197  2  0  0  0  0
196200  1  0  0  0  0
197198  4  0  0  0  0
197201  1  0  0  0  0
198199  2  0  0  0  0
198202  1  0  0  0  0
199200  1  0  0  0  0
199238  4  0  0  0  0
203204  1  0  0  0  0
203206  2  0  0  0  0
204205  1  0  0  0  0
204207  1  0  0  0  0
205208  2  0  0  0  0
207209  1  0  0  0  0
207210  1  0  0  0  0
207211  1  0  0  0  0
212213  1  0  0  0  0
212216  2  0  0  0  0
212223  4  0  0  0  0
213214  1  0  0  0  0
214215  2  0  0  0  0
214217  4  0  0  0  0
215216  4  0  0  0  0
215273  1  0  0  0  0
217218  2  0  0  0  0
217221  1  0  0  0  0
218219  4  0  0  0  0
218275  1  0  0  0  0
219220  2  0  0  0  0
219222  1  0  0  0  0
220221  1  0  0  0  0
220266  4  0  0  0  0
223224  2  0  0  0  0
223227  1  0  0  0  0
224225  4  0  0  0  0
224252  1  0  0  0  0
225226  2  0  0  0  0
225253  1  0  0  0  0
226227  1  0  0  0  0
226228  4  0  0  0  0
228229  2  0  0  0  0
228232  1  0  0  0  0
229230  4  0  0  0  0
229254  1  0  0  0  0
230231  4  0  0  0  0
230233  4  0  0  0  0
231232  1  0  0  0  0
231236  4  0  0  0  0
233234  4  0  0  0  0
233241  1  0  0  0  0
234235  4  0  0  0  0
234237  1  0  0  0  0
235236  4  0  0  0  0
235239  4  0  0  0  0
236240  1  0  0  0  0
237238  1  0  0  0  0
238239  2  0  0  0  0
239255  1  0  0  0  0
240242  2  0  0  0  0
240245  1  0  0  0  0
241246  2  0  0  0  0
241249  1  0  0  0  0
242243  4  0  0  0  0
242256  1  0  0  0  0
243244  2  0  0  0  0
243257  1  0  0  0  0
244245  1  0  0  0  0
244250  1  0  0  0  0
246247  4  0  0  0  0
246258  1  0  0  0  0
247248  2  0  0  0  0
247259  1  0  0  0  0
248249  1  0  0  0  0
248251  1  0  0  0  0
250260  1  0  0  0  0
250261  1  0  0  0  0
250262  1  0  0  0  0
251263  1  0  0  0  0
251264  1  0  0  0  0
251265  1  0  0  0  0
266267  2  0  0  0  0
266270  1  0  0  0  0
267268  4  0  0  0  0
267271  1  0  0  0  0
268269  2  0  0  0  0
268272  1  0  0  0  0
269270  1  0  0  0  0
269282  1  0  0  0  0
273274  1  0  0  0  0
273276  2  0  0  0  0
274275  1  0  0  0  0
274277  1  0  0  0  0
275278  2  0  0  0  0
277279  1  0  0  0  0
277280  1  0  0  0  0
277281  1  0  0  0  0
M  END
