# Supplementary material for: Design Principles for the Acceptor Units in Donor–Acceptor Conjugated Polymers
Source: ACS Omega. 2022 Oct 18;7(43):38969–78. doi: 10.1021/acsomega.2c04713 (PMC9631416; doi:10.1021/acsomega.2c04713)
Supplement: Supplementary file 2 — ao2c04713_si_002.zip [file ao2c04713_si_002.zip › mol-acceptors/A51.mol]

Title Card Required

Created by GaussView 6.0.16
278317  0  0  0  0  0  0  0  0  0    0
  -32.8880   -0.0321    0.0589 C   0  0  0  0  0  0  0  0  0  0  0  0
  -31.4176    0.8948   -0.2864 S   0  0  0  0  0  0  0  0  0  0  0  0
  -30.4745   -0.5031    0.1776 C   0  0  0  0  0  0  0  0  0  0  0  0
  -31.3234   -1.5278    0.5565 C   0  0  0  0  0  0  0  0  0  0  0  0
  -32.6559   -1.2409    0.4812 N   0  0  0  0  0  0  0  0  0  0  0  0
  -29.0484   -0.5075    0.1528 C   0  0  0  0  0  0  0  0  0  0  0  0
  -28.2006   -1.5977    0.2234 C   0  0  0  0  0  0  0  0  0  0  0  0
  -26.8680   -1.3095    0.1582 N   0  0  0  0  0  0  0  0  0  0  0  0
  -26.6350   -0.0342    0.0392 C   0  0  0  0  0  0  0  0  0  0  0  0
  -28.1037    0.9553   -0.0120 S   0  0  0  0  0  0  0  0  0  0  0  0
  -34.2036    0.5219   -0.1205 C   0  0  0  0  0  0  0  0  0  0  0  0
  -34.5782    1.7726   -0.5647 C   0  0  0  0  0  0  0  0  0  0  0  0
  -35.9747    1.9538   -0.6047 C   0  0  0  0  0  0  0  0  0  0  0  0
  -36.6845    0.8428   -0.1893 C   0  0  0  0  0  0  0  0  0  0  0  0
  -35.6025   -0.4631    0.2390 S   0  0  0  0  0  0  0  0  0  0  0  0
  -38.1170    0.6830   -0.0921 C   0  0  0  0  0  0  0  0  0  0  0  0
  -38.8163   -0.2663    0.5971 C   0  0  0  0  0  0  0  0  0  0  0  0
  -40.2381   -0.1358    0.4931 C   0  0  0  0  0  0  0  0  0  0  0  0
  -40.6090    0.9818   -0.3080 C   0  0  0  0  0  0  0  0  0  0  0  0
  -39.1897    1.8127   -0.9342 S   0  0  0  0  0  0  0  0  0  0  0  0
  -41.2328   -0.9209    1.1165 C   0  0  0  0  0  0  0  0  0  0  0  0
  -42.5581   -0.5328    0.9018 C   0  0  0  0  0  0  0  0  0  0  0  0
  -42.9276    0.5841    0.0998 C   0  0  0  0  0  0  0  0  0  0  0  0
  -41.9321    1.3693   -0.5221 C   0  0  0  0  0  0  0  0  0  0  0  0
  -43.9820   -1.3677    1.5159 S   0  0  0  0  0  0  0  0  0  0  0  0
  -45.0263   -0.2311    0.6978 C   0  0  0  0  0  0  0  0  0  0  0  0
  -44.3571    0.7203    0.0049 C   0  0  0  0  0  0  0  0  0  0  0  0
  -42.2542    2.5382   -1.3597 C   0  0  0  0  0  0  0  0  0  0  0  0
  -40.9072   -2.0876    1.9539 C   0  0  0  0  0  0  0  0  0  0  0  0
  -41.9627    2.7450   -2.6813 C   0  0  0  0  0  0  0  0  0  0  0  0
  -42.3913    4.0130   -3.1699 C   0  0  0  0  0  0  0  0  0  0  0  0
  -43.0064    4.7879   -2.2277 C   0  0  0  0  0  0  0  0  0  0  0  0
  -43.0645    3.9483   -0.6971 S   0  0  0  0  0  0  0  0  0  0  0  0
  -41.2303   -2.3105    3.2659 C   0  0  0  0  0  0  0  0  0  0  0  0
  -40.7802   -3.5686    3.7593 C   0  0  0  0  0  0  0  0  0  0  0  0
  -40.1176   -4.3206    2.8306 C   0  0  0  0  0  0  0  0  0  0  0  0
  -40.0405   -3.4710    1.3069 S   0  0  0  0  0  0  0  0  0  0  0  0
  -43.5775    6.1646   -2.3804 C   0  0  0  0  0  0  0  0  0  0  0  0
  -39.5093   -5.6801    2.9920 C   0  0  0  0  0  0  0  0  0  0  0  0
  -33.8689    2.5423   -0.8461 H   0  0  0  0  0  0  0  0  0  0  0  0
  -36.4502    2.8793   -0.9047 H   0  0  0  0  0  0  0  0  0  0  0  0
  -38.3373   -1.0269    1.1994 H   0  0  0  0  0  0  0  0  0  0  0  0
  -44.8465    1.4949   -0.5696 H   0  0  0  0  0  0  0  0  0  0  0  0
  -41.4689    1.9991   -3.2923 H   0  0  0  0  0  0  0  0  0  0  0  0
  -42.2510    4.3383   -4.1945 H   0  0  0  0  0  0  0  0  0  0  0  0
  -41.7607   -1.5822    3.8673 H   0  0  0  0  0  0  0  0  0  0  0  0
  -40.9388   -3.9036    4.7781 H   0  0  0  0  0  0  0  0  0  0  0  0
  -43.0850    6.8880   -1.7236 H   0  0  0  0  0  0  0  0  0  0  0  0
  -44.6473    6.1927   -2.1526 H   0  0  0  0  0  0  0  0  0  0  0  0
  -43.4481    6.5087   -3.4087 H   0  0  0  0  0  0  0  0  0  0  0  0
  -39.9556   -6.4122    2.3123 H   0  0  0  0  0  0  0  0  0  0  0  0
  -39.6636   -6.0373    4.0123 H   0  0  0  0  0  0  0  0  0  0  0  0
  -38.4319   -5.6716    2.8018 H   0  0  0  0  0  0  0  0  0  0  0  0
  -25.3184    0.5413   -0.0376 C   0  0  0  0  0  0  0  0  0  0  0  0
  -24.9412    1.8647   -0.1295 C   0  0  0  0  0  0  0  0  0  0  0  0
  -23.5448    2.0428   -0.1845 C   0  0  0  0  0  0  0  0  0  0  0  0
  -22.8378    0.8567   -0.1307 C   0  0  0  0  0  0  0  0  0  0  0  0
  -23.9232   -0.5118   -0.0296 S   0  0  0  0  0  0  0  0  0  0  0  0
  -25.6482    2.6858   -0.1521 H   0  0  0  0  0  0  0  0  0  0  0  0
  -23.0666    3.0126   -0.2455 H   0  0  0  0  0  0  0  0  0  0  0  0
  -46.0973   -0.3484    0.7854 H   0  0  0  0  0  0  0  0  0  0  0  0
  -30.9879   -2.8705    1.1156 C   0  0  0  0  0  0  0  0  0  0  0  0
  -29.7425   -3.4945    0.8843 N   0  0  0  0  0  0  0  0  0  0  0  0
  -28.5424   -3.0502    0.2798 C   0  0  0  0  0  0  0  0  0  0  0  0
  -31.8419   -3.4826    1.7213 O   0  0  0  0  0  0  0  0  0  0  0  0
  -29.7522   -4.9179    1.2834 C   0  0  0  0  0  0  0  0  0  0  0  0
  -27.7225   -3.8538   -0.1067 O   0  0  0  0  0  0  0  0  0  0  0  0
  -28.7727   -5.3347    1.0847 H   0  0  0  0  0  0  0  0  0  0  0  0
  -30.5056   -5.4636    0.7127 H   0  0  0  0  0  0  0  0  0  0  0  0
  -30.0080   -4.9926    2.3382 H   0  0  0  0  0  0  0  0  0  0  0  0
   -9.2399    0.2353   -0.1175 C   0  0  0  0  0  0  0  0  0  0  0  0
   -7.7707   -0.7543   -0.0850 S   0  0  0  0  0  0  0  0  0  0  0  0
   -6.8262    0.7150   -0.1724 C   0  0  0  0  0  0  0  0  0  0  0  0
   -7.6743    1.8070   -0.2275 C   0  0  0  0  0  0  0  0  0  0  0  0
   -9.0072    1.5131   -0.1967 N   0  0  0  0  0  0  0  0  0  0  0  0
   -5.4001    0.7066   -0.1852 C   0  0  0  0  0  0  0  0  0  0  0  0
   -4.5412    1.7708    0.0200 C   0  0  0  0  0  0  0  0  0  0  0  0
   -3.2113    1.4673   -0.0223 N   0  0  0  0  0  0  0  0  0  0  0  0
   -2.9908    0.2061   -0.2586 C   0  0  0  0  0  0  0  0  0  0  0  0
   -4.4695   -0.7521   -0.4420 S   0  0  0  0  0  0  0  0  0  0  0  0
  -10.5562   -0.3426   -0.0551 C   0  0  0  0  0  0  0  0  0  0  0  0
  -10.9326   -1.6671    0.0220 C   0  0  0  0  0  0  0  0  0  0  0  0
  -12.3291   -1.8468    0.0642 C   0  0  0  0  0  0  0  0  0  0  0  0
  -13.0371   -0.6605    0.0156 C   0  0  0  0  0  0  0  0  0  0  0  0
  -11.9520    0.7098   -0.0611 S   0  0  0  0  0  0  0  0  0  0  0  0
  -14.4693   -0.4752    0.0229 C   0  0  0  0  0  0  0  0  0  0  0  0
  -15.1794    0.6391   -0.3276 C   0  0  0  0  0  0  0  0  0  0  0  0
  -16.5962    0.4901   -0.2069 C   0  0  0  0  0  0  0  0  0  0  0  0
  -16.9549   -0.8124    0.2454 C   0  0  0  0  0  0  0  0  0  0  0  0
  -15.5273   -1.7979    0.5372 S   0  0  0  0  0  0  0  0  0  0  0  0
  -17.6018    1.4309   -0.5279 C   0  0  0  0  0  0  0  0  0  0  0  0
  -18.9212    1.0040   -0.3781 C   0  0  0  0  0  0  0  0  0  0  0  0
  -19.2797   -0.2982    0.0751 C   0  0  0  0  0  0  0  0  0  0  0  0
  -18.2742   -1.2392    0.3950 C   0  0  0  0  0  0  0  0  0  0  0  0
  -20.3492    1.9899   -0.6678 S   0  0  0  0  0  0  0  0  0  0  0  0
  -21.4061    0.6684   -0.1495 C   0  0  0  0  0  0  0  0  0  0  0  0
  -20.6962   -0.4461    0.2003 C   0  0  0  0  0  0  0  0  0  0  0  0
  -18.5865   -2.5993    0.8655 C   0  0  0  0  0  0  0  0  0  0  0  0
  -17.2892    2.7911   -0.9977 C   0  0  0  0  0  0  0  0  0  0  0  0
  -18.2297   -3.1943    2.0462 C   0  0  0  0  0  0  0  0  0  0  0  0
  -18.6772   -4.5415    2.1645 C   0  0  0  0  0  0  0  0  0  0  0  0
  -19.3720   -4.9896    1.0766 C   0  0  0  0  0  0  0  0  0  0  0  0
  -19.4828   -3.7333   -0.1313 S   0  0  0  0  0  0  0  0  0  0  0  0
  -17.6468    3.3864   -2.1781 C   0  0  0  0  0  0  0  0  0  0  0  0
  -17.1973    4.7328   -2.2975 C   0  0  0  0  0  0  0  0  0  0  0  0
  -16.5003    5.1803   -1.2108 C   0  0  0  0  0  0  0  0  0  0  0  0
  -16.3900    3.9243   -0.0025 S   0  0  0  0  0  0  0  0  0  0  0  0
  -19.9880   -6.3368    0.8524 C   0  0  0  0  0  0  0  0  0  0  0  0
  -15.8808    6.5261   -0.9886 C   0  0  0  0  0  0  0  0  0  0  0  0
  -10.2251   -2.4878    0.0392 H   0  0  0  0  0  0  0  0  0  0  0  0
  -12.8065   -2.8181    0.1020 H   0  0  0  0  0  0  0  0  0  0  0  0
  -14.7115    1.5427   -0.6951 H   0  0  0  0  0  0  0  0  0  0  0  0
  -21.1636   -1.3476    0.5739 H   0  0  0  0  0  0  0  0  0  0  0  0
  -17.6775   -2.6727    2.8187 H   0  0  0  0  0  0  0  0  0  0  0  0
  -18.4940   -5.1588    3.0367 H   0  0  0  0  0  0  0  0  0  0  0  0
  -18.2004    2.8653   -2.9497 H   0  0  0  0  0  0  0  0  0  0  0  0
  -17.3805    5.3499   -3.1697 H   0  0  0  0  0  0  0  0  0  0  0  0
  -19.5649   -6.8405   -0.0219 H   0  0  0  0  0  0  0  0  0  0  0  0
  -21.0694   -6.2721    0.7005 H   0  0  0  0  0  0  0  0  0  0  0  0
  -19.8119   -6.9750    1.7208 H   0  0  0  0  0  0  0  0  0  0  0  0
  -16.2967    7.0290   -0.1104 H   0  0  0  0  0  0  0  0  0  0  0  0
  -16.0621    7.1661   -1.8546 H   0  0  0  0  0  0  0  0  0  0  0  0
  -14.7983    6.4593   -0.8450 H   0  0  0  0  0  0  0  0  0  0  0  0
   -1.6800   -0.3763   -0.3699 C   0  0  0  0  0  0  0  0  0  0  0  0
   -1.3167   -1.6755   -0.6572 C   0  0  0  0  0  0  0  0  0  0  0  0
    0.0781   -1.8702   -0.6847 C   0  0  0  0  0  0  0  0  0  0  0  0
    0.7980   -0.7203   -0.4211 C   0  0  0  0  0  0  0  0  0  0  0  0
   -0.2728    0.6292   -0.1150 S   0  0  0  0  0  0  0  0  0  0  0  0
   -2.0328   -2.4644   -0.8555 H   0  0  0  0  0  0  0  0  0  0  0  0
    0.5461   -2.8193   -0.9148 H   0  0  0  0  0  0  0  0  0  0  0  0
   -7.3412    3.2508   -0.4038 C   0  0  0  0  0  0  0  0  0  0  0  0
   -6.0786    3.7823   -0.0618 N   0  0  0  0  0  0  0  0  0  0  0  0
   -4.8666    3.1870    0.3641 C   0  0  0  0  0  0  0  0  0  0  0  0
   -8.2106    4.0109   -0.7745 O   0  0  0  0  0  0  0  0  0  0  0  0
   -6.0795    5.2607   -0.0657 C   0  0  0  0  0  0  0  0  0  0  0  0
   -4.0240    3.8569    0.9195 O   0  0  0  0  0  0  0  0  0  0  0  0
   -5.0833    5.6036    0.1843 H   0  0  0  0  0  0  0  0  0  0  0  0
   -6.7926    5.6395    0.6684 H   0  0  0  0  0  0  0  0  0  0  0  0
   -6.3860    5.6152   -1.0476 H   0  0  0  0  0  0  0  0  0  0  0  0
   14.4023   -0.1941   -0.3877 C   0  0  0  0  0  0  0  0  0  0  0  0
   15.8757    0.7533   -0.1231 S   0  0  0  0  0  0  0  0  0  0  0  0
   16.8137   -0.6790   -0.4792 C   0  0  0  0  0  0  0  0  0  0  0  0
   15.9609   -1.7336   -0.7531 C   0  0  0  0  0  0  0  0  0  0  0  0
   14.6293   -1.4384   -0.6933 N   0  0  0  0  0  0  0  0  0  0  0  0
   18.2398   -0.6829   -0.4617 C   0  0  0  0  0  0  0  0  0  0  0  0
   19.0935   -1.6402   -0.9785 C   0  0  0  0  0  0  0  0  0  0  0  0
   20.4250   -1.3736   -0.8421 N   0  0  0  0  0  0  0  0  0  0  0  0
   20.6518   -0.2461   -0.2317 C   0  0  0  0  0  0  0  0  0  0  0  0
   19.1777    0.6208    0.2312 S   0  0  0  0  0  0  0  0  0  0  0  0
   13.0888    0.3829   -0.2762 C   0  0  0  0  0  0  0  0  0  0  0  0
   12.7195    1.6756    0.0313 C   0  0  0  0  0  0  0  0  0  0  0  0
   11.3239    1.8667    0.0466 C   0  0  0  0  0  0  0  0  0  0  0  0
   10.6097    0.7193   -0.2436 C   0  0  0  0  0  0  0  0  0  0  0  0
   11.6870   -0.6216   -0.5621 S   0  0  0  0  0  0  0  0  0  0  0  0
    9.1763    0.5510   -0.3003 C   0  0  0  0  0  0  0  0  0  0  0  0
    8.4597   -0.6125   -0.2675 C   0  0  0  0  0  0  0  0  0  0  0  0
    7.0434   -0.4272   -0.3319 C   0  0  0  0  0  0  0  0  0  0  0  0
    6.6924    0.9517   -0.4024 C   0  0  0  0  0  0  0  0  0  0  0  0
    8.1262    1.9707   -0.4215 S   0  0  0  0  0  0  0  0  0  0  0  0
    6.0323   -1.4139   -0.2734 C   0  0  0  0  0  0  0  0  0  0  0  0
    4.7156   -0.9543   -0.2857 C   0  0  0  0  0  0  0  0  0  0  0  0
    4.3647    0.4244   -0.3571 C   0  0  0  0  0  0  0  0  0  0  0  0
    5.3755    1.4113   -0.4145 C   0  0  0  0  0  0  0  0  0  0  0  0
    3.2815   -1.9733   -0.2622 S   0  0  0  0  0  0  0  0  0  0  0  0
    2.2318   -0.5536   -0.3794 C   0  0  0  0  0  0  0  0  0  0  0  0
    2.9483    0.6100   -0.4177 C   0  0  0  0  0  0  0  0  0  0  0  0
    5.0706    2.8505   -0.4836 C   0  0  0  0  0  0  0  0  0  0  0  0
    6.3365   -2.8528   -0.1985 C   0  0  0  0  0  0  0  0  0  0  0  0
    5.4223    3.7493   -1.4551 C   0  0  0  0  0  0  0  0  0  0  0  0
    4.9845    5.0784   -1.1884 C   0  0  0  0  0  0  0  0  0  0  0  0
    4.3026    5.2089   -0.0114 C   0  0  0  0  0  0  0  0  0  0  0  0
    4.1920    3.6660    0.7991 S   0  0  0  0  0  0  0  0  0  0  0  0
    5.9830   -3.7474    0.7763 C   0  0  0  0  0  0  0  0  0  0  0  0
    6.4204   -5.0778    0.5159 C   0  0  0  0  0  0  0  0  0  0  0  0
    7.1041   -5.2138   -0.6593 C   0  0  0  0  0  0  0  0  0  0  0  0
    7.2168   -3.6745   -1.4764 S   0  0  0  0  0  0  0  0  0  0  0  0
    3.6992    6.4431    0.5860 C   0  0  0  0  0  0  0  0  0  0  0  0
    7.7092   -6.4507   -1.2496 C   0  0  0  0  0  0  0  0  0  0  0  0
   13.4316    2.4643    0.2443 H   0  0  0  0  0  0  0  0  0  0  0  0
   10.8516    2.8108    0.2880 H   0  0  0  0  0  0  0  0  0  0  0  0
    8.9226   -1.5850   -0.1637 H   0  0  0  0  0  0  0  0  0  0  0  0
    2.4854    1.5826   -0.5190 H   0  0  0  0  0  0  0  0  0  0  0  0
    5.9636    3.4610   -2.3481 H   0  0  0  0  0  0  0  0  0  0  0  0
    5.1653    5.9135   -1.8555 H   0  0  0  0  0  0  0  0  0  0  0  0
    5.4408   -3.4549    1.6674 H   0  0  0  0  0  0  0  0  0  0  0  0
    6.2385   -5.9098    1.1866 H   0  0  0  0  0  0  0  0  0  0  0  0
    4.1330    6.6802    1.5622 H   0  0  0  0  0  0  0  0  0  0  0  0
    2.6184    6.3446    0.7241 H   0  0  0  0  0  0  0  0  0  0  0  0
    3.8738    7.2976   -0.0711 H   0  0  0  0  0  0  0  0  0  0  0  0
    7.2825   -6.6890   -2.2284 H   0  0  0  0  0  0  0  0  0  0  0  0
    7.5279   -7.3032   -0.5918 H   0  0  0  0  0  0  0  0  0  0  0  0
    8.7913   -6.3547   -1.3792 H   0  0  0  0  0  0  0  0  0  0  0  0
   21.9652    0.2649    0.0571 C   0  0  0  0  0  0  0  0  0  0  0  0
   22.3342    1.4205    0.7134 C   0  0  0  0  0  0  0  0  0  0  0  0
   23.7298    1.5859    0.8069 C   0  0  0  0  0  0  0  0  0  0  0  0
   24.4450    0.5574    0.2232 C   0  0  0  0  0  0  0  0  0  0  0  0
   23.3682   -0.6356   -0.4690 S   0  0  0  0  0  0  0  0  0  0  0  0
   21.6214    2.1277    1.1213 H   0  0  0  0  0  0  0  0  0  0  0  0
   24.2013    2.4273    1.2994 H   0  0  0  0  0  0  0  0  0  0  0  0
   16.2881   -3.1648   -1.0214 C   0  0  0  0  0  0  0  0  0  0  0  0
   17.5464   -3.5719   -1.5158 N   0  0  0  0  0  0  0  0  0  0  0  0
   18.7610   -2.8805   -1.7406 C   0  0  0  0  0  0  0  0  0  0  0  0
   15.4187   -3.9994   -0.8849 O   0  0  0  0  0  0  0  0  0  0  0  0
   17.5381   -4.9809   -1.9631 C   0  0  0  0  0  0  0  0  0  0  0  0
   19.5977   -3.3475   -2.4816 O   0  0  0  0  0  0  0  0  0  0  0  0
   18.5310   -5.2340   -2.3135 H   0  0  0  0  0  0  0  0  0  0  0  0
   16.8185   -5.1152   -2.7725 H   0  0  0  0  0  0  0  0  0  0  0  0
   17.2363   -5.6175   -1.1340 H   0  0  0  0  0  0  0  0  0  0  0  0
   38.0416   -0.0722    0.2570 C   0  0  0  0  0  0  0  0  0  0  0  0
   39.5183   -0.9205   -0.2309 S   0  0  0  0  0  0  0  0  0  0  0  0
   40.4511    0.3426    0.5389 C   0  0  0  0  0  0  0  0  0  0  0  0
   39.5952    1.2833    1.0828 C   0  0  0  0  0  0  0  0  0  0  0  0
   38.2645    1.0312    0.9098 N   0  0  0  0  0  0  0  0  0  0  0  0
   41.8777    0.3387    0.5548 C   0  0  0  0  0  0  0  0  0  0  0  0
   42.7208    1.0992    1.3429 C   0  0  0  0  0  0  0  0  0  0  0  0
   44.0555    0.8670    1.1668 N   0  0  0  0  0  0  0  0  0  0  0  0
   44.2928   -0.0432    0.2693 C   0  0  0  0  0  0  0  0  0  0  0  0
   42.8286   -0.7238   -0.4581 S   0  0  0  0  0  0  0  0  0  0  0  0
   36.7291   -0.5792   -0.0454 C   0  0  0  0  0  0  0  0  0  0  0  0
   36.3625   -1.7207   -0.7268 C   0  0  0  0  0  0  0  0  0  0  0  0
   34.9669   -1.8843   -0.8276 C   0  0  0  0  0  0  0  0  0  0  0  0
   34.2503   -0.8662   -0.2272 C   0  0  0  0  0  0  0  0  0  0  0  0
   35.3248    0.3080    0.4989 S   0  0  0  0  0  0  0  0  0  0  0  0
   32.8168   -0.7053   -0.1553 C   0  0  0  0  0  0  0  0  0  0  0  0
   32.1072    0.4228    0.1488 C   0  0  0  0  0  0  0  0  0  0  0  0
   30.6889    0.2424    0.1297 C   0  0  0  0  0  0  0  0  0  0  0  0
   30.3292   -1.0903   -0.2221 C   0  0  0  0  0  0  0  0  0  0  0  0
   31.7569   -2.0839   -0.4854 S   0  0  0  0  0  0  0  0  0  0  0  0
   29.6846    1.2119    0.3548 C   0  0  0  0  0  0  0  0  0  0  0  0
   28.3653    0.7837    0.2086 C   0  0  0  0  0  0  0  0  0  0  0  0
   28.0056   -0.5493   -0.1421 C   0  0  0  0  0  0  0  0  0  0  0  0
   29.0099   -1.5185   -0.3682 C   0  0  0  0  0  0  0  0  0  0  0  0
   26.9378    1.7773    0.4728 S   0  0  0  0  0  0  0  0  0  0  0  0
   25.8780    0.3983    0.1451 C   0  0  0  0  0  0  0  0  0  0  0  0
   26.5875   -0.7299   -0.1592 C   0  0  0  0  0  0  0  0  0  0  0  0
   28.6964   -2.9098   -0.7354 C   0  0  0  0  0  0  0  0  0  0  0  0
   29.9987    2.6029    0.7228 C   0  0  0  0  0  0  0  0  0  0  0  0
   29.0252   -4.0604   -0.0695 C   0  0  0  0  0  0  0  0  0  0  0  0
   28.5863   -5.2455   -0.7268 C   0  0  0  0  0  0  0  0  0  0  0  0
   27.9264   -5.0133   -1.9006 C   0  0  0  0  0  0  0  0  0  0  0  0
   27.8385   -3.2982   -2.2173 S   0  0  0  0  0  0  0  0  0  0  0  0
   29.6717    3.7538    0.0566 C   0  0  0  0  0  0  0  0  0  0  0  0
   30.1126    4.9384    0.7135 C   0  0  0  0  0  0  0  0  0  0  0  0
   30.7724    4.7054    1.8872 C   0  0  0  0  0  0  0  0  0  0  0  0
   30.8574    2.9902    2.2044 S   0  0  0  0  0  0  0  0  0  0  0  0
   27.3290   -6.0080   -2.8483 C   0  0  0  0  0  0  0  0  0  0  0  0
   31.3730    5.6993    2.8336 C   0  0  0  0  0  0  0  0  0  0  0  0
   37.0767   -2.4173   -1.1503 H   0  0  0  0  0  0  0  0  0  0  0  0
   34.4969   -2.7098   -1.3476 H   0  0  0  0  0  0  0  0  0  0  0  0
   32.5771    1.3759    0.3521 H   0  0  0  0  0  0  0  0  0  0  0  0
   26.1180   -1.6839   -0.3598 H   0  0  0  0  0  0  0  0  0  0  0  0
   29.5509   -4.0560    0.8777 H   0  0  0  0  0  0  0  0  0  0  0  0
   28.7504   -6.2430   -0.3353 H   0  0  0  0  0  0  0  0  0  0  0  0
   29.1462    3.7501   -0.8908 H   0  0  0  0  0  0  0  0  0  0  0  0
   29.9505    5.9360    0.3216 H   0  0  0  0  0  0  0  0  0  0  0  0
   27.7825   -5.9506   -3.8424 H   0  0  0  0  0  0  0  0  0  0  0  0
   26.2520   -5.8601   -2.9715 H   0  0  0  0  0  0  0  0  0  0  0  0
   27.4842   -7.0207   -2.4705 H   0  0  0  0  0  0  0  0  0  0  0  0
   30.9251    5.6392    3.8300 H   0  0  0  0  0  0  0  0  0  0  0  0
   31.2140    6.7125    2.4587 H   0  0  0  0  0  0  0  0  0  0  0  0
   32.4509    5.5532    2.9504 H   0  0  0  0  0  0  0  0  0  0  0  0
   45.6138   -0.4680   -0.1255 C   0  0  0  0  0  0  0  0  0  0  0  0
   45.9898   -1.3948   -1.0730 C   0  0  0  0  0  0  0  0  0  0  0  0
   47.3954   -1.5405   -1.1797 C   0  0  0  0  0  0  0  0  0  0  0  0
   48.0718   -0.7204   -0.3174 C   0  0  0  0  0  0  0  0  0  0  0  0
   47.0117    0.2393    0.6503 S   0  0  0  0  0  0  0  0  0  0  0  0
   45.2820   -1.9533   -1.6743 H   0  0  0  0  0  0  0  0  0  0  0  0
   47.8832   -2.2207   -1.8663 H   0  0  0  0  0  0  0  0  0  0  0  0
   39.9207    2.5773    1.7514 C   0  0  0  0  0  0  0  0  0  0  0  0
   41.1665    2.8143    2.3712 N   0  0  0  0  0  0  0  0  0  0  0  0
   42.3744    2.0764    2.4172 C   0  0  0  0  0  0  0  0  0  0  0  0
   39.0593    3.4273    1.8330 O   0  0  0  0  0  0  0  0  0  0  0  0
   41.1497    4.0392    3.1990 C   0  0  0  0  0  0  0  0  0  0  0  0
   43.1941    2.3054    3.2789 O   0  0  0  0  0  0  0  0  0  0  0  0
   42.1272    4.1606    3.6486 H   0  0  0  0  0  0  0  0  0  0  0  0
   40.3931    3.9547    3.9807 H   0  0  0  0  0  0  0  0  0  0  0  0
   40.8931    4.8914    2.5727 H   0  0  0  0  0  0  0  0  0  0  0  0
   49.1406   -0.6258   -0.1903 H   0  0  0  0  0  0  0  0  0  0  0  0
  1  2  1  0  0  0  0
  1  5  2  0  0  0  0
  1 11  4  0  0  0  0
  2  3  1  0  0  0  0
  3  4  2  0  0  0  0
  3  6  4  0  0  0  0
  4  5  4  0  0  0  0
  4 62  1  0  0  0  0
  6  7  2  0  0  0  0
  6 10  1  0  0  0  0
  7  8  4  0  0  0  0
  7 64  1  0  0  0  0
  8  9  2  0  0  0  0
  9 10  1  0  0  0  0
  9 54  4  0  0  0  0
 11 12  2  0  0  0  0
 11 15  1  0  0  0  0
 12 13  4  0  0  0  0
 12 40  1  0  0  0  0
 13 14  2  0  0  0  0
 13 41  1  0  0  0  0
 14 15  1  0  0  0  0
 14 16  4  0  0  0  0
 16 17  2  0  0  0  0
 16 20  1  0  0  0  0
 17 18  4  0  0  0  0
 17 42  1  0  0  0  0
 18 19  4  0  0  0  0
 18 21  4  0  0  0  0
 19 20  1  0  0  0  0
 19 24  4  0  0  0  0
 21 22  4  0  0  0  0
 21 29  1  0  0  0  0
 22 23  4  0  0  0  0
 22 25  1  0  0  0  0
 23 24  4  0  0  0  0
 23 27  4  0  0  0  0
 24 28  1  0  0  0  0
 25 26  1  0  0  0  0
 26 27  2  0  0  0  0
 26 61  1  0  0  0  0
 27 43  1  0  0  0  0
 28 30  2  0  0  0  0
 28 33  1  0  0  0  0
 29 34  2  0  0  0  0
 29 37  1  0  0  0  0
 30 31  4  0  0  0  0
 30 44  1  0  0  0  0
 31 32  2  0  0  0  0
 31 45  1  0  0  0  0
 32 33  1  0  0  0  0
 32 38  1  0  0  0  0
 34 35  4  0  0  0  0
 34 46  1  0  0  0  0
 35 36  2  0  0  0  0
 35 47  1  0  0  0  0
 36 37  1  0  0  0  0
 36 39  1  0  0  0  0
 38 48  1  0  0  0  0
 38 49  1  0  0  0  0
 38 50  1  0  0  0  0
 39 51  1  0  0  0  0
 39 52  1  0  0  0  0
 39 53  1  0  0  0  0
 54 55  2  0  0  0  0
 54 58  1  0  0  0  0
 55 56  4  0  0  0  0
 55 59  1  0  0  0  0
 56 57  2  0  0  0  0
 56 60  1  0  0  0  0
 57 58  1  0  0  0  0
 57 96  4  0  0  0  0
 62 63  1  0  0  0  0
 62 65  2  0  0  0  0
 63 64  1  0  0  0  0
 63 66  1  0  0  0  0
 64 67  2  0  0  0  0
 66 68  1  0  0  0  0
 66 69  1  0  0  0  0
 66 70  1  0  0  0  0
 71 72  1  0  0  0  0
 71 75  2  0  0  0  0
 71 81  4  0  0  0  0
 72 73  1  0  0  0  0
 73 74  2  0  0  0  0
 73 76  4  0  0  0  0
 74 75  4  0  0  0  0
 74131  1  0  0  0  0
 76 77  2  0  0  0  0
 76 80  1  0  0  0  0
 77 78  4  0  0  0  0
 77133  1  0  0  0  0
 78 79  2  0  0  0  0
 79 80  1  0  0  0  0
 79124  4  0  0  0  0
 81 82  2  0  0  0  0
 81 85  1  0  0  0  0
 82 83  4  0  0  0  0
 82110  1  0  0  0  0
 83 84  2  0  0  0  0
 83111  1  0  0  0  0
 84 85  1  0  0  0  0
 84 86  4  0  0  0  0
 86 87  2  0  0  0  0
 86 90  1  0  0  0  0
 87 88  4  0  0  0  0
 87112  1  0  0  0  0
 88 89  4  0  0  0  0
 88 91  4  0  0  0  0
 89 90  1  0  0  0  0
 89 94  4  0  0  0  0
 91 92  4  0  0  0  0
 91 99  1  0  0  0  0
 92 93  4  0  0  0  0
 92 95  1  0  0  0  0
 93 94  4  0  0  0  0
 93 97  4  0  0  0  0
 94 98  1  0  0  0  0
 95 96  1  0  0  0  0
 96 97  2  0  0  0  0
 97113  1  0  0  0  0
 98100  2  0  0  0  0
 98103  1  0  0  0  0
 99104  2  0  0  0  0
 99107  1  0  0  0  0
100101  4  0  0  0  0
100114  1  0  0  0  0
101102  2  0  0  0  0
101115  1  0  0  0  0
102103  1  0  0  0  0
102108  1  0  0  0  0
104105  4  0  0  0  0
104116  1  0  0  0  0
105106  2  0  0  0  0
105117  1  0  0  0  0
106107  1  0  0  0  0
106109  1  0  0  0  0
108118  1  0  0  0  0
108119  1  0  0  0  0
108120  1  0  0  0  0
109121  1  0  0  0  0
109122  1  0  0  0  0
109123  1  0  0  0  0
124125  2  0  0  0  0
124128  1  0  0  0  0
125126  4  0  0  0  0
125129  1  0  0  0  0
126127  2  0  0  0  0
126130  1  0  0  0  0
127128  1  0  0  0  0
127165  4  0  0  0  0
131132  1  0  0  0  0
131134  2  0  0  0  0
132133  1  0  0  0  0
132135  1  0  0  0  0
133136  2  0  0  0  0
135137  1  0  0  0  0
135138  1  0  0  0  0
135139  1  0  0  0  0
140141  1  0  0  0  0
140144  2  0  0  0  0
140150  4  0  0  0  0
141142  1  0  0  0  0
142143  2  0  0  0  0
142145  4  0  0  0  0
143144  4  0  0  0  0
143200  1  0  0  0  0
145146  2  0  0  0  0
145149  1  0  0  0  0
146147  4  0  0  0  0
146202  1  0  0  0  0
147148  2  0  0  0  0
148149  1  0  0  0  0
148193  4  0  0  0  0
150151  2  0  0  0  0
150154  1  0  0  0  0
151152  4  0  0  0  0
151179  1  0  0  0  0
152153  2  0  0  0  0
152180  1  0  0  0  0
153154  1  0  0  0  0
153155  4  0  0  0  0
155156  2  0  0  0  0
155159  1  0  0  0  0
156157  4  0  0  0  0
156181  1  0  0  0  0
157158  4  0  0  0  0
157160  4  0  0  0  0
158159  1  0  0  0  0
158163  4  0  0  0  0
160161  4  0  0  0  0
160168  1  0  0  0  0
161162  4  0  0  0  0
161164  1  0  0  0  0
162163  4  0  0  0  0
162166  4  0  0  0  0
163167  1  0  0  0  0
164165  1  0  0  0  0
165166  2  0  0  0  0
166182  1  0  0  0  0
167169  2  0  0  0  0
167172  1  0  0  0  0
168173  2  0  0  0  0
168176  1  0  0  0  0
169170  4  0  0  0  0
169183  1  0  0  0  0
170171  2  0  0  0  0
170184  1  0  0  0  0
171172  1  0  0  0  0
171177  1  0  0  0  0
173174  4  0  0  0  0
173185  1  0  0  0  0
174175  2  0  0  0  0
174186  1  0  0  0  0
175176  1  0  0  0  0
175178  1  0  0  0  0
177187  1  0  0  0  0
177188  1  0  0  0  0
177189  1  0  0  0  0
178190  1  0  0  0  0
178191  1  0  0  0  0
178192  1  0  0  0  0
193194  2  0  0  0  0
193197  1  0  0  0  0
194195  4  0  0  0  0
194198  1  0  0  0  0
195196  2  0  0  0  0
195199  1  0  0  0  0
196197  1  0  0  0  0
196234  4  0  0  0  0
200201  1  0  0  0  0
200203  2  0  0  0  0
201202  1  0  0  0  0
201204  1  0  0  0  0
202205  2  0  0  0  0
204206  1  0  0  0  0
204207  1  0  0  0  0
204208  1  0  0  0  0
209210  1  0  0  0  0
209213  2  0  0  0  0
209219  4  0  0  0  0
210211  1  0  0  0  0
211212  2  0  0  0  0
211214  4  0  0  0  0
212213  4  0  0  0  0
212269  1  0  0  0  0
214215  2  0  0  0  0
214218  1  0  0  0  0
215216  4  0  0  0  0
215271  1  0  0  0  0
216217  2  0  0  0  0
217218  1  0  0  0  0
217262  4  0  0  0  0
219220  2  0  0  0  0
219223  1  0  0  0  0
220221  4  0  0  0  0
220248  1  0  0  0  0
221222  2  0  0  0  0
221249  1  0  0  0  0
222223  1  0  0  0  0
222224  4  0  0  0  0
224225  2  0  0  0  0
224228  1  0  0  0  0
225226  4  0  0  0  0
225250  1  0  0  0  0
226227  4  0  0  0  0
226229  4  0  0  0  0
227228  1  0  0  0  0
227232  4  0  0  0  0
229230  4  0  0  0  0
229237  1  0  0  0  0
230231  4  0  0  0  0
230233  1  0  0  0  0
231232  4  0  0  0  0
231235  4  0  0  0  0
232236  1  0  0  0  0
233234  1  0  0  0  0
234235  2  0  0  0  0
235251  1  0  0  0  0
236238  2  0  0  0  0
236241  1  0  0  0  0
237242  2  0  0  0  0
237245  1  0  0  0  0
238239  4  0  0  0  0
238252  1  0  0  0  0
239240  2  0  0  0  0
239253  1  0  0  0  0
240241  1  0  0  0  0
240246  1  0  0  0  0
242243  4  0  0  0  0
242254  1  0  0  0  0
243244  2  0  0  0  0
243255  1  0  0  0  0
244245  1  0  0  0  0
244247  1  0  0  0  0
246256  1  0  0  0  0
246257  1  0  0  0  0
246258  1  0  0  0  0
247259  1  0  0  0  0
247260  1  0  0  0  0
247261  1  0  0  0  0
262263  2  0  0  0  0
262266  1  0  0  0  0
263264  4  0  0  0  0
263267  1  0  0  0  0
264265  2  0  0  0  0
264268  1  0  0  0  0
265266  1  0  0  0  0
265278  1  0  0  0  0
269270  1  0  0  0  0
269272  2  0  0  0  0
270271  1  0  0  0  0
270273  1  0  0  0  0
271274  2  0  0  0  0
273275  1  0  0  0  0
273276  1  0  0  0  0
273277  1  0  0  0  0
M  END
