# Supplementary material for: Design Principles for the Acceptor Units in Donor–Acceptor Conjugated Polymers
Source: ACS Omega. 2022 Oct 18;7(43):38969–78. doi: 10.1021/acsomega.2c04713 (PMC9631416; doi:10.1021/acsomega.2c04713)
Supplement: Supplementary file 2 — ao2c04713_si_002.zip [file ao2c04713_si_002.zip › mol-acceptors/A52.mol]

Title Card Required

Created by GaussView 6.0.16
322365  0  0  0  0  0  0  0  0  0    0
  -42.6588    1.4234    0.1938 C   0  0  0  0  0  0  0  0  0  0  0  0
  -43.0662    2.5295    0.8935 C   0  0  0  0  0  0  0  0  0  0  0  0
  -44.4751    2.7014    0.9141 C   0  0  0  0  0  0  0  0  0  0  0  0
  -45.1372    1.7251    0.2246 C   0  0  0  0  0  0  0  0  0  0  0  0
  -44.0448    0.5690   -0.4508 S   0  0  0  0  0  0  0  0  0  0  0  0
  -42.3729    3.2030    1.3801 H   0  0  0  0  0  0  0  0  0  0  0  0
  -44.9755    3.5185    1.4187 H   0  0  0  0  0  0  0  0  0  0  0  0
  -39.9143   -1.1180    0.4454 C   0  0  0  0  0  0  0  0  0  0  0  0
  -41.1366   -0.4865    0.4434 C   0  0  0  0  0  0  0  0  0  0  0  0
  -41.3065    0.8595    0.0405 C   0  0  0  0  0  0  0  0  0  0  0  0
  -40.1734    1.5554   -0.4108 C   0  0  0  0  0  0  0  0  0  0  0  0
  -38.9006    0.9212   -0.3820 C   0  0  0  0  0  0  0  0  0  0  0  0
  -38.7461   -0.4296    0.0406 C   0  0  0  0  0  0  0  0  0  0  0  0
  -37.4717   -1.0676    0.0544 C   0  0  0  0  0  0  0  0  0  0  0  0
  -36.3295   -0.3535   -0.3597 C   0  0  0  0  0  0  0  0  0  0  0  0
  -36.5067    1.0040   -0.7363 C   0  0  0  0  0  0  0  0  0  0  0  0
  -37.7319    1.6224   -0.7593 C   0  0  0  0  0  0  0  0  0  0  0  0
  -37.7968    3.0353   -1.2071 C   0  0  0  0  0  0  0  0  0  0  0  0
  -39.0702    3.5875   -1.3097 N   0  0  0  0  0  0  0  0  0  0  0  0
  -40.2778    2.9208   -1.0185 C   0  0  0  0  0  0  0  0  0  0  0  0
  -39.8584   -2.5201    0.9269 C   0  0  0  0  0  0  0  0  0  0  0  0
  -38.5844   -3.0817    0.9931 N   0  0  0  0  0  0  0  0  0  0  0  0
  -37.3880   -2.4564    0.5991 C   0  0  0  0  0  0  0  0  0  0  0  0
  -36.8085    3.6836   -1.4944 O   0  0  0  0  0  0  0  0  0  0  0  0
  -41.3356    3.4542   -1.2762 O   0  0  0  0  0  0  0  0  0  0  0  0
  -40.8529   -3.1373    1.2571 O   0  0  0  0  0  0  0  0  0  0  0  0
  -36.3490   -3.0717    0.7307 O   0  0  0  0  0  0  0  0  0  0  0  0
  -41.9918   -1.0468    0.8000 H   0  0  0  0  0  0  0  0  0  0  0  0
  -35.6516    1.5834   -1.0605 H   0  0  0  0  0  0  0  0  0  0  0  0
  -20.2361    0.7810    0.2873 C   0  0  0  0  0  0  0  0  0  0  0  0
  -20.7085    1.9282    0.8789 C   0  0  0  0  0  0  0  0  0  0  0  0
  -22.1151    2.0109    0.9220 C   0  0  0  0  0  0  0  0  0  0  0  0
  -22.7533    0.9268    0.3540 C   0  0  0  0  0  0  0  0  0  0  0  0
  -21.5766   -0.2172   -0.2460 S   0  0  0  0  0  0  0  0  0  0  0  0
  -24.1699    0.6872    0.2069 C   0  0  0  0  0  0  0  0  0  0  0  0
  -24.8106   -0.5008   -0.0089 C   0  0  0  0  0  0  0  0  0  0  0  0
  -26.2336   -0.3881   -0.1012 C   0  0  0  0  0  0  0  0  0  0  0  0
  -26.6704    0.9567    0.0720 C   0  0  0  0  0  0  0  0  0  0  0  0
  -25.3044    2.0415    0.3031 S   0  0  0  0  0  0  0  0  0  0  0  0
  -27.1808   -1.4236   -0.2724 C   0  0  0  0  0  0  0  0  0  0  0  0
  -28.5241   -1.0468   -0.2559 C   0  0  0  0  0  0  0  0  0  0  0  0
  -28.9609    0.2978   -0.0824 C   0  0  0  0  0  0  0  0  0  0  0  0
  -28.0136    1.3334    0.0888 C   0  0  0  0  0  0  0  0  0  0  0  0
  -29.8898   -2.1316   -0.4886 S   0  0  0  0  0  0  0  0  0  0  0  0
  -31.0243   -0.7772   -0.3927 C   0  0  0  0  0  0  0  0  0  0  0  0
  -30.3837    0.4107   -0.1756 C   0  0  0  0  0  0  0  0  0  0  0  0
  -28.4060    2.7409    0.2718 C   0  0  0  0  0  0  0  0  0  0  0  0
  -26.7886   -2.8311   -0.4559 C   0  0  0  0  0  0  0  0  0  0  0  0
  -28.0727    3.8235   -0.4977 C   0  0  0  0  0  0  0  0  0  0  0  0
  -28.5985    5.0546   -0.0106 C   0  0  0  0  0  0  0  0  0  0  0  0
  -29.3303    4.9267    1.1360 C   0  0  0  0  0  0  0  0  0  0  0  0
  -29.3795    3.2553    1.6401 S   0  0  0  0  0  0  0  0  0  0  0  0
  -27.1219   -3.9139    0.3133 C   0  0  0  0  0  0  0  0  0  0  0  0
  -26.5968   -5.1450   -0.1744 C   0  0  0  0  0  0  0  0  0  0  0  0
  -25.8654   -5.0169   -1.3213 C   0  0  0  0  0  0  0  0  0  0  0  0
  -25.8158   -3.3452   -1.8247 S   0  0  0  0  0  0  0  0  0  0  0  0
  -30.0265    5.9951    1.9224 C   0  0  0  0  0  0  0  0  0  0  0  0
  -25.1701   -6.0852   -2.1085 C   0  0  0  0  0  0  0  0  0  0  0  0
  -20.0564    2.6905    1.2815 H   0  0  0  0  0  0  0  0  0  0  0  0
  -22.6508    2.8350    1.3770 H   0  0  0  0  0  0  0  0  0  0  0  0
  -24.2889   -1.4469   -0.0655 H   0  0  0  0  0  0  0  0  0  0  0  0
  -30.9054    1.3569   -0.1195 H   0  0  0  0  0  0  0  0  0  0  0  0
  -27.4814    3.7366   -1.4011 H   0  0  0  0  0  0  0  0  0  0  0  0
  -28.4421    6.0083   -0.5019 H   0  0  0  0  0  0  0  0  0  0  0  0
  -27.7129   -3.8271    1.2171 H   0  0  0  0  0  0  0  0  0  0  0  0
  -26.7534   -6.0988    0.3165 H   0  0  0  0  0  0  0  0  0  0  0  0
  -29.6457    6.0650    2.9458 H   0  0  0  0  0  0  0  0  0  0  0  0
  -31.1047    5.8201    1.9860 H   0  0  0  0  0  0  0  0  0  0  0  0
  -29.8755    6.9656    1.4452 H   0  0  0  0  0  0  0  0  0  0  0  0
  -25.5519   -6.1549   -3.1315 H   0  0  0  0  0  0  0  0  0  0  0  0
  -25.3207   -7.0557   -1.6314 H   0  0  0  0  0  0  0  0  0  0  0  0
  -24.0920   -5.9103   -2.1733 H   0  0  0  0  0  0  0  0  0  0  0  0
  -34.9600   -0.8725   -0.4789 C   0  0  0  0  0  0  0  0  0  0  0  0
  -34.4842   -2.0178   -1.0730 C   0  0  0  0  0  0  0  0  0  0  0  0
  -33.0778   -2.0982   -1.1159 C   0  0  0  0  0  0  0  0  0  0  0  0
  -32.4406   -1.0159   -0.5433 C   0  0  0  0  0  0  0  0  0  0  0  0
  -33.6176    0.1253    0.0591 S   0  0  0  0  0  0  0  0  0  0  0  0
  -35.1335   -2.7806   -1.4769 H   0  0  0  0  0  0  0  0  0  0  0  0
  -32.5414   -2.9208   -1.5728 H   0  0  0  0  0  0  0  0  0  0  0  0
  -17.4251   -1.6671    0.6206 C   0  0  0  0  0  0  0  0  0  0  0  0
  -18.6617   -1.0686    0.5853 C   0  0  0  0  0  0  0  0  0  0  0  0
  -18.8632    0.2711    0.1690 C   0  0  0  0  0  0  0  0  0  0  0  0
  -17.7353    0.9939   -0.2658 C   0  0  0  0  0  0  0  0  0  0  0  0
  -16.4491    0.3860   -0.2164 C   0  0  0  0  0  0  0  0  0  0  0  0
  -16.2670   -0.9550    0.2275 C   0  0  0  0  0  0  0  0  0  0  0  0
  -14.9798   -1.5634    0.2701 C   0  0  0  0  0  0  0  0  0  0  0  0
  -13.8483   -0.8338   -0.1477 C   0  0  0  0  0  0  0  0  0  0  0  0
  -14.0525    0.5099   -0.5549 C   0  0  0  0  0  0  0  0  0  0  0  0
  -15.2905    1.1022   -0.5985 C   0  0  0  0  0  0  0  0  0  0  0  0
  -15.3787    2.4999   -1.0843 C   0  0  0  0  0  0  0  0  0  0  0  0
  -16.6613    3.0240   -1.2079 N   0  0  0  0  0  0  0  0  0  0  0  0
  -17.8569    2.3557   -0.8752 C   0  0  0  0  0  0  0  0  0  0  0  0
  -17.3451   -3.0619    1.1199 C   0  0  0  0  0  0  0  0  0  0  0  0
  -16.0594   -3.5887    1.2239 N   0  0  0  0  0  0  0  0  0  0  0  0
  -14.8709   -2.9365    0.8490 C   0  0  0  0  0  0  0  0  0  0  0  0
  -14.4018    3.1604   -1.3832 O   0  0  0  0  0  0  0  0  0  0  0  0
  -18.9226    2.8901   -1.1017 O   0  0  0  0  0  0  0  0  0  0  0  0
  -18.3313   -3.7009    1.4339 O   0  0  0  0  0  0  0  0  0  0  0  0
  -13.8186   -3.5170    1.0240 O   0  0  0  0  0  0  0  0  0  0  0  0
  -19.5056   -1.6513    0.9323 H   0  0  0  0  0  0  0  0  0  0  0  0
  -13.2087    1.1005   -0.8883 H   0  0  0  0  0  0  0  0  0  0  0  0
    2.2172    0.6661    0.4407 C   0  0  0  0  0  0  0  0  0  0  0  0
    1.7223    1.8232    0.9926 C   0  0  0  0  0  0  0  0  0  0  0  0
    0.3143    1.8756    1.0416 C   0  0  0  0  0  0  0  0  0  0  0  0
   -0.3021    0.7572    0.5178 C   0  0  0  0  0  0  0  0  0  0  0  0
    0.8974   -0.3816   -0.0464 S   0  0  0  0  0  0  0  0  0  0  0  0
   -1.7136    0.4815    0.3860 C   0  0  0  0  0  0  0  0  0  0  0  0
   -2.3289   -0.7265    0.2110 C   0  0  0  0  0  0  0  0  0  0  0  0
   -3.7542   -0.6477    0.1197 C   0  0  0  0  0  0  0  0  0  0  0  0
   -4.2198    0.6921    0.2512 C   0  0  0  0  0  0  0  0  0  0  0  0
   -2.8773    1.8132    0.4432 S   0  0  0  0  0  0  0  0  0  0  0  0
   -4.6791   -1.7083   -0.0166 C   0  0  0  0  0  0  0  0  0  0  0  0
   -6.0302   -1.3602   -0.0097 C   0  0  0  0  0  0  0  0  0  0  0  0
   -6.4958   -0.0205    0.1222 C   0  0  0  0  0  0  0  0  0  0  0  0
   -5.5708    1.0401    0.2592 C   0  0  0  0  0  0  0  0  0  0  0  0
   -7.3725   -2.4806   -0.2077 S   0  0  0  0  0  0  0  0  0  0  0  0
   -8.5356   -1.1484   -0.1539 C   0  0  0  0  0  0  0  0  0  0  0  0
   -7.9206    0.0590    0.0265 C   0  0  0  0  0  0  0  0  0  0  0  0
   -5.9935    2.4438    0.3988 C   0  0  0  0  0  0  0  0  0  0  0  0
   -4.2570   -3.1122   -0.1565 C   0  0  0  0  0  0  0  0  0  0  0  0
   -5.6851    3.5087   -0.4050 C   0  0  0  0  0  0  0  0  0  0  0  0
   -6.2369    4.7427    0.0444 C   0  0  0  0  0  0  0  0  0  0  0  0
   -6.9639    4.6350    1.1961 C   0  0  0  0  0  0  0  0  0  0  0  0
   -6.9757    2.9795    1.7525 S   0  0  0  0  0  0  0  0  0  0  0  0
   -4.5658   -4.1770    0.6473 C   0  0  0  0  0  0  0  0  0  0  0  0
   -4.0155   -5.4114    0.1974 C   0  0  0  0  0  0  0  0  0  0  0  0
   -3.2890   -5.3041   -0.9547 C   0  0  0  0  0  0  0  0  0  0  0  0
   -3.2759   -3.6485   -1.5108 S   0  0  0  0  0  0  0  0  0  0  0  0
   -7.6819    5.7120    1.9503 C   0  0  0  0  0  0  0  0  0  0  0  0
   -2.5726   -6.3817   -1.7097 C   0  0  0  0  0  0  0  0  0  0  0  0
    2.3592    2.6147    1.3622 H   0  0  0  0  0  0  0  0  0  0  0  0
   -0.2376    2.7039    1.4687 H   0  0  0  0  0  0  0  0  0  0  0  0
   -1.7868   -1.6623    0.1824 H   0  0  0  0  0  0  0  0  0  0  0  0
   -8.4624    0.9951    0.0528 H   0  0  0  0  0  0  0  0  0  0  0  0
   -5.0936    3.4063   -1.3067 H   0  0  0  0  0  0  0  0  0  0  0  0
   -6.1022    5.6837   -0.4769 H   0  0  0  0  0  0  0  0  0  0  0  0
   -5.1569   -4.0742    1.5493 H   0  0  0  0  0  0  0  0  0  0  0  0
   -4.1508   -6.3523    0.7185 H   0  0  0  0  0  0  0  0  0  0  0  0
   -7.3008    5.8225    2.9700 H   0  0  0  0  0  0  0  0  0  0  0  0
   -8.7559    5.5155    2.0223 H   0  0  0  0  0  0  0  0  0  0  0  0
   -7.5533    6.6701    1.4425 H   0  0  0  0  0  0  0  0  0  0  0  0
   -2.9550   -6.4921   -2.7289 H   0  0  0  0  0  0  0  0  0  0  0  0
   -2.7013   -7.3397   -1.2016 H   0  0  0  0  0  0  0  0  0  0  0  0
   -1.4986   -6.1860   -1.7830 H   0  0  0  0  0  0  0  0  0  0  0  0
  -12.4682   -1.3274   -0.2472 C   0  0  0  0  0  0  0  0  0  0  0  0
  -11.9670   -2.4784   -0.8086 C   0  0  0  0  0  0  0  0  0  0  0  0
  -10.5592   -2.5316   -0.8443 C   0  0  0  0  0  0  0  0  0  0  0  0
   -9.9462   -1.4213   -0.2993 C   0  0  0  0  0  0  0  0  0  0  0  0
  -11.1484   -0.2890    0.2690 S   0  0  0  0  0  0  0  0  0  0  0  0
  -12.5991   -3.2645   -1.1950 H   0  0  0  0  0  0  0  0  0  0  0  0
  -10.0044   -3.3547   -1.2778 H   0  0  0  0  0  0  0  0  0  0  0  0
    5.0903   -1.6968    0.8521 C   0  0  0  0  0  0  0  0  0  0  0  0
    3.8391   -1.1302    0.8044 C   0  0  0  0  0  0  0  0  0  0  0  0
    3.6012    0.1843    0.3310 C   0  0  0  0  0  0  0  0  0  0  0  0
    4.7064    0.9137   -0.1483 C   0  0  0  0  0  0  0  0  0  0  0  0
    6.0072    0.3390   -0.0880 C   0  0  0  0  0  0  0  0  0  0  0  0
    6.2263   -0.9760    0.4131 C   0  0  0  0  0  0  0  0  0  0  0  0
    7.5282   -1.5516    0.4663 C   0  0  0  0  0  0  0  0  0  0  0  0
    8.6367   -0.8158    0.0007 C   0  0  0  0  0  0  0  0  0  0  0  0
    8.3958    0.5033   -0.4633 C   0  0  0  0  0  0  0  0  0  0  0  0
    7.1437    1.0642   -0.5167 C   0  0  0  0  0  0  0  0  0  0  0  0
    7.0163    2.4361   -1.0632 C   0  0  0  0  0  0  0  0  0  0  0  0
    5.7202    2.9243   -1.1930 N   0  0  0  0  0  0  0  0  0  0  0  0
    4.5450    2.2445   -0.8145 C   0  0  0  0  0  0  0  0  0  0  0  0
    5.2098   -3.0652    1.4129 C   0  0  0  0  0  0  0  0  0  0  0  0
    6.5091   -3.5560    1.5250 N   0  0  0  0  0  0  0  0  0  0  0  0
    7.6770   -2.8937    1.1059 C   0  0  0  0  0  0  0  0  0  0  0  0
    7.9735    3.1051   -1.4042 O   0  0  0  0  0  0  0  0  0  0  0  0
    3.4642    2.7441   -1.0486 O   0  0  0  0  0  0  0  0  0  0  0  0
    4.2430   -3.7126    1.7675 O   0  0  0  0  0  0  0  0  0  0  0  0
    8.7451   -3.4403    1.2942 O   0  0  0  0  0  0  0  0  0  0  0  0
    3.0130   -1.7164    1.1866 H   0  0  0  0  0  0  0  0  0  0  0  0
    9.2212    1.0975   -0.8340 H   0  0  0  0  0  0  0  0  0  0  0  0
   24.6707    1.0653    0.2800 C   0  0  0  0  0  0  0  0  0  0  0  0
   24.1575    2.2334    0.7904 C   0  0  0  0  0  0  0  0  0  0  0  0
   22.7495    2.2563    0.8587 C   0  0  0  0  0  0  0  0  0  0  0  0
   22.1515    1.1033    0.3919 C   0  0  0  0  0  0  0  0  0  0  0  0
   23.3687   -0.0313   -0.1424 S   0  0  0  0  0  0  0  0  0  0  0  0
   20.7450    0.7907    0.2939 C   0  0  0  0  0  0  0  0  0  0  0  0
   20.1550   -0.4368    0.1773 C   0  0  0  0  0  0  0  0  0  0  0  0
   18.7271   -0.3937    0.1060 C   0  0  0  0  0  0  0  0  0  0  0  0
   18.2327    0.9395    0.1913 C   0  0  0  0  0  0  0  0  0  0  0  0
   19.5518    2.0972    0.3166 S   0  0  0  0  0  0  0  0  0  0  0  0
   17.8248   -1.4793    0.0273 C   0  0  0  0  0  0  0  0  0  0  0  0
   16.4663   -1.1616    0.0421 C   0  0  0  0  0  0  0  0  0  0  0  0
   15.9720    0.1716    0.1278 C   0  0  0  0  0  0  0  0  0  0  0  0
   16.8744    1.2572    0.2074 C   0  0  0  0  0  0  0  0  0  0  0  0
   15.1474   -2.3189   -0.0890 S   0  0  0  0  0  0  0  0  0  0  0  0
   13.9547   -1.0120   -0.0700 C   0  0  0  0  0  0  0  0  0  0  0  0
   14.5445    0.2152    0.0518 C   0  0  0  0  0  0  0  0  0  0  0  0
   16.4218    2.6556    0.2978 C   0  0  0  0  0  0  0  0  0  0  0  0
   18.2769   -2.8779   -0.0633 C   0  0  0  0  0  0  0  0  0  0  0  0
   16.6929    3.6940   -0.5529 C   0  0  0  0  0  0  0  0  0  0  0  0
   16.1202    4.9325   -0.1437 C   0  0  0  0  0  0  0  0  0  0  0  0
   15.4142    4.8549    1.0234 C   0  0  0  0  0  0  0  0  0  0  0  0
   15.4491    3.2233    1.6453 S   0  0  0  0  0  0  0  0  0  0  0  0
   18.0056   -3.9160    0.7876 C   0  0  0  0  0  0  0  0  0  0  0  0
   18.5768   -5.1550    0.3781 C   0  0  0  0  0  0  0  0  0  0  0  0
   19.2818   -5.0782   -0.7897 C   0  0  0  0  0  0  0  0  0  0  0  0
   19.2478   -3.4466   -1.4118 S   0  0  0  0  0  0  0  0  0  0  0  0
   14.6838    5.9452    1.7461 C   0  0  0  0  0  0  0  0  0  0  0  0
   20.0105   -6.1692   -1.5130 C   0  0  0  0  0  0  0  0  0  0  0  0
   24.7814    3.0537    1.1168 H   0  0  0  0  0  0  0  0  0  0  0  0
   22.1849    3.0894    1.2591 H   0  0  0  0  0  0  0  0  0  0  0  0
   20.7180   -1.3607    0.1774 H   0  0  0  0  0  0  0  0  0  0  0  0
   13.9818    1.1393    0.0493 H   0  0  0  0  0  0  0  0  0  0  0  0
   17.2723    3.5686   -1.4595 H   0  0  0  0  0  0  0  0  0  0  0  0
   16.2251    5.8545   -0.7042 H   0  0  0  0  0  0  0  0  0  0  0  0
   17.4270   -3.7901    1.6947 H   0  0  0  0  0  0  0  0  0  0  0  0
   18.4717   -6.0769    0.9387 H   0  0  0  0  0  0  0  0  0  0  0  0
   15.0786    6.1051    2.7540 H   0  0  0  0  0  0  0  0  0  0  0  0
   13.6160    5.7279    1.8440 H   0  0  0  0  0  0  0  0  0  0  0  0
   14.7823    6.8847    1.1984 H   0  0  0  0  0  0  0  0  0  0  0  0
   19.6142   -6.3292   -2.5203 H   0  0  0  0  0  0  0  0  0  0  0  0
   19.9122   -7.1085   -0.9648 H   0  0  0  0  0  0  0  0  0  0  0  0
   21.0784   -5.9526   -1.6126 H   0  0  0  0  0  0  0  0  0  0  0  0
   10.0264   -1.2821   -0.0964 C   0  0  0  0  0  0  0  0  0  0  0  0
   10.5459   -2.4457   -0.6134 C   0  0  0  0  0  0  0  0  0  0  0  0
   11.9538   -2.4692   -0.6678 C   0  0  0  0  0  0  0  0  0  0  0  0
   12.5489   -1.3223   -0.1818 C   0  0  0  0  0  0  0  0  0  0  0  0
   11.3291   -0.1926    0.3533 S   0  0  0  0  0  0  0  0  0  0  0  0
    9.9266   -3.2622   -0.9550 H   0  0  0  0  0  0  0  0  0  0  0  0
   12.5213   -3.2984   -1.0723 H   0  0  0  0  0  0  0  0  0  0  0  0
   27.6058   -1.2094    0.7491 C   0  0  0  0  0  0  0  0  0  0  0  0
   26.3405   -0.6755    0.6958 C   0  0  0  0  0  0  0  0  0  0  0  0
   26.0640    0.6110    0.1698 C   0  0  0  0  0  0  0  0  0  0  0  0
   27.1442    1.3452   -0.3565 C   0  0  0  0  0  0  0  0  0  0  0  0
   28.4597    0.8060   -0.2891 C   0  0  0  0  0  0  0  0  0  0  0  0
   28.7178   -0.4809    0.2639 C   0  0  0  0  0  0  0  0  0  0  0  0
   30.0344   -1.0218    0.3232 C   0  0  0  0  0  0  0  0  0  0  0  0
   31.1186   -0.2779   -0.1849 C   0  0  0  0  0  0  0  0  0  0  0  0
   30.8390    1.0145   -0.6996 C   0  0  0  0  0  0  0  0  0  0  0  0
   29.5723    1.5408   -0.7618 C   0  0  0  0  0  0  0  0  0  0  0  0
   29.4035    2.8848   -1.3638 C   0  0  0  0  0  0  0  0  0  0  0  0
   28.0937    3.3338   -1.4989 N   0  0  0  0  0  0  0  0  0  0  0  0
   26.9408    2.6405   -1.0788 C   0  0  0  0  0  0  0  0  0  0  0  0
   27.7665   -2.5488    1.3667 C   0  0  0  0  0  0  0  0  0  0  0  0
   29.0786   -3.0036    1.4793 N   0  0  0  0  0  0  0  0  0  0  0  0
   30.2242   -2.3337    1.0125 C   0  0  0  0  0  0  0  0  0  0  0  0
   30.3391    3.5630   -1.7440 O   0  0  0  0  0  0  0  0  0  0  0  0
   25.8447    3.1002   -1.3235 O   0  0  0  0  0  0  0  0  0  0  0  0
   26.8208   -3.2027    1.7639 O   0  0  0  0  0  0  0  0  0  0  0  0
   31.3070   -2.8497    1.2025 O   0  0  0  0  0  0  0  0  0  0  0  0
   25.5344   -1.2640    1.1151 H   0  0  0  0  0  0  0  0  0  0  0  0
   31.6452    1.6135   -1.1036 H   0  0  0  0  0  0  0  0  0  0  0  0
   43.1665    1.6306   -0.0113 C   0  0  0  0  0  0  0  0  0  0  0  0
   42.6355    0.3875   -0.0857 C   0  0  0  0  0  0  0  0  0  0  0  0
   41.1976    0.3926   -0.1467 C   0  0  0  0  0  0  0  0  0  0  0  0
   40.6742    1.7160   -0.1069 C   0  0  0  0  0  0  0  0  0  0  0  0
   41.9704    2.9044   -0.0063 S   0  0  0  0  0  0  0  0  0  0  0  0
   40.3209   -0.7136   -0.1907 C   0  0  0  0  0  0  0  0  0  0  0  0
   38.9552   -0.4279   -0.1833 C   0  0  0  0  0  0  0  0  0  0  0  0
   38.4302    0.8954   -0.1411 C   0  0  0  0  0  0  0  0  0  0  0  0
   39.3061    2.0023   -0.1004 C   0  0  0  0  0  0  0  0  0  0  0  0
   37.6638   -1.6203   -0.2696 S   0  0  0  0  0  0  0  0  0  0  0  0
   36.4401   -0.3416   -0.2902 C   0  0  0  0  0  0  0  0  0  0  0  0
   37.0000    0.9020   -0.2133 C   0  0  0  0  0  0  0  0  0  0  0  0
   38.8212    3.3920   -0.0571 C   0  0  0  0  0  0  0  0  0  0  0  0
   40.8038   -2.1050   -0.2388 C   0  0  0  0  0  0  0  0  0  0  0  0
   39.0743    4.4090   -0.9386 C   0  0  0  0  0  0  0  0  0  0  0  0
   38.4710    5.6464   -0.5727 C   0  0  0  0  0  0  0  0  0  0  0  0
   37.7595    5.5900    0.5923 C   0  0  0  0  0  0  0  0  0  0  0  0
   37.8273    3.9803    1.2661 S   0  0  0  0  0  0  0  0  0  0  0  0
   40.5728   -3.1172    0.6535 C   0  0  0  0  0  0  0  0  0  0  0  0
   41.1628   -4.3581    0.2762 C   0  0  0  0  0  0  0  0  0  0  0  0
   41.8423   -4.3083   -0.9078 C   0  0  0  0  0  0  0  0  0  0  0  0
   41.7602   -2.7006   -1.5859 S   0  0  0  0  0  0  0  0  0  0  0  0
   37.0003    6.6860    1.2757 C   0  0  0  0  0  0  0  0  0  0  0  0
   42.5775   -5.4099   -1.6085 C   0  0  0  0  0  0  0  0  0  0  0  0
   43.2301   -0.5158   -0.0873 H   0  0  0  0  0  0  0  0  0  0  0  0
   36.4151    1.8116   -0.2447 H   0  0  0  0  0  0  0  0  0  0  0  0
   39.6633    4.2681   -1.8367 H   0  0  0  0  0  0  0  0  0  0  0  0
   38.5586    6.5523   -1.1617 H   0  0  0  0  0  0  0  0  0  0  0  0
   40.0076   -2.9714    1.5661 H   0  0  0  0  0  0  0  0  0  0  0  0
   41.0875   -5.2618    0.8704 H   0  0  0  0  0  0  0  0  0  0  0  0
   37.3858    6.8875    2.2797 H   0  0  0  0  0  0  0  0  0  0  0  0
   35.9372    6.4475    1.3756 H   0  0  0  0  0  0  0  0  0  0  0  0
   37.0804    7.6094    0.6983 H   0  0  0  0  0  0  0  0  0  0  0  0
   42.1588   -5.6177   -2.5978 H   0  0  0  0  0  0  0  0  0  0  0  0
   42.5155   -6.3294   -1.0227 H   0  0  0  0  0  0  0  0  0  0  0  0
   43.6371   -5.1739   -1.7457 H   0  0  0  0  0  0  0  0  0  0  0  0
   32.5190   -0.7117   -0.2776 C   0  0  0  0  0  0  0  0  0  0  0  0
   33.0646   -1.8793   -0.7568 C   0  0  0  0  0  0  0  0  0  0  0  0
   34.4725   -1.8683   -0.8225 C   0  0  0  0  0  0  0  0  0  0  0  0
   35.0412   -0.6901   -0.3828 C   0  0  0  0  0  0  0  0  0  0  0  0
   33.7966    0.4267    0.1212 S   0  0  0  0  0  0  0  0  0  0  0  0
   32.4641   -2.7234   -1.0630 H   0  0  0  0  0  0  0  0  0  0  0  0
   35.0583   -2.6970   -1.2010 H   0  0  0  0  0  0  0  0  0  0  0  0
  -46.1994    1.6208    0.0591 H   0  0  0  0  0  0  0  0  0  0  0  0
   44.2129    1.8956    0.0447 H   0  0  0  0  0  0  0  0  0  0  0  0
   27.9233    4.6310   -2.1668 C   0  0  0  0  0  0  0  0  0  0  0  0
   29.3154   -4.2954    2.1366 C   0  0  0  0  0  0  0  0  0  0  0  0
    5.5910    4.2531   -1.8058 C   0  0  0  0  0  0  0  0  0  0  0  0
    6.7054   -4.8790    2.1315 C   0  0  0  0  0  0  0  0  0  0  0  0
  -16.7516    4.3813   -1.7624 C   0  0  0  0  0  0  0  0  0  0  0  0
  -15.9021   -4.9427    1.7707 C   0  0  0  0  0  0  0  0  0  0  0  0
  -39.1410    4.9562   -1.8377 C   0  0  0  0  0  0  0  0  0  0  0  0
  -38.4515   -4.4495    1.5113 C   0  0  0  0  0  0  0  0  0  0  0  0
  -16.3207    4.4011   -2.7636 H   0  0  0  0  0  0  0  0  0  0  0  0
  -16.1882    5.0712   -1.1344 H   0  0  0  0  0  0  0  0  0  0  0  0
  -17.7979    4.6624   -1.7983 H   0  0  0  0  0  0  0  0  0  0  0  0
  -15.2751   -4.9118    2.6612 H   0  0  0  0  0  0  0  0  0  0  0  0
  -15.4199   -5.5872    1.0357 H   0  0  0  0  0  0  0  0  0  0  0  0
  -16.8902   -5.3189    2.0129 H   0  0  0  0  0  0  0  0  0  0  0  0
  -38.7940    4.9777   -2.8718 H   0  0  0  0  0  0  0  0  0  0  0  0
  -38.4962    5.6049   -1.2467 H   0  0  0  0  0  0  0  0  0  0  0  0
  -40.1731    5.2849   -1.7879 H   0  0  0  0  0  0  0  0  0  0  0  0
  -37.7983   -4.4530    2.3833 H   0  0  0  0  0  0  0  0  0  0  0  0
  -38.0103   -5.0944    0.7513 H   0  0  0  0  0  0  0  0  0  0  0  0
  -39.4429   -4.8012    1.7760 H   0  0  0  0  0  0  0  0  0  0  0  0
   28.3320    4.5836   -3.1764 H   0  0  0  0  0  0  0  0  0  0  0  0
   28.4636    5.4002   -1.6154 H   0  0  0  0  0  0  0  0  0  0  0  0
   26.8635    4.8564   -2.2011 H   0  0  0  0  0  0  0  0  0  0  0  0
   29.9669   -4.1577    2.9990 H   0  0  0  0  0  0  0  0  0  0  0  0
   29.8049   -4.9810    1.4449 H   0  0  0  0  0  0  0  0  0  0  0  0
   28.3537   -4.6916    2.4442 H   0  0  0  0  0  0  0  0  0  0  0  0
    6.0119    4.2389   -2.8114 H   0  0  0  0  0  0  0  0  0  0  0  0
    6.1429    4.9838   -1.2148 H   0  0  0  0  0  0  0  0  0  0  0  0
    4.5377    4.5067   -1.8430 H   0  0  0  0  0  0  0  0  0  0  0  0
    7.3426   -4.7922    3.0110 H   0  0  0  0  0  0  0  0  0  0  0  0
    7.1935   -5.5457    1.4206 H   0  0  0  0  0  0  0  0  0  0  0  0
    5.7296   -5.2664    2.4042 H   0  0  0  0  0  0  0  0  0  0  0  0
  1  2  2  0  0  0  0
  1  5  1  0  0  0  0
  1 10  1  0  0  0  0
  2  3  4  0  0  0  0
  2  6  1  0  0  0  0
  3  4  2  0  0  0  0
  3  7  1  0  0  0  0
  4  5  1  0  0  0  0
  4289  1  0  0  0  0
  8  9  2  0  0  0  0
  8 13  4  0  0  0  0
  8 21  1  0  0  0  0
  9 10  4  0  0  0  0
  9 28  1  0  0  0  0
 10 11  4  0  0  0  0
 11 12  4  0  0  0  0
 11 20  1  0  0  0  0
 12 13  4  0  0  0  0
 12 17  4  0  0  0  0
 13 14  4  0  0  0  0
 14 15  4  0  0  0  0
 14 23  1  0  0  0  0
 15 16  4  0  0  0  0
 15 73  1  0  0  0  0
 16 17  2  0  0  0  0
 16 29  1  0  0  0  0
 17 18  1  0  0  0  0
 18 19  1  0  0  0  0
 18 24  2  0  0  0  0
 19 20  1  0  0  0  0
 19297  1  0  0  0  0
 20 25  2  0  0  0  0
 21 22  1  0  0  0  0
 21 26  2  0  0  0  0
 22 23  1  0  0  0  0
 22298  1  0  0  0  0
 23 27  2  0  0  0  0
 30 31  2  0  0  0  0
 30 34  1  0  0  0  0
 30 82  1  0  0  0  0
 31 32  4  0  0  0  0
 31 59  1  0  0  0  0
 32 33  2  0  0  0  0
 32 60  1  0  0  0  0
 33 34  1  0  0  0  0
 33 35  4  0  0  0  0
 35 36  2  0  0  0  0
 35 39  1  0  0  0  0
 36 37  4  0  0  0  0
 36 61  1  0  0  0  0
 37 38  4  0  0  0  0
 37 40  4  0  0  0  0
 38 39  1  0  0  0  0
 38 43  4  0  0  0  0
 40 41  4  0  0  0  0
 40 48  1  0  0  0  0
 41 42  4  0  0  0  0
 41 44  1  0  0  0  0
 42 43  4  0  0  0  0
 42 46  4  0  0  0  0
 43 47  1  0  0  0  0
 44 45  1  0  0  0  0
 45 46  2  0  0  0  0
 45 76  4  0  0  0  0
 46 62  1  0  0  0  0
 47 49  2  0  0  0  0
 47 52  1  0  0  0  0
 48 53  2  0  0  0  0
 48 56  1  0  0  0  0
 49 50  4  0  0  0  0
 49 63  1  0  0  0  0
 50 51  2  0  0  0  0
 50 64  1  0  0  0  0
 51 52  1  0  0  0  0
 51 57  1  0  0  0  0
 53 54  4  0  0  0  0
 53 65  1  0  0  0  0
 54 55  2  0  0  0  0
 54 66  1  0  0  0  0
 55 56  1  0  0  0  0
 55 58  1  0  0  0  0
 57 67  1  0  0  0  0
 57 68  1  0  0  0  0
 57 69  1  0  0  0  0
 58 70  1  0  0  0  0
 58 71  1  0  0  0  0
 58 72  1  0  0  0  0
 73 74  2  0  0  0  0
 73 77  1  0  0  0  0
 74 75  4  0  0  0  0
 74 78  1  0  0  0  0
 75 76  2  0  0  0  0
 75 79  1  0  0  0  0
 76 77  1  0  0  0  0
 80 81  2  0  0  0  0
 80 85  4  0  0  0  0
 80 93  1  0  0  0  0
 81 82  4  0  0  0  0
 81100  1  0  0  0  0
 82 83  4  0  0  0  0
 83 84  4  0  0  0  0
 83 92  1  0  0  0  0
 84 85  4  0  0  0  0
 84 89  4  0  0  0  0
 85 86  4  0  0  0  0
 86 87  4  0  0  0  0
 86 95  1  0  0  0  0
 87 88  4  0  0  0  0
 87145  1  0  0  0  0
 88 89  2  0  0  0  0
 88101  1  0  0  0  0
 89 90  1  0  0  0  0
 90 91  1  0  0  0  0
 90 96  2  0  0  0  0
 91 92  1  0  0  0  0
 91295  1  0  0  0  0
 92 97  2  0  0  0  0
 93 94  1  0  0  0  0
 93 98  2  0  0  0  0
 94 95  1  0  0  0  0
 94296  1  0  0  0  0
 95 99  2  0  0  0  0
102103  2  0  0  0  0
102106  1  0  0  0  0
102154  1  0  0  0  0
103104  4  0  0  0  0
103131  1  0  0  0  0
104105  2  0  0  0  0
104132  1  0  0  0  0
105106  1  0  0  0  0
105107  4  0  0  0  0
107108  2  0  0  0  0
107111  1  0  0  0  0
108109  4  0  0  0  0
108133  1  0  0  0  0
109110  4  0  0  0  0
109112  4  0  0  0  0
110111  1  0  0  0  0
110115  4  0  0  0  0
112113  4  0  0  0  0
112120  1  0  0  0  0
113114  4  0  0  0  0
113116  1  0  0  0  0
114115  4  0  0  0  0
114118  4  0  0  0  0
115119  1  0  0  0  0
116117  1  0  0  0  0
117118  2  0  0  0  0
117148  4  0  0  0  0
118134  1  0  0  0  0
119121  2  0  0  0  0
119124  1  0  0  0  0
120125  2  0  0  0  0
120128  1  0  0  0  0
121122  4  0  0  0  0
121135  1  0  0  0  0
122123  2  0  0  0  0
122136  1  0  0  0  0
123124  1  0  0  0  0
123129  1  0  0  0  0
125126  4  0  0  0  0
125137  1  0  0  0  0
126127  2  0  0  0  0
126138  1  0  0  0  0
127128  1  0  0  0  0
127130  1  0  0  0  0
129139  1  0  0  0  0
129140  1  0  0  0  0
129141  1  0  0  0  0
130142  1  0  0  0  0
130143  1  0  0  0  0
130144  1  0  0  0  0
145146  2  0  0  0  0
145149  1  0  0  0  0
146147  4  0  0  0  0
146150  1  0  0  0  0
147148  2  0  0  0  0
147151  1  0  0  0  0
148149  1  0  0  0  0
152153  2  0  0  0  0
152157  4  0  0  0  0
152165  1  0  0  0  0
153154  4  0  0  0  0
153172  1  0  0  0  0
154155  4  0  0  0  0
155156  4  0  0  0  0
155164  1  0  0  0  0
156157  4  0  0  0  0
156161  4  0  0  0  0
157158  4  0  0  0  0
158159  4  0  0  0  0
158167  1  0  0  0  0
159160  4  0  0  0  0
159217  1  0  0  0  0
160161  2  0  0  0  0
160173  1  0  0  0  0
161162  1  0  0  0  0
162163  1  0  0  0  0
162168  2  0  0  0  0
163164  1  0  0  0  0
163293  1  0  0  0  0
164169  2  0  0  0  0
165166  1  0  0  0  0
165170  2  0  0  0  0
166167  1  0  0  0  0
166294  1  0  0  0  0
167171  2  0  0  0  0
174175  2  0  0  0  0
174178  1  0  0  0  0
174226  1  0  0  0  0
175176  4  0  0  0  0
175203  1  0  0  0  0
176177  2  0  0  0  0
176204  1  0  0  0  0
177178  1  0  0  0  0
177179  4  0  0  0  0
179180  2  0  0  0  0
179183  1  0  0  0  0
180181  4  0  0  0  0
180205  1  0  0  0  0
181182  4  0  0  0  0
181184  4  0  0  0  0
182183  1  0  0  0  0
182187  4  0  0  0  0
184185  4  0  0  0  0
184192  1  0  0  0  0
185186  4  0  0  0  0
185188  1  0  0  0  0
186187  4  0  0  0  0
186190  4  0  0  0  0
187191  1  0  0  0  0
188189  1  0  0  0  0
189190  2  0  0  0  0
189220  4  0  0  0  0
190206  1  0  0  0  0
191193  2  0  0  0  0
191196  1  0  0  0  0
192197  2  0  0  0  0
192200  1  0  0  0  0
193194  4  0  0  0  0
193207  1  0  0  0  0
194195  2  0  0  0  0
194208  1  0  0  0  0
195196  1  0  0  0  0
195201  1  0  0  0  0
197198  4  0  0  0  0
197209  1  0  0  0  0
198199  2  0  0  0  0
198210  1  0  0  0  0
199200  1  0  0  0  0
199202  1  0  0  0  0
201211  1  0  0  0  0
201212  1  0  0  0  0
201213  1  0  0  0  0
202214  1  0  0  0  0
202215  1  0  0  0  0
202216  1  0  0  0  0
217218  2  0  0  0  0
217221  1  0  0  0  0
218219  4  0  0  0  0
218222  1  0  0  0  0
219220  2  0  0  0  0
219223  1  0  0  0  0
220221  1  0  0  0  0
224225  2  0  0  0  0
224229  4  0  0  0  0
224237  1  0  0  0  0
225226  4  0  0  0  0
225244  1  0  0  0  0
226227  4  0  0  0  0
227228  4  0  0  0  0
227236  1  0  0  0  0
228229  4  0  0  0  0
228233  4  0  0  0  0
229230  4  0  0  0  0
230231  4  0  0  0  0
230239  1  0  0  0  0
231232  4  0  0  0  0
231282  1  0  0  0  0
232233  2  0  0  0  0
232245  1  0  0  0  0
233234  1  0  0  0  0
234235  1  0  0  0  0
234240  2  0  0  0  0
235236  1  0  0  0  0
235291  1  0  0  0  0
236241  2  0  0  0  0
237238  1  0  0  0  0
237242  2  0  0  0  0
238239  1  0  0  0  0
238292  1  0  0  0  0
239243  2  0  0  0  0
246247  2  0  0  0  0
246250  1  0  0  0  0
246290  1  0  0  0  0
247248  4  0  0  0  0
247270  1  0  0  0  0
248249  4  0  0  0  0
248251  4  0  0  0  0
249250  1  0  0  0  0
249254  4  0  0  0  0
251252  4  0  0  0  0
251259  1  0  0  0  0
252253  4  0  0  0  0
252255  1  0  0  0  0
253254  4  0  0  0  0
253257  4  0  0  0  0
254258  1  0  0  0  0
255256  1  0  0  0  0
256257  2  0  0  0  0
256285  4  0  0  0  0
257271  1  0  0  0  0
258260  2  0  0  0  0
258263  1  0  0  0  0
259264  2  0  0  0  0
259267  1  0  0  0  0
260261  4  0  0  0  0
260272  1  0  0  0  0
261262  2  0  0  0  0
261273  1  0  0  0  0
262263  1  0  0  0  0
262268  1  0  0  0  0
264265  4  0  0  0  0
264274  1  0  0  0  0
265266  2  0  0  0  0
265275  1  0  0  0  0
266267  1  0  0  0  0
266269  1  0  0  0  0
268276  1  0  0  0  0
268277  1  0  0  0  0
268278  1  0  0  0  0
269279  1  0  0  0  0
269280  1  0  0  0  0
269281  1  0  0  0  0
282283  2  0  0  0  0
282286  1  0  0  0  0
283284  4  0  0  0  0
283287  1  0  0  0  0
284285  2  0  0  0  0
284288  1  0  0  0  0
285286  1  0  0  0  0
291311  1  0  0  0  0
291312  1  0  0  0  0
291313  1  0  0  0  0
292314  1  0  0  0  0
292315  1  0  0  0  0
292316  1  0  0  0  0
293317  1  0  0  0  0
293318  1  0  0  0  0
293319  1  0  0  0  0
294320  1  0  0  0  0
294321  1  0  0  0  0
294322  1  0  0  0  0
295299  1  0  0  0  0
295300  1  0  0  0  0
295301  1  0  0  0  0
296302  1  0  0  0  0
296303  1  0  0  0  0
296304  1  0  0  0  0
297305  1  0  0  0  0
297306  1  0  0  0  0
297307  1  0  0  0  0
298308  1  0  0  0  0
298309  1  0  0  0  0
298310  1  0  0  0  0
M  END
