# Supplementary material for: Design Principles for the Acceptor Units in Donor–Acceptor Conjugated Polymers
Source: ACS Omega. 2022 Oct 18;7(43):38969–78. doi: 10.1021/acsomega.2c04713 (PMC9631416; doi:10.1021/acsomega.2c04713)
Supplement: Supplementary file 2 — ao2c04713_si_002.zip [file ao2c04713_si_002.zip › mol-acceptors/A6.mol]

Title Card Required

Created by GaussView 6.0.16
246281  0  0  0  0  0  0  0  0  0    0
  -26.1675    2.5873   -0.2619 C   0  0  0  0  0  0  0  0  0  0  0  0
  -27.1077    3.5984   -0.2338 C   0  0  0  0  0  0  0  0  0  0  0  0
  -28.4410    3.1391   -0.1891 C   0  0  0  0  0  0  0  0  0  0  0  0
  -28.5606    1.7660   -0.1835 C   0  0  0  0  0  0  0  0  0  0  0  0
  -26.9770    1.0225   -0.2550 S   0  0  0  0  0  0  0  0  0  0  0  0
  -29.7594    0.9638   -0.1343 C   0  0  0  0  0  0  0  0  0  0  0  0
  -29.8809   -0.3663    0.1542 C   0  0  0  0  0  0  0  0  0  0  0  0
  -31.2276   -0.8518    0.1232 C   0  0  0  0  0  0  0  0  0  0  0  0
  -32.1549    0.1820   -0.1931 C   0  0  0  0  0  0  0  0  0  0  0  0
  -31.3290    1.7101   -0.4753 S   0  0  0  0  0  0  0  0  0  0  0  0
  -31.6930   -2.1523    0.4153 C   0  0  0  0  0  0  0  0  0  0  0  0
  -33.0772   -2.3442    0.3766 C   0  0  0  0  0  0  0  0  0  0  0  0
  -34.0024   -1.3105    0.0582 C   0  0  0  0  0  0  0  0  0  0  0  0
  -33.5362   -0.0092   -0.2313 C   0  0  0  0  0  0  0  0  0  0  0  0
  -33.9080   -3.8737    0.6463 S   0  0  0  0  0  0  0  0  0  0  0  0
  -35.4501   -3.1164    0.3256 C   0  0  0  0  0  0  0  0  0  0  0  0
  -35.3567   -1.7974    0.0354 C   0  0  0  0  0  0  0  0  0  0  0  0
  -34.4464    1.1016   -0.5624 C   0  0  0  0  0  0  0  0  0  0  0  0
  -30.7826   -3.2610    0.7484 C   0  0  0  0  0  0  0  0  0  0  0  0
  -34.4970    1.8471   -1.7095 C   0  0  0  0  0  0  0  0  0  0  0  0
  -35.4817    2.8766   -1.6796 C   0  0  0  0  0  0  0  0  0  0  0  0
  -36.1861    2.9322   -0.5104 C   0  0  0  0  0  0  0  0  0  0  0  0
  -35.6325    1.6934    0.5895 S   0  0  0  0  0  0  0  0  0  0  0  0
  -30.7469   -4.0196    1.8877 C   0  0  0  0  0  0  0  0  0  0  0  0
  -29.7570   -5.0438    1.8626 C   0  0  0  0  0  0  0  0  0  0  0  0
  -29.0336   -5.0832    0.7043 C   0  0  0  0  0  0  0  0  0  0  0  0
  -29.5751   -3.8350   -0.3908 S   0  0  0  0  0  0  0  0  0  0  0  0
  -37.2838    3.8771   -0.1268 C   0  0  0  0  0  0  0  0  0  0  0  0
  -27.9258   -6.0191    0.3280 C   0  0  0  0  0  0  0  0  0  0  0  0
  -26.8299    4.6413   -0.2389 H   0  0  0  0  0  0  0  0  0  0  0  0
  -29.2962    3.8024   -0.1414 H   0  0  0  0  0  0  0  0  0  0  0  0
  -29.0365   -0.9891    0.4178 H   0  0  0  0  0  0  0  0  0  0  0  0
  -36.2104   -1.1768   -0.2004 H   0  0  0  0  0  0  0  0  0  0  0  0
  -33.8549    1.6516   -2.5597 H   0  0  0  0  0  0  0  0  0  0  0  0
  -35.6641    3.5547   -2.5057 H   0  0  0  0  0  0  0  0  0  0  0  0
  -31.4034   -3.8364    2.7297 H   0  0  0  0  0  0  0  0  0  0  0  0
  -29.5845   -5.7298    2.6841 H   0  0  0  0  0  0  0  0  0  0  0  0
  -37.0218    4.4751    0.7513 H   0  0  0  0  0  0  0  0  0  0  0  0
  -38.2161    3.3521    0.1023 H   0  0  0  0  0  0  0  0  0  0  0  0
  -37.4849    4.5668   -0.9493 H   0  0  0  0  0  0  0  0  0  0  0  0
  -28.1716   -6.6093   -0.5600 H   0  0  0  0  0  0  0  0  0  0  0  0
  -27.7341   -6.7162    1.1465 H   0  0  0  0  0  0  0  0  0  0  0  0
  -26.9926   -5.4875    0.1183 H   0  0  0  0  0  0  0  0  0  0  0  0
  -24.0087    3.9161   -0.4388 C   0  0  0  0  0  0  0  0  0  0  0  0
  -24.7179    2.6685   -0.2962 C   0  0  0  0  0  0  0  0  0  0  0  0
  -23.9049    1.5505   -0.1972 C   0  0  0  0  0  0  0  0  0  0  0  0
  -22.4970    1.5933   -0.2374 C   0  0  0  0  0  0  0  0  0  0  0  0
  -21.7599    2.7592   -0.3713 C   0  0  0  0  0  0  0  0  0  0  0  0
  -22.5503    3.9608   -0.4761 C   0  0  0  0  0  0  0  0  0  0  0  0
  -22.0737    5.1983   -0.6122 N   0  0  0  0  0  0  0  0  0  0  0  0
  -23.3553    6.2139   -0.6878 S   0  0  0  0  0  0  0  0  0  0  0  0
  -24.5666    5.1216   -0.5501 N   0  0  0  0  0  0  0  0  0  0  0  0
  -20.3079    2.7675   -0.4016 C   0  0  0  0  0  0  0  0  0  0  0  0
  -19.4360    3.8146   -0.6275 C   0  0  0  0  0  0  0  0  0  0  0  0
  -18.0755    3.4434   -0.5963 C   0  0  0  0  0  0  0  0  0  0  0  0
  -17.8654    2.1042   -0.3446 C   0  0  0  0  0  0  0  0  0  0  0  0
  -19.3974    1.2854   -0.1221 S   0  0  0  0  0  0  0  0  0  0  0  0
  -16.6169    1.3878   -0.2540 C   0  0  0  0  0  0  0  0  0  0  0  0
  -16.4077    0.0365   -0.2735 C   0  0  0  0  0  0  0  0  0  0  0  0
  -15.0333   -0.3445   -0.1714 C   0  0  0  0  0  0  0  0  0  0  0  0
  -14.1746    0.7884   -0.0842 C   0  0  0  0  0  0  0  0  0  0  0  0
  -15.0986    2.2857   -0.0979 S   0  0  0  0  0  0  0  0  0  0  0  0
  -14.4833   -1.6466   -0.2073 C   0  0  0  0  0  0  0  0  0  0  0  0
  -13.0922   -1.7373   -0.1578 C   0  0  0  0  0  0  0  0  0  0  0  0
  -12.2336   -0.6045   -0.0695 C   0  0  0  0  0  0  0  0  0  0  0  0
  -12.7835    0.6977   -0.0341 C   0  0  0  0  0  0  0  0  0  0  0  0
  -12.1682   -3.2346   -0.1460 S   0  0  0  0  0  0  0  0  0  0  0  0
  -10.6496   -2.3368    0.0091 C   0  0  0  0  0  0  0  0  0  0  0  0
  -10.8592   -0.9855    0.0316 C   0  0  0  0  0  0  0  0  0  0  0  0
  -11.9465    1.9067    0.0528 C   0  0  0  0  0  0  0  0  0  0  0  0
  -15.3203   -2.8555   -0.2952 C   0  0  0  0  0  0  0  0  0  0  0  0
  -11.9476    2.8745    1.0213 C   0  0  0  0  0  0  0  0  0  0  0  0
  -11.0306    3.9356    0.7704 C   0  0  0  0  0  0  0  0  0  0  0  0
  -10.3271    3.7933   -0.3921 C   0  0  0  0  0  0  0  0  0  0  0  0
  -10.7964    2.3220   -1.2079 S   0  0  0  0  0  0  0  0  0  0  0  0
  -15.3205   -3.8217   -1.2653 C   0  0  0  0  0  0  0  0  0  0  0  0
  -16.2375   -4.8830   -1.0153 C   0  0  0  0  0  0  0  0  0  0  0  0
  -16.9398   -4.7423    0.1481 C   0  0  0  0  0  0  0  0  0  0  0  0
  -16.4693   -3.2726    0.9660 S   0  0  0  0  0  0  0  0  0  0  0  0
   -9.2909    4.7063   -0.9729 C   0  0  0  0  0  0  0  0  0  0  0  0
  -17.9759   -5.6559    0.7283 C   0  0  0  0  0  0  0  0  0  0  0  0
  -19.7820    4.8192   -0.8166 H   0  0  0  0  0  0  0  0  0  0  0  0
  -17.2659    4.1407   -0.7748 H   0  0  0  0  0  0  0  0  0  0  0  0
  -17.2100   -0.6799   -0.3911 H   0  0  0  0  0  0  0  0  0  0  0  0
  -10.0570   -0.2688    0.1475 H   0  0  0  0  0  0  0  0  0  0  0  0
  -12.5781    2.8181    1.9004 H   0  0  0  0  0  0  0  0  0  0  0  0
  -10.8946    4.7794    1.4375 H   0  0  0  0  0  0  0  0  0  0  0  0
  -14.6908   -3.7639   -2.1449 H   0  0  0  0  0  0  0  0  0  0  0  0
  -16.3745   -5.7255   -1.6836 H   0  0  0  0  0  0  0  0  0  0  0  0
   -9.5880    5.0930   -1.9524 H   0  0  0  0  0  0  0  0  0  0  0  0
   -8.3264    4.2050   -1.0991 H   0  0  0  0  0  0  0  0  0  0  0  0
   -9.1365    5.5616   -0.3118 H   0  0  0  0  0  0  0  0  0  0  0  0
  -17.6784   -6.0440    1.7072 H   0  0  0  0  0  0  0  0  0  0  0  0
  -18.1308   -6.5103    0.0662 H   0  0  0  0  0  0  0  0  0  0  0  0
  -18.9402   -5.1546    0.8556 H   0  0  0  0  0  0  0  0  0  0  0  0
   -4.7139   -4.9045    0.1811 C   0  0  0  0  0  0  0  0  0  0  0  0
   -5.5054   -3.6994    0.1526 C   0  0  0  0  0  0  0  0  0  0  0  0
   -4.7696   -2.5255    0.1135 C   0  0  0  0  0  0  0  0  0  0  0  0
   -3.3614   -2.4783    0.0943 C   0  0  0  0  0  0  0  0  0  0  0  0
   -2.5477   -3.5999    0.1227 C   0  0  0  0  0  0  0  0  0  0  0  0
   -3.2555   -4.8555    0.1651 C   0  0  0  0  0  0  0  0  0  0  0  0
   -2.6962   -6.0651    0.1960 N   0  0  0  0  0  0  0  0  0  0  0  0
   -3.9071   -7.1659    0.2392 S   0  0  0  0  0  0  0  0  0  0  0  0
   -5.1899   -6.1491    0.2212 N   0  0  0  0  0  0  0  0  0  0  0  0
   -1.0980   -3.5150    0.1139 C   0  0  0  0  0  0  0  0  0  0  0  0
   -6.9574   -3.7125    0.1614 C   0  0  0  0  0  0  0  0  0  0  0  0
   -0.1562   -4.5177   -0.0088 C   0  0  0  0  0  0  0  0  0  0  0  0
    1.1764   -4.0556    0.0068 C   0  0  0  0  0  0  0  0  0  0  0  0
    1.2946   -2.6888    0.1454 C   0  0  0  0  0  0  0  0  0  0  0  0
   -0.2914   -1.9576    0.2769 S   0  0  0  0  0  0  0  0  0  0  0  0
   -7.8293   -4.7683    0.3414 C   0  0  0  0  0  0  0  0  0  0  0  0
   -9.1901   -4.3989    0.3062 C   0  0  0  0  0  0  0  0  0  0  0  0
   -9.4005   -3.0526    0.0951 C   0  0  0  0  0  0  0  0  0  0  0  0
   -7.8677   -2.2240   -0.0816 S   0  0  0  0  0  0  0  0  0  0  0  0
    2.4921   -1.8866    0.1942 C   0  0  0  0  0  0  0  0  0  0  0  0
    2.6104   -0.5277    0.0962 C   0  0  0  0  0  0  0  0  0  0  0  0
    3.9552   -0.0495    0.1806 C   0  0  0  0  0  0  0  0  0  0  0  0
    4.8875   -1.1149    0.3359 C   0  0  0  0  0  0  0  0  0  0  0  0
    4.0665   -2.6696    0.4052 S   0  0  0  0  0  0  0  0  0  0  0  0
    4.4164    1.2829    0.0741 C   0  0  0  0  0  0  0  0  0  0  0  0
    5.7978    1.4702    0.1247 C   0  0  0  0  0  0  0  0  0  0  0  0
    6.7301    0.4046    0.2789 C   0  0  0  0  0  0  0  0  0  0  0  0
    6.2688   -0.9278    0.3857 C   0  0  0  0  0  0  0  0  0  0  0  0
    6.6188    3.0251    0.0589 S   0  0  0  0  0  0  0  0  0  0  0  0
    8.1927    2.2420    0.2718 C   0  0  0  0  0  0  0  0  0  0  0  0
    8.0749    0.8827    0.3656 C   0  0  0  0  0  0  0  0  0  0  0  0
    7.1848   -2.0703    0.5450 C   0  0  0  0  0  0  0  0  0  0  0  0
    3.5006    2.4256   -0.0844 C   0  0  0  0  0  0  0  0  0  0  0  0
    7.2428   -2.9780    1.5684 C   0  0  0  0  0  0  0  0  0  0  0  0
    8.2315   -3.9869    1.3826 C   0  0  0  0  0  0  0  0  0  0  0  0
    8.9316   -3.8647    0.2158 C   0  0  0  0  0  0  0  0  0  0  0  0
    8.3690   -2.4788   -0.6861 S   0  0  0  0  0  0  0  0  0  0  0  0
    3.4438    3.3352   -1.1062 C   0  0  0  0  0  0  0  0  0  0  0  0
    2.4553    4.3440   -0.9196 C   0  0  0  0  0  0  0  0  0  0  0  0
    1.7540    4.2200    0.2463 C   0  0  0  0  0  0  0  0  0  0  0  0
    2.3154    2.8324    1.1463 S   0  0  0  0  0  0  0  0  0  0  0  0
   10.0319   -4.7366   -0.3074 C   0  0  0  0  0  0  0  0  0  0  0  0
    0.6535    5.0914    0.7701 C   0  0  0  0  0  0  0  0  0  0  0  0
   -0.4326   -5.5557   -0.1129 H   0  0  0  0  0  0  0  0  0  0  0  0
    2.0327   -4.7108   -0.0992 H   0  0  0  0  0  0  0  0  0  0  0  0
   -7.4833   -5.7782    0.5001 H   0  0  0  0  0  0  0  0  0  0  0  0
  -10.0000   -5.1037    0.4505 H   0  0  0  0  0  0  0  0  0  0  0  0
    1.7626    0.1254   -0.0629 H   0  0  0  0  0  0  0  0  0  0  0  0
    8.9225    0.2300    0.5266 H   0  0  0  0  0  0  0  0  0  0  0  0
    6.6040   -2.9137    2.4409 H   0  0  0  0  0  0  0  0  0  0  0  0
    8.4201   -4.7791    2.0983 H   0  0  0  0  0  0  0  0  0  0  0  0
    4.0835    3.2722   -1.9782 H   0  0  0  0  0  0  0  0  0  0  0  0
    2.2677    5.1375   -1.6341 H   0  0  0  0  0  0  0  0  0  0  0  0
   10.9609   -4.1785   -0.4587 H   0  0  0  0  0  0  0  0  0  0  0  0
    9.7694   -5.1984   -1.2640 H   0  0  0  0  0  0  0  0  0  0  0  0
   10.2391   -5.5399    0.4027 H   0  0  0  0  0  0  0  0  0  0  0  0
   -0.2756    4.5333    0.9202 H   0  0  0  0  0  0  0  0  0  0  0  0
    0.4469    5.8957    0.0609 H   0  0  0  0  0  0  0  0  0  0  0  0
    0.9156    5.5519    1.7274 H   0  0  0  0  0  0  0  0  0  0  0  0
   13.9398    5.2143    0.4081 C   0  0  0  0  0  0  0  0  0  0  0  0
   13.2312    3.9602    0.3373 C   0  0  0  0  0  0  0  0  0  0  0  0
   14.0450    2.8422    0.2430 C   0  0  0  0  0  0  0  0  0  0  0  0
   15.4527    2.8918    0.2116 C   0  0  0  0  0  0  0  0  0  0  0  0
   16.1895    4.0638    0.2795 C   0  0  0  0  0  0  0  0  0  0  0  0
   15.3982    5.2653    0.3796 C   0  0  0  0  0  0  0  0  0  0  0  0
   15.8743    6.5082    0.4558 N   0  0  0  0  0  0  0  0  0  0  0  0
   14.5924    7.5214    0.5533 S   0  0  0  0  0  0  0  0  0  0  0  0
   13.3815    6.4211    0.5031 N   0  0  0  0  0  0  0  0  0  0  0  0
   17.6413    4.0773    0.2544 C   0  0  0  0  0  0  0  0  0  0  0  0
   11.7819    3.8726    0.3617 C   0  0  0  0  0  0  0  0  0  0  0  0
   18.5139    5.1476    0.2231 C   0  0  0  0  0  0  0  0  0  0  0  0
   19.8744    4.7764    0.1931 C   0  0  0  0  0  0  0  0  0  0  0  0
   20.0839    3.4137    0.2018 C   0  0  0  0  0  0  0  0  0  0  0  0
   18.5514    2.5688    0.2675 S   0  0  0  0  0  0  0  0  0  0  0  0
   10.8400    4.8693    0.5273 C   0  0  0  0  0  0  0  0  0  0  0  0
    9.5076    4.4065    0.5092 C   0  0  0  0  0  0  0  0  0  0  0  0
    9.3896    3.0448    0.3288 C   0  0  0  0  0  0  0  0  0  0  0  0
   10.9746    2.3198    0.1586 S   0  0  0  0  0  0  0  0  0  0  0  0
   21.3321    2.6917    0.1690 C   0  0  0  0  0  0  0  0  0  0  0  0
   21.5418    1.3671   -0.0985 C   0  0  0  0  0  0  0  0  0  0  0  0
   22.9153    0.9718   -0.0554 C   0  0  0  0  0  0  0  0  0  0  0  0
   23.7728    2.0676    0.2484 C   0  0  0  0  0  0  0  0  0  0  0  0
   22.8484    3.5430    0.5032 S   0  0  0  0  0  0  0  0  0  0  0  0
   23.4659   -0.3022   -0.3261 C   0  0  0  0  0  0  0  0  0  0  0  0
   24.8564   -0.4028   -0.2801 C   0  0  0  0  0  0  0  0  0  0  0  0
   25.7138    0.6929    0.0244 C   0  0  0  0  0  0  0  0  0  0  0  0
   25.1633    1.9669    0.2946 C   0  0  0  0  0  0  0  0  0  0  0  0
   25.7809   -1.8780   -0.5356 S   0  0  0  0  0  0  0  0  0  0  0  0
   27.2972   -1.0269   -0.2005 C   0  0  0  0  0  0  0  0  0  0  0  0
   27.0873    0.2974    0.0680 C   0  0  0  0  0  0  0  0  0  0  0  0
   25.9992    3.1372    0.6130 C   0  0  0  0  0  0  0  0  0  0  0  0
   22.6301   -1.4724   -0.6448 C   0  0  0  0  0  0  0  0  0  0  0  0
   25.9887    3.9077    1.7448 C   0  0  0  0  0  0  0  0  0  0  0  0
   26.9087    4.9948    1.7051 C   0  0  0  0  0  0  0  0  0  0  0  0
   27.6239    5.0699    0.5435 C   0  0  0  0  0  0  0  0  0  0  0  0
   27.1622    3.7776   -0.5369 S   0  0  0  0  0  0  0  0  0  0  0  0
   22.6399   -2.2418   -1.7773 C   0  0  0  0  0  0  0  0  0  0  0  0
   21.7205   -3.3295   -1.7378 C   0  0  0  0  0  0  0  0  0  0  0  0
   21.0065   -3.4061   -0.5755 C   0  0  0  0  0  0  0  0  0  0  0  0
   21.4686   -2.1145    0.5056 S   0  0  0  0  0  0  0  0  0  0  0  0
   28.6667    6.0725    0.1534 C   0  0  0  0  0  0  0  0  0  0  0  0
   19.9648   -4.4097   -0.1854 C   0  0  0  0  0  0  0  0  0  0  0  0
   18.1682    6.1700    0.2154 H   0  0  0  0  0  0  0  0  0  0  0  0
   20.6845    5.4940    0.1458 H   0  0  0  0  0  0  0  0  0  0  0  0
   11.1166    5.9033    0.6646 H   0  0  0  0  0  0  0  0  0  0  0  0
    8.6518    5.0564    0.6459 H   0  0  0  0  0  0  0  0  0  0  0  0
   20.7409    0.6861   -0.3545 H   0  0  0  0  0  0  0  0  0  0  0  0
   27.8881    0.9784    0.3240 H   0  0  0  0  0  0  0  0  0  0  0  0
   25.3494    3.6898    2.5917 H   0  0  0  0  0  0  0  0  0  0  0  0
   27.0385    5.6991    2.5191 H   0  0  0  0  0  0  0  0  0  0  0  0
   23.2784   -2.0228   -2.6246 H   0  0  0  0  0  0  0  0  0  0  0  0
   21.5904   -4.0330   -2.5523 H   0  0  0  0  0  0  0  0  0  0  0  0
   28.3802    6.6355   -0.7400 H   0  0  0  0  0  0  0  0  0  0  0  0
   29.6322    5.6010   -0.0538 H   0  0  0  0  0  0  0  0  0  0  0  0
   28.8146    6.7895    0.9637 H   0  0  0  0  0  0  0  0  0  0  0  0
   20.2528   -4.9736    0.7071 H   0  0  0  0  0  0  0  0  0  0  0  0
   19.8166   -5.1259   -0.9963 H   0  0  0  0  0  0  0  0  0  0  0  0
   18.9993   -3.9391    0.0235 H   0  0  0  0  0  0  0  0  0  0  0  0
   33.2324   -3.5932   -0.4429 C   0  0  0  0  0  0  0  0  0  0  0  0
   32.4411   -2.3979   -0.2879 C   0  0  0  0  0  0  0  0  0  0  0  0
   33.1770   -1.2330   -0.1497 C   0  0  0  0  0  0  0  0  0  0  0  0
   34.5866   -1.1843   -0.1635 C   0  0  0  0  0  0  0  0  0  0  0  0
   35.3996   -2.2947   -0.3116 C   0  0  0  0  0  0  0  0  0  0  0  0
   34.6912   -3.5418   -0.4548 C   0  0  0  0  0  0  0  0  0  0  0  0
   35.2494   -4.7431   -0.6095 N   0  0  0  0  0  0  0  0  0  0  0  0
   34.0383   -5.8371   -0.7296 S   0  0  0  0  0  0  0  0  0  0  0  0
   32.7559   -4.8295   -0.5900 N   0  0  0  0  0  0  0  0  0  0  0  0
   36.8539   -2.2074   -0.3199 C   0  0  0  0  0  0  0  0  0  0  0  0
   30.9880   -2.4121   -0.2777 C   0  0  0  0  0  0  0  0  0  0  0  0
   37.7959   -3.2066   -0.4437 C   0  0  0  0  0  0  0  0  0  0  0  0
   39.1359   -2.7384   -0.4068 C   0  0  0  0  0  0  0  0  0  0  0  0
   39.2232   -1.3848   -0.2559 C   0  0  0  0  0  0  0  0  0  0  0  0
   37.6613   -0.6492   -0.1552 S   0  0  0  0  0  0  0  0  0  0  0  0
   30.1160   -3.4825   -0.2677 C   0  0  0  0  0  0  0  0  0  0  0  0
   28.7549   -3.1114   -0.2414 C   0  0  0  0  0  0  0  0  0  0  0  0
   28.5456   -1.7489   -0.2337 C   0  0  0  0  0  0  0  0  0  0  0  0
   30.0787   -0.9036   -0.2786 S   0  0  0  0  0  0  0  0  0  0  0  0
   37.5211   -4.2440   -0.5575 H   0  0  0  0  0  0  0  0  0  0  0  0
   40.0007   -3.3852   -0.4897 H   0  0  0  0  0  0  0  0  0  0  0  0
   30.4615   -4.5049   -0.2729 H   0  0  0  0  0  0  0  0  0  0  0  0
   27.9446   -3.8297   -0.2093 H   0  0  0  0  0  0  0  0  0  0  0  0
   40.1084   -0.7686   -0.1976 H   0  0  0  0  0  0  0  0  0  0  0  0
  -36.3475   -3.7168    0.3732 H   0  0  0  0  0  0  0  0  0  0  0  0
  -24.3621    0.5740   -0.0791 H   0  0  0  0  0  0  0  0  0  0  0  0
  -21.9761    0.6451   -0.1589 H   0  0  0  0  0  0  0  0  0  0  0  0
   -5.2921   -1.5751    0.0991 H   0  0  0  0  0  0  0  0  0  0  0  0
   -2.9044   -1.4955    0.0521 H   0  0  0  0  0  0  0  0  0  0  0  0
   13.5887    1.8596    0.1902 H   0  0  0  0  0  0  0  0  0  0  0  0
   15.9741    1.9443    0.1274 H   0  0  0  0  0  0  0  0  0  0  0  0
   32.6557   -0.2913   -0.0153 H   0  0  0  0  0  0  0  0  0  0  0  0
   35.0427   -0.2073   -0.0449 H   0  0  0  0  0  0  0  0  0  0  0  0
  1  2  2  0  0  0  0
  1  5  1  0  0  0  0
  1 45  1  0  0  0  0
  2  3  4  0  0  0  0
  2 30  1  0  0  0  0
  3  4  2  0  0  0  0
  3 31  1  0  0  0  0
  4  5  1  0  0  0  0
  4  6  4  0  0  0  0
  6  7  2  0  0  0  0
  6 10  1  0  0  0  0
  7  8  4  0  0  0  0
  7 32  1  0  0  0  0
  8  9  4  0  0  0  0
  8 11  4  0  0  0  0
  9 10  1  0  0  0  0
  9 14  4  0  0  0  0
 11 12  4  0  0  0  0
 11 19  1  0  0  0  0
 12 13  4  0  0  0  0
 12 15  1  0  0  0  0
 13 14  4  0  0  0  0
 13 17  4  0  0  0  0
 14 18  1  0  0  0  0
 15 16  1  0  0  0  0
 16 17  2  0  0  0  0
 16238  1  0  0  0  0
 17 33  1  0  0  0  0
 18 20  2  0  0  0  0
 18 23  1  0  0  0  0
 19 24  2  0  0  0  0
 19 27  1  0  0  0  0
 20 21  4  0  0  0  0
 20 34  1  0  0  0  0
 21 22  2  0  0  0  0
 21 35  1  0  0  0  0
 22 23  1  0  0  0  0
 22 28  1  0  0  0  0
 24 25  4  0  0  0  0
 24 36  1  0  0  0  0
 25 26  2  0  0  0  0
 25 37  1  0  0  0  0
 26 27  1  0  0  0  0
 26 29  1  0  0  0  0
 28 38  1  0  0  0  0
 28 39  1  0  0  0  0
 28 40  1  0  0  0  0
 29 41  1  0  0  0  0
 29 42  1  0  0  0  0
 29 43  1  0  0  0  0
 44 45  4  0  0  0  0
 44 49  1  0  0  0  0
 44 52  4  0  0  0  0
 45 46  2  0  0  0  0
 46 47  4  0  0  0  0
 46239  1  0  0  0  0
 47 48  2  0  0  0  0
 47240  1  0  0  0  0
 48 49  4  0  0  0  0
 48 53  1  0  0  0  0
 49 50  4  0  0  0  0
 50 51  1  0  0  0  0
 51 52  1  0  0  0  0
 53 54  2  0  0  0  0
 53 57  1  0  0  0  0
 54 55  4  0  0  0  0
 54 82  1  0  0  0  0
 55 56  2  0  0  0  0
 55 83  1  0  0  0  0
 56 57  1  0  0  0  0
 56 58  4  0  0  0  0
 58 59  2  0  0  0  0
 58 62  1  0  0  0  0
 59 60  4  0  0  0  0
 59 84  1  0  0  0  0
 60 61  4  0  0  0  0
 60 63  4  0  0  0  0
 61 62  1  0  0  0  0
 61 66  4  0  0  0  0
 63 64  4  0  0  0  0
 63 71  1  0  0  0  0
 64 65  4  0  0  0  0
 64 67  1  0  0  0  0
 65 66  4  0  0  0  0
 65 69  4  0  0  0  0
 66 70  1  0  0  0  0
 67 68  1  0  0  0  0
 68 69  2  0  0  0  0
 68113  4  0  0  0  0
 69 85  1  0  0  0  0
 70 72  2  0  0  0  0
 70 75  1  0  0  0  0
 71 76  2  0  0  0  0
 71 79  1  0  0  0  0
 72 73  4  0  0  0  0
 72 86  1  0  0  0  0
 73 74  2  0  0  0  0
 73 87  1  0  0  0  0
 74 75  1  0  0  0  0
 74 80  1  0  0  0  0
 76 77  4  0  0  0  0
 76 88  1  0  0  0  0
 77 78  2  0  0  0  0
 77 89  1  0  0  0  0
 78 79  1  0  0  0  0
 78 81  1  0  0  0  0
 80 90  1  0  0  0  0
 80 91  1  0  0  0  0
 80 92  1  0  0  0  0
 81 93  1  0  0  0  0
 81 94  1  0  0  0  0
 81 95  1  0  0  0  0
 96 97  4  0  0  0  0
 96101  1  0  0  0  0
 96104  4  0  0  0  0
 97 98  2  0  0  0  0
 97106  1  0  0  0  0
 98 99  4  0  0  0  0
 98241  1  0  0  0  0
 99100  2  0  0  0  0
 99242  1  0  0  0  0
100101  4  0  0  0  0
100105  1  0  0  0  0
101102  4  0  0  0  0
102103  1  0  0  0  0
103104  1  0  0  0  0
105107  2  0  0  0  0
105110  1  0  0  0  0
106111  2  0  0  0  0
106114  1  0  0  0  0
107108  4  0  0  0  0
107139  1  0  0  0  0
108109  2  0  0  0  0
108140  1  0  0  0  0
109110  1  0  0  0  0
109115  4  0  0  0  0
111112  4  0  0  0  0
111141  1  0  0  0  0
112113  2  0  0  0  0
112142  1  0  0  0  0
113114  1  0  0  0  0
115116  2  0  0  0  0
115119  1  0  0  0  0
116117  4  0  0  0  0
116143  1  0  0  0  0
117118  4  0  0  0  0
117120  4  0  0  0  0
118119  1  0  0  0  0
118123  4  0  0  0  0
120121  4  0  0  0  0
120128  1  0  0  0  0
121122  4  0  0  0  0
121124  1  0  0  0  0
122123  4  0  0  0  0
122126  4  0  0  0  0
123127  1  0  0  0  0
124125  1  0  0  0  0
125126  2  0  0  0  0
125172  4  0  0  0  0
126144  1  0  0  0  0
127129  2  0  0  0  0
127132  1  0  0  0  0
128133  2  0  0  0  0
128136  1  0  0  0  0
129130  4  0  0  0  0
129145  1  0  0  0  0
130131  2  0  0  0  0
130146  1  0  0  0  0
131132  1  0  0  0  0
131137  1  0  0  0  0
133134  4  0  0  0  0
133147  1  0  0  0  0
134135  2  0  0  0  0
134148  1  0  0  0  0
135136  1  0  0  0  0
135138  1  0  0  0  0
137149  1  0  0  0  0
137150  1  0  0  0  0
137151  1  0  0  0  0
138152  1  0  0  0  0
138153  1  0  0  0  0
138154  1  0  0  0  0
155156  4  0  0  0  0
155160  1  0  0  0  0
155163  4  0  0  0  0
156157  4  0  0  0  0
156165  1  0  0  0  0
157158  4  0  0  0  0
157243  1  0  0  0  0
158159  4  0  0  0  0
158244  1  0  0  0  0
159160  4  0  0  0  0
159164  1  0  0  0  0
160161  4  0  0  0  0
161162  1  0  0  0  0
162163  1  0  0  0  0
164166  2  0  0  0  0
164169  1  0  0  0  0
165170  2  0  0  0  0
165173  1  0  0  0  0
166167  4  0  0  0  0
166198  1  0  0  0  0
167168  2  0  0  0  0
167199  1  0  0  0  0
168169  1  0  0  0  0
168174  4  0  0  0  0
170171  4  0  0  0  0
170200  1  0  0  0  0
171172  2  0  0  0  0
171201  1  0  0  0  0
172173  1  0  0  0  0
174175  2  0  0  0  0
174178  1  0  0  0  0
175176  4  0  0  0  0
175202  1  0  0  0  0
176177  4  0  0  0  0
176179  4  0  0  0  0
177178  1  0  0  0  0
177182  4  0  0  0  0
179180  4  0  0  0  0
179187  1  0  0  0  0
180181  4  0  0  0  0
180183  1  0  0  0  0
181182  4  0  0  0  0
181185  4  0  0  0  0
182186  1  0  0  0  0
183184  1  0  0  0  0
184185  2  0  0  0  0
184231  4  0  0  0  0
185203  1  0  0  0  0
186188  2  0  0  0  0
186191  1  0  0  0  0
187192  2  0  0  0  0
187195  1  0  0  0  0
188189  4  0  0  0  0
188204  1  0  0  0  0
189190  2  0  0  0  0
189205  1  0  0  0  0
190191  1  0  0  0  0
190196  1  0  0  0  0
192193  4  0  0  0  0
192206  1  0  0  0  0
193194  2  0  0  0  0
193207  1  0  0  0  0
194195  1  0  0  0  0
194197  1  0  0  0  0
196208  1  0  0  0  0
196209  1  0  0  0  0
196210  1  0  0  0  0
197211  1  0  0  0  0
197212  1  0  0  0  0
197213  1  0  0  0  0
214215  4  0  0  0  0
214219  1  0  0  0  0
214222  4  0  0  0  0
215216  2  0  0  0  0
215224  1  0  0  0  0
216217  4  0  0  0  0
216245  1  0  0  0  0
217218  2  0  0  0  0
217246  1  0  0  0  0
218219  4  0  0  0  0
218223  1  0  0  0  0
219220  4  0  0  0  0
220221  1  0  0  0  0
221222  1  0  0  0  0
223225  2  0  0  0  0
223228  1  0  0  0  0
224229  2  0  0  0  0
224232  1  0  0  0  0
225226  4  0  0  0  0
225233  1  0  0  0  0
226227  2  0  0  0  0
226234  1  0  0  0  0
227228  1  0  0  0  0
227237  1  0  0  0  0
229230  4  0  0  0  0
229235  1  0  0  0  0
230231  2  0  0  0  0
230236  1  0  0  0  0
231232  1  0  0  0  0
M  END
