# Supplementary material for: Design Principles for the Acceptor Units in Donor–Acceptor Conjugated Polymers
Source: ACS Omega. 2022 Oct 18;7(43):38969–78. doi: 10.1021/acsomega.2c04713 (PMC9631416; doi:10.1021/acsomega.2c04713)
Supplement: Supplementary file 2 — ao2c04713_si_002.zip [file ao2c04713_si_002.zip › mol-acceptors/A8.mol]

Title Card Required

Created by GaussView 6.0.16
246281  0  0  0  0  0  0  0  0  0    0
   26.4330    2.4589    0.0772 C   0  0  0  0  0  0  0  0  0  0  0  0
   27.3643    3.4830    0.0449 C   0  0  0  0  0  0  0  0  0  0  0  0
   28.7013    3.0441    0.0778 C   0  0  0  0  0  0  0  0  0  0  0  0
   28.8360    1.6726    0.1346 C   0  0  0  0  0  0  0  0  0  0  0  0
   27.2680    0.9056    0.1658 S   0  0  0  0  0  0  0  0  0  0  0  0
   30.0488    0.8892    0.1666 C   0  0  0  0  0  0  0  0  0  0  0  0
   30.2044   -0.4461   -0.0768 C   0  0  0  0  0  0  0  0  0  0  0  0
   31.5554   -0.9082    0.0329 C   0  0  0  0  0  0  0  0  0  0  0  0
   32.4508    0.1493    0.3627 C   0  0  0  0  0  0  0  0  0  0  0  0
   31.5889    1.6707    0.5603 S   0  0  0  0  0  0  0  0  0  0  0  0
   32.0540   -2.2088   -0.1987 C   0  0  0  0  0  0  0  0  0  0  0  0
   33.4375   -2.3766   -0.0884 C   0  0  0  0  0  0  0  0  0  0  0  0
   34.3306   -1.3193    0.2434 C   0  0  0  0  0  0  0  0  0  0  0  0
   33.8314   -0.0182    0.4723 C   0  0  0  0  0  0  0  0  0  0  0  0
   34.3034   -3.8994   -0.2731 S   0  0  0  0  0  0  0  0  0  0  0  0
   35.8167   -3.1081    0.0985 C   0  0  0  0  0  0  0  0  0  0  0  0
   35.6894   -1.7831    0.3451 C   0  0  0  0  0  0  0  0  0  0  0  0
   34.7080    1.1162    0.8140 C   0  0  0  0  0  0  0  0  0  0  0  0
   31.1774   -3.3410   -0.5426 C   0  0  0  0  0  0  0  0  0  0  0  0
   34.6923    1.8950    1.9396 C   0  0  0  0  0  0  0  0  0  0  0  0
   35.6620    2.9390    1.9267 C   0  0  0  0  0  0  0  0  0  0  0  0
   36.4212    2.9725    0.7915 C   0  0  0  0  0  0  0  0  0  0  0  0
   35.9395    1.6939   -0.2968 S   0  0  0  0  0  0  0  0  0  0  0  0
   31.2108   -4.1348   -1.6579 C   0  0  0  0  0  0  0  0  0  0  0  0
   30.2332   -5.1709   -1.6522 C   0  0  0  0  0  0  0  0  0  0  0  0
   29.4504   -5.1843   -0.5325 C   0  0  0  0  0  0  0  0  0  0  0  0
   29.9188   -3.8959    0.5494 S   0  0  0  0  0  0  0  0  0  0  0  0
   37.5222    3.9235    0.4334 C   0  0  0  0  0  0  0  0  0  0  0  0
   28.3335   -6.1209   -0.1863 C   0  0  0  0  0  0  0  0  0  0  0  0
   27.0759    4.5207   -0.0092 H   0  0  0  0  0  0  0  0  0  0  0  0
   29.5479    3.7189    0.0393 H   0  0  0  0  0  0  0  0  0  0  0  0
   29.3831   -1.0897   -0.3625 H   0  0  0  0  0  0  0  0  0  0  0  0
   36.5214   -1.1420    0.6031 H   0  0  0  0  0  0  0  0  0  0  0  0
   34.0125    1.7137    2.7634 H   0  0  0  0  0  0  0  0  0  0  0  0
   35.7942    3.6433    2.7403 H   0  0  0  0  0  0  0  0  0  0  0  0
   31.9077   -3.9681   -2.4703 H   0  0  0  0  0  0  0  0  0  0  0  0
   30.1117   -5.8838   -2.4599 H   0  0  0  0  0  0  0  0  0  0  0  0
   37.2941    4.4921   -0.4733 H   0  0  0  0  0  0  0  0  0  0  0  0
   38.4721    3.4072    0.2643 H   0  0  0  0  0  0  0  0  0  0  0  0
   37.6734    4.6394    1.2441 H   0  0  0  0  0  0  0  0  0  0  0  0
   28.5357   -6.6781    0.7335 H   0  0  0  0  0  0  0  0  0  0  0  0
   28.1948   -6.8471   -0.9901 H   0  0  0  0  0  0  0  0  0  0  0  0
   27.3848   -5.5938   -0.0467 H   0  0  0  0  0  0  0  0  0  0  0  0
   24.2849    3.8322   -0.0098 C   0  0  0  0  0  0  0  0  0  0  0  0
   24.9847    2.5677    0.0536 C   0  0  0  0  0  0  0  0  0  0  0  0
   24.1187    1.4890    0.0874 C   0  0  0  0  0  0  0  0  0  0  0  0
   22.7152    1.5430    0.0668 C   0  0  0  0  0  0  0  0  0  0  0  0
   22.0053    2.7272    0.0027 C   0  0  0  0  0  0  0  0  0  0  0  0
   22.8261    3.9137   -0.0348 C   0  0  0  0  0  0  0  0  0  0  0  0
   22.3760    5.1647   -0.0956 N   0  0  0  0  0  0  0  0  0  0  0  0
   23.6774    6.1566   -0.1185 S   0  0  0  0  0  0  0  0  0  0  0  0
   24.8644    5.0303   -0.0524 N   0  0  0  0  0  0  0  0  0  0  0  0
   20.5554    2.7653   -0.0249 C   0  0  0  0  0  0  0  0  0  0  0  0
   19.7013    3.8507   -0.0019 C   0  0  0  0  0  0  0  0  0  0  0  0
   18.3351    3.5028   -0.0283 C   0  0  0  0  0  0  0  0  0  0  0  0
   18.1035    2.1439   -0.0734 C   0  0  0  0  0  0  0  0  0  0  0  0
   19.6224    1.2737   -0.1018 S   0  0  0  0  0  0  0  0  0  0  0  0
   16.8432    1.4433   -0.1016 C   0  0  0  0  0  0  0  0  0  0  0  0
   16.6050    0.1143    0.1160 C   0  0  0  0  0  0  0  0  0  0  0  0
   15.2277   -0.2567    0.0185 C   0  0  0  0  0  0  0  0  0  0  0  0
   14.3972    0.8625   -0.2744 C   0  0  0  0  0  0  0  0  0  0  0  0
   15.3513    2.3303   -0.4520 S   0  0  0  0  0  0  0  0  0  0  0  0
   14.6497   -1.5299    0.2298 C   0  0  0  0  0  0  0  0  0  0  0  0
   13.2600   -1.6059    0.1388 C   0  0  0  0  0  0  0  0  0  0  0  0
   12.4292   -0.4863   -0.1541 C   0  0  0  0  0  0  0  0  0  0  0  0
   13.0072    0.7867   -0.3655 C   0  0  0  0  0  0  0  0  0  0  0  0
   12.3052   -3.0729    0.3160 S   0  0  0  0  0  0  0  0  0  0  0  0
   10.8132   -2.1862   -0.0352 C   0  0  0  0  0  0  0  0  0  0  0  0
   11.0516   -0.8571   -0.2520 C   0  0  0  0  0  0  0  0  0  0  0  0
   12.1998    1.9803   -0.6697 C   0  0  0  0  0  0  0  0  0  0  0  0
   15.4579   -2.7231    0.5337 C   0  0  0  0  0  0  0  0  0  0  0  0
   12.2577    2.7878   -1.7741 C   0  0  0  0  0  0  0  0  0  0  0  0
   11.3519    3.8864   -1.7272 C   0  0  0  0  0  0  0  0  0  0  0  0
   10.6004    3.9330   -0.5871 C   0  0  0  0  0  0  0  0  0  0  0  0
   11.0090    2.5989    0.4631 S   0  0  0  0  0  0  0  0  0  0  0  0
   15.3994   -3.5319    1.6370 C   0  0  0  0  0  0  0  0  0  0  0  0
   16.3053   -4.6304    1.5895 C   0  0  0  0  0  0  0  0  0  0  0  0
   17.0576   -4.6761    0.4500 C   0  0  0  0  0  0  0  0  0  0  0  0
   16.6494   -3.3408   -0.5993 S   0  0  0  0  0  0  0  0  0  0  0  0
    9.5571    4.9354   -0.1980 C   0  0  0  0  0  0  0  0  0  0  0  0
   18.0994   -5.6796    0.0596 C   0  0  0  0  0  0  0  0  0  0  0  0
   20.0638    4.8664    0.0400 H   0  0  0  0  0  0  0  0  0  0  0  0
   17.5357    4.2331    0.0044 H   0  0  0  0  0  0  0  0  0  0  0  0
   17.3868   -0.5881    0.3727 H   0  0  0  0  0  0  0  0  0  0  0  0
   10.2696   -0.1553   -0.5094 H   0  0  0  0  0  0  0  0  0  0  0  0
   12.9204    2.5883   -2.6075 H   0  0  0  0  0  0  0  0  0  0  0  0
   11.2575    4.6187   -2.5210 H   0  0  0  0  0  0  0  0  0  0  0  0
   14.7355   -3.3339    2.4698 H   0  0  0  0  0  0  0  0  0  0  0  0
   16.3986   -5.3639    2.3824 H   0  0  0  0  0  0  0  0  0  0  0  0
    9.8187    5.4624    0.7246 H   0  0  0  0  0  0  0  0  0  0  0  0
    8.5794    4.4697   -0.0419 H   0  0  0  0  0  0  0  0  0  0  0  0
    9.4471    5.6825   -0.9868 H   0  0  0  0  0  0  0  0  0  0  0  0
   17.8356   -6.2069   -0.8622 H   0  0  0  0  0  0  0  0  0  0  0  0
   18.2101   -6.4264    0.8486 H   0  0  0  0  0  0  0  0  0  0  0  0
   19.0775   -5.2153   -0.0985 H   0  0  0  0  0  0  0  0  0  0  0  0
    4.8715   -4.7493   -0.1945 C   0  0  0  0  0  0  0  0  0  0  0  0
    5.6514   -3.5331   -0.1230 C   0  0  0  0  0  0  0  0  0  0  0  0
    4.8569   -2.4014   -0.0707 C   0  0  0  0  0  0  0  0  0  0  0  0
    3.4529   -2.3646   -0.0807 C   0  0  0  0  0  0  0  0  0  0  0  0
    2.6678   -3.5002   -0.1519 C   0  0  0  0  0  0  0  0  0  0  0  0
    3.4104   -4.7365   -0.2088 C   0  0  0  0  0  0  0  0  0  0  0  0
    2.8804   -5.9552   -0.2797 N   0  0  0  0  0  0  0  0  0  0  0  0
    4.1148   -7.0285   -0.3236 S   0  0  0  0  0  0  0  0  0  0  0  0
    5.3724   -5.9816   -0.2547 N   0  0  0  0  0  0  0  0  0  0  0  0
    1.2185   -3.4449   -0.1684 C   0  0  0  0  0  0  0  0  0  0  0  0
    7.1038   -3.5178   -0.1098 C   0  0  0  0  0  0  0  0  0  0  0  0
    0.2967   -4.4737   -0.1540 C   0  0  0  0  0  0  0  0  0  0  0  0
   -1.0445   -4.0389   -0.1649 C   0  0  0  0  0  0  0  0  0  0  0  0
   -1.1888   -2.6673   -0.1889 C   0  0  0  0  0  0  0  0  0  0  0  0
    0.3823   -1.8956   -0.2167 S   0  0  0  0  0  0  0  0  0  0  0  0
    7.9669   -4.5997   -0.1580 C   0  0  0  0  0  0  0  0  0  0  0  0
    9.3293   -4.2483   -0.1319 C   0  0  0  0  0  0  0  0  0  0  0  0
    9.5528   -2.8886   -0.0644 C   0  0  0  0  0  0  0  0  0  0  0  0
    8.0373   -2.0224   -0.0154 S   0  0  0  0  0  0  0  0  0  0  0  0
   -2.4020   -1.8874   -0.1972 C   0  0  0  0  0  0  0  0  0  0  0  0
   -2.5535   -0.5495    0.0421 C   0  0  0  0  0  0  0  0  0  0  0  0
   -3.9050   -0.0902   -0.0391 C   0  0  0  0  0  0  0  0  0  0  0  0
   -4.8070   -1.1497   -0.3421 C   0  0  0  0  0  0  0  0  0  0  0  0
   -3.9496   -2.6723   -0.5492 S   0  0  0  0  0  0  0  0  0  0  0  0
   -4.3992    1.2138    0.1958 C   0  0  0  0  0  0  0  0  0  0  0  0
   -5.7819    1.3793    0.1170 C   0  0  0  0  0  0  0  0  0  0  0  0
   -6.6843    0.3194   -0.1860 C   0  0  0  0  0  0  0  0  0  0  0  0
   -6.1899   -0.9843   -0.4210 C   0  0  0  0  0  0  0  0  0  0  0  0
   -6.6402    2.9011    0.3238 S   0  0  0  0  0  0  0  0  0  0  0  0
   -8.1880    2.1163   -0.0287 C   0  0  0  0  0  0  0  0  0  0  0  0
   -8.0361    0.7783   -0.2672 C   0  0  0  0  0  0  0  0  0  0  0  0
   -7.0737   -2.1194   -0.7369 C   0  0  0  0  0  0  0  0  0  0  0  0
   -3.5147    2.3484    0.5113 C   0  0  0  0  0  0  0  0  0  0  0  0
   -7.0749   -2.9114   -1.8540 C   0  0  0  0  0  0  0  0  0  0  0  0
   -8.0485   -3.9507   -1.8167 C   0  0  0  0  0  0  0  0  0  0  0  0
   -8.7937   -3.9674   -0.6717 C   0  0  0  0  0  0  0  0  0  0  0  0
   -8.2937   -2.6787    0.3956 S   0  0  0  0  0  0  0  0  0  0  0  0
   -3.5145    3.1424    1.6268 C   0  0  0  0  0  0  0  0  0  0  0  0
   -2.5408    4.1817    1.5890 C   0  0  0  0  0  0  0  0  0  0  0  0
   -1.7944    4.1968    0.4448 C   0  0  0  0  0  0  0  0  0  0  0  0
   -2.2934    2.9062   -0.6211 S   0  0  0  0  0  0  0  0  0  0  0  0
   -9.8959   -4.9075   -0.2897 C   0  0  0  0  0  0  0  0  0  0  0  0
   -0.6935    5.1380    0.0615 C   0  0  0  0  0  0  0  0  0  0  0  0
    0.5935   -5.5110   -0.1293 H   0  0  0  0  0  0  0  0  0  0  0  0
   -1.8887   -4.7169   -0.1365 H   0  0  0  0  0  0  0  0  0  0  0  0
    7.6116   -5.6161   -0.2183 H   0  0  0  0  0  0  0  0  0  0  0  0
   10.1300   -4.9762   -0.1820 H   0  0  0  0  0  0  0  0  0  0  0  0
   -1.7267    0.0977    0.3033 H   0  0  0  0  0  0  0  0  0  0  0  0
   -8.8630    0.1317   -0.5291 H   0  0  0  0  0  0  0  0  0  0  0  0
   -6.4067   -2.7412   -2.6895 H   0  0  0  0  0  0  0  0  0  0  0  0
   -8.1949   -4.6629   -2.6209 H   0  0  0  0  0  0  0  0  0  0  0  0
   -4.1844    2.9744    2.4614 H   0  0  0  0  0  0  0  0  0  0  0  0
   -2.3960    4.8957    2.3918 H   0  0  0  0  0  0  0  0  0  0  0  0
  -10.8410   -4.3832   -0.1191 H   0  0  0  0  0  0  0  0  0  0  0  0
   -9.6622   -5.4643    0.6227 H   0  0  0  0  0  0  0  0  0  0  0  0
  -10.0586   -5.6338   -1.0889 H   0  0  0  0  0  0  0  0  0  0  0  0
    0.2521    4.6151   -0.1107 H   0  0  0  0  0  0  0  0  0  0  0  0
   -0.5306    5.8642    0.8606 H   0  0  0  0  0  0  0  0  0  0  0  0
   -0.9293    5.6949   -0.8504 H   0  0  0  0  0  0  0  0  0  0  0  0
  -13.9568    5.0512   -0.1021 C   0  0  0  0  0  0  0  0  0  0  0  0
  -13.2546    3.7876   -0.0502 C   0  0  0  0  0  0  0  0  0  0  0  0
  -14.1185    2.7079   -0.0010 C   0  0  0  0  0  0  0  0  0  0  0  0
  -15.5221    2.7599    0.0027 C   0  0  0  0  0  0  0  0  0  0  0  0
  -16.2345    3.9434   -0.0494 C   0  0  0  0  0  0  0  0  0  0  0  0
  -15.4158    5.1309   -0.1020 C   0  0  0  0  0  0  0  0  0  0  0  0
  -15.8682    6.3813   -0.1557 N   0  0  0  0  0  0  0  0  0  0  0  0
  -14.5690    7.3749   -0.2016 S   0  0  0  0  0  0  0  0  0  0  0  0
  -13.3795    6.2500   -0.1553 N   0  0  0  0  0  0  0  0  0  0  0  0
  -17.6845    3.9796   -0.0514 C   0  0  0  0  0  0  0  0  0  0  0  0
  -11.8060    3.6805   -0.0516 C   0  0  0  0  0  0  0  0  0  0  0  0
  -18.5394    5.0645   -0.0255 C   0  0  0  0  0  0  0  0  0  0  0  0
  -19.9054    4.7152   -0.0247 C   0  0  0  0  0  0  0  0  0  0  0  0
  -20.1361    3.3555   -0.0506 C   0  0  0  0  0  0  0  0  0  0  0  0
  -18.6171    2.4864   -0.0955 S   0  0  0  0  0  0  0  0  0  0  0  0
  -10.8767    4.7063   -0.0966 C   0  0  0  0  0  0  0  0  0  0  0  0
   -9.5391    4.2693   -0.0877 C   0  0  0  0  0  0  0  0  0  0  0  0
   -9.4015    2.8975   -0.0374 C   0  0  0  0  0  0  0  0  0  0  0  0
  -10.9681    2.1282    0.0173 S   0  0  0  0  0  0  0  0  0  0  0  0
  -21.3960    2.6535   -0.0486 C   0  0  0  0  0  0  0  0  0  0  0  0
  -21.6294    1.3281    0.1945 C   0  0  0  0  0  0  0  0  0  0  0  0
  -23.0077    0.9547    0.1245 C   0  0  0  0  0  0  0  0  0  0  0  0
  -23.8436    2.0683   -0.1741 C   0  0  0  0  0  0  0  0  0  0  0  0
  -22.8937    3.5336   -0.3908 S   0  0  0  0  0  0  0  0  0  0  0  0
  -23.5811   -0.3151    0.3664 C   0  0  0  0  0  0  0  0  0  0  0  0
  -24.9721   -0.3934    0.2986 C   0  0  0  0  0  0  0  0  0  0  0  0
  -25.8082    0.7205   -0.0005 C   0  0  0  0  0  0  0  0  0  0  0  0
  -25.2348    1.9901   -0.2423 C   0  0  0  0  0  0  0  0  0  0  0  0
  -25.9228   -1.8576    0.5161 S   0  0  0  0  0  0  0  0  0  0  0  0
  -27.4207   -0.9778    0.1732 C   0  0  0  0  0  0  0  0  0  0  0  0
  -27.1868    0.3473   -0.0704 C   0  0  0  0  0  0  0  0  0  0  0  0
  -26.0479    3.1780   -0.5537 C   0  0  0  0  0  0  0  0  0  0  0  0
  -22.7673   -1.5025    0.6781 C   0  0  0  0  0  0  0  0  0  0  0  0
  -26.0075    3.9673   -1.6719 C   0  0  0  0  0  0  0  0  0  0  0  0
  -26.9138    5.0657   -1.6293 C   0  0  0  0  0  0  0  0  0  0  0  0
  -27.6482    5.1303   -0.4790 C   0  0  0  0  0  0  0  0  0  0  0  0
  -27.2222    3.8140    0.5867 S   0  0  0  0  0  0  0  0  0  0  0  0
  -22.8077   -2.2922    1.7960 C   0  0  0  0  0  0  0  0  0  0  0  0
  -21.9018   -3.3909    1.7530 C   0  0  0  0  0  0  0  0  0  0  0  0
  -21.1677   -3.4559    0.6026 C   0  0  0  0  0  0  0  0  0  0  0  0
  -21.5934   -2.1391   -0.4629 S   0  0  0  0  0  0  0  0  0  0  0  0
  -28.6866    6.1380   -0.0906 C   0  0  0  0  0  0  0  0  0  0  0  0
  -20.1316   -4.4656    0.2131 C   0  0  0  0  0  0  0  0  0  0  0  0
  -18.1774    6.0810   -0.0007 H   0  0  0  0  0  0  0  0  0  0  0  0
  -20.7049    5.4449    0.0138 H   0  0  0  0  0  0  0  0  0  0  0  0
  -11.1676    5.7437   -0.1425 H   0  0  0  0  0  0  0  0  0  0  0  0
   -8.6944    4.9457   -0.1380 H   0  0  0  0  0  0  0  0  0  0  0  0
  -20.8430    0.6307    0.4511 H   0  0  0  0  0  0  0  0  0  0  0  0
  -27.9734    1.0442   -0.3273 H   0  0  0  0  0  0  0  0  0  0  0  0
  -25.3574    3.7547   -2.5119 H   0  0  0  0  0  0  0  0  0  0  0  0
  -27.0210    5.7848   -2.4335 H   0  0  0  0  0  0  0  0  0  0  0  0
  -23.4585   -2.0802    2.6356 H   0  0  0  0  0  0  0  0  0  0  0  0
  -21.7954   -4.1106    2.5568 H   0  0  0  0  0  0  0  0  0  0  0  0
  -28.4120    6.6800    0.8194 H   0  0  0  0  0  0  0  0  0  0  0  0
  -29.6614    5.6741    0.0874 H   0  0  0  0  0  0  0  0  0  0  0  0
  -28.8092    6.8723   -0.8896 H   0  0  0  0  0  0  0  0  0  0  0  0
  -20.4096   -5.0087   -0.6952 H   0  0  0  0  0  0  0  0  0  0  0  0
  -20.0079   -5.1987    1.0129 H   0  0  0  0  0  0  0  0  0  0  0  0
  -19.1564   -4.0037    0.0315 H   0  0  0  0  0  0  0  0  0  0  0  0
  -33.3643   -3.5433    0.1616 C   0  0  0  0  0  0  0  0  0  0  0  0
  -32.5832   -2.3263    0.1920 C   0  0  0  0  0  0  0  0  0  0  0  0
  -33.3762   -1.1945    0.2300 C   0  0  0  0  0  0  0  0  0  0  0  0
  -34.7819   -1.1583    0.2408 C   0  0  0  0  0  0  0  0  0  0  0  0
  -35.5668   -2.2933    0.2112 C   0  0  0  0  0  0  0  0  0  0  0  0
  -34.8255   -3.5299    0.1712 C   0  0  0  0  0  0  0  0  0  0  0  0
  -35.3564   -4.7505    0.1386 N   0  0  0  0  0  0  0  0  0  0  0  0
  -34.1230   -5.8242    0.0997 S   0  0  0  0  0  0  0  0  0  0  0  0
  -32.8643   -4.7769    0.1225 N   0  0  0  0  0  0  0  0  0  0  0  0
  -37.0212   -2.2380    0.2203 C   0  0  0  0  0  0  0  0  0  0  0  0
  -31.1300   -2.3113    0.1813 C   0  0  0  0  0  0  0  0  0  0  0  0
  -37.9404   -3.2662    0.2272 C   0  0  0  0  0  0  0  0  0  0  0  0
  -39.2895   -2.8256    0.2383 C   0  0  0  0  0  0  0  0  0  0  0  0
  -39.4052   -1.4653    0.2391 C   0  0  0  0  0  0  0  0  0  0  0  0
  -37.8607   -0.6894    0.2256 S   0  0  0  0  0  0  0  0  0  0  0  0
  -30.2679   -3.3937    0.1403 C   0  0  0  0  0  0  0  0  0  0  0  0
  -28.9050   -3.0418    0.1384 C   0  0  0  0  0  0  0  0  0  0  0  0
  -28.6812   -1.6812    0.1765 C   0  0  0  0  0  0  0  0  0  0  0  0
  -30.1960   -0.8144    0.2321 S   0  0  0  0  0  0  0  0  0  0  0  0
  -37.6429   -4.3036    0.2240 H   0  0  0  0  0  0  0  0  0  0  0  0
  -40.1404   -3.4954    0.2455 H   0  0  0  0  0  0  0  0  0  0  0  0
  -30.6237   -4.4112    0.1056 H   0  0  0  0  0  0  0  0  0  0  0  0
  -28.1050   -3.7706    0.0898 H   0  0  0  0  0  0  0  0  0  0  0  0
  -40.3033   -0.8654    0.2457 H   0  0  0  0  0  0  0  0  0  0  0  0
   36.7244   -3.6947    0.1115 H   0  0  0  0  0  0  0  0  0  0  0  0
   24.6323    0.2379    0.1518 F   0  0  0  0  0  0  0  0  0  0  0  0
   22.2077    0.5863    0.1082 H   0  0  0  0  0  0  0  0  0  0  0  0
    5.4508   -1.1869    0.0030 F   0  0  0  0  0  0  0  0  0  0  0  0
    3.0083   -1.3779   -0.0251 H   0  0  0  0  0  0  0  0  0  0  0  0
  -13.6019    1.4576    0.0546 F   0  0  0  0  0  0  0  0  0  0  0  0
  -16.0276    1.8026    0.0526 H   0  0  0  0  0  0  0  0  0  0  0  0
  -32.7831    0.0220    0.2638 F   0  0  0  0  0  0  0  0  0  0  0  0
  -35.2251   -0.1699    0.2752 H   0  0  0  0  0  0  0  0  0  0  0  0
  1  2  2  0  0  0  0
  1  5  1  0  0  0  0
  1 45  1  0  0  0  0
  2  3  4  0  0  0  0
  2 30  1  0  0  0  0
  3  4  2  0  0  0  0
  3 31  1  0  0  0  0
  4  5  1  0  0  0  0
  4  6  4  0  0  0  0
  6  7  2  0  0  0  0
  6 10  1  0  0  0  0
  7  8  4  0  0  0  0
  7 32  1  0  0  0  0
  8  9  4  0  0  0  0
  8 11  4  0  0  0  0
  9 10  1  0  0  0  0
  9 14  4  0  0  0  0
 11 12  4  0  0  0  0
 11 19  1  0  0  0  0
 12 13  4  0  0  0  0
 12 15  1  0  0  0  0
 13 14  4  0  0  0  0
 13 17  4  0  0  0  0
 14 18  1  0  0  0  0
 15 16  1  0  0  0  0
 16 17  2  0  0  0  0
 16238  1  0  0  0  0
 17 33  1  0  0  0  0
 18 20  2  0  0  0  0
 18 23  1  0  0  0  0
 19 24  2  0  0  0  0
 19 27  1  0  0  0  0
 20 21  4  0  0  0  0
 20 34  1  0  0  0  0
 21 22  2  0  0  0  0
 21 35  1  0  0  0  0
 22 23  1  0  0  0  0
 22 28  1  0  0  0  0
 24 25  4  0  0  0  0
 24 36  1  0  0  0  0
 25 26  2  0  0  0  0
 25 37  1  0  0  0  0
 26 27  1  0  0  0  0
 26 29  1  0  0  0  0
 28 38  1  0  0  0  0
 28 39  1  0  0  0  0
 28 40  1  0  0  0  0
 29 41  1  0  0  0  0
 29 42  1  0  0  0  0
 29 43  1  0  0  0  0
 44 45  4  0  0  0  0
 44 49  1  0  0  0  0
 44 52  4  0  0  0  0
 45 46  2  0  0  0  0
 46 47  4  0  0  0  0
 46239  1  0  0  0  0
 47 48  2  0  0  0  0
 47240  1  0  0  0  0
 48 49  4  0  0  0  0
 48 53  1  0  0  0  0
 49 50  4  0  0  0  0
 50 51  1  0  0  0  0
 51 52  1  0  0  0  0
 53 54  2  0  0  0  0
 53 57  1  0  0  0  0
 54 55  4  0  0  0  0
 54 82  1  0  0  0  0
 55 56  2  0  0  0  0
 55 83  1  0  0  0  0
 56 57  1  0  0  0  0
 56 58  4  0  0  0  0
 58 59  2  0  0  0  0
 58 62  1  0  0  0  0
 59 60  4  0  0  0  0
 59 84  1  0  0  0  0
 60 61  4  0  0  0  0
 60 63  4  0  0  0  0
 61 62  1  0  0  0  0
 61 66  4  0  0  0  0
 63 64  4  0  0  0  0
 63 71  1  0  0  0  0
 64 65  4  0  0  0  0
 64 67  1  0  0  0  0
 65 66  4  0  0  0  0
 65 69  4  0  0  0  0
 66 70  1  0  0  0  0
 67 68  1  0  0  0  0
 68 69  2  0  0  0  0
 68113  4  0  0  0  0
 69 85  1  0  0  0  0
 70 72  2  0  0  0  0
 70 75  1  0  0  0  0
 71 76  2  0  0  0  0
 71 79  1  0  0  0  0
 72 73  4  0  0  0  0
 72 86  1  0  0  0  0
 73 74  2  0  0  0  0
 73 87  1  0  0  0  0
 74 75  1  0  0  0  0
 74 80  1  0  0  0  0
 76 77  4  0  0  0  0
 76 88  1  0  0  0  0
 77 78  2  0  0  0  0
 77 89  1  0  0  0  0
 78 79  1  0  0  0  0
 78 81  1  0  0  0  0
 80 90  1  0  0  0  0
 80 91  1  0  0  0  0
 80 92  1  0  0  0  0
 81 93  1  0  0  0  0
 81 94  1  0  0  0  0
 81 95  1  0  0  0  0
 96 97  4  0  0  0  0
 96101  1  0  0  0  0
 96104  4  0  0  0  0
 97 98  2  0  0  0  0
 97106  1  0  0  0  0
 98 99  4  0  0  0  0
 98241  1  0  0  0  0
 99100  2  0  0  0  0
 99242  1  0  0  0  0
100101  4  0  0  0  0
100105  1  0  0  0  0
101102  4  0  0  0  0
102103  1  0  0  0  0
103104  1  0  0  0  0
105107  2  0  0  0  0
105110  1  0  0  0  0
106111  2  0  0  0  0
106114  1  0  0  0  0
107108  4  0  0  0  0
107139  1  0  0  0  0
108109  2  0  0  0  0
108140  1  0  0  0  0
109110  1  0  0  0  0
109115  4  0  0  0  0
111112  4  0  0  0  0
111141  1  0  0  0  0
112113  2  0  0  0  0
112142  1  0  0  0  0
113114  1  0  0  0  0
115116  2  0  0  0  0
115119  1  0  0  0  0
116117  4  0  0  0  0
116143  1  0  0  0  0
117118  4  0  0  0  0
117120  4  0  0  0  0
118119  1  0  0  0  0
118123  4  0  0  0  0
120121  4  0  0  0  0
120128  1  0  0  0  0
121122  4  0  0  0  0
121124  1  0  0  0  0
122123  4  0  0  0  0
122126  4  0  0  0  0
123127  1  0  0  0  0
124125  1  0  0  0  0
125126  2  0  0  0  0
125172  4  0  0  0  0
126144  1  0  0  0  0
127129  2  0  0  0  0
127132  1  0  0  0  0
128133  2  0  0  0  0
128136  1  0  0  0  0
129130  4  0  0  0  0
129145  1  0  0  0  0
130131  2  0  0  0  0
130146  1  0  0  0  0
131132  1  0  0  0  0
131137  1  0  0  0  0
133134  4  0  0  0  0
133147  1  0  0  0  0
134135  2  0  0  0  0
134148  1  0  0  0  0
135136  1  0  0  0  0
135138  1  0  0  0  0
137149  1  0  0  0  0
137150  1  0  0  0  0
137151  1  0  0  0  0
138152  1  0  0  0  0
138153  1  0  0  0  0
138154  1  0  0  0  0
155156  4  0  0  0  0
155160  1  0  0  0  0
155163  4  0  0  0  0
156157  2  0  0  0  0
156165  1  0  0  0  0
157158  4  0  0  0  0
157243  1  0  0  0  0
158159  2  0  0  0  0
158244  1  0  0  0  0
159160  4  0  0  0  0
159164  1  0  0  0  0
160161  4  0  0  0  0
161162  1  0  0  0  0
162163  1  0  0  0  0
164166  2  0  0  0  0
164169  1  0  0  0  0
165170  2  0  0  0  0
165173  1  0  0  0  0
166167  4  0  0  0  0
166198  1  0  0  0  0
167168  2  0  0  0  0
167199  1  0  0  0  0
168169  1  0  0  0  0
168174  4  0  0  0  0
170171  4  0  0  0  0
170200  1  0  0  0  0
171172  2  0  0  0  0
171201  1  0  0  0  0
172173  1  0  0  0  0
174175  2  0  0  0  0
174178  1  0  0  0  0
175176  4  0  0  0  0
175202  1  0  0  0  0
176177  4  0  0  0  0
176179  4  0  0  0  0
177178  1  0  0  0  0
177182  4  0  0  0  0
179180  4  0  0  0  0
179187  1  0  0  0  0
180181  4  0  0  0  0
180183  1  0  0  0  0
181182  4  0  0  0  0
181185  4  0  0  0  0
182186  1  0  0  0  0
183184  1  0  0  0  0
184185  2  0  0  0  0
184231  4  0  0  0  0
185203  1  0  0  0  0
186188  2  0  0  0  0
186191  1  0  0  0  0
187192  2  0  0  0  0
187195  1  0  0  0  0
188189  4  0  0  0  0
188204  1  0  0  0  0
189190  2  0  0  0  0
189205  1  0  0  0  0
190191  1  0  0  0  0
190196  1  0  0  0  0
192193  4  0  0  0  0
192206  1  0  0  0  0
193194  2  0  0  0  0
193207  1  0  0  0  0
194195  1  0  0  0  0
194197  1  0  0  0  0
196208  1  0  0  0  0
196209  1  0  0  0  0
196210  1  0  0  0  0
197211  1  0  0  0  0
197212  1  0  0  0  0
197213  1  0  0  0  0
214215  4  0  0  0  0
214219  1  0  0  0  0
214222  4  0  0  0  0
215216  2  0  0  0  0
215224  1  0  0  0  0
216217  4  0  0  0  0
216245  1  0  0  0  0
217218  2  0  0  0  0
217246  1  0  0  0  0
218219  4  0  0  0  0
218223  1  0  0  0  0
219220  4  0  0  0  0
220221  1  0  0  0  0
221222  1  0  0  0  0
223225  2  0  0  0  0
223228  1  0  0  0  0
224229  2  0  0  0  0
224232  1  0  0  0  0
225226  4  0  0  0  0
225233  1  0  0  0  0
226227  2  0  0  0  0
226234  1  0  0  0  0
227228  1  0  0  0  0
227237  1  0  0  0  0
229230  4  0  0  0  0
229235  1  0  0  0  0
230231  2  0  0  0  0
230236  1  0  0  0  0
231232  1  0  0  0  0
M  END
