# Supplementary material for: Design Principles for the Acceptor Units in Donor–Acceptor Conjugated Polymers
Source: ACS Omega. 2022 Oct 18;7(43):38969–78. doi: 10.1021/acsomega.2c04713 (PMC9631416; doi:10.1021/acsomega.2c04713)
Supplement: Supplementary file 2 — ao2c04713_si_002.zip [file ao2c04713_si_002.zip › mol-acceptors/A9.mol]

Title Card Required

Created by GaussView 6.0.16
246281  0  0  0  0  0  0  0  0  0    0
  -26.7792    2.3950   -0.0071 C   0  0  0  0  0  0  0  0  0  0  0  0
  -27.6857    3.4417   -0.0102 C   0  0  0  0  0  0  0  0  0  0  0  0
  -29.0323    3.0332   -0.0237 C   0  0  0  0  0  0  0  0  0  0  0  0
  -29.1988    1.6637   -0.0300 C   0  0  0  0  0  0  0  0  0  0  0  0
  -27.6500    0.8594   -0.0371 S   0  0  0  0  0  0  0  0  0  0  0  0
  -30.4295    0.9080   -0.0304 C   0  0  0  0  0  0  0  0  0  0  0  0
  -30.6135   -0.4141    0.2610 C   0  0  0  0  0  0  0  0  0  0  0  0
  -31.9748   -0.8492    0.1724 C   0  0  0  0  0  0  0  0  0  0  0  0
  -32.8475    0.2160   -0.1914 C   0  0  0  0  0  0  0  0  0  0  0  0
  -31.9529    1.7099   -0.4456 S   0  0  0  0  0  0  0  0  0  0  0  0
  -32.5009   -2.1295    0.4516 C   0  0  0  0  0  0  0  0  0  0  0  0
  -33.8882   -2.2696    0.3525 C   0  0  0  0  0  0  0  0  0  0  0  0
  -34.7589   -1.2044   -0.0132 C   0  0  0  0  0  0  0  0  0  0  0  0
  -34.2320    0.0763   -0.2900 C   0  0  0  0  0  0  0  0  0  0  0  0
  -34.7873   -3.7649    0.5939 S   0  0  0  0  0  0  0  0  0  0  0  0
  -36.2838   -2.9529    0.2004 C   0  0  0  0  0  0  0  0  0  0  0  0
  -36.1282   -1.6405   -0.0932 C   0  0  0  0  0  0  0  0  0  0  0  0
  -35.0844    1.2174   -0.6683 C   0  0  0  0  0  0  0  0  0  0  0  0
  -31.6480   -3.2681    0.8319 C   0  0  0  0  0  0  0  0  0  0  0  0
  -35.0571    1.9545   -1.8215 C   0  0  0  0  0  0  0  0  0  0  0  0
  -36.0028    3.0202   -1.8419 C   0  0  0  0  0  0  0  0  0  0  0  0
  -36.7548    3.1119   -0.7050 C   0  0  0  0  0  0  0  0  0  0  0  0
  -36.2963    1.8627    0.4266 S   0  0  0  0  0  0  0  0  0  0  0  0
  -31.6957   -4.0229    1.9734 C   0  0  0  0  0  0  0  0  0  0  0  0
  -30.7400   -5.0789    2.0011 C   0  0  0  0  0  0  0  0  0  0  0  0
  -29.9599   -5.1463    0.8814 C   0  0  0  0  0  0  0  0  0  0  0  0
  -30.4037   -3.8857   -0.2427 S   0  0  0  0  0  0  0  0  0  0  0  0
  -37.8321    4.0999   -0.3764 C   0  0  0  0  0  0  0  0  0  0  0  0
  -28.8636   -6.1173    0.5652 C   0  0  0  0  0  0  0  0  0  0  0  0
  -27.3732    4.4737    0.0047 H   0  0  0  0  0  0  0  0  0  0  0  0
  -29.8629    3.7283   -0.0078 H   0  0  0  0  0  0  0  0  0  0  0  0
  -29.8057   -1.0657    0.5664 H   0  0  0  0  0  0  0  0  0  0  0  0
  -36.9467   -0.9903   -0.3705 H   0  0  0  0  0  0  0  0  0  0  0  0
  -34.3865    1.7279   -2.6416 H   0  0  0  0  0  0  0  0  0  0  0  0
  -36.1237    3.6973   -2.6799 H   0  0  0  0  0  0  0  0  0  0  0  0
  -32.3870   -3.8144    2.7809 H   0  0  0  0  0  0  0  0  0  0  0  0
  -30.6315   -5.7664    2.8323 H   0  0  0  0  0  0  0  0  0  0  0  0
  -37.5863    4.6956    0.5080 H   0  0  0  0  0  0  0  0  0  0  0  0
  -38.7924    3.6117   -0.1843 H   0  0  0  0  0  0  0  0  0  0  0  0
  -37.9716    4.7893   -1.2118 H   0  0  0  0  0  0  0  0  0  0  0  0
  -29.0798   -6.7009   -0.3348 H   0  0  0  0  0  0  0  0  0  0  0  0
  -28.7381   -6.8185    1.3929 H   0  0  0  0  0  0  0  0  0  0  0  0
  -27.9046   -5.6151    0.4062 H   0  0  0  0  0  0  0  0  0  0  0  0
  -24.5966    3.7188    0.0192 C   0  0  0  0  0  0  0  0  0  0  0  0
  -25.3293    2.4709    0.0085 C   0  0  0  0  0  0  0  0  0  0  0  0
  -24.4998    1.3684    0.0184 C   0  0  0  0  0  0  0  0  0  0  0  0
  -23.0857    1.4128    0.0351 C   0  0  0  0  0  0  0  0  0  0  0  0
  -22.3268    2.5649    0.0470 C   0  0  0  0  0  0  0  0  0  0  0  0
  -23.1358    3.7646    0.0375 C   0  0  0  0  0  0  0  0  0  0  0  0
  -22.6604    5.0063    0.0448 N   0  0  0  0  0  0  0  0  0  0  0  0
  -23.9379    6.0301    0.0295 S   0  0  0  0  0  0  0  0  0  0  0  0
  -25.1487    4.9284    0.0131 N   0  0  0  0  0  0  0  0  0  0  0  0
  -20.8749    2.5797    0.0640 C   0  0  0  0  0  0  0  0  0  0  0  0
  -20.0355    3.6811    0.0697 C   0  0  0  0  0  0  0  0  0  0  0  0
  -18.6662    3.3575    0.0853 C   0  0  0  0  0  0  0  0  0  0  0  0
  -18.4144    2.0009    0.0907 C   0  0  0  0  0  0  0  0  0  0  0  0
  -19.9103    1.1015    0.0933 S   0  0  0  0  0  0  0  0  0  0  0  0
  -17.1396    1.3238    0.0935 C   0  0  0  0  0  0  0  0  0  0  0  0
  -16.8737    0.0126   -0.1892 C   0  0  0  0  0  0  0  0  0  0  0  0
  -15.4898   -0.3358   -0.0996 C   0  0  0  0  0  0  0  0  0  0  0  0
  -14.6836    0.7833    0.2561 C   0  0  0  0  0  0  0  0  0  0  0  0
  -15.6684    2.2208    0.5004 S   0  0  0  0  0  0  0  0  0  0  0  0
  -14.8855   -1.5851   -0.3709 C   0  0  0  0  0  0  0  0  0  0  0  0
  -13.4950   -1.6383   -0.2729 C   0  0  0  0  0  0  0  0  0  0  0  0
  -12.6888   -0.5192    0.0828 C   0  0  0  0  0  0  0  0  0  0  0  0
  -13.2932    0.7301    0.3540 C   0  0  0  0  0  0  0  0  0  0  0  0
  -12.5104   -3.0759   -0.5168 S   0  0  0  0  0  0  0  0  0  0  0  0
  -11.0392   -2.1791   -0.1095 C   0  0  0  0  0  0  0  0  0  0  0  0
  -11.3050   -0.8678    0.1729 C   0  0  0  0  0  0  0  0  0  0  0  0
  -12.5110    1.9217    0.7247 C   0  0  0  0  0  0  0  0  0  0  0  0
  -15.6676   -2.7767   -0.7416 C   0  0  0  0  0  0  0  0  0  0  0  0
  -12.5946    2.6730    1.8665 C   0  0  0  0  0  0  0  0  0  0  0  0
  -11.7080    3.7879    1.8833 C   0  0  0  0  0  0  0  0  0  0  0  0
  -10.9457    3.9035    0.7554 C   0  0  0  0  0  0  0  0  0  0  0  0
  -11.3200    2.6158   -0.3634 S   0  0  0  0  0  0  0  0  0  0  0  0
  -15.5842   -3.5278   -1.8836 C   0  0  0  0  0  0  0  0  0  0  0  0
  -16.4707   -4.6427   -1.9005 C   0  0  0  0  0  0  0  0  0  0  0  0
  -17.2328   -4.7585   -0.7724 C   0  0  0  0  0  0  0  0  0  0  0  0
  -16.8584   -3.4711    0.3466 S   0  0  0  0  0  0  0  0  0  0  0  0
   -9.9164    4.9415    0.4273 C   0  0  0  0  0  0  0  0  0  0  0  0
  -18.2621   -5.7966   -0.4443 C   0  0  0  0  0  0  0  0  0  0  0  0
  -20.4119    4.6915    0.0554 H   0  0  0  0  0  0  0  0  0  0  0  0
  -17.8808    4.1033    0.0721 H   0  0  0  0  0  0  0  0  0  0  0  0
  -17.6399   -0.6903   -0.4882 H   0  0  0  0  0  0  0  0  0  0  0  0
  -10.5389   -0.1649    0.4721 H   0  0  0  0  0  0  0  0  0  0  0  0
  -13.2620    2.4214    2.6819 H   0  0  0  0  0  0  0  0  0  0  0  0
  -11.6347    4.4819    2.7130 H   0  0  0  0  0  0  0  0  0  0  0  0
  -14.9170   -3.2760   -2.6990 H   0  0  0  0  0  0  0  0  0  0  0  0
  -16.5442   -5.3365   -2.7303 H   0  0  0  0  0  0  0  0  0  0  0  0
  -10.1776    5.5081   -0.4715 H   0  0  0  0  0  0  0  0  0  0  0  0
   -8.9289    4.5009    0.2601 H   0  0  0  0  0  0  0  0  0  0  0  0
   -9.8280    5.6510    1.2527 H   0  0  0  0  0  0  0  0  0  0  0  0
  -18.0009   -6.3633    0.4544 H   0  0  0  0  0  0  0  0  0  0  0  0
  -18.3506   -6.5060   -1.2698 H   0  0  0  0  0  0  0  0  0  0  0  0
  -19.2496   -5.3560   -0.2770 H   0  0  0  0  0  0  0  0  0  0  0  0
   -5.0445   -4.6231   -0.0444 C   0  0  0  0  0  0  0  0  0  0  0  0
   -5.8528   -3.4228   -0.0551 C   0  0  0  0  0  0  0  0  0  0  0  0
   -5.0932   -2.2711   -0.0408 C   0  0  0  0  0  0  0  0  0  0  0  0
   -3.6792   -2.2278   -0.0204 C   0  0  0  0  0  0  0  0  0  0  0  0
   -2.8505   -3.3309   -0.0087 C   0  0  0  0  0  0  0  0  0  0  0  0
   -3.5838   -4.5783   -0.0222 C   0  0  0  0  0  0  0  0  0  0  0  0
   -3.0325   -5.7883   -0.0155 N   0  0  0  0  0  0  0  0  0  0  0  0
   -4.2440   -6.8892   -0.0359 S   0  0  0  0  0  0  0  0  0  0  0  0
   -5.5207   -5.8645   -0.0538 N   0  0  0  0  0  0  0  0  0  0  0  0
   -1.4006   -3.2560    0.0116 C   0  0  0  0  0  0  0  0  0  0  0  0
   -7.3045   -3.4367   -0.0752 C   0  0  0  0  0  0  0  0  0  0  0  0
   -0.4949   -4.3036    0.0177 C   0  0  0  0  0  0  0  0  0  0  0  0
    0.8517   -3.8963    0.0364 C   0  0  0  0  0  0  0  0  0  0  0  0
    1.0195   -2.5267    0.0439 C   0  0  0  0  0  0  0  0  0  0  0  0
   -0.5290   -1.7211    0.0446 S   0  0  0  0  0  0  0  0  0  0  0  0
   -8.1446   -4.5377   -0.0837 C   0  0  0  0  0  0  0  0  0  0  0  0
   -9.5135   -4.2134   -0.1013 C   0  0  0  0  0  0  0  0  0  0  0  0
   -9.7647   -2.8565   -0.1057 C   0  0  0  0  0  0  0  0  0  0  0  0
   -8.2683   -1.9579   -0.1047 S   0  0  0  0  0  0  0  0  0  0  0  0
    2.2503   -1.7727    0.0498 C   0  0  0  0  0  0  0  0  0  0  0  0
    2.4353   -0.4465   -0.2277 C   0  0  0  0  0  0  0  0  0  0  0  0
    3.7952   -0.0143   -0.1364 C   0  0  0  0  0  0  0  0  0  0  0  0
    4.6685   -1.0833    0.2151 C   0  0  0  0  0  0  0  0  0  0  0  0
    3.7738   -2.5794    0.4534 S   0  0  0  0  0  0  0  0  0  0  0  0
    4.3218    1.2708   -0.4027 C   0  0  0  0  0  0  0  0  0  0  0  0
    5.7064    1.4087   -0.3043 C   0  0  0  0  0  0  0  0  0  0  0  0
    6.5796    0.3397    0.0473 C   0  0  0  0  0  0  0  0  0  0  0  0
    6.0531   -0.9453    0.3135 C   0  0  0  0  0  0  0  0  0  0  0  0
    6.6011    2.9049   -0.5423 S   0  0  0  0  0  0  0  0  0  0  0  0
    8.1245    2.0982   -0.1384 C   0  0  0  0  0  0  0  0  0  0  0  0
    7.9395    0.7721    0.1389 C   0  0  0  0  0  0  0  0  0  0  0  0
    6.9069   -2.0882    0.6795 C   0  0  0  0  0  0  0  0  0  0  0  0
    3.4681    2.4136   -0.7688 C   0  0  0  0  0  0  0  0  0  0  0  0
    6.8698   -2.8475    1.8184 C   0  0  0  0  0  0  0  0  0  0  0  0
    7.8230   -3.9061    1.8309 C   0  0  0  0  0  0  0  0  0  0  0  0
    8.5905   -3.9705    0.7024 C   0  0  0  0  0  0  0  0  0  0  0  0
    8.1377   -2.7039   -0.4114 S   0  0  0  0  0  0  0  0  0  0  0  0
    3.5052    3.1728   -1.9078 C   0  0  0  0  0  0  0  0  0  0  0  0
    2.5520    4.2315   -1.9203 C   0  0  0  0  0  0  0  0  0  0  0  0
    1.7845    4.2961   -0.7918 C   0  0  0  0  0  0  0  0  0  0  0  0
    2.2373    3.0295    0.3221 S   0  0  0  0  0  0  0  0  0  0  0  0
    9.6812   -4.9424    0.3701 C   0  0  0  0  0  0  0  0  0  0  0  0
    0.6939    5.2680   -0.4596 C   0  0  0  0  0  0  0  0  0  0  0  0
   -0.8083   -5.3352    0.0015 H   0  0  0  0  0  0  0  0  0  0  0  0
    1.6816   -4.5923    0.0239 H   0  0  0  0  0  0  0  0  0  0  0  0
   -7.7687   -5.5483   -0.0698 H   0  0  0  0  0  0  0  0  0  0  0  0
  -10.2994   -4.9588   -0.0903 H   0  0  0  0  0  0  0  0  0  0  0  0
    1.6275    0.2094   -0.5239 H   0  0  0  0  0  0  0  0  0  0  0  0
    8.7472    0.1161    0.4353 H   0  0  0  0  0  0  0  0  0  0  0  0
    6.1887   -2.6403    2.6349 H   0  0  0  0  0  0  0  0  0  0  0  0
    7.9390   -4.5974    2.6580 H   0  0  0  0  0  0  0  0  0  0  0  0
    4.1863    2.9656   -2.7242 H   0  0  0  0  0  0  0  0  0  0  0  0
    2.4361    4.9228   -2.7474 H   0  0  0  0  0  0  0  0  0  0  0  0
   10.6397   -4.4416    0.2037 H   0  0  0  0  0  0  0  0  0  0  0  0
    9.4544   -5.5210   -0.5305 H   0  0  0  0  0  0  0  0  0  0  0  0
    9.8136   -5.6480    1.1930 H   0  0  0  0  0  0  0  0  0  0  0  0
   -0.2646    4.7673   -0.2931 H   0  0  0  0  0  0  0  0  0  0  0  0
    0.5615    5.9736   -1.2825 H   0  0  0  0  0  0  0  0  0  0  0  0
    0.9207    5.8466    0.4410 H   0  0  0  0  0  0  0  0  0  0  0  0
   13.9584    4.9043   -0.0581 C   0  0  0  0  0  0  0  0  0  0  0  0
   13.2251    3.6568   -0.0710 C   0  0  0  0  0  0  0  0  0  0  0  0
   14.0538    2.5537   -0.0542 C   0  0  0  0  0  0  0  0  0  0  0  0
   15.4677    2.5971   -0.0290 C   0  0  0  0  0  0  0  0  0  0  0  0
   16.2273    3.7489   -0.0144 C   0  0  0  0  0  0  0  0  0  0  0  0
   15.4190    4.9491   -0.0309 C   0  0  0  0  0  0  0  0  0  0  0  0
   15.8951    6.1905   -0.0229 N   0  0  0  0  0  0  0  0  0  0  0  0
   14.6185    7.2152   -0.0478 S   0  0  0  0  0  0  0  0  0  0  0  0
   13.4071    6.1142   -0.0696 N   0  0  0  0  0  0  0  0  0  0  0  0
   17.6788    3.7629    0.0115 C   0  0  0  0  0  0  0  0  0  0  0  0
   11.7753    3.5818   -0.0953 C   0  0  0  0  0  0  0  0  0  0  0  0
   18.5189    4.8638    0.0209 C   0  0  0  0  0  0  0  0  0  0  0  0
   19.8878    4.5395    0.0455 C   0  0  0  0  0  0  0  0  0  0  0  0
   20.1388    3.1827    0.0542 C   0  0  0  0  0  0  0  0  0  0  0  0
   18.6425    2.2841    0.0488 S   0  0  0  0  0  0  0  0  0  0  0  0
   10.8696    4.6293   -0.1061 C   0  0  0  0  0  0  0  0  0  0  0  0
    9.5231    4.2219   -0.1270 C   0  0  0  0  0  0  0  0  0  0  0  0
    9.3553    2.8523   -0.1317 C   0  0  0  0  0  0  0  0  0  0  0  0
   10.9038    2.0468   -0.1267 S   0  0  0  0  0  0  0  0  0  0  0  0
   21.4133    2.5051    0.0657 C   0  0  0  0  0  0  0  0  0  0  0  0
   21.6806    1.1940   -0.2156 C   0  0  0  0  0  0  0  0  0  0  0  0
   23.0638    0.8450   -0.1165 C   0  0  0  0  0  0  0  0  0  0  0  0
   23.8678    1.9637    0.2454 C   0  0  0  0  0  0  0  0  0  0  0  0
   22.8819    3.4014    0.4833 S   0  0  0  0  0  0  0  0  0  0  0  0
   23.6696   -0.4043   -0.3844 C   0  0  0  0  0  0  0  0  0  0  0  0
   25.0594   -0.4580   -0.2767 C   0  0  0  0  0  0  0  0  0  0  0  0
   25.8633    0.6607    0.0855 C   0  0  0  0  0  0  0  0  0  0  0  0
   25.2576    1.9100    0.3530 C   0  0  0  0  0  0  0  0  0  0  0  0
   26.0454   -1.8956   -0.5147 S   0  0  0  0  0  0  0  0  0  0  0  0
   27.5138   -0.9994   -0.0964 C   0  0  0  0  0  0  0  0  0  0  0  0
   27.2464    0.3116    0.1851 C   0  0  0  0  0  0  0  0  0  0  0  0
   26.0375    3.1012    0.7295 C   0  0  0  0  0  0  0  0  0  0  0  0
   22.8898   -1.5954   -0.7614 C   0  0  0  0  0  0  0  0  0  0  0  0
   25.9459    3.8525    1.8707 C   0  0  0  0  0  0  0  0  0  0  0  0
   26.8331    4.9668    1.8942 C   0  0  0  0  0  0  0  0  0  0  0  0
   27.6039    5.0820    0.7720 C   0  0  0  0  0  0  0  0  0  0  0  0
   27.2370    3.7946   -0.3496 S   0  0  0  0  0  0  0  0  0  0  0  0
   22.9810   -2.3456   -1.9033 C   0  0  0  0  0  0  0  0  0  0  0  0
   22.0943   -3.4604   -1.9272 C   0  0  0  0  0  0  0  0  0  0  0  0
   21.3243   -3.5768   -0.8046 C   0  0  0  0  0  0  0  0  0  0  0  0
   21.6912   -2.2902    0.3179 S   0  0  0  0  0  0  0  0  0  0  0  0
   28.6364    6.1192    0.4516 C   0  0  0  0  0  0  0  0  0  0  0  0
   20.2926   -4.6149   -0.4845 C   0  0  0  0  0  0  0  0  0  0  0  0
   18.1431    5.8744    0.0029 H   0  0  0  0  0  0  0  0  0  0  0  0
   20.6737    5.2848    0.0360 H   0  0  0  0  0  0  0  0  0  0  0  0
   11.1829    5.6610   -0.0915 H   0  0  0  0  0  0  0  0  0  0  0  0
    8.6932    4.9180   -0.1182 H   0  0  0  0  0  0  0  0  0  0  0  0
   20.9164    0.4914   -0.5204 H   0  0  0  0  0  0  0  0  0  0  0  0
   28.0106    1.0142    0.4900 H   0  0  0  0  0  0  0  0  0  0  0  0
   25.2724    3.6013    2.6812 H   0  0  0  0  0  0  0  0  0  0  0  0
   26.9008    5.6607    2.7245 H   0  0  0  0  0  0  0  0  0  0  0  0
   23.6540   -2.0935   -2.7139 H   0  0  0  0  0  0  0  0  0  0  0  0
   22.0264   -4.1536   -2.7580 H   0  0  0  0  0  0  0  0  0  0  0  0
   28.3824    6.6860   -0.4492 H   0  0  0  0  0  0  0  0  0  0  0  0
   29.6248    5.6779    0.2918 H   0  0  0  0  0  0  0  0  0  0  0  0
   28.7191    6.8287    1.2776 H   0  0  0  0  0  0  0  0  0  0  0  0
   20.5475   -5.1825    0.4156 H   0  0  0  0  0  0  0  0  0  0  0  0
   20.2096   -5.3236   -1.3111 H   0  0  0  0  0  0  0  0  0  0  0  0
   19.3041   -4.1742   -0.3236 H   0  0  0  0  0  0  0  0  0  0  0  0
   33.5098   -3.4413    0.0033 C   0  0  0  0  0  0  0  0  0  0  0  0
   32.7007   -2.2417   -0.0070 C   0  0  0  0  0  0  0  0  0  0  0  0
   33.4588   -1.0905    0.0178 C   0  0  0  0  0  0  0  0  0  0  0  0
   34.8743   -1.0468    0.0494 C   0  0  0  0  0  0  0  0  0  0  0  0
   35.7022   -2.1481    0.0613 C   0  0  0  0  0  0  0  0  0  0  0  0
   34.9702   -3.3951    0.0364 C   0  0  0  0  0  0  0  0  0  0  0  0
   35.5226   -4.6051    0.0408 N   0  0  0  0  0  0  0  0  0  0  0  0
   34.3121   -5.7063    0.0061 S   0  0  0  0  0  0  0  0  0  0  0  0
   33.0344   -4.6829   -0.0158 N   0  0  0  0  0  0  0  0  0  0  0  0
   37.1561   -2.0723    0.0945 C   0  0  0  0  0  0  0  0  0  0  0  0
   31.2483   -2.2565   -0.0376 C   0  0  0  0  0  0  0  0  0  0  0  0
   38.0609   -3.1176    0.1066 C   0  0  0  0  0  0  0  0  0  0  0  0
   39.4143   -2.7031    0.1404 C   0  0  0  0  0  0  0  0  0  0  0  0
   39.5514   -1.3437    0.1543 C   0  0  0  0  0  0  0  0  0  0  0  0
   38.0286   -0.5372    0.1263 S   0  0  0  0  0  0  0  0  0  0  0  0
   30.4092   -3.3575   -0.0539 C   0  0  0  0  0  0  0  0  0  0  0  0
   29.0399   -3.0336   -0.0806 C   0  0  0  0  0  0  0  0  0  0  0  0
   28.7885   -1.6771   -0.0845 C   0  0  0  0  0  0  0  0  0  0  0  0
   30.2846   -0.7781   -0.0712 S   0  0  0  0  0  0  0  0  0  0  0  0
   37.7485   -4.1497    0.0915 H   0  0  0  0  0  0  0  0  0  0  0  0
   40.2517   -3.3897    0.1538 H   0  0  0  0  0  0  0  0  0  0  0  0
   30.7853   -4.3680   -0.0394 H   0  0  0  0  0  0  0  0  0  0  0  0
   28.2543   -3.7793   -0.0764 H   0  0  0  0  0  0  0  0  0  0  0  0
   40.4613   -0.7617    0.1793 H   0  0  0  0  0  0  0  0  0  0  0  0
  -37.2045   -3.5189    0.2115 H   0  0  0  0  0  0  0  0  0  0  0  0
  -25.0211    0.1284    0.0097 F   0  0  0  0  0  0  0  0  0  0  0  0
  -22.4875    0.2079    0.0421 F   0  0  0  0  0  0  0  0  0  0  0  0
   -5.6905   -1.0658   -0.0487 F   0  0  0  0  0  0  0  0  0  0  0  0
   -3.1568   -0.9882   -0.0097 F   0  0  0  0  0  0  0  0  0  0  0  0
   13.5315    1.3141   -0.0639 F   0  0  0  0  0  0  0  0  0  0  0  0
   16.0650    1.3918   -0.0163 F   0  0  0  0  0  0  0  0  0  0  0  0
   32.8619    0.1149    0.0111 F   0  0  0  0  0  0  0  0  0  0  0  0
   35.3943    0.1934    0.0689 F   0  0  0  0  0  0  0  0  0  0  0  0
  1  2  2  0  0  0  0
  1  5  1  0  0  0  0
  1 45  1  0  0  0  0
  2  3  4  0  0  0  0
  2 30  1  0  0  0  0
  3  4  2  0  0  0  0
  3 31  1  0  0  0  0
  4  5  1  0  0  0  0
  4  6  4  0  0  0  0
  6  7  2  0  0  0  0
  6 10  1  0  0  0  0
  7  8  4  0  0  0  0
  7 32  1  0  0  0  0
  8  9  4  0  0  0  0
  8 11  4  0  0  0  0
  9 10  1  0  0  0  0
  9 14  4  0  0  0  0
 11 12  4  0  0  0  0
 11 19  1  0  0  0  0
 12 13  4  0  0  0  0
 12 15  1  0  0  0  0
 13 14  4  0  0  0  0
 13 17  4  0  0  0  0
 14 18  1  0  0  0  0
 15 16  1  0  0  0  0
 16 17  2  0  0  0  0
 16238  1  0  0  0  0
 17 33  1  0  0  0  0
 18 20  2  0  0  0  0
 18 23  1  0  0  0  0
 19 24  2  0  0  0  0
 19 27  1  0  0  0  0
 20 21  4  0  0  0  0
 20 34  1  0  0  0  0
 21 22  2  0  0  0  0
 21 35  1  0  0  0  0
 22 23  1  0  0  0  0
 22 28  1  0  0  0  0
 24 25  4  0  0  0  0
 24 36  1  0  0  0  0
 25 26  2  0  0  0  0
 25 37  1  0  0  0  0
 26 27  1  0  0  0  0
 26 29  1  0  0  0  0
 28 38  1  0  0  0  0
 28 39  1  0  0  0  0
 28 40  1  0  0  0  0
 29 41  1  0  0  0  0
 29 42  1  0  0  0  0
 29 43  1  0  0  0  0
 44 45  4  0  0  0  0
 44 49  1  0  0  0  0
 44 52  4  0  0  0  0
 45 46  2  0  0  0  0
 46 47  4  0  0  0  0
 46239  1  0  0  0  0
 47 48  2  0  0  0  0
 47240  1  0  0  0  0
 48 49  4  0  0  0  0
 48 53  1  0  0  0  0
 49 50  4  0  0  0  0
 50 51  1  0  0  0  0
 51 52  1  0  0  0  0
 53 54  2  0  0  0  0
 53 57  1  0  0  0  0
 54 55  4  0  0  0  0
 54 82  1  0  0  0  0
 55 56  2  0  0  0  0
 55 83  1  0  0  0  0
 56 57  1  0  0  0  0
 56 58  4  0  0  0  0
 58 59  2  0  0  0  0
 58 62  1  0  0  0  0
 59 60  4  0  0  0  0
 59 84  1  0  0  0  0
 60 61  4  0  0  0  0
 60 63  4  0  0  0  0
 61 62  1  0  0  0  0
 61 66  4  0  0  0  0
 63 64  4  0  0  0  0
 63 71  1  0  0  0  0
 64 65  4  0  0  0  0
 64 67  1  0  0  0  0
 65 66  4  0  0  0  0
 65 69  4  0  0  0  0
 66 70  1  0  0  0  0
 67 68  1  0  0  0  0
 68 69  2  0  0  0  0
 68113  4  0  0  0  0
 69 85  1  0  0  0  0
 70 72  2  0  0  0  0
 70 75  1  0  0  0  0
 71 76  2  0  0  0  0
 71 79  1  0  0  0  0
 72 73  4  0  0  0  0
 72 86  1  0  0  0  0
 73 74  2  0  0  0  0
 73 87  1  0  0  0  0
 74 75  1  0  0  0  0
 74 80  1  0  0  0  0
 76 77  4  0  0  0  0
 76 88  1  0  0  0  0
 77 78  2  0  0  0  0
 77 89  1  0  0  0  0
 78 79  1  0  0  0  0
 78 81  1  0  0  0  0
 80 90  1  0  0  0  0
 80 91  1  0  0  0  0
 80 92  1  0  0  0  0
 81 93  1  0  0  0  0
 81 94  1  0  0  0  0
 81 95  1  0  0  0  0
 96 97  4  0  0  0  0
 96101  1  0  0  0  0
 96104  4  0  0  0  0
 97 98  2  0  0  0  0
 97106  1  0  0  0  0
 98 99  4  0  0  0  0
 98241  1  0  0  0  0
 99100  2  0  0  0  0
 99242  1  0  0  0  0
100101  4  0  0  0  0
100105  1  0  0  0  0
101102  4  0  0  0  0
102103  1  0  0  0  0
103104  1  0  0  0  0
105107  2  0  0  0  0
105110  1  0  0  0  0
106111  2  0  0  0  0
106114  1  0  0  0  0
107108  4  0  0  0  0
107139  1  0  0  0  0
108109  2  0  0  0  0
108140  1  0  0  0  0
109110  1  0  0  0  0
109115  4  0  0  0  0
111112  4  0  0  0  0
111141  1  0  0  0  0
112113  2  0  0  0  0
112142  1  0  0  0  0
113114  1  0  0  0  0
115116  2  0  0  0  0
115119  1  0  0  0  0
116117  4  0  0  0  0
116143  1  0  0  0  0
117118  4  0  0  0  0
117120  4  0  0  0  0
118119  1  0  0  0  0
118123  4  0  0  0  0
120121  4  0  0  0  0
120128  1  0  0  0  0
121122  4  0  0  0  0
121124  1  0  0  0  0
122123  4  0  0  0  0
122126  4  0  0  0  0
123127  1  0  0  0  0
124125  1  0  0  0  0
125126  2  0  0  0  0
125172  4  0  0  0  0
126144  1  0  0  0  0
127129  2  0  0  0  0
127132  1  0  0  0  0
128133  2  0  0  0  0
128136  1  0  0  0  0
129130  4  0  0  0  0
129145  1  0  0  0  0
130131  2  0  0  0  0
130146  1  0  0  0  0
131132  1  0  0  0  0
131137  1  0  0  0  0
133134  4  0  0  0  0
133147  1  0  0  0  0
134135  2  0  0  0  0
134148  1  0  0  0  0
135136  1  0  0  0  0
135138  1  0  0  0  0
137149  1  0  0  0  0
137150  1  0  0  0  0
137151  1  0  0  0  0
138152  1  0  0  0  0
138153  1  0  0  0  0
138154  1  0  0  0  0
155156  4  0  0  0  0
155160  1  0  0  0  0
155163  4  0  0  0  0
156157  2  0  0  0  0
156165  1  0  0  0  0
157158  4  0  0  0  0
157243  1  0  0  0  0
158159  2  0  0  0  0
158244  1  0  0  0  0
159160  4  0  0  0  0
159164  1  0  0  0  0
160161  4  0  0  0  0
161162  1  0  0  0  0
162163  1  0  0  0  0
164166  2  0  0  0  0
164169  1  0  0  0  0
165170  2  0  0  0  0
165173  1  0  0  0  0
166167  4  0  0  0  0
166198  1  0  0  0  0
167168  2  0  0  0  0
167199  1  0  0  0  0
168169  1  0  0  0  0
168174  4  0  0  0  0
170171  4  0  0  0  0
170200  1  0  0  0  0
171172  2  0  0  0  0
171201  1  0  0  0  0
172173  1  0  0  0  0
174175  2  0  0  0  0
174178  1  0  0  0  0
175176  4  0  0  0  0
175202  1  0  0  0  0
176177  4  0  0  0  0
176179  4  0  0  0  0
177178  1  0  0  0  0
177182  4  0  0  0  0
179180  4  0  0  0  0
179187  1  0  0  0  0
180181  4  0  0  0  0
180183  1  0  0  0  0
181182  4  0  0  0  0
181185  4  0  0  0  0
182186  1  0  0  0  0
183184  1  0  0  0  0
184185  2  0  0  0  0
184231  4  0  0  0  0
185203  1  0  0  0  0
186188  2  0  0  0  0
186191  1  0  0  0  0
187192  2  0  0  0  0
187195  1  0  0  0  0
188189  4  0  0  0  0
188204  1  0  0  0  0
189190  2  0  0  0  0
189205  1  0  0  0  0
190191  1  0  0  0  0
190196  1  0  0  0  0
192193  4  0  0  0  0
192206  1  0  0  0  0
193194  2  0  0  0  0
193207  1  0  0  0  0
194195  1  0  0  0  0
194197  1  0  0  0  0
196208  1  0  0  0  0
196209  1  0  0  0  0
196210  1  0  0  0  0
197211  1  0  0  0  0
197212  1  0  0  0  0
197213  1  0  0  0  0
214215  4  0  0  0  0
214219  1  0  0  0  0
214222  4  0  0  0  0
215216  2  0  0  0  0
215224  1  0  0  0  0
216217  4  0  0  0  0
216245  1  0  0  0  0
217218  2  0  0  0  0
217246  1  0  0  0  0
218219  4  0  0  0  0
218223  1  0  0  0  0
219220  4  0  0  0  0
220221  1  0  0  0  0
221222  1  0  0  0  0
223225  2  0  0  0  0
223228  1  0  0  0  0
224229  2  0  0  0  0
224232  1  0  0  0  0
225226  4  0  0  0  0
225233  1  0  0  0  0
226227  2  0  0  0  0
226234  1  0  0  0  0
227228  1  0  0  0  0
227237  1  0  0  0  0
229230  4  0  0  0  0
229235  1  0  0  0  0
230231  2  0  0  0  0
230236  1  0  0  0  0
231232  1  0  0  0  0
M  END
